# Supplementary material for: ATR inhibition enables complete tumour regression in ALK-driven NB mouse models
Source: Nat Commun. 2021 Nov 24;12:6813. doi: 10.1038/s41467-021-27057-2 (PMC8613282; doi:10.1038/s41467-021-27057-2)
Supplement: Supplementary file 3 — Supplementary Dataset 1. [file 41467_2021_27057_MOESM3_ESM.xlsx]

## Sheet: Description
Supplementary Dataset 1. Overview of differential expression analysis for RNA-Seq, proteomics and phosphoproteomics performed in cell lines (first 3 tabs) and RNA-Seq in mice (last tab).
Szydzik et al., 2021

## Sheet: RNA-Seq
	BAR_24_baseMean	BAR_24_log2FoldChange	BAR_24_pvalue	BAR_24_padj	BAR_48_baseMean	BAR_48_log2FoldChange	BAR_48_pvalue	BAR_48_padj	GE_24_baseMean	GE_24_log2FoldChange	GE_24_pvalue	GE_24_padj	GE_48_baseMean	GE_48_log2FoldChange	GE_48_pvalue	GE_48_padj
A1BG	53.8049	0.317608	0.2649	1	53.8049	0.490717	0.0800648	0.284798	78.0461	-0.25828	0.329802	0.592488	78.0461	0.0443587	0.865588	0.931295
A1CF	0.465762	0.153743	0.965303	1	0.465762	-1.88167	0.599903	0.887233	0.755669	0.0499156	0.982441	1	0.755669	-1.39019	0.565237	0.732672
A2M	0.959703	1.02501	0.654943	1	0.959703	2.50105	0.240764	0.572822	0.555218	3.20052	0.296592	0.553448	0.555218	0	1	1
A2ML1	0.0881611	-0.800447	0.84448	1	0.0881611	-0.934926	0.818773	0.950519	0				0
A3GALT2	0				0				2.16475	0.955759	0.511449	0.76825	2.16475	0.0321084	0.983205	1
A4GALT	0				0				2.7252	-0.305011	0.81331	0.929629	2.7252	-0.638872	0.628862	0.785364
A4GNT	0.963725	-1.51875	0.571978	1	0.963725	0.3943	0.875213	0.973027	0.104392	0.960542	0.813898	0.929629	0.104392	0	1	1
AAAS	1371.09	-0.0741267	0.368716	1	1371.09	-0.18598	0.024045	0.122054	1271.05	-0.229949	0.00196984	0.0110026	1271.05	-0.422302	1.78817e-08	1.14654e-07
AACS	1012.03	0.00815032	0.920641	1	1012.03	0.0849554	0.295431	0.64362	961.372	-0.0335601	0.665788	0.866746	961.372	-0.0521404	0.503517	0.676706
AADAC	0				0				0				0
AADACL2	0				0				0				0
AADACL3	0				0				0				0
AADACL4	0				0				0				0
AADAT	555.96	0.0219065	0.810724	1	555.96	-0.0921143	0.313446	0.664913	463.718	-0.21331	0.0771825	0.214386	463.718	-0.144832	0.229964	0.375211
AAGAB	800.65	-0.0584618	0.471967	1	800.65	-0.121047	0.135122	0.403417	1947.47	0.083764	0.162318	0.368337	1947.47	0.0461524	0.442823	0.617834
AAK1	1639.12	-0.0192733	0.789633	1	1639.12	0.251944	0.00041954	0.0045769	1278.19	-0.0213959	0.771275	0.929629	1278.19	0.179188	0.0144173	0.0354009
AAMDC	131.991	0.391588	0.0472849	0.618778	131.991	0.303893	0.122949	0.378754	140.182	0.135568	0.49567	0.754461	140.182	0.0503957	0.801228	0.899228
AAMP	1518.61	0.0293678	0.680023	1	1518.61	0.0076671	0.913957	0.991974	2635.59	0.146901	0.00791429	0.0351944	2635.59	0.282304	3.13843e-07	1.72137e-06
AANAT	1.56821	1.31297	0.460949	1	1.56821	0.300543	0.87093	0.971235	2.40704	2.18455	0.175623	0.389123	2.40704	2.42881	0.130067	0.234921
AAR2	1048.9	0.129028	0.0756838	0.748575	1048.9	0.206595	0.00410655	0.0304898	822.472	-0.0282722	0.773639	0.929629	822.472	0.135078	0.168027	0.290668
AARD	0.122109	0	1	1	0.122109	0.98862	0.808562	0.950519	0				0
AARS	4701.77	-0.0580454	0.438456	1	4701.77	-0.359965	1.61207e-06	3.24875e-05	3892.96	-0.473076	3.14091e-16	1.17263e-14	3892.96	-0.907767	3.35265e-54	1.55138e-52
AARS2	1096.49	0.0160145	0.861516	1	1096.49	0.161003	0.0773095	0.278526	868.514	-0.247117	0.00214845	0.0118511	868.514	-0.190634	0.0179119	0.0428682
AARSD1	338.06	-0.0895811	0.415792	1	338.06	-0.00926616	0.93204	0.999607	139.922	-0.0763825	0.670628	0.869441	139.922	-0.0540834	0.763737	0.888142
AASDH	217.221	-0.00152463	0.991904	1	217.221	-0.104275	0.487027	0.821248	264.294	0.0682308	0.593563	0.82643	264.294	0.315167	0.0127471	0.0317894
AASDHPPT	2493.93	0.0175969	0.838161	1	2493.93	0.0335237	0.696642	0.930199	1490.82	0.0901328	0.161419	0.366703	1490.82	0.201529	0.00170423	0.00515474
AASS	1.59051	2.6296	0.15974	0.930582	1.59051	2.79355	0.131645	0.396218	15.8632	-0.594816	0.24037	0.480257	15.8632	-1.15121	0.0297946	0.0668171
AATF	0				0				0				0
AATK	960.939	-0.282817	0.0011663	0.058187	960.939	-0.00172208	0.983994	1	539.574	0.191018	0.0676952	0.194853	539.574	0.322968	0.00194757	0.00581686
ABAT	745.647	-0.128357	0.124525	0.872302	745.647	0.0173534	0.833295	0.955707	1639.84	0.612558	2.84324e-21	1.47337e-19	1639.84	0.897542	2.35256e-44	8.64554e-43
ABCA1	224.311	0.62552	1.78263e-05	0.00171594	224.311	0.851602	2.9042e-09	9.13928e-08	279.125	0.568723	4.72207e-05	0.000420431	279.125	1.13134	1.50416e-16	1.88329e-15
ABCA10	1.32988	-0.850017	0.656301	1	1.32988	0.620762	0.717852	0.940458	7.05907	-0.85688	0.244115	0.485013	7.05907	-0.252631	0.72012	0.854788
ABCA12	79.524	-0.258905	0.288892	1	79.524	0.573018	0.0133208	0.0779621	8.10233	1.72163	0.0178083	0.0683976	8.10233	0.870259	0.250536	0.402302
ABCA13	0				0				0.383819	0	1	1	0.383819	2.65501	0.498464	0.67183
ABCA2	2890.76	-0.0733437	0.388771	1	2890.76	-0.00765763	0.928135	0.99849	3278.14	0.167404	0.0178535	0.0685552	3278.14	0.710575	4.43466e-24	8.25943e-23
ABCA3	6290.6	-0.0683386	0.350563	1	6290.6	0.0650517	0.373302	0.725913	1724.53	0.0296668	0.673214	0.870602	1724.53	0.0581067	0.40916	0.583533
ABCA4	0				0				0.521208	1.83741	0.568585	0.808759	0.521208	-0.908472	0.786336	0.899228
ABCA5	281.769	0.469243	0.0152097	0.336853	281.769	0.870744	5.24947e-06	9.42945e-05	133.886	0.0711562	0.701217	0.891293	133.886	0.277132	0.13214	0.238038
ABCA6	1.06893	-1.7826	0.46848	1	1.06893	1.87708	0.39796	0.750514	0.103639	-0.963003	0.81343	0.929629	0.103639	-0.908453	0.823819	0.902794
ABCA7	238.405	-0.0405776	0.79782	1	238.405	0.542718	0.000419152	0.0045769	592.504	0.316335	0.0082417	0.036404	592.504	0.650093	4.53184e-08	2.7572e-07
ABCA8	1.02002	-0.888789	0.645067	1	1.02002	-0.451459	0.806206	0.950519	0.548741	-0.493405	0.875334	0.963553	0.548741	-2.35581	0.462466	0.636526
ABCA9	1.24679	-1.45396	0.415955	1	1.24679	-0.972078	0.563826	0.865222	0.536961	-0.511309	0.850756	0.949163	0.536961	-2.33844	0.400865	0.574308
ABCB1	15.1927	0.136103	0.796206	1	15.1927	0.855083	0.0884521	0.304957	6447.3	0.0679485	0.111586	0.282437	6447.3	0.232425	4.92149e-08	2.98212e-07
ABCB10	486.903	-0.0295157	0.783613	1	486.903	-0.12868	0.230538	0.559057	799.765	-0.286936	0.000891753	0.0055509	799.765	-0.604174	5.98621e-12	5.34722e-11
ABCB11	0				0				0				0
ABCB4	4.28914	-0.502441	0.62038	1	4.28914	-0.702568	0.490431	0.823989	149.966	-0.0790708	0.662939	0.864705	149.966	-0.383811	0.0377937	0.08225
ABCB5	0				0				0				0
ABCB6	511.715	-0.0974523	0.377912	1	511.715	0.071281	0.513942	0.839336	478.221	0.108893	0.2599	0.506391	478.221	0.0370376	0.703485	0.840447
ABCB7	531.06	0.110494	0.247866	1	531.06	0.12407	0.191242	0.501519	351.509	0.0099878	0.93359	0.998703	351.509	-0.112555	0.35183	0.521052
ABCB8	1081.18	-0.0608445	0.430886	1	1081.18	-0.090783	0.238045	0.568595	1208.5	0.0320077	0.627116	0.850461	1208.5	0.0441334	0.503829	0.677061
ABCB9	591.737	-0.0895916	0.479848	1	591.737	-0.0801744	0.525676	0.84667	841.885	0.0134823	0.901259	0.978001	841.885	-0.0342757	0.753051	0.880674
ABCC1	431.136	0.228008	0.172478	0.944077	431.136	0.0518089	0.756775	0.950519	274.201	0.900677	1.52421e-06	1.82096e-05	274.201	0.601402	0.00144392	0.00443351
ABCC10	434.819	0.0542889	0.670098	1	434.819	0.394316	0.00166644	0.0147245	580.73	0.302612	0.00549361	0.0261727	580.73	0.694239	1.20467484380366e-10	9.57387211377006e-10
ABCC11	12.1785	-0.344421	0.518163	1	12.1785	-0.72048	0.184915	0.491305	18.6332	0.0528017	0.920017	0.99076	18.6332	0.0202442	0.969417	1
ABCC12	0.118719	1.1231	0.783133	1	0.118719	0	1	1	0.211789	0	1	1	0.211789	1.82617	0.651728	0.799641
ABCC2	10.9025	-0.0958574	0.862809	1	10.9025	-0.0926027	0.866061	0.968317	19.2096	0.0668023	0.886511	0.969814	19.2096	0.377706	0.413083	0.587356
ABCC3	0.792178	1.07332	0.636395	1	0.792178	1.91597	0.374227	0.72656	42.7171	0.372357	0.224931	0.460833	42.7171	0.546705	0.0729206	0.1446
ABCC4	2477.04	-0.118119	0.0393745	0.564404	2477.04	-0.0710322	0.212839	0.532716	623.704	-0.0457119	0.650408	0.860201	623.704	-0.184191	0.0699368	0.139509
ABCC5	2760.06	-0.0349656	0.551768	1	2760.06	0.0991027	0.089461	0.307126	2278.75	0.265791	2.91636e-05	0.000270203	2278.75	0.517549	2.89576e-16	3.56586e-15
ABCC6	10.674	0.632296	0.361927	1	10.674	0.434509	0.532126	0.850118	3.06497	1.6071	0.174068	0.386867	3.06497	0.705908	0.567881	0.735112
ABCC8	380.696	-0.0129942	0.900025	1	380.696	0.0215289	0.833459	0.955718	128.127	0.445857	0.015381	0.0610282	128.127	0.77875	1.77249e-05	7.54904e-05
ABCC9	1.38212	2.427	0.211932	0.991022	1.38212	-1.86414	0.402403	0.754718	9.38841	1.01408	0.161469	0.366766	9.38841	1.49611	0.0355769	0.0779332
ABCD1	112.402	0.0462506	0.83323	1	112.402	0.214245	0.322931	0.674763	589.155	0.24681	0.0138176	0.0560404	589.155	0.359699	0.000323468	0.00112172
ABCD2	25.5108	-0.200474	0.640911	1	25.5108	-0.376465	0.382241	0.735188	5.86819	-1.30429	0.126373	0.308919	5.86819	-1.28912	0.132131	0.238038
ABCD3	807.471	-0.0257066	0.819532	1	807.471	-0.110345	0.326886	0.679087	1297.86	0.00290767	0.964398	1	1297.86	-0.323346	1.06688e-06	5.39748e-06
ABCD4	859.971	-0.0285806	0.715203	1	859.971	0.0814074	0.293213	0.640606	756.205	0.0763963	0.385372	0.650007	756.205	0.106189	0.228108	0.372997
ABCE1	3071.64	-0.047275	0.582757	1	3071.64	-0.122484	0.154392	0.437182	2700.55	-0.243089	1.61169e-06	1.91434e-05	2700.55	-0.494483	5.18629e-22	8.82198e-21
ABCF1	22.4994	4.59552			22.4994	-0.632081			2.61006	-0.435847	0.746011	0.918628	2.61006	0.773158	0.539243	0.711612
ABCF2	768.682	0.0446847	0.591859	1	768.682	0.0731354	0.376729	0.728958	1128.07	0.0945355	0.226569	0.462725	1128.07	0.0842615	0.28222	0.441052
ABCF3	769.33	0.0515748	0.596681	1	769.33	0.0200098	0.836797	0.956927	1099	0.158192	0.0191602	0.0724382	1099	0.0756076	0.265997	0.42112
ABCG1	245.019	0.0329857	0.82638	1	245.019	-0.0918951	0.541021	0.855059	1015.23	0.136372	0.0628113	0.184246	1015.23	0.102579	0.163294	0.283764
ABCG2	46.5391	0.0337007	0.919339	1	46.5391	-0.448193	0.185602	0.492358	3.30609	0.280187	0.811975	0.929629	3.30609	-2.66542	0.0800726	0.156273
ABCG4	116.75	0.0351597	0.850859	1	116.75	0.6169	0.00057535	0.00599684	33.3274	0.738721	0.0681622	0.195854	33.3274	1.18614	0.00295329	0.00849032
ABCG5	1.11884	-0.595376	0.767385	1	1.11884	-1.30219	0.534222	0.851092	0.632436	-1.44201	0.588267	0.82308	0.632436	-0.560157	0.829925	0.90669
ABCG8	4.76063	0.938909	0.348779	1	4.76063	0.72854	0.468713	0.805364	2.34883	1.19277	0.399547	0.663106	2.34883	0.132109	0.929382	0.977336
ABHD1	8.65679	-0.819242	0.27992	1	8.65679	0.47552	0.493378	0.826055	16.3729	0.294467	0.548958	0.794725	16.3729	0.141611	0.775813	0.896412
ABHD10	534.812	-0.120157	0.276942	1	534.812	-0.193622	0.0791018	0.282615	672.39	-0.244738	0.0183526	0.0699974	672.39	-0.190145	0.066925	0.134415
ABHD11	157.39	-0.241712	0.144065	0.908818	157.39	-0.433375	0.00906277	0.0578631	215.947	-0.21858	0.121012	0.299758	215.947	-0.323189	0.0231569	0.0537361
ABHD12	885.445	-0.119484	0.107156	0.839169	885.445	-0.306235	3.83147e-05	0.000555343	1415.45	-0.195759	0.00614626	0.0287321	1415.45	-0.183204	0.0104617	0.0265556
ABHD12B	1.23511	-0.620581	0.767855	1	1.23511	0.782459	0.686266	0.925577	0.523123	0.574285	0.846399	0.946757	0.523123	-1.76023	0.567035	0.734423
ABHD13	358.653	0.0942582	0.538327	1	358.653	0.0278018	0.855713	0.963988	995.069	0.19753	0.00999409	0.0427533	995.069	0.130421	0.0905427	0.17327
ABHD14A	153.918	-0.0607629	0.737077	1	153.918	0.0901349	0.613568	0.892007	255.033	-0.118047	0.344254	0.608789	255.033	-0.0748513	0.549009	0.718956
ABHD14A-ACY1	9.35344	0.971575	0.238764	1	9.35344	1.30117	0.109274	0.350689	13.8703	0.0568042	0.929464	0.995846	13.8703	0.050019	0.938035	0.983664
ABHD14B	209.412	0.0641592	0.66443	1	209.412	-0.0945248	0.523328	0.84539	501.85	0.0430034	0.647045	0.858998	501.85	0.277913	0.00281484	0.00812929
ABHD15	63.4303	0.095955	0.739895	1	63.4303	0.00860122	0.976211	1	84.5012	-0.0845948	0.709705	0.897691	84.5012	-0.460346	0.0481918	0.101597
ABHD16A	0				0				0				0
ABHD16B	128.806	-0.150474	0.403018	1	128.806	0.0399656	0.82081	0.950785	150.751	-0.314514	0.0594172	0.176852	150.751	-0.189639	0.253681	0.406015
ABHD17A	2097.93	-0.0109444	0.907853	1	2097.93	0.00531097	0.955122	1	3100.71	-0.0569987	0.385568	0.650213	3100.71	-0.159934	0.0152059	0.0370989
ABHD17B	592.088	0.0676129	0.52286	1	592.088	-0.0944966	0.372402	0.72493	577.466	-0.0320282	0.733349	0.911747	577.466	0.0605038	0.51915	0.692126
ABHD17C	364.751	-0.0600032	0.606019	1	364.751	-0.28503	0.0147544	0.0843904	335.781	-0.157029	0.18285	0.400209	335.781	-0.25681	0.0307552	0.0685783
ABHD18	108.943	0.225268	0.287262	1	108.943	0.040723	0.847833	0.960382	221.129	0.130774	0.382431	0.646907	221.129	0.360886	0.0151036	0.0368823
ABHD2	2277.82	-0.0490313	0.445055	1	2277.82	-0.052076	0.415729	0.764409	1066.89	-0.18332	0.0159504	0.0627587	1066.89	-0.176638	0.0204784	0.0483471
ABHD3	157.675	-0.233342	0.156937	0.92445	157.675	-0.822807	1.25714e-06	2.5844e-05	171.918	-0.588369	0.000176116	0.00135761	171.918	-1.16564	1.19712e-12	1.12759e-11
ABHD4	83.5668	0.882384	0.000106769	0.00835963	83.5668	1.32074	2.48891e-09	7.89313e-08	223.994	0.774328	2.5423e-06	2.9123e-05	223.994	0.951434	6.46057e-09	4.32117e-08
ABHD5	521.428	-0.0773968	0.415623	1	521.428	-0.133487	0.158624	0.445388	506.071	-0.187138	0.0604672	0.178784	506.071	-0.139447	0.162013	0.281998
ABHD6	392.186	-0.100409	0.356461	1	392.186	0.0657755	0.539318	0.853729	349.95	0.158321	0.191762	0.413829	349.95	0.394831	0.001032	0.00325701
ABHD8	399.528	-0.0671919	0.54713	1	399.528	-0.141289	0.204181	0.519468	654.632	-0.0534914	0.554988	0.798805	654.632	-0.0390965	0.666739	0.810621
ABI1	523.52	0.129865	0.187311	0.962976	523.52	0.253476	0.00919705	0.0585833	988.367	0.0841204	0.288043	0.543123	988.367	-0.0550343	0.490294	0.66365
ABI2	4136.95	-0.0708508	0.363128	1	4136.95	-0.197516	0.0112338	0.068542	3661.24	-0.248202	8.31427e-07	1.03704e-05	3661.24	-0.291698	7.68243e-09	5.0969e-08
ABI3	0				0				0				0
ABI3BP	4.95708	0.529055	0.564922	1	4.95708	-0.112217	0.905499	0.988495	5.44312	-0.377947	0.643103	0.858521	5.44312	-0.945633	0.269056	0.424816
ABL1	3514.6	-0.0771459	0.208098	0.989456	3514.6	-0.168537	0.00592132	0.0407642	2476.88	-0.172362	0.0027121	0.0144133	2476.88	-0.231401	6.03784e-05	0.000237509
ABL2	1543.26	-0.0149273	0.820043	1	1543.26	0.0244935	0.707181	0.935968	1896.44	-0.0972875	0.11691	0.291956	1896.44	-0.242176	0.000106179	0.000401892
ABLIM1	3433.81	0.0724185	0.193637	0.969088	3433.81	0.0877705	0.113954	0.360196	2029.15	0.0826831	0.153543	0.353752	2029.15	-0.0735569	0.207623	0.345275
ABLIM2	38.603	0.202217	0.570462	1	38.603	0.532672	0.126567	0.38684	70.4313	0.380064	0.109713	0.278714	70.4313	0.402028	0.0912714	0.1744
ABLIM3	32.03	-0.0312706	0.933293	1	32.03	-0.135971	0.71547	0.939341	3.7518	1.11202	0.389765	0.654332	3.7518	1.78812	0.158336	0.27679
ABO	0				0				0.650798	3.43287	0.282672	0.535886	0.650798	0	1	1
ABR	111.339	-0.682339	0.00622897	0.19754	111.339	-0.211079	0.385681	0.738162	21.197	2.11519	0.143458	0.337619	21.197	3.05506	0.0339231	0.0747691
ABRA	0				0				0				0
ABRACL	37.5204	0.401571	0.218813	0.991022	37.5204	0.703311	0.0273119	0.134561	359.298	-0.15142	0.168186	0.377327	359.298	-0.443894	7.56198e-05	0.000293042
ABRAXAS1	293.877	0.273611	0.0218868	0.410729	293.877	0.282972	0.0168723	0.0934343	423.853	-0.0622968	0.565131	0.806163	423.853	-0.191002	0.0805366	0.156937
ABRAXAS2	536.979	0.0333022	0.768473	1	536.979	0.122682	0.274427	0.618085	374.18	-0.0446926	0.681205	0.87643	374.18	-0.171519	0.11858	0.217474
ABT1	406.422	-0.112771	0.296243	1	406.422	-0.0656777	0.539101	0.853729	634.389	0.105014	0.239149	0.479027	634.389	-0.119529	0.186129	0.316319
ABTB1	132.407	0.338899	0.0682696	0.725902	132.407	0.621517	0.000641525	0.00656941	441.808	0.463805	1.33506e-05	0.000131639	441.808	0.5489	2.47531e-07	1.37391e-06
ABTB2	82.2506	1.25029	1.26335e-06	0.00016026	82.2506	2.16382	2.62605e-18	2.298e-16	432.097	0.410648	0.000156473	0.00122516	432.097	0.606041	1.99159e-08	1.27052e-07
AC000120.2	0				0				0.12794	0	1	1	0.12794	1.01509	0.803539	0.899228
AC000120.3	0				0				0				0
AC001226.2	116.685	0.0957622	0.659533	1	116.685	-0.0884699	0.684693	0.925122	64.9027	0.380612	0.180509	0.396738	64.9027	0.134803	0.639672	0.793169
AC002094.3	0				0				0				0
AC002310.4	0				0				0				0
AC002310.5	1.6553	2.04101	0.19803	0.97725	1.6553	-0.458831	0.80278	0.950519	2.69603	3.87677	0.0150468	0.0600082	2.69603	2.91152	0.0752246	0.148132
AC002985.1	0				0				0				0
AC002996.1	0				0				0.106308	-0.963003	0.81343	0.929629	0.106308	-0.908453	0.823819	0.902794
AC003002.1	0				0				0				0
AC003002.2	0				0				0				0
AC003002.3	0.94738	2.07838	0.348904	1	0.94738	1.56298	0.487973	0.822028	2.56845	0.248989	0.845527	0.946472	2.56845	1.30946	0.278282	0.436196
AC003005.1	0.0985251	0	1	1	0.0985251	0.98862	0.808562	0.950519	0.2107	-0.00122255	0.999761	1	0.2107	-0.908461	0.823818	0.902794
AC003006.1	0.122109	0	1	1	0.122109	0.98862	0.808562	0.950519	0.740108	-1.80542	0.510245	0.767334	0.740108	1.35283	0.597656	0.761416
AC003688.1	0				0				0				0
AC004076.1	1.52175	2.8756	0.124047	0.87206	1.52175	2.30697	0.224025	0.549535	0.214361	0.960534	0.813899	0.929629	0.214361	1.01508	0.803541	0.899228
AC004080.3	0				0				0				0
AC004233.2	0				0				0.340427	-2.49251	0.505118	0.762258	0.340427	-2.43796	0.514484	0.687481
AC004593.3	0.310857	1.12308	0.783136	1	0.310857	1.77273	0.66148	0.911109	5.65915	1.40184	0.100599	0.261937	5.65915	0.073993	0.935808	0.981956
AC004687.2	2.93042	-2.18123	0.089157	0.797684	2.93042	-0.717832	0.509134	0.837175	0.640863	2.82552	0.306869	0.566142	0.640863	1.85624	0.516764	0.689481
AC004691.2	0.212332	1.12309	0.783135	1	0.212332	0.988612	0.808563	0.950519	1.27901	1.86889	0.373329	0.638223	1.27901	2.69104	0.188566	0.319734
AC004754.1	2.51766	-0.539621	0.717615	1	2.51766	0.386843	0.784805	0.950519	0.324443	-0.00122773	0.999728	1	0.324443	0.0533224	0.988203	1
AC004805.1	0				0				0.103639	-0.963003	0.81343	0.929629	0.103639	-0.908453	0.823819	0.902794
AC004832.3	0				0				0				0
AC004922.1	10.3838	-1.05142	0.111397	0.847734	10.3838	-0.917409	0.156589	0.440657	14.933	0.511485	0.329819	0.592488	14.933	-0.213544	0.696918	0.835092
AC004997.1	0.431126	1.12309	0.7626	1	0.431126	2.42573	0.503595	0.833924	0.424167	-0.00122903	0.999683	1	0.424167	0.883446	0.771745	0.893581
AC005020.2	0				0				0.106308	-0.963003	0.81343	0.929629	0.106308	-0.908453	0.823819	0.902794
AC005041.1	2.88781	-0.0122628	0.99243	1	2.88781	1.49588	0.204727	0.520453	3.17813	-0.465263	0.696134	0.887497	3.17813	-0.565797	0.63802	0.791478
AC005154.5	0.0881611	-0.800447	0.84448	1	0.0881611	-0.934926	0.818773	0.950519	1.11387	-1.97105	0.339413	0.603544	1.11387	-3.81797	0.0761527	0.149672
AC005258.1	0				0				0				0
AC005324.3	0.512286	0.366292	0.905795	1	0.512286	-0.667846	0.832152	0.955134	3.25084	-0.327287	0.797878	0.929629	3.25084	0.581838	0.635067	0.789245
AC005324.4	0.264483	-2.04467	0.610191	1	0.264483	-2.17915	0.586903	0.878435	0				0
AC005520.1	0.530501	1.09751	0.723633	1	0.530501	0.823244	0.791928	0.950519	3.11736	3.34753	0.0440858	0.140922	3.11736	3.93317	0.0168102	0.0404958
AC005551.1	0.118719	1.1231	0.783133	1	0.118719	0	1	1	38.861	1.11363	0.00262546	0.0140118	38.861	1.88051	1.79751e-07	1.0147e-06
AC005670.2	33.233	0.316553	0.334444	1	33.233	-0.0132159	0.968268	1	10.9887	0.394316	0.536784	0.787056	10.9887	0.449043	0.481831	0.655645
AC005697.1	0				0				0				0
AC005702.1	0				0				0				0
AC005726.1	183.508	-0.00875539	0.957288	1	183.508	-0.0855915	0.599561	0.887233	180.891	0.0811888	0.62266	0.847715	180.891	0.302072	0.0650124	0.131198
AC005779.2	0				0				0				0
AC005832.4	0				0				0.108466	0.960542	0.813898	0.929629	0.108466	0	1	1
AC005833.1	1.35668	-1.26616	0.501771	1	1.35668	-0.0935217	0.956464	1	2.56376	-0.464302	0.74257	0.916293	2.56376	0.794956	0.548946	0.718956
AC005837.2	0				0				0				0
AC005943.1	2.19858	1.75646	0.178055	0.951187	2.19858	-0.396408	0.790353	0.950519	1.5906	-0.387344	0.829452	0.937227	1.5906	0.926299	0.582104	0.747165
AC006030.1	4.36464	0.77679	0.392979	1	4.36464	-0.624994	0.528091	0.848305	5.79697	1.16601	0.200505	0.427031	5.79697	1.77177	0.0466304	0.0987365
AC006059.2	2.23136	0.0878161	0.954274	1	2.23136	1.49299	0.292283	0.638936	4.01453	3.88732	0.00890592	0.038816	4.01453	4.19945	0.00452072	0.0124768
AC006064.6	0.643928	0	1	1	0.643928	3.46291	0.197463	0.509907	2.04387	-2.1352	0.201484	0.428341	2.04387	-0.0830428	0.953248	0.995044
AC006254.1	21.7322	0.135335	0.754333	1	21.7322	0.254034	0.551094	0.860025	45.3693	0.070662	0.826963	0.93596	45.3693	0.487976	0.124372	0.226227
AC006486.1	0.421093	0.161326	0.961545	1	0.421093	0.819954	0.804108	0.950519	0.857313	-1.35111	0.5385	0.788478	0.857313	-2.15291	0.342451	0.510152
AC006518.7	0				0				0				0
AC006538.2	0				0				0				0
AC006978.2	0				0				0				0
AC007040.2	1.91646	-2.08073	0.192487	0.969088	1.91646	-0.62291	0.648164	0.906633	1.43102	0.0164136	0.994179	1	1.43102	2.19842	0.286585	0.446739
AC007192.1	0.366126	-0.800463	0.838098	1	0.366126	1.07856	0.779902	0.950519	2.13326	0.542142	0.7099	0.897869	2.13326	1.22341	0.38704	0.558495
AC007240.1	15.4034	-0.690269	0.189613	0.965711	15.4034	-0.716886	0.169912	0.465603	12.7431	-0.730884	0.224895	0.460833	12.7431	-2.1107	0.00176157	0.00531118
AC007326.4	0				0				0				0
AC007375.1	0				0				0				0
AC007731.5	0				0				0.104392	0.960542	0.813898	0.929629	0.104392	0	1	1
AC007846.2	0				0				0				0
AC007906.2	1.80454	2.66154	0.137514	0.897958	1.80454	3.11567	0.0766806	0.277611	62.6503	1.8069	5.20328e-09	8.96897e-08	62.6503	2.44754	7.80105e-16	9.34703e-15
AC007998.2	0.472071	2.6496	0.450977	1	0.472071	0.988612	0.784508	0.950519	0.894311	3.66709	0.105362	0.270901	0.894311	1.0151	0.68396	0.824617
AC008012.1	0				0				0				0
AC008073.3	0				0				0.103639	-0.963003	0.81343	0.929629	0.103639	-0.908453	0.823819	0.902794
AC008162.2	0				0				0				0
AC008397.1	0				0				0.351315	1.88346	0.586171	0.821527	0.351315	1.01509	0.772567	0.89417
AC008397.2	5.17445	0.400619	0.754437	1	5.17445	2.85659	0.014044	0.0812359	68.177	1.48695	1.03704e-07	1.48134e-06	68.177	1.96516	9.46576e-13	8.97253e-12
AC008403.1	0				0				0.646135	-3.11298	0.296829	0.553589	0.646135	-2.09664	0.482274	0.655984
AC008481.3	0				0				0				0
AC008537.1	0				0				0				0
AC008575.1	0				0				0.511759	0	1	1	0.511759	3.07057	0.38062	0.551897
AC008581.2	0				0				0.214361	0.960534	0.813899	0.929629	0.214361	1.01508	0.803541	0.899228
AC008676.3	0.970456	-1.84248	0.446552	1	0.970456	-0.135388	0.951783	1	0.668055	0.488476	0.84851	0.947873	0.668055	-0.924335	0.730956	0.863159
AC008687.1	0				0				0.59197	-3.28746	0.321139	0.583803	0.59197	-3.23291	0.329235	0.495496
AC008687.4	0.688977	1.27636	0.645111	1	0.688977	-1.76006	0.547522	0.857902	11.2327	-0.381185	0.536844	0.787056	11.2327	-0.349388	0.57191	0.738815
AC008687.8	0				0				0				0
AC008695.1	0				0				0				0
AC008750.8	2.03656	0.853637	0.581075	1	2.03656	0.272609	0.862843	0.967009	1.4595	1.06929	0.53099	0.782995	1.4595	0.534462	0.760885	0.885955
AC008758.1	0				0				0				0
AC008758.4	2.48468	-1.10955	0.49172	1	2.48468	0.836243	0.561914	0.864218	0.567797	-3.2308	0.288264	0.543293	0.567797	-3.17625	0.296482	0.458227
AC008758.5	0				0				0.445573	-0.149985	0.965016	1	0.445573	-1.90032	0.583315	0.748369
AC008758.6	0.122645	1.1231	0.783133	1	0.122645	0	1	1	0				0
AC008763.2	0.0881611	-0.800447	0.84448	1	0.0881611	-0.934926	0.818773	0.950519	0.417225	-2.79856	0.416502	0.680107	0.417225	-2.74401	0.425644	0.599816
AC008763.3	0				0				0				0
AC008764.1	0				0				0				0
AC008764.4	0.585391	0.00530747	0.998574	1	0.585391	-1.02877	0.734115	0.948824	0.429038	1.47157	0.671279	0.869714	0.429038	-0.908471	0.798882	0.899228
AC008770.1	0.352644	-2.45365	0.538113	1	0.352644	-2.58813	0.516072	0.840299	0.318923	-2.40811	0.546839	0.793487	0.318923	-2.35356	0.555959	0.725223
AC008770.2	1.41661	1.86656	0.313004	1	1.41661	0.555595	0.775554	0.950519	0.216039	0.960534	0.813899	0.929629	0.216039	1.01508	0.803541	0.899228
AC008878.1	2.1552	0.166542	0.900326	1	2.1552	-0.383917	0.778767	0.950519	0.236788	-1.96021	0.626607	0.850051	0.236788	-1.90566	0.636235	0.789681
AC008878.2	0				0				0.216933	1.84846	0.647164	0.858998	0.216933	0	1	1
AC008878.3	0.0881611	-0.800447	0.84448	1	0.0881611	-0.934926	0.818773	0.950519	0				0
AC008982.1	0.649666	-2.78041	0.327222	1	0.649666	-1.15298	0.679353	0.921649	0.348744	0.96054	0.78507	0.929629	0.348744	1.94627	0.574793	0.741023
AC009086.2	0				0				0				0
AC009119.2	1.87283	-2.58066	0.130076	0.880297	1.87283	0.35966	0.785649	0.950519	3.51266	-0.0159834	0.989077	1	3.51266	1.38212	0.203361	0.339621
AC009133.6	0				0				0				0
AC009163.2	0				0				0				0
AC009163.4	0				0				0				0
AC009336.2	3.22255	0.129111	0.919764	1	3.22255	-0.183245	0.887251	0.979094	7.53352	-0.362365	0.632656	0.853354	7.53352	-1.09923	0.168912	0.291953
AC009477.2	0				0				0				0
AC009690.1	18.4607	0.0974259	0.843359	1	18.4607	0.727492	0.124343	0.38154	45.4873	0.935936	0.00607512	0.0284479	45.4873	2.05135	3.43174876193898e-10	2.60867e-09
AC009690.3	0				0				0.211789	0	1	1	0.211789	1.82617	0.651728	0.799641
AC009879.2	0.113807	1.1231	0.783133	1	0.113807	0	1	1	0.467985	-0.00123109	0.999696	1	0.467985	1.0879	0.730422	0.862839
AC009879.3	0.79394	2.08949	0.399339	1	0.79394	0.836684	0.747307	0.950519	0.441924	1.51941	0.629738	0.852193	0.441924	-0.90847	0.780674	0.899228
AC010132.3	1.14122	-1.77492	0.359778	1	1.14122	-2.80788	0.165789	0.459048	2.21572	1.75955	0.263367	0.510963	2.21572	2.44636	0.111984	0.207154
AC010197.2	0.482262	-0.800467	0.824136	1	0.482262	1.80584	0.604452	0.88936	1.53127	-0.494565	0.746738	0.918628	1.53127	-1.80743	0.296835	0.458626
AC010255.3	0				0				0.437097	0.122428	0.97165	1	0.437097	-1.74199	0.618792	0.778547
AC010319.2	0				0				0				0
AC010323.1	0				0				0.533284	-1.44948	0.628869	0.851713	0.533284	-1.39493	0.641838	0.794776
AC010325.1	0				0				0.424404	-1.82653	0.60433	0.833002	0.424404	0.00516852	0.998816	1
AC010326.2	1.13254	0.220988	0.920748	1	1.13254	1.75454	0.39319	0.745558	1.36387	1.77578	0.648005	0.859396	1.36387	0.468587	0.905489	0.959581
AC010327.1	0.122645	1.1231	0.783133	1	0.122645	0	1	1	0.433182	0.899076	0.766149	0.928058	0.433182	0.053321	0.986189	1
AC010422.3	0.394957	-0.800463	0.813873	1	0.394957	1.4427	0.662126	0.911509	0.103639	-0.963003	0.81343	0.929629	0.103639	-0.908453	0.823819	0.902794
AC010422.5	0				0				0				0
AC010422.6	19.9312	-0.417852	0.377638	1	19.9312	0.181714	0.688514	0.926477	13.0604	0.890977	0.13293	0.319806	13.0604	1.3921	0.0166414	0.0401481
AC010422.8	232.66	-0.15149	0.319491	1	232.66	-0.101704	0.500249	0.831158	508.939	0.2089	0.0391365	0.128502	508.939	0.348813	0.00054655	0.00181671
AC010463.1	0.0881611	-0.800447	0.84448	1	0.0881611	-0.934926	0.818773	0.950519	0				0
AC010487.3	0				0				0				0
AC010522.1	12.5186	0.125262	0.828077	1	12.5186	-0.227269	0.697327	0.930376	35.1528	0.0483877	0.892117	0.972239	35.1528	0.217771	0.539191	0.7116
AC010531.1	0.589105	3.06526	0.346997	1	0.589105	0.988615	0.770719	0.950519	1.40687	-1.38571	0.432993	0.696259	1.40687	-1.96623	0.293529	0.454723
AC010542.3	0				0				0				0
AC010547.4	1.68274	1.32134	0.402932	1	1.68274	0.664609	0.681735	0.923503	4.5556	0.218679	0.832319	0.93936	4.5556	0.453782	0.657755	0.804838
AC010615.4	0				0				0				0
AC010616.1	5.79655	-1.40795	0.166046	0.935623	5.79655	0.717506	0.410891	0.76182	1.01466	2.45391	0.263087	0.510505	1.01466	3.49915	0.0977976	0.184998
AC010616.2	0.356158	2.60828	0.513759	1	0.356158	0	1	1	0.106308	-0.963003	0.81343	0.929629	0.106308	-0.908453	0.823819	0.902794
AC010619.1	0				0				0				0
AC010646.1	0				0				0				0
AC011005.1	0.709043	-1.84418	0.462238	1	0.709043	-1.97866	0.430243	0.777047	0.794071	2.26487	0.355006	0.620142	0.794071	0.0533194	0.9839	1
AC011195.2	0.317116	-0.656236	0.855202	1	0.317116	-1.75251	0.626021	0.897048	0				0
AC011330.3	0				0				0				0
AC011448.1	54.6089	-0.0356928	0.887974	1	54.6089	0.118789	0.63232	0.900904	163.825	0.30973	0.0834097	0.227603	163.825	0.425351	0.0171494	0.0412403
AC011452.1	0				0				0				0
AC011455.2	0.113807	1.1231	0.783133	1	0.113807	0	1	1	0				0
AC011462.1	0				0				0.208784	1.80055	0.656059	0.860597	0.208784	0	1	1
AC011473.4	0				0				0				0
AC011479.1	0				0				0				0
AC011498.4	0				0				2.30318	-1.75588	0.204984	0.433405	2.30318	-0.281455	0.816986	0.902794
AC011499.1	0.445556	2.55428	0.475896	1	0.445556	0.988611	0.787925	0.950519	0.543487	-2.44534	0.376634	0.641535	0.543487	-0.587434	0.828399	0.905726
AC011511.1	25.8656	-0.290951	0.48931	1	25.8656	0.016235	0.968444	1	20.4533	0.633487	0.160958	0.366139	20.4533	0.803934	0.0735628	0.145627
AC011511.4	0.224043	0.161334	0.968461	1	0.224043	-0.934934	0.818772	0.950519	0.776743	-3.12207	0.235152	0.473765	0.776743	-1.08444	0.670194	0.813152
AC011530.1	0.121909	-0.800447	0.84448	1	0.121909	-0.934926	0.818773	0.950519	0.896984	0.524756	0.818389	0.932069	0.896984	0.687408	0.76245	0.887025
AC011604.2	0				0				0				0
AC012184.2	0.122645	1.1231	0.783133	1	0.122645	0	1	1	0.349157	-0.00122721	0.999721	1	0.349157	0.053323	0.987893	1
AC012213.5	0.887331	-2.32932	0.380937	1	0.887331	0.755179	0.759526	0.950519	3.11848	-0.596002	0.588713	0.823185	3.11848	-0.561143	0.611239	0.771841
AC012254.2	0.121909	-0.800447	0.84448	1	0.121909	-0.934926	0.818773	0.950519	0.233834	0	1	1	0.233834	1.94868	0.629114	0.785364
AC012309.1	0.589717	2.03926	0.458641	1	0.589717	2.55378	0.341283	0.693932	0.104392	0.960542	0.813898	0.929629	0.104392	0	1	1
AC012476.1	0				0				0				0
AC012531.2	0				0				0				0
AC012651.1	7.52095	0.897022	0.215381	0.991022	7.52095	0.270823	0.715793	0.939537	9.34046	1.01525	0.166935	0.375653	9.34046	1.86569	0.00870454	0.0226213
AC013394.1	8.04019	0.810558	0.247318	1	8.04019	-0.0146872	0.983919	1	7.03266	0.269894	0.742237	0.916127	7.03266	0.0219722	0.978954	1
AC013470.2	0.471831	1.97232	0.581833	1	0.471831	2.03592	0.567664	0.867263	0.322187	-0.83214	0.830244	0.937735	0.322187	-1.73938	0.654063	0.801335
AC013489.1	1.55604	-1.62495	0.311632	1	1.55604	-3.25152	0.0725242	0.267225	3.50948	0.746545	0.481657	0.741744	3.50948	-0.08823	0.936966	0.982857
AC013717.1	2.96455	-0.138419	0.908579	1	2.96455	-2.78561	0.0684965	0.257851	4.57713	-0.696958	0.472981	0.733748	4.57713	-1.39827	0.173083	0.298095
AC015688.4	0				0				0				0
AC015802.6	1674.31	0.175859	0.121095	0.86608	1674.31	0.382411	0.00071647	0.00720167	1310.8	0.142599	0.35468	0.619941	1310.8	0.275447	0.0736483	0.145744
AC015813.2	0.795303	-0.600671	0.809718	1	0.795303	-0.805567	0.747807	0.950519	0.865901	-0.0198341	0.993227	1	0.865901	0.974659	0.661623	0.807166
AC017083.3	7.56875	1.21669	0.0963438	0.820703	7.56875	0.097274	0.899723	0.986338	10.1595	-0.148441	0.809996	0.929629	10.1595	-0.618966	0.333138	0.499813
AC018362.3	0.721884	-0.0107395	0.997167	1	0.721884	-2.59195	0.408713	0.760054	0.473576	-2.96526	0.411138	0.674709	0.473576	-2.91071	0.419797	0.594061
AC018512.1	0				0				0				0
AC018523.2	1.76164	0.866104	0.598848	1	1.76164	1.38553	0.386414	0.738943	0.807519	-2.87649	0.239095	0.478978	0.807519	-0.308735	0.89276	0.950199
AC018554.3	0				0				0				0
AC018709.1	0				0				0				0
AC018755.2	0				0				0.212859	1.82465	0.651579	0.860201	0.212859	0	1	1
AC019117.2	0				0				0				0
AC020636.2	0				0				0				0
AC020907.6	0				0				0				0
AC020909.1	0				0				0				0
AC020915.1	21.0226	0.257505	0.57212	1	21.0226	-0.523822	0.268197	0.609044	83.7272	-0.140405	0.518142	0.773161	83.7272	-0.431465	0.0521318	0.108773
AC020915.5	0.461462	1.1231	0.729857	1	0.461462	2.53968	0.418473	0.767082	0.209947	-1.80898	0.654516	0.860597	0.209947	-1.75443	0.664287	0.808973
AC020922.1	0				0				0.789418	-3.49503	0.144689	0.339737	0.789418	-2.47868	0.300945	0.463276
AC021072.1	0				0				0				0
AC021097.2	0				0				0				0
AC021097.3	0				0				0				0
AC021660.3	0				0				0				0
AC022167.5	0.113807	1.1231	0.783133	1	0.113807	0	1	1	1.0643	1.9045	0.44428	0.707326	1.0643	3.78043	0.106227	0.198317
AC022335.1	0				0				0				0
AC022384.1	0				0				0				0
AC022400.6	67.3202	-0.191725	0.444219	1	67.3202	-0.0114076	0.962996	1	76.3564	0.120677	0.59149	0.825184	76.3564	0.359862	0.105642	0.197291
AC022414.1	0				0				0.314851	-1.79373	0.64692	0.858998	0.314851	-0.77739	0.842643	0.914998
AC022506.1	0				0				0				0
AC022826.2	0				0				0				0
AC023055.1	6.68595	-0.110284	0.893373	1	6.68595	-0.0413718	0.959446	1	12.4405	0.929248	0.117292	0.292686	12.4405	0.403982	0.507795	0.681165
AC023509.3	22.3877	-0.0412679	0.927135	1	22.3877	0.622701	0.149604	0.428573	47.3106	0.209779	0.491913	0.751479	47.3106	0.330582	0.27718	0.434926
AC024592.3	0				0				0.107573	0	1	1	0.107573	1.01509	0.803539	0.899228
AC025165.3	3.27297	-0.275474	0.812309	1	3.27297	0.495434	0.652278	0.908371	0.850361	0.629933	0.808762	0.929629	0.850361	0.615523	0.813531	0.902794
AC025263.2	0				0				0				0
AC025283.2	220.566	0.0734472	0.614565	1	220.566	0.184461	0.200327	0.514852	276.722	0.234194	0.0653875	0.190143	276.722	0.137785	0.282103	0.441007
AC025283.3	22.2871	0.272483	0.520436	1	22.2871	-0.059577	0.889548	0.980438	24.5793	0.422439	0.3102	0.569792	24.5793	0.367856	0.379597	0.551144
AC025287.4	0.0985251	0	1	1	0.0985251	0.98862	0.808562	0.950519	0				0
AC026316.5	0				0				0				0
AC026398.1	0				0				0.107573	0	1	1	0.107573	1.01509	0.803539	0.899228
AC026464.1	0				0				0				0
AC026464.3	0				0				0				0
AC026464.4	0.993705	-0.908651	0.668771	1	0.993705	-3.44583	0.130201	0.393308	1.23016	1.38858	0.479847	0.740345	1.23016	-2.43364	0.276103	0.433775
AC026464.6	0				0				0				0
AC026786.1	0				0				0				0
AC026954.2	4.37507	0.696485	0.481408	1	4.37507	-0.198514	0.847384	0.96029	12.1473	0.654892	0.26674	0.515604	12.1473	1.02842	0.0764214	0.150164
AC027644.4	1.12052	0.152338	0.942659	1	1.12052	0.565281	0.784213	0.950519	1.49934	-0.557448	0.753671	0.92217	1.49934	-0.564553	0.75152	0.879477
AC027796.3	0.789021	-2.43902	0.332552	1	0.789021	0.261557	0.911021	0.991022	0.540579	-0.00122997	0.99966	1	0.540579	1.46235	0.597802	0.761425
AC034102.2	0				0				0				0
AC036214.3	0				0				2.97746	1.01088	0.387297	0.652057	2.97746	-0.0926954	0.940691	0.985569
AC037459.1	2.96261	2.16495	0.15334	0.916952	2.96261	0.289944	0.857066	0.964486	1.87788	1.05271	0.473354	0.734118	1.87788	-1.22347	0.478482	0.652541
AC040162.1	93.9435	-0.0761625	0.743889	1	93.9435	-0.056599	0.806765	0.950519	152.96	0.133305	0.502586	0.760709	152.96	0.222739	0.262024	0.416003
AC046185.1	0				0				0				0
AC048338.1	0.122645	1.1231	0.783133	1	0.122645	0	1	1	0				0
AC055811.2	0.217244	1.12309	0.783135	1	0.217244	0.988612	0.808563	0.950519	0.343096	-2.50277	0.502091	0.760389	0.343096	-2.44822	0.511455	0.684398
AC058822.1	0				0				0				0
AC067752.1	0.0985251	0	1	1	0.0985251	0.98862	0.808562	0.950519	0				0
AC067968.1	0.122645	1.1231	0.783133	1	0.122645	0	1	1	0				0
AC068234.1	0				0				0				0
AC068533.4	2.71088	1.57761	0.250707	1	2.71088	2.17591	0.103197	0.338042	1.21458	-0.0264382	0.990637	1	1.21458	1.72038	0.411035	0.585203
AC068547.1	0.41822	1.12309	0.764462	1	0.41822	2.35488	0.520271	0.8439	0.255879	0	1	1	0.255879	2.06396	0.608108	0.769717
AC068580.4	2.46188	0.827928	0.492856	1	2.46188	0.865081	0.469203	0.805586	0.801622	-1.88307	0.433677	0.696997	0.801622	1.37028	0.532071	0.704556
AC068631.2	0				0				0				0
AC068775.1	0				0				0				0
AC068790.8	0.466451	-1.49798	0.670386	1	0.466451	-2.59425	0.461062	0.798681	0				0
AC068831.7	423.814	-0.206509	0.0826165	0.779312	423.814	-0.538372	7.29678e-06	0.000127297	195.087	-0.335303	0.0241824	0.0872299	195.087	-1.73259	1.40148e-25	2.78044e-24
AC068896.1	9.65601	0.194766	0.762019	1	9.65601	1.06914	0.0773076	0.278526	7.50252	-0.179705	0.811581	0.929629	7.50252	-0.534484	0.48917	0.662675
AC068946.1	3.52432	-0.718326	0.533771	1	3.52432	0.44182	0.677433	0.920393	60.1844	0.171139	0.54281	0.791214	60.1844	0.534381	0.0537926	0.111626
AC068946.2	43.7471	-0.0160284	0.957771	1	43.7471	-0.0271189	0.928077	0.99849	30.7878	0.530308	0.277598	0.529075	30.7878	0.146029	0.768014	0.890972
AC068987.5	1.24805	0.377053	0.840357	1	1.24805	-1.14157	0.576536	0.872645	0.488211	0.960538	0.778993	0.929629	0.488211	2.64828	0.423614	0.597468
AC069257.3	0.235716	0.161334	0.968461	1	0.235716	-0.934934	0.818772	0.950519	0				0
AC069368.1	0.424664	1.9718	0.59227	1	0.424664	1.77641	0.630082	0.899316	0.733723	-1.29049	0.596254	0.828442	0.733723	-3.06874	0.22007	0.362816
AC069444.2	0				0				0				0
AC069503.2	1.38135	-1.72337	0.381214	1	1.38135	1.0076	0.543604	0.856006	1.29067	0.792744	0.667631	0.867498	1.29067	0.46027	0.806637	0.901424
AC073082.1	0				0				0				0
AC073111.3	0				0				0				0
AC073111.5	136.057	-0.0563533	0.770937	1	136.057	0.1861	0.327554	0.679708	163.36	0.161124	0.317116	0.57913	163.36	0.55442	0.000455388	0.0015405
AC073283.3	0				0				0				0
AC073508.2	57.3568	0.269454	0.292087	1	57.3568	-0.112199	0.665866	0.914267	23.2728	-0.405213	0.318697	0.580789	23.2728	-0.691632	0.0966649	0.183172
AC073610.2	0				0				0				0
AC073610.3	0				0				0.817524	-1.92093	0.409236	0.673127	0.817524	-0.859738	0.700491	0.837845
AC073612.1	0				0				0				0
AC073896.1	2.19191	1.43175	0.296499	1	2.19191	-1.34487	0.419525	0.767775	1.98073	0.499209	0.724074	0.907413	1.98073	0.335932	0.814436	0.902794
AC074143.1	169.539	-0.100364	0.582419	1	169.539	0.035564	0.843703	0.95875	143.902	0.242877	0.166705	0.375389	143.902	0.281531	0.109263	0.202947
AC078927.1	0				0				0				0
AC079447.1	7.01651	-0.635467	0.413129	1	7.01651	0.636251	0.365654	0.718226	5.63306	0.246656	0.765279	0.927792	5.63306	0.0655139	0.937682	0.983357
AC079594.2	0.227614	1.97023	0.625964	1	0.227614	0	1	1	0.448577	-1.95473	0.571346	0.810561	0.448577	-0.122427	0.971374	1
AC083800.1	0				0				0				0
AC084121.11	0				0				0				0
AC084121.12	0				0				0				0
AC084121.13	0				0				0				0
AC084121.5	0				0				0.211789	0	1	1	0.211789	1.82617	0.651728	0.799641
AC084121.6	0				0				0				0
AC084121.7	0				0				0				0
AC084121.8	0				0				0				0
AC084121.9	0.0985251	0	1	1	0.0985251	0.98862	0.808562	0.950519	0				0
AC084337.2	0.118719	1.1231	0.783133	1	0.118719	0	1	1	0.212615	-1.82479	0.651577	0.860201	0.212615	-1.77024	0.661333	0.80702
AC087289.3	3.28105	-0.548079	0.622366	1	3.28105	0.567876	0.577091	0.872783	7.54127	1.48092	0.0514	0.158861	7.54127	0.912418	0.243142	0.39281
AC087498.1	0				0				0				0
AC087632.1	3.05632	0.609224	0.630257	1	3.05632	0.951629	0.442683	0.785265	3.50887	-0.077694	0.943636	1	3.50887	-0.821533	0.477001	0.651076
AC087721.2	0				0				0.207278	-1.79303	0.657484	0.860597	0.207278	-1.73848	0.667268	0.810621
AC090004.1	0				0				0				0
AC090227.1	0				0				0				0
AC090360.1	2.244	0.155732	0.919386	1	2.244	0.377415	0.80323	0.950519	1.19766	2.42653	0.2807	0.533502	1.19766	1.98136	0.385347	0.556736
AC090517.4	5.76359	-0.127344	0.898326	1	5.76359	0.443582	0.64641	0.906633	1.33444	-0.430906	0.808036	0.929629	1.33444	0.323894	0.848671	0.919752
AC090527.2	0				0				0				0
AC091057.6	4.99761	0.518592	0.849125	1	4.99761	-1.34129	0.627852	0.89821	1.57546	0.973345	0.798389	0.929629	1.57546	-3.08911	0.435474	0.609745
AC091167.2	1.53708	-2.55271	0.145077	0.909281	1.53708	-0.178503	0.900107	0.986693	4.31296	4.65926	0.00115551	0.00694279	4.31296	3.39881	0.0210332	0.0495146
AC091167.6	0				0				0				0
AC091167.7	0.987176	-1.15767	0.591198	1	0.987176	-1.27838	0.552721	0.86028	3.14602	0.675609	0.601555	0.831289	3.14602	0.74569	0.564185	0.732114
AC091551.1	2.34655	0.928787	0.508248	1	2.34655	0.831979	0.552809	0.86028	1.63704	2.5894	0.136235	0.325328	1.63704	-0.824186	0.688713	0.828682
AC091959.3	4.09532	-0.959318	0.304302	1	4.09532	-0.518872	0.558548	0.862679	5.88296	-0.317901	0.724564	0.907622	5.88296	0.870684	0.304638	0.46734
AC092017.3	0				0				0				0
AC092042.3	0.367935	2.651	0.506617	1	0.367935	0	1	1	11.8517	-0.14523	0.818397	0.932069	11.8517	-0.454855	0.480778	0.654713
AC092073.1	0				0				0.313177	2.3829	0.551179	0.795834	0.313177	0	1	1
AC092111.3	0				0				0				0
AC092143.1	0				0				1.04392	4.11835	0.128511	0.312478	1.04392	0	1	1
AC092329.3	0.0881611	-0.800447	0.84448	1	0.0881611	-0.934926	0.818773	0.950519	0.107573	0	1	1	0.107573	1.01509	0.803539	0.899228
AC092442.1	0				0				0				0
AC092587.1	0.587134	-1.40689	0.59967	1	0.587134	-1.54137	0.565261	0.865858	3.6022	1.25161	0.262221	0.509403	3.6022	-0.650817	0.601571	0.764624
AC092647.5	8.34922	-1.10177	0.144188	0.909248	8.34922	-0.744503	0.307297	0.658195	5.77378	-1.77871	0.0441444	0.141054	5.77378	-0.636899	0.42693	0.601164
AC092718.3	5.18332	1.28376	0.138207	0.898896	5.18332	0.52194	0.559993	0.863308	34.5114	0.518316	0.149842	0.347959	34.5114	0.663941	0.0639312	0.12944
AC092718.8	3.68075	-1.99817	0.0741506	0.747788	3.68075	-0.564806	0.553811	0.860346	7.56401	-0.86154	0.236679	0.475821	7.56401	-0.74797	0.302156	0.464532
AC092835.1	80.8705	0.264836	0.277534	1	80.8705	0.0805697	0.741768	0.950519	100.103	0.137248	0.488851	0.748263	100.103	0.0792485	0.691396	0.830778
AC093155.3	0.122645	1.1231	0.783133	1	0.122645	0	1	1	1.62287	-0.529336	0.739861	0.915051	1.62287	-1.2384	0.462268	0.636306
AC093227.2	0				0				0				0
AC093323.1	647.36	0.0152085	0.891266	1	647.36	-0.196342	0.0783377	0.280938	179.173	-0.361675	0.020319	0.075859	179.173	-0.143571	0.352348	0.521679
AC093423.3	0				0				0				0
AC093512.2	55.7965	-0.158918	0.603708	1	55.7965	0.0357487	0.905568	0.988495	53.6366	-0.245899	0.364793	0.628835	53.6366	-0.43341	0.11592	0.21331
AC093525.1	0.905067	-2.39033	0.285418	1	0.905067	0.678414	0.735409	0.94947	0.108466	0.960542	0.813898	0.929629	0.108466	0	1	1
AC093525.2	1.13941	-3.06437	0.147899	0.909281	1.13941	0.0741759	0.968321	1	0.786768	-1.45243	0.567972	0.808149	0.786768	0.15489	0.948466	0.991735
AC093668.1	0				0				0				0
AC093668.2	1.16247	0.155418	0.947107	1	1.16247	1.66276	0.447784	0.790542	0				0
AC093668.3	0.241364	2.04371	0.612561	1	0.241364	0	1	1	0.233303	-0.00122255	0.999761	1	0.233303	-0.908461	0.823818	0.902794
AC093827.5	1.39238	-0.80321	0.650839	1	1.39238	-0.558503	0.746705	0.950519	0.829088	0.898024	0.713264	0.900322	0.829088	2.03847	0.381408	0.552748
AC093899.2	0				0				0				0
AC096582.3	0				0				0				0
AC096887.1	0				0				0				0
AC097104.1	0				0				0				0
AC097625.1	2.78072	-0.635234	0.633948	1	2.78072	-2.25441	0.132126	0.39701	2.47296	-0.404969	0.790175	0.929629	2.47296	-1.40672	0.382749	0.554201
AC097634.4	1.23984	-0.330324	0.851312	1	1.23984	-1.49134	0.435193	0.780125	1.2838	0.370493	0.845274	0.946382	1.2838	0.713348	0.703314	0.840365
AC097636.1	0				0				0				0
AC097637.1	0.356158	2.60828	0.513759	1	0.356158	0	1	1	0.105895	0	1	1	0.105895	1.01509	0.803539	0.899228
AC098484.3	11.2897	0.1585	0.811142	1	11.2897	-0.580498	0.396233	0.748897	12.0029	0.365386	0.545754	0.793413	12.0029	0.811892	0.170965	0.294953
AC098582.1	0				0				0				0
AC098588.1	7.41254	0.0636166	0.930221	1	7.41254	0.684327	0.323731	0.675793	6.45927	0.27352	0.735175	0.912429	6.45927	-0.392269	0.641504	0.794541
AC098650.1	17.1786	0.189493	0.699045	1	17.1786	0.105988	0.82832	0.95344	2.689	-0.165505	0.897628	0.975995	2.689	-0.267398	0.836785	0.911155
AC098850.3	0				0				0				0
AC099489.1	7.43243	-0.0849384	0.90987	1	7.43243	0.582583	0.415096	0.764161	14.1818	-0.111452	0.844463	0.945898	14.1818	0.356809	0.520927	0.693762
AC099811.2	0.118719	1.1231	0.783133	1	0.118719	0	1	1	0				0
AC099850.2	0				0				0				0
AC100868.1	0				0				0				0
AC104109.3	2.47878	-2.12034	0.148613	0.910656	2.47878	-1.27667	0.342267	0.694723	2.24351	0.511257	0.720611	0.904729	2.24351	0.818721	0.562234	0.730335
AC104151.1	0				0				0				0
AC104304.1	0				0				0				0
AC104389.4	0				0				0.670738	-2.45444	0.347	0.611611	0.670738	0.0400247	0.987092	1
AC104389.5	0				0				0				0
AC104452.1	50.2034	-0.0102494	0.972182	1	50.2034	0.344545	0.228228	0.556148	91.5946	0.267439	0.292908	0.548581	91.5946	0.0956857	0.709162	0.845657
AC104472.3	0.762989	0.747214	0.729548	1	0.762989	-0.0106937	0.996203	1	1.16676	-3.22428	0.142605	0.336238	1.16676	0.0714046	0.970964	1
AC104532.1	0.232881	0.161334	0.968461	1	0.232881	-0.934934	0.818772	0.950519	0.211789	0	1	1	0.211789	1.82617	0.651728	0.799641
AC104581.2	0				0				0				0
AC104662.2	0				0				1.8435	-1.20629	0.439763	0.702723	1.8435	-0.0057006	0.996832	1
AC105052.1	0.779815	1.07668	0.682683	1	0.779815	1.88297	0.458297	0.796778	0.793848	3.71365	0.173489	0.385904	0.793848	0	1	1
AC105052.3	1.00842	-1.27244	0.578247	1	1.00842	-1.44168	0.529803	0.849221	2.3111	-1.47995	0.274536	0.525435	2.3111	-2.79175	0.076488	0.150277
AC106774.4	0				0				0				0
AC106886.5	15.1493	0.579338	0.254028	1	15.1493	0.408696	0.422008	0.770632	12.3745	0.486244	0.412602	0.675932	12.3745	0.932311	0.109235	0.202918
AC107871.1	92.813	-0.526494	0.0313605	0.502136	92.813	-0.700903	0.00424621	0.0313702	120.896	-0.376711	0.0751617	0.210381	120.896	-0.531173	0.0130247	0.0323933
AC107959.5	0				0				0				0
AC108488.2	0				0				0				0
AC108941.2	0				0				0				0
AC109583.3	0				0				0.472301	-1.95055	0.536426	0.786873	0.472301	0.00353699	0.999088	1
AC110275.1	0				0				0				0
AC112128.1	19.3599	0.364782	0.409494	1	19.3599	0.357345	0.415581	0.764409	29.5581	0.00838218	0.981217	1	29.5581	-0.271006	0.456416	0.630682
AC112229.3	0.118719	1.1231	0.783133	1	0.118719	0	1	1	1.94402	0.253903	0.884831	0.969165	1.94402	0.484803	0.780721	0.899228
AC112504.2	0				0				0				0
AC113348.1	0				0				0				0
AC113348.2	0				0				0				0
AC113554.1	0.318507	-0.800462	0.844477	1	0.318507	0.880014	0.82765	0.953189	0.644862	0.847121	0.77032	0.929629	0.644862	1.45526	0.608621	0.770188
AC114490.2	0.343079	0.161329	0.9637	1	0.343079	0.0268506	0.993956	1	1.0836	0.973139	0.599423	0.83042	1.0836	-1.43584	0.497015	0.670482
AC114490.3	3.16725	-0.466595	0.689227	1	3.16725	-0.419305	0.716193	0.939632	11.2167	0.252947	0.712015	0.899021	11.2167	1.10914	0.0937621	0.178412
AC115220.1	5.8361	0.861173	0.34857	1	5.8361	0.929753	0.307444	0.658423	0.423991	-0.963021	0.78754	0.929629	0.423991	1.44849	0.677347	0.818748
AC116366.3	13.9957	1.46117	0.00589118	0.191657	13.9957	1.03848	0.0537198	0.217108	5.63663	2.68603	0.00952187	0.041054	5.63663	2.43631	0.019747	0.0468019
AC117378.1	0.872277	1.07635	0.677575	1	0.872277	2.20363	0.372432	0.72493	1.20322	0.878062	0.652021	0.860577	1.20322	-2.76198	0.211536	0.351142
AC117457.1	0				0				0				0
AC118470.1	0				0				0				0
AC118549.1	679.485	0.228486	0.0122512	0.299668	679.485	0.114227	0.210152	0.528983	1274.34	0.121106	0.133707	0.32083	1274.34	0.328079	4.51371e-05	0.00018089
AC118553.2	8.94723	-0.521231	0.492865	1	8.94723	0.108071	0.88228	0.976571	21.8283	0.055347	0.902059	0.978354	21.8283	-0.0115707	0.979611	1
AC119396.1	0				0				0.104392	0.960542	0.813898	0.929629	0.104392	0	1	1
AC119674.2	0.515675	-0.54583	0.849145	1	0.515675	0.237437	0.932568	0.999607	1.29765	0.265696	0.887211	0.970321	1.29765	-2.15333	0.312629	0.476397
AC119676.1	0				0				0				0
AC120057.2	0				0				0				0
AC120114.4	2.27731	-0.449737	0.727041	1	2.27731	-1.8664	0.195826	0.50803	0				0
AC124312.1	0				0				0				0
AC126283.2	0				0				0				0
AC126755.2	45.5307	-0.432862	0.214828	0.991022	45.5307	-0.493106	0.156166	0.440148	18.3968	-0.0894394	0.869784	0.960598	18.3968	0.887331	0.0901992	0.172713
AC127029.3	0				0				0				0
AC129492.3	0				0				0				0
AC131097.2	0				0				0				0
AC131160.1	1.58481	0.129794	0.93642	1	1.58481	-1.64545	0.370491	0.72287	0.957567	-0.949878	0.649902	0.860201	0.957567	-0.368278	0.855017	0.924046
AC134669.1	0				0				0				0
AC134684.11	0				0				0				0
AC134684.8	0				0				0				0
AC134684.9	0				0				0				0
AC134980.3	0				0				0				0
AC135050.2	1.78102	-3.06936	0.10546	0.837742	1.78102	-0.818075	0.610405	0.891457	0.449343	0.919579	0.75821	0.924176	0.449343	0.0533212	0.986041	1
AC135068.1	0				0				0				0
AC135068.3	0				0				0				0
AC135178.2	0				0				0				0
AC136428.1	0				0				0				0
AC137834.1	0				0				0.344728	2.50882	0.529561	0.78173	0.344728	0	1	1
AC138647.1	0.893795	1.10088	0.638766	1	0.893795	-0.0454675	0.985236	1	1.38389	1.02619	0.597361	0.829208	1.38389	0.440082	0.825216	0.903239
AC138696.1	0				0				0.114909	0.960542	0.813898	0.929629	0.114909	0	1	1
AC138811.2	2.53448	-0.255418	0.834265	1	2.53448	0.233826	0.841515	0.957987	1.46086	1.97677	0.329432	0.592472	1.46086	0.50535	0.813389	0.902794
AC138894.1	1.30973	-0.814353	0.642333	1	1.30973	-1.0406	0.555747	0.861683	0.664126	0	1	1	0.664126	3.46514	0.193151	0.325726
AC139491.7	0				0				35.1019	-0.0407161	0.907677	0.981917	35.1019	-0.976572	0.00895732	0.0231758
AC139530.2	0				0				0.107573	0	1	1	0.107573	1.01509	0.803539	0.899228
AC140504.1	0				0				0				0
AC142391.1	0				0				0.103639	-0.963003	0.81343	0.929629	0.103639	-0.908453	0.823819	0.902794
AC144573.1	0				0				0				0
AC187653.1	0				0				0				0
AC233723.1	0.19705	0	1	1	0.19705	1.77274	0.661478	0.911109	3.08862	0.397861	0.736683	0.913577	3.08862	1.26533	0.264686	0.419408
AC233992.2	28.0686	-0.479577	0.307209	1	28.0686	-0.394742	0.396064	0.748764	41.374	0.0542625	0.881411	0.966973	41.374	-0.0340947	0.925792	0.974995
AC235565.2	0.306796	0	1	1	0.306796	2.40085	0.548273	0.858193	0				0
AC239799.1	0				0				0				0
AC243547.3	0				0				0				0
AC243756.1	0				0				0				0
AC243967.1	0				0				0				0
AC244197.3	30.0489	0.177137	0.656889	1	30.0489	0.510399	0.190335	0.499943	67.4713	0.650585	0.0148344	0.0593631	67.4713	1.34165	2.37232e-07	1.31968e-06
AC244517.10	1.84955	0.352941	0.837153	1	1.84955	1.40791	0.388194	0.740374	0				0
AC245033.1	0				0				0.108466	0.960542	0.813898	0.929629	0.108466	0	1	1
AC245748.1	0				0				0				0
AC253536.7	0				0				0				0
ACAA1	427.145	0.090599	0.462819	1	427.145	0.168348	0.169175	0.464648	429.045	0.184485	0.0849342	0.23069	429.045	0.170469	0.112601	0.208089
ACAA2	1517.66	-0.0731271	0.335107	1	1517.66	-0.149921	0.0477966	0.199581	1386.45	-0.202902	0.00361136	0.0183098	1386.45	-0.476836	1.45264e-11	1.25525711868648e-10
ACACA	141.452	0.780783	0.172904	0.944077	141.452	-0.369771	0.520927	0.844507	69.0113	0.192998	0.548537	0.794501	69.0113	-0.62992	0.0578036	0.118782
ACACB	58.8889	0.173532	0.558595	1	58.8889	-0.574774	0.0601952	0.234756	227.041	-0.18554	0.196792	0.421364	227.041	-0.446047	0.00229154	0.00673882
ACAD10	416.384	-0.0335681	0.756615	1	416.384	0.0560456	0.600768	0.887898	808.106	0.260538	0.000925806	0.00572598	808.106	0.494821	2.28237871533896e-10	1.76685e-09
ACAD11	150.588	-0.00813073	0.965263	1	150.588	0.0159642	0.931358	0.999458	290.945	0.189555	0.15116	0.350128	290.945	0.0943834	0.477828	0.651933
ACAD8	657.305	-0.0810045	0.419745	1	657.305	-0.0511378	0.608315	0.890884	460.193	0.217967	0.0326786	0.111603	460.193	0.514806	3.34957e-07	1.82923e-06
ACAD9	904.17	-0.0208463	0.786551	1	904.17	-0.152149	0.0481018	0.200407	790.604	-0.155447	0.055031	0.167113	790.604	-0.333043	4.82423e-05	0.000192629
ACADL	3.32649	1.20325	0.229285	0.996707	3.32649	-0.362295	0.743173	0.950519	0				0
ACADM	1075.44	-0.0557605	0.50539	1	1075.44	-0.18504	0.0270807	0.133835	2088.61	-0.173311	0.00133959	0.00790996	2088.61	-0.0804912	0.135754	0.243294
ACADS	64.7763	-0.115287	0.659901	1	64.7763	-0.284742	0.278116	0.622371	139.732	0.127308	0.488034	0.74729	139.732	0.249857	0.172129	0.296701
ACADSB	407.357	-0.0093346	0.936452	1	407.357	0.0267598	0.81789	0.950519	666.164	0.065157	0.440552	0.703377	666.164	0.0229571	0.786846	0.899228
ACADVL	2741.03	-0.0907551	0.174911	0.947955	2741.03	-0.0204731	0.758631	0.950519	4550.84	0.234681	5.67193e-05	0.000495336	4550.84	0.351741	1.54606e-09	1.10711e-08
ACAN	0.448085	0.0633699	0.985881	1	0.448085	-1.88186	0.603605	0.889302	0				0
ACAP1	2.51506	-0.0697823	0.954935	1	2.51506	0.511258	0.664478	0.912974	14.2769	0.785818	0.173802	0.386445	14.2769	1.81454	0.00102846	0.00324896
ACAP2	726.964	-0.00813392	0.947109	1	726.964	-0.0981888	0.422823	0.771607	1655.84	-0.0428169	0.547002	0.793618	1655.84	0.334055	2.12103e-06	1.02356e-05
ACAP3	1794.46	-0.101892	0.254933	1	1794.46	0.114524	0.198016	0.511093	2506.99	-0.00481689	0.941603	1	2506.99	-0.0917667	0.164206	0.285079
ACAT1	1178.74	-0.0199666	0.79353	1	1178.74	0.00302871	0.968155	1	656.803	0.101383	0.230876	0.467322	656.803	-0.0184331	0.829056	0.906054
ACAT2	1010.95	-0.0622226	0.423613	1	1010.95	-0.0460047	0.551717	0.86028	961.509	-1.04548	3.92607e-35	4.88588e-33	961.509	-2.1648	2.14529e-126	2.88858e-124
ACBD3	811.134	0.131433	0.124883	0.872669	811.134	0.30022	0.000388955	0.00430461	2141.18	0.244804	8.54688e-06	8.82514e-05	2141.18	0.333413	1.28862e-09	9.30881e-09
ACBD4	145.085	-0.0277078	0.869848	1	145.085	-0.00242631	0.988444	1	75.0853	0.764491	0.00159267	0.00916385	75.0853	0.861532	0.00036407	0.00125326
ACBD5	1041.61	0.173822	0.0491665	0.630716	1041.61	0.357757	4.39737e-05	0.000626817	1698.98	-0.110615	0.0558403	0.168806	1698.98	-0.0435472	0.451349	0.62568
ACBD6	1583.95	0.0496156	0.434987	1	1583.95	0.113293	0.07252	0.267225	1610.37	-0.0734036	0.240014	0.479988	1610.37	-0.260083	3.73745e-05	0.000151698
ACBD7	102.685	0.114811	0.600669	1	102.685	0.0877859	0.68748	0.92592	158.722	-0.930515	2.96695e-08	4.64173e-07	158.722	-1.38666	1.80712e-15	2.09941e-14
ACCS	168.41	-0.207244	0.193652	0.969088	168.41	-0.182792	0.247094	0.582293	48.8035	1.0342	0.00230459	0.0125439	48.8035	1.60526	1.44556e-06	7.17842e-06
ACCSL	0.110236	-0.800447	0.84448	1	0.110236	-0.934926	0.818773	0.950519	0.424404	-1.82653	0.60433	0.833002	0.424404	0.00516852	0.998816	1
ACD	601.446	-0.16934	0.13462	0.891147	601.446	-0.278286	0.013874	0.0804801	840.412	-0.47008	2.23978e-09	4.02547e-08	840.412	-0.526671	2.7435e-11	2.31233426325397e-10
ACE	4771.83	-0.0679825	0.273653	1	4771.83	0.0774262	0.210806	0.530025	1608.53	0.327434	8.26273e-06	8.56353e-05	1608.53	0.19898	0.00701496	0.0185833
ACE2	4.90074	-1.08436	0.221136	0.991022	4.90074	-0.497248	0.550762	0.859824	0.255879	0	1	1	0.255879	2.06396	0.608108	0.769717
ACER1	0				0				0				0
ACER2	33.5221	0.488914	0.171924	0.943134	33.5221	1.01877	0.00321841	0.024997	76.2312	1.07388	3.24996e-05	0.000298556	76.2312	1.25231	1.1242e-06	5.66653e-06
ACER3	343.865	-0.0480361	0.740535	1	343.865	-0.0644665	0.655474	0.909692	254.023	0.039055	0.783457	0.929629	254.023	0.0151149	0.915612	0.967252
ACHE	264.803	0.153183	0.30436	1	264.803	0.981699	7.76139e-12	3.46069141022968e-10	187.927	0.934955	1.86001e-09	3.40249e-08	187.927	0.848762	5.92457e-08	3.54805e-07
ACIN1	4133.55	0.0313012	0.524282	1	4133.55	0.0417401	0.394189	0.746587	5098.8	0.0852651	0.0837251	0.228199	5098.8	-0.130554	0.0084391	0.0219896
ACKR1	35.1145	0.130834	0.712384	1	35.1145	0.562581	0.102277	0.335875	148.896	0.592045	0.000677493	0.00439367	148.896	1.26633	7.09876e-14	7.33404e-13
ACKR2	1.09474	1.47225	0.457854	1	1.09474	0.578215	0.778531	0.950519	5.54327	1.44859	0.131943	0.318086	5.54327	1.32876	0.169821	0.293245
ACKR3	0.657528	0.938312	0.714925	1	0.657528	-0.689628	0.798524	0.950519	0.535896	1.46575	0.59806	0.829898	0.535896	0.05332	0.985337	1
ACKR4	1.93879	0.428068	0.748067	1	1.93879	-0.24688	0.858282	0.965004	3.96536	0.390543	0.688274	0.881787	3.96536	-1.06105	0.327097	0.492866
ACLY	10759.7	-0.0759982	0.154229	0.919085	10759.7	-0.0661441	0.214449	0.534782	9737.01	-0.0930552	0.0567132	0.170628	9737.01	-0.242409	7.31764e-07	3.80401e-06
ACMSD	2.70939	1.01947	0.550022	1	2.70939	0.15635	0.928439	0.998608	1.81282	0.188647	0.899437	0.977057	1.81282	-0.876503	0.585249	0.750498
ACO1	366.623	0.0211719	0.840844	1	366.623	-0.0632462	0.54741	0.857902	835.103	0.0991803	0.198938	0.424685	835.103	-0.0777562	0.319286	0.483715
ACO2	2144.79	0.0285161	0.671689	1	2144.79	0.0200393	0.765124	0.950519	4114.54	0.125822	0.0160496	0.0630171	4114.54	0.212808	4.60436e-05	0.000184433
ACOD1	0				0				0				0
ACOT1	39.3625	0.101732	0.743855	1	39.3625	-0.0674439	0.828891	0.95344	8.45351	-0.300245	0.655766	0.860597	8.45351	-1.85053	0.0164117	0.0396812
ACOT11	225.695	0.182288	0.243782	1	225.695	0.0242364	0.876982	0.974001	187.505	0.0343683	0.828513	0.936552	187.505	0.216027	0.170658	0.294537
ACOT12	1.77579	-0.0754622	0.957444	1	1.77579	-0.216825	0.878211	0.974704	1.93502	0.306014	0.836969	0.941733	1.93502	0.398646	0.788254	0.899228
ACOT13	333.453	0.113981	0.351799	1	333.453	0.103008	0.397339	0.749686	480.965	0.17877	0.0757644	0.211448	480.965	0.0536398	0.597337	0.761187
ACOT2	578.458	-0.0337892	0.746847	1	578.458	0.11986	0.246953	0.582045	25.5756	0.617488	0.19786	0.423154	25.5756	1.43677	0.0020624	0.00612625
ACOT4	22.7133	-0.134899	0.748603	1	22.7133	-0.474577	0.265928	0.606468	8.27261	-1.62547	0.022413	0.082091	8.27261	-0.799691	0.228102	0.372997
ACOT6	0.0985251	0	1	1	0.0985251	0.98862	0.808562	0.950519	2.03129	-3.43494	0.0626323	0.183791	2.03129	-0.922616	0.548919	0.718956
ACOT7	1152.32	-0.0682403	0.463463	1	1152.32	-0.0995745	0.283508	0.628464	1289.93	-0.323999	2.47447e-05	0.000232408	1289.93	-0.392125	3.73792e-07	2.02649e-06
ACOT8	387.382	0.114292	0.298798	1	387.382	0.135354	0.21491	0.535769	548.51	0.165787	0.0683566	0.19631	548.51	0.253171	0.00530747	0.0144467
ACOT9	624.234	0.0676895	0.459359	1	624.234	0.125753	0.165527	0.458555	84.3921	-0.257358	0.23195	0.46901	84.3921	-0.602922	0.00641429	0.0171329
ACOX1	1312	0.0914338	0.15063	0.912159	1312	0.249123	7.26137e-05	0.000995184	1104.42	0.153759	0.0213499	0.079061	1104.42	0.378138	1.16245e-08	7.60479e-08
ACOX2	0				0				8.06152	-0.967233	0.213497	0.444771	8.06152	0.244274	0.735544	0.867268
ACOX3	212.164	-0.0146148	0.926725	1	212.164	0.0849043	0.589214	0.880217	253.588	0.410613	0.00314634	0.0162877	253.588	0.503908	0.00028341	0.000993719
ACOXL	1.94995	2.58578	0.113066	0.851062	1.94995	1.01965	0.555215	0.861679	2.07315	0.380129	0.831347	0.938766	2.07315	1.87503	0.268	0.423637
ACP1	2541.35	-0.0495647	0.429437	1	2541.35	-0.141862	0.0235909	0.120487	2506.07	-0.0276344	0.644541	0.858998	2506.07	-0.318959	1.33747e-07	7.69011e-07
ACP2	662.223	-0.0501908	0.623486	1	662.223	-0.0990857	0.331028	0.683332	303.649	0.230346	0.0697059	0.198898	303.649	0.275075	0.0303994	0.0679457
ACP4	0				0				0				0
ACP5	0.302532	-1.61755	0.658166	1	0.302532	-0.790235	0.828869	0.95344	63.6358	0.417066	0.148474	0.34576	63.6358	1.43477	2.23214e-07	1.24465e-06
ACP6	193.188	0.234556	0.108797	0.846438	193.188	0.080978	0.58028	0.873775	313.816	0.46731	9.95983e-05	0.000817234	313.816	0.45137	0.000179838	0.000653763
ACP7	0				0				0				0
ACPP	0				0				0				0
ACR	0.24529	2.06404	0.608871	1	0.24529	0	1	1	0				0
ACRBP	17.9149	-0.175816	0.736697	1	17.9149	0.527994	0.291664	0.638273	38.0299	0.16943	0.622737	0.847715	38.0299	0.540044	0.111082	0.205791
ACRV1	7.06963	-1.50775	0.0691082	0.726344	7.06963	-0.453003	0.548875	0.858418	3.70547	-0.215907	0.836124	0.94126	3.70547	-0.345608	0.743461	0.872782
ACSBG1	119.14	-0.0577723	0.764408	1	119.14	-0.236661	0.220779	0.544757	540.697	-0.0788345	0.393169	0.657563	540.697	0.112358	0.220331	0.363099
ACSBG2	0.668948	-1.49129	0.646935	1	0.668948	1.43716	0.643905	0.90624	0.325672	-2.43512	0.522103	0.777146	0.325672	-2.38057	0.531467	0.704133
ACSF2	44.0439	0.191651	0.562272	1	44.0439	0.0994662	0.763159	0.950519	117.87	0.149007	0.41922	0.682916	117.87	-0.175109	0.353344	0.522823
ACSF3	263.209	-0.0208222	0.883415	1	263.209	0.0740422	0.598227	0.885997	689.307	0.158086	0.0677715	0.195005	689.307	0.0923995	0.288366	0.44879
ACSL1	2083.12	-0.0675211	0.258289	1	2083.12	-0.0118635	0.841586	0.957987	879.251	-0.316262	2.40046e-05	0.000225714	879.251	-0.602411	2.83986e-15	3.24186e-14
ACSL3	2695.69	-0.131262	0.0448474	0.605514	2695.69	-0.342204	1.78486e-07	4.23911e-06	2085.42	-0.392477	4.71773e-11	1.04727e-09	2085.42	-0.963917	4.94291e-56	2.38815e-54
ACSL4	1722.84	-0.0427135	0.668033	1	1722.84	0.106303	0.283916	0.628858	1834.61	-0.136897	0.0543667	0.165662	1834.61	-0.26034	0.000271787	0.000956026
ACSL5	1.17765	-1.80296	0.412792	1	1.17765	-2.83639	0.213353	0.533594	1.02933	0.341183	0.870731	0.96097	1.02933	-0.588927	0.790254	0.899228
ACSL6	39.2457	0.0436708	0.905149	1	39.2457	0.62055	0.0803242	0.285306	115.426	0.389211	0.0998218	0.260199	115.426	1.25216	5.22144e-08	3.14647e-07
ACSM1	0				0				0				0
ACSM2A	0				0				0				0
ACSM2B	0				0				0				0
ACSM3	25.6175	-0.356031	0.402221	1	25.6175	0.0854639	0.83539	0.956406	30.9948	-0.378519	0.337468	0.601453	30.9948	-0.258157	0.511527	0.684439
ACSM4	0.176322	-1.4739	0.71656	1	0.176322	-1.60838	0.691968	0.927613	0				0
ACSM5	0				0				0				0
ACSM6	0				0				0				0
ACSS1	121.141	-0.105959	0.585038	1	121.141	-0.10803	0.574965	0.8717	0.867176	0.623815	0.796597	0.929629	0.867176	0.608405	0.802096	0.899228
ACSS2	368.385	0.0197592	0.86202	1	368.385	0.244621	0.0284318	0.138676	462.119	-0.0868072	0.380216	0.64443	462.119	-0.331299	0.000988608	0.0031339
ACSS3	92.9876	-0.214723	0.465039	1	92.9876	-0.136808	0.639358	0.90394	506.981	-0.121925	0.296554	0.553448	506.981	-0.042005	0.718911	0.85397
ACTA1	3.71712	0.146219	0.892915	1	3.71712	0.815584	0.432807	0.778376	9.29459	-0.13934	0.833064	0.939481	9.29459	-1.24344	0.0829995	0.160821
ACTA2	192.563	3.1718	2.27757e-42	3.3882e-39	192.563	4.22082	8.65864e-77	7.0845e-74	191.861	1.80806	1.16417e-25	8.3147e-24	191.861	2.47973	1.23684e-48	5.0291e-47
ACTB	36616.3	0.00948663	0.869843	1	36616.3	0.0498236	0.389312	0.741709	35454.7	-0.0521985	0.32602	0.589108	35454.7	-0.299733	1.74648e-08	1.12288e-07
ACTBL2	0				0				0.12794	0	1	1	0.12794	1.01509	0.803539	0.899228
ACTC1	7.45341	0.163766	0.855166	1	7.45341	0.374797	0.672031	0.919328	73.2175	0.119982	0.617063	0.843724	73.2175	-0.0686551	0.777781	0.897686
ACTG1	35202.8	0.0979164	0.0720206	0.74081	35202.8	0.212585	9.30941e-05	0.00123053	27914.4	0.16426	0.00160969	0.00924881	27914.4	0.179556	0.000565999	0.00187453
ACTG2	0.121909	-0.800447	0.84448	1	0.121909	-0.934926	0.818773	0.950519	0				0
ACTL10	36.6534	0.18775	0.567672	1	36.6534	-0.200748	0.547494	0.857902	31.8982	-0.180664	0.647107	0.858998	31.8982	0.201676	0.603527	0.766458
ACTL6A	1329.54	0.0287808	0.707357	1	1329.54	-0.302874	8.6689e-05	0.00115708	1671.56	-0.364111	1.68231e-09	3.08802e-08	1671.56	-0.565934	2.04811946243035e-20	3.22574e-19
ACTL6B	948.135	0.0186604	0.853622	1	948.135	-0.0241951	0.810521	0.950519	790.763	-0.343912	7.88699e-06	8.21557e-05	790.763	-0.302571	8.56933e-05	0.000329052
ACTL7A	0.122109	0	1	1	0.122109	0.98862	0.808562	0.950519	0.224702	-1.89368	0.638831	0.855891	0.224702	-1.83913	0.648524	0.799438
ACTL7B	0				0				0.648632	1.87943	0.485975	0.745667	0.648632	2.83546	0.276939	0.434589
ACTL8	20.9946	-0.771508	0.0748699	0.747788	20.9946	-1.10006	0.0123951	0.0736507	2.79519	-0.372122	0.749228	0.919473	2.79519	-3.6428	0.0225225	0.0524418
ACTL9	0				0				0				0
ACTN1	1730.19	-0.0198258	0.782792	1	1730.19	-0.0983184	0.170959	0.467432	1823.4	-0.525615	9.44328e-13	2.57682e-11	1823.4	-0.832571	4.67627e-29	1.04371e-27
ACTN2	74.0291	-0.0511526	0.82998	1	74.0291	-0.113549	0.632186	0.900896	55.3139	-0.639604	0.0160557	0.0630171	55.3139	-0.49637	0.0600628	0.12284
ACTN3	0.461462	1.1231	0.729857	1	0.461462	2.53968	0.418473	0.767082	0.106308	-0.963003	0.81343	0.929629	0.106308	-0.908453	0.823819	0.902794
ACTN4	2156.47	-0.0764765	0.339088	1	2156.47	-0.192396	0.0161453	0.0902945	3836.05	-0.185743	9.29063e-05	0.000768465	3836.05	-0.346655	4.24814e-13	4.14642e-12
ACTR10	853.751	0.0512765	0.538652	1	853.751	0.120421	0.145439	0.421529	1001.49	0.0473203	0.558566	0.8008	1001.49	-0.08504	0.296493	0.458227
ACTR1A	3978.69	0.040476	0.524523	1	3978.69	0.137949	0.0295308	0.142297	2432.97	-0.0326973	0.576786	0.814714	2432.97	-0.212182	0.000322761	0.00111988
ACTR1B	1620.55	-0.0422869	0.600027	1	1620.55	-0.0457913	0.569006	0.868259	1175.41	0.00907784	0.894661	0.973872	1175.41	0.125389	0.0667121	0.134113
ACTR2	5103.75	0.0556227	0.523151	1	5103.75	0.0721765	0.406949	0.758686	7329.54	0.0245547	0.638792	0.855891	7329.54	0.04285	0.41294	0.587203
ACTR3	2294.87	-0.0211726	0.763375	1	2294.87	-0.163276	0.0202864	0.107572	2381.79	-0.143716	0.00887579	0.0387155	2381.79	-0.330536	2.4191e-09	1.69751e-08
ACTR3B	596.758	0.0562427	0.555819	1	596.758	0.0496136	0.601288	0.88828	711.891	0.0201972	0.825612	0.935526	711.891	-0.0675335	0.463893	0.637606
ACTR3C	6.92715	0.302379	0.691263	1	6.92715	-0.177242	0.819631	0.950519	37.6057	-0.0448172	0.894129	0.973516	37.6057	0.697027	0.031425	0.0698537
ACTR5	355.948	-0.0932852	0.438402	1	355.948	-0.0188428	0.87438	0.97289	304.957	-0.0650051	0.600965	0.831157	304.957	-0.133337	0.286482	0.446706
ACTR6	387.581	0.120827	0.340624	1	387.581	-0.148628	0.243666	0.576958	1026.27	0.101314	0.172524	0.384487	1026.27	0.0918583	0.217416	0.359197
ACTR8	697.096	-0.0271827	0.747	1	697.096	0.160973	0.0522597	0.212784	834.32	0.309232	6.9484e-05	0.00059202	834.32	0.36365	2.90165e-06	1.37562e-05
ACTRT1	0				0				0				0
ACTRT2	0				0				0				0
ACTRT3	39.6507	-0.0408121	0.901265	1	39.6507	0.349155	0.274051	0.617369	40.3856	-0.189221	0.563198	0.804562	40.3856	-0.495183	0.138729	0.247599
ACVR1	298.817	0.0476869	0.709677	1	298.817	-0.0643689	0.614941	0.892416	262.928	0.104221	0.450183	0.712649	262.928	0.315753	0.02121	0.0498379
ACVR1B	3183.07	0.00921617	0.856301	1	3183.07	-0.0112029	0.825211	0.952684	1386.88	0.0977837	0.179218	0.39499	1386.88	0.0227267	0.755915	0.882734
ACVR1C	0.799446	2.06112	0.412242	1	0.799446	0.86271	0.742336	0.950519	33.0383	0.0734927	0.846838	0.946909	33.0383	-0.703831	0.0769433	0.150973
ACVR2A	388.311	0.0722657	0.556056	1	388.311	0.158843	0.191666	0.502228	548.102	0.234784	0.0134049	0.0546271	548.102	0.573146	9.66917618536445e-10	7.05936e-09
ACVR2B	2624.67	0.0087892	0.902589	1	2624.67	-0.0604699	0.399233	0.751935	2070.17	-0.0500817	0.4124	0.675873	2070.17	-0.10914	0.0751232	0.148044
ACVRL1	31.402	-0.355682	0.310183	1	31.402	-1.21333	0.00105699	0.010062	218.9	-0.492826	0.000218157	0.001643	218.9	-1.04954	5.33663e-14	5.55192e-13
ACY1	121.576	-0.0363311	0.866414	1	121.576	-0.143419	0.5062	0.835447	146.456	-0.0164148	0.92036	0.990781	146.456	0.122847	0.452027	0.626356
ACY3	0.360084	2.62245	0.491294	1	0.360084	0	1	1	0				0
ACYP1	105.259	-0.186809	0.354219	1	105.259	-0.512625	0.0120021	0.0719421	233.398	-0.46156	0.00169298	0.00964638	233.398	-0.726193	1.21687e-06	6.10554e-06
ACYP2	58.2497	0.218005	0.397025	1	58.2497	0.100023	0.697316	0.930376	124.885	0.257115	0.240976	0.480926	124.885	0.538324	0.0132989	0.0329903
AD000671.1	2.84225	-0.341082	0.786544	1	2.84225	1.01868	0.374555	0.726986	5.07152	-0.617651	0.511926	0.768602	5.07152	0.515763	0.55816	0.726825
AD000671.2	0.501922	-0.192176	0.955202	1	0.501922	-2.18831	0.528473	0.848516	0.114909	0.960542	0.813898	0.929629	0.114909	0	1	1
ADA	66.2275	0.275749	0.236179	1	66.2275	0.109315	0.639363	0.90394	125.879	0.317103	0.078424	0.216881	125.879	-0.0630542	0.732773	0.864498
ADA2	1.51915	3.57318	0.103173	0.83325	1.51915	3.83421	0.0776906	0.279474	773.349	0.358421	5.59325e-06	6.00525e-05	773.349	0.54347	4.31233e-12	3.89009e-11
ADAD1	0				0				0.114909	0.960542	0.813898	0.929629	0.114909	0	1	1
ADAD2	0.121909	-0.800447	0.84448	1	0.121909	-0.934926	0.818773	0.950519	0.869545	0.63114	0.794101	0.929629	0.869545	0.608413	0.801996	0.899228
ADAL	268.629	0.0790792	0.549036	1	268.629	-0.169778	0.201036	0.515557	400.44	-0.187753	0.0883962	0.237385	400.44	-0.358453	0.00130643	0.00405455
ADAM10	1576.28	0.0477602	0.452095	1	1576.28	-0.0424402	0.503346	0.83388	1813.84	0.0404515	0.480465	0.740671	1813.84	0.123206	0.0314621	0.0698857
ADAM11	588.991	-0.165361	0.126317	0.875471	588.991	-0.185439	0.0851572	0.297441	165.418	-0.0346509	0.828374	0.936505	165.418	-0.135291	0.401575	0.575224
ADAM12	3153.63	-0.125216	0.0258061	0.448768	3153.63	-0.205075	0.000256646	0.00299769	41.4883	-0.938466	0.00247297	0.0132843	41.4883	-0.919154	0.00311645	0.00891726
ADAM15	1070.95	-0.20454	0.00991125	0.26244	1070.95	-0.282442	0.000359018	0.0040212	1487.4	-0.328	2.26976e-06	2.62019e-05	1487.4	-0.460423	4.39093e-11	3.63924199306917e-10
ADAM17	857.431	0.0507211	0.602772	1	857.431	-0.112271	0.249804	0.585727	1608.97	0.150138	0.0210977	0.0783569	1608.97	0.0566585	0.386587	0.557939
ADAM18	0				0				0				0
ADAM19	389.163	0.118159	0.352666	1	389.163	0.169779	0.178694	0.480077	215.859	-0.134751	0.361505	0.626153	215.859	-0.5549	0.00025163	0.00089008
ADAM2	0				0				0				0
ADAM20	2.38552	0.605587	0.661653	1	2.38552	-0.126776	0.929172	0.99881	0.968961	-1.33277	0.51451	0.770241	0.968961	-1.29997	0.525722	0.698699
ADAM21	3.45863	0.024293	0.981237	1	3.45863	0.788081	0.417874	0.766773	6.99369	1.05751	0.183292	0.40087	6.99369	1.20186	0.128939	0.233268
ADAM22	1329.93	-0.0608536	0.44365	1	1329.93	-0.142115	0.0731901	0.26892	2688.58	-0.0743099	0.187415	0.407555	2688.58	0.215815	0.000116362	0.000437651
ADAM23	1769	0.0729749	0.20255	0.983571	1769	0.27414	1.2136e-06	2.50432e-05	762.417	0.258286	0.00204603	0.011374	762.417	0.308665	0.000229666	0.000819241
ADAM28	0				0				10.3324	-0.266709	0.675611	0.872233	10.3324	0.646974	0.284834	0.444557
ADAM29	7.75258	0.0466139	0.943893	1	7.75258	-0.132497	0.841962	0.957987	5.88521	0.0708979	0.933274	0.998553	5.88521	-0.287026	0.740644	0.870947
ADAM30	0				0				0				0
ADAM32	15.4598	-0.377129	0.475383	1	15.4598	-0.155522	0.763512	0.950519	0				0
ADAM33	0.5349	1.0139	0.743099	1	0.5349	0.823635	0.790524	0.950519	0.12794	0	1	1	0.12794	1.01509	0.803539	0.899228
ADAM7	0				0				0				0
ADAM8	32.4672	0.4306	0.239735	1	32.4672	0.851964	0.0166826	0.0925717	52.3361	0.64375	0.0332801	0.113304	52.3361	1.05079	0.000417752	0.00142226
ADAM9	335.657	0.0340263	0.785057	1	335.657	-0.190106	0.129236	0.391415	636.062	-0.475246	9.60325e-09	1.61798e-07	636.062	-1.09669	1.05879e-36	3.13384e-35
ADAMDEC1	0				0				0				0
ADAMTS1	796.608	-0.192235	0.0236396	0.426184	796.608	-0.104199	0.215467	0.536707	368.588	-0.493574	3.4957e-06	3.9224e-05	368.588	-0.353294	0.000840858	0.00269833
ADAMTS10	163.46	0.0117089	0.94663	1	163.46	0.361454	0.0343973	0.158647	351.055	0.447187	0.000453124	0.00310015	351.055	0.596491	2.67296e-06	1.27419e-05
ADAMTS12	0.220471	-1.74905	0.664592	1	0.220471	-1.88353	0.640558	0.90394	50.0385	-0.524012	0.0710524	0.201898	50.0385	-1.22865	6.06627e-05	0.000238455
ADAMTS13	498.145	-0.0180831	0.871638	1	498.145	0.281069	0.0106496	0.0656632	555.678	0.390281	1.38313e-05	0.000135727	555.678	0.691747	6.33826e-15	7.06368e-14
ADAMTS14	60.3625	-1.06048	0.000529296	0.0307142	60.3625	-1.39268	6.95206e-06	0.000121933	51.2878	0.370308	0.201812	0.428815	51.2878	-0.276173	0.359571	0.529889
ADAMTS15	3.07718	0.920214	0.438	1	3.07718	0.33108	0.784997	0.950519	10.3365	-0.61362	0.310815	0.570668	10.3365	-0.873439	0.159002	0.277717
ADAMTS16	3.65777	-0.941423	0.361176	1	3.65777	-0.309785	0.749282	0.950519	2.47357	1.15122	0.375036	0.639908	2.47357	-3.62039	0.0346944	0.0762925
ADAMTS17	1289.42	-0.000592885	0.99389	1	1289.42	-0.193317	0.0127064	0.07501	0.209534	-0.963011	0.813428	0.929629	0.209534	0.0533275	0.989573	1
ADAMTS18	0				0				0.212202	-0.963011	0.813428	0.929629	0.212202	0.0533275	0.989573	1
ADAMTS19	382.192	-0.0767992	0.515547	1	382.192	0.0727225	0.532734	0.850221	1013.71	0.0307412	0.671624	0.869955	1013.71	0.403521	1.67597e-08	1.07923e-07
ADAMTS2	7181.01	-0.0301126	0.648184	1	7181.01	-0.0638934	0.3326	0.684439	0				0
ADAMTS20	263.148	-0.326273	0.0127335	0.307161	263.148	-0.48219	0.000236494	0.00280434	46.8784	-0.0984707	0.73946	0.914919	46.8784	-0.932337	0.00297657	0.00855424
ADAMTS3	43.5918	-0.575495	0.0582773	0.684462	43.5918	-1.23382	9.63896e-05	0.00126692	54.3444	-1.21952	1.06425e-05	0.000107254	54.3444	-3.20945	6.34762425829637e-20	9.69976e-19
ADAMTS4	4.94915	1.45034	0.160155	0.931499	4.94915	1.91097	0.0584698	0.230388	25.7641	0.0833397	0.826568	0.935926	25.7641	-0.619542	0.121725	0.222209
ADAMTS5	200.758	-0.0969199	0.495981	1	200.758	-0.623559	1.95639e-05	0.00030548	13.1166	-1.68467	0.00225338	0.0123223	13.1166	-1.34253	0.0122184	0.0305729
ADAMTS6	73.6032	-0.218755	0.353461	1	73.6032	-0.752259	0.0018916	0.0163692	25.0467	0.923182	0.0351197	0.117881	25.0467	0.338112	0.45312	0.627507
ADAMTS7	1555.02	0.0911353	0.292361	1	1555.02	0.486789	1.31345e-08	3.73795e-07	3104.8	0.357346	8.6774304672324e-10	1.64982e-08	3104.8	0.255317	1.26375e-05	5.52263e-05
ADAMTS8	1.74696	1.00122	0.560712	1	1.74696	1.52202	0.364064	0.716653	0				0
ADAMTS9	1715.23	-0.164154	0.00963652	0.256604	1715.23	0.325983	1.45911e-07	3.49589e-06	1586.43	-0.704721	1.68929440420267e-30	1.60405e-28	1586.43	-0.80395	1.30517e-38	4.11518e-37
ADAMTSL1	1.32926	-2.4864	0.188718	0.964572	1.32926	-0.469771	0.771963	0.950519	2.78383	0.396998	0.759736	0.925074	2.78383	-0.0447893	0.973138	1
ADAMTSL2	986.084	-0.0134765	0.903388	1	986.084	-0.0873055	0.431128	0.777106	550.239	0.363533	0.000740632	0.00474692	550.239	0.134266	0.217362	0.359179
ADAMTSL3	4.69659	-0.388516	0.734567	1	4.69659	0.655135	0.547142	0.857835	0				0
ADAMTSL4	11.0446	-0.208506	0.770107	1	11.0446	0.171468	0.805735	0.950519	24.0489	-0.345664	0.424617	0.688091	24.0489	0.121672	0.773602	0.894864
ADAMTSL5	0.232144	-1.81374	0.652544	1	0.232144	-1.94822	0.62866	0.898571	4.419	-0.0168504	0.986641	1	4.419	0.0259757	0.979423	1
ADAP1	109.715	0.194333	0.342547	1	109.715	0.229584	0.258068	0.596667	7.06104	-0.251125	0.737385	0.913915	7.06104	-0.165963	0.824298	0.903053
ADAP2	1.38876	-2.30729	0.208424	0.989456	1.38876	0.0232332	0.987851	1	1.33659	-0.0285215	0.988406	1	1.33659	0.152676	0.937635	0.983357
ADAR	5948.1	-0.0161701	0.760568	1	5948.1	0.0467781	0.376668	0.728958	8104.69	-0.0102685	0.842016	0.944601	8104.69	-0.13223	0.0104261	0.0264756
ADARB1	286.533	-0.0995297	0.48667	1	286.533	0.112445	0.425208	0.773811	304.08	0.200037	0.167143	0.375912	304.08	0.140845	0.332756	0.499469
ADARB2	16.942	-0.00422636	0.993221	1	16.942	-0.500993	0.324652	0.676684	9.97511	-0.457026	0.493207	0.752336	9.97511	-0.440584	0.509902	0.6831
ADAT1	480.395	-0.161173	0.112216	0.848948	480.395	-0.147163	0.143942	0.419346	821.996	0.035485	0.685792	0.880118	821.996	0.0420685	0.632136	0.787291
ADAT2	177.391	0.0740953	0.638873	1	177.391	0.0363343	0.817067	0.950519	207.072	-0.071676	0.642024	0.857441	207.072	-0.160252	0.302144	0.464532
ADAT3	113.607	-0.321173	0.134706	0.891356	113.607	0.105078	0.614798	0.892416	381.646	-0.179765	0.158539	0.362266	381.646	-0.119169	0.349865	0.51875
ADCK1	103.318	0.00412852	0.984002	1	103.318	0.16596	0.412559	0.763369	129.343	0.209185	0.252368	0.496069	129.343	0.264917	0.147186	0.260401
ADCK2	381.117	0.012262	0.912314	1	381.117	-0.196488	0.0788334	0.281974	313.407	-0.42947	0.000660434	0.00430183	313.407	-0.634865	6.95995e-07	3.63302e-06
ADCK5	164.174	0.120775	0.459654	1	164.174	-0.157605	0.338523	0.691498	217.064	0.214196	0.198826	0.424501	217.064	0.373572	0.024473	0.0563997
ADCY1	2913.12	-0.0768081	0.175449	0.948791	2913.12	-0.0129449	0.818455	0.950519	23.4228	-0.854538	0.0437661	0.140118	23.4228	-0.370384	0.367763	0.538771
ADCY10	0.122109	0	1	1	0.122109	0.98862	0.808562	0.950519	1.8474	-0.649667	0.702925	0.892208	1.8474	0.903657	0.565053	0.732496
ADCY2	7.34209	0.0914583	0.905048	1	7.34209	-0.244958	0.752148	0.950519	0				0
ADCY3	1286.66	-0.183228	0.039487	0.56483	1286.66	-0.414035	3.47022e-06	6.55736e-05	1101.32	-0.598709	1.15972e-17	4.77462e-16	1101.32	-1.21117	2.26322e-62	1.26455471431162e-60
ADCY4	0.802934	-2.58357	0.344376	1	0.802934	0.0983947	0.969483	1	0				0
ADCY5	492.774	0.201803	0.0954258	0.820703	492.774	0.40146	0.000800141	0.00793546	18.2569	0.104886	0.833163	0.939481	18.2569	0.817683	0.0893498	0.171386
ADCY6	2171.9	0.0412911	0.539019	1	2171.9	0.243376	0.000261897	0.00305248	1785.54	0.365834	4.24033e-09	7.34767e-08	1785.54	0.427941	6.28988e-12	5.60021e-11
ADCY7	1117.08	-0.123123	0.119659	0.864424	1117.08	-0.0591842	0.45125	0.792132	1428.89	-0.159403	0.00962496	0.0414441	1428.89	-0.473304	4.24863e-14	4.44253e-13
ADCY8	1.58323	-0.959688	0.572927	1	1.58323	-0.370318	0.819278	0.950519	0				0
ADCY9	851.007	0.0938651	0.288064	1	851.007	0.236302	0.00691466	0.0464116	253.003	0.0896992	0.523121	0.777673	253.003	0.0308781	0.82695	0.904716
ADCYAP1	2765.87	-0.0466358	0.443017	1	2765.87	-0.0505042	0.404675	0.756893	3212.38	-0.372697	3.81288e-13	1.09309e-11	3212.38	-0.431018	5.86115e-17	7.51023e-16
ADCYAP1R1	2295.6	0.00877983	0.913796	1	2295.6	0.0583335	0.470712	0.806644	613.581	0.923289	3.82062e-21	1.97363e-19	613.581	1.63242	2.48847e-65	1.48648e-63
ADD1	4292.2	0.004106	0.932805	1	4292.2	0.0129881	0.789002	0.950519	3570.62	0.0242604	0.640689	0.856912	3570.62	0.0323392	0.534339	0.70673
ADD2	4600.53	-0.103852	0.0619522	0.70031	4600.53	-0.154485	0.00542526	0.0380047	2075.66	-0.425816	3.08176e-11	7.02137160784813e-10	2075.66	-0.936805	1.3035e-46	5.05014e-45
ADD3	2502.41	-0.0751732	0.503165	1	2502.41	0.0119839	0.914857	0.992358	1742.16	-0.420568	2.04956e-12	5.37829e-11	1742.16	-0.679723	3.804e-29	8.53665e-28
ADGB	0.503312	-0.532916	0.866195	1	0.503312	0.190362	0.95123	1	1.54895	-2.44186	0.150644	0.349285	1.54895	-3.29749	0.0671168	0.134734
ADGRA1	0.296432	-0.800462	0.844477	1	0.296432	0.880014	0.82765	0.953189	0.236788	-1.96021	0.626607	0.850051	0.236788	-1.90566	0.636235	0.789681
ADGRA2	590.665	0.00214483	0.983938	1	590.665	-0.0243098	0.818822	0.950519	587.878	-0.0624852	0.517171	0.772605	587.878	-0.478615	1.21382e-06	6.09207e-06
ADGRA3	2297.52	-0.0399315	0.471067	1	2297.52	-0.11116	0.0443629	0.189594	1813.04	-0.181416	0.00196588	0.0109842	1813.04	-0.323954	4.19395e-08	2.56684e-07
ADGRB1	909.971	-0.059159	0.5725	1	909.971	-0.0694018	0.506639	0.83575	1129.61	0.171602	0.0302813	0.104987	1129.61	0.192755	0.0150745	0.0368222
ADGRB2	958.612	-0.229276	0.00387713	0.142895	958.612	-0.146913	0.0618228	0.239618	996.012	0.22005	0.0117213	0.0488449	996.012	0.256028	0.00338274	0.00960226
ADGRB3	523.005	-0.0539033	0.542786	1	523.005	-0.22287	0.0120464	0.0721552	343.604	-0.178893	0.110768	0.280762	343.604	-0.292276	0.00988378	0.0252741
ADGRD1	9.82382	0.719662	0.25626	1	9.82382	0.151059	0.816126	0.950519	5.68703	-0.28244	0.745912	0.918628	5.68703	0.560387	0.500748	0.67419
ADGRD2	1.64536	-0.475444	0.758809	1	1.64536	-2.01987	0.249254	0.585193	0.103639	-0.963003	0.81343	0.929629	0.103639	-0.908453	0.823819	0.902794
ADGRE1	0				0				0				0
ADGRE2	0				0				1.48673	0.672216	0.717092	0.903269	1.48673	-0.206383	0.915097	0.966928
ADGRE3	0				0				0				0
ADGRE5	2.30488	-0.34433	0.802265	1	2.30488	-0.465348	0.734849	0.949293	316.531	0.231141	0.0722822	0.204474	316.531	-0.116824	0.372367	0.543578
ADGRF1	0				0				0				0
ADGRF2	0.226244	0	1	1	0.226244	1.94463	0.629667	0.899254	0				0
ADGRF3	18.0519	-0.673661	0.158008	0.924747	18.0519	-0.619278	0.188388	0.496902	8.76725	-0.163149	0.799724	0.929629	8.76725	-0.794334	0.240143	0.388845
ADGRF4	0.295575	0	1	1	0.295575	2.35234	0.556693	0.861683	1.11251	1.8501	0.491219	0.750908	1.11251	3.87468	0.126963	0.230277
ADGRF5	0.227614	1.97023	0.625964	1	0.227614	0	1	1	0				0
ADGRG1	202.848	0.0130739	0.93324	1	202.848	0.0949882	0.538489	0.853446	1488.67	0.303983	8.16719e-06	8.46985e-05	1488.67	0.46504	7.53644e-12	6.67949e-11
ADGRG2	4.03993	0.690817	0.517562	1	4.03993	1.29099	0.210824	0.530025	834.447	0.185559	0.0403975	0.13146	834.447	0.791912	5.18697e-19	7.46769e-18
ADGRG3	0				0				2.82239	1.09284	0.396241	0.660214	2.82239	0.124469	0.926607	0.975558
ADGRG4	0.118719	1.1231	0.783133	1	0.118719	0	1	1	0				0
ADGRG5	12.1254	0.750677	0.201379	0.981995	12.1254	0.82479	0.156043	0.440062	81.6136	0.222151	0.352154	0.617237	81.6136	-0.124568	0.609225	0.770775
ADGRG6	51.6552	-0.309812	0.239913	1	51.6552	-0.486664	0.0657589	0.250251	0				0
ADGRG7	0				0				0				0
ADGRL1	4935.16	-0.119422	0.0393883	0.564404	4935.16	-0.0725017	0.209822	0.528423	3205.98	-0.0503131	0.4568	0.718691	3205.98	0.0957546	0.156118	0.273785
ADGRL2	1863.92	-0.0329985	0.65551	1	1863.92	0.0407017	0.580276	0.873775	2004.1	-0.201063	0.00256875	0.013736	2004.1	-0.55965	1.13573e-16	1.43073e-15
ADGRL3	194.169	-0.106138	0.450467	1	194.169	-0.0856536	0.538444	0.853446	323.548	-0.19637	0.123414	0.3039	323.548	-0.527263	4.94894e-05	0.000197321
ADGRL4	0				0				0.234247	-0.963011	0.813428	0.929629	0.234247	0.0533275	0.989573	1
ADGRV1	4.02208	-0.591507	0.582413	1	4.02208	0.185176	0.855667	0.963988	6.72143	-0.160531	0.844473	0.945898	6.72143	0.239942	0.765095	0.888688
ADH1A	0				0				0				0
ADH1B	0.34258	-1.74877	0.658083	1	0.34258	-0.921455	0.815611	0.950519	0				0
ADH1C	0.610544	0	1	1	0.610544	3.37477	0.349291	0.702116	0				0
ADH4	0				0				0				0
ADH5	2135.38	-0.124246	0.0316062	0.503659	2135.38	-0.117127	0.041733	0.181386	2487.08	0.0331118	0.554885	0.798729	2487.08	-0.12253	0.0299604	0.0670975
ADH6	0.458189	-2.41697	0.443176	1	0.458189	-1.58966	0.614011	0.892174	2.09093	1.60133	0.241737	0.482036	2.09093	-0.355701	0.818176	0.902794
ADH7	0				0				0				0
ADHFE1	8.72586	0.960371	0.183783	0.959001	8.72586	1.34819	0.0560556	0.223567	9.85947	0.468179	0.459143	0.72134	9.85947	-1.13509	0.109087	0.202735
ADI1	413.153	0.0237535	0.866573	1	413.153	-0.261019	0.0661188	0.250979	383.19	0.131567	0.23674	0.475884	383.19	0.273918	0.0133719	0.0331613
ADIG	0				0				0				0
ADIPOQ	0.785293	-2.12898	0.345196	1	0.785293	-2.26346	0.315584	0.667073	0.107573	0	1	1	0.107573	1.01509	0.803539	0.899228
ADIPOR1	812.288	0.0363386	0.67869	1	812.288	0.0803592	0.356343	0.70853	2991.74	0.0276185	0.580175	0.817383	2991.74	0.0550571	0.270632	0.426853
ADIPOR2	1153.48	-0.138002	0.0590944	0.687108	1153.48	-0.298294	4.60222e-05	0.000652929	1816.28	-0.365786	2.2103905488582e-10	4.5218e-09	1816.28	-0.552775	2.38795e-21	3.95034434549745e-20
ADIRF	0.228955	0.161334	0.968461	1	0.228955	-0.934934	0.818772	0.950519	0				0
ADK	836.791	-0.0325929	0.697439	1	836.791	-0.121133	0.147737	0.425393	667.836	-0.328299	4.27076e-05	0.000382738	667.836	-0.816334	8.44047e-23	1.50056e-21
ADM	60.997	-0.531446	0.0466922	0.617991	60.997	-0.161965	0.53134	0.849936	27.7246	0.862442	0.0407019	0.132136	27.7246	1.52531	0.000205057	0.000737891
ADM2	230.027	-0.189573	0.221709	0.991022	230.027	-0.699659	9.5486e-06	0.000162089	304.652	-0.000930072	0.994462	1	304.652	-0.292848	0.0314496	0.06988
ADM5	110.951	-0.289102	0.1386	0.900023	110.951	-0.186678	0.331843	0.683914	253.177	-0.338342	0.0176529	0.0679916	253.177	-0.714798	9.60739e-07	4.89063e-06
ADNP	3830.84	-0.00819666	0.864219	1	3830.84	-0.147615	0.00207739	0.017433	2596.56	-0.178224	0.00107589	0.00651441	2596.56	-0.207011	0.000152227	0.000560679
ADNP2	1368.98	0.079057	0.235641	1	1368.98	-0.0499226	0.453869	0.793833	987.536	-0.251425	0.0014572	0.0084978	987.536	-0.328364	3.56549e-05	0.00014494
ADO	1219.36	0.193588	0.0211199	0.404218	1219.36	0.0550945	0.511762	0.838286	1149.64	-0.0597784	0.38893	0.653801	1149.64	-0.0730558	0.293862	0.455103
ADORA1	109.801	-0.357091	0.0598354	0.690462	109.801	-0.267846	0.151821	0.432596	0.337392	1.91985	0.614698	0.841681	0.337392	1.01508	0.792825	0.899228
ADORA2A	0.329525	1.08084	0.760814	1	0.329525	-0.93494	0.795169	0.950519	67.925	-0.543885	0.0254638	0.0911713	67.925	-1.15078	6.71418e-06	3.03172e-05
ADORA2B	91.918	0.144	0.532066	1	91.918	0.0307977	0.893589	0.982575	56.8844	0.217778	0.409977	0.673926	56.8844	0.469299	0.0725773	0.144076
ADORA3	0				0				0.104392	0.960542	0.813898	0.929629	0.104392	0	1	1
ADPGK	1043.22	-0.0488598	0.525915	1	1043.22	-0.0217547	0.776255	0.950519	667.282	-0.16325	0.0461596	0.146129	667.282	-0.224074	0.00654863	0.0174605
ADPRH	44.3279	-0.079415	0.784142	1	44.3279	-0.135987	0.637286	0.902982	7.36606	0.271003	0.702067	0.891815	7.36606	-0.50053	0.503375	0.676618
ADPRHL1	101.084	0.0968473	0.645154	1	101.084	-0.0558155	0.790926	0.950519	54.0006	0.403455	0.140284	0.332483	54.0006	0.716362	0.0079252	0.0207801
ADPRHL2	232.211	-0.000765814	0.995295	1	232.211	-0.197571	0.129694	0.392368	898.222	-0.0663681	0.3783	0.642839	898.222	-0.0886742	0.240911	0.389704
ADPRM	140.147	0.110253	0.528722	1	140.147	0.22596	0.190511	0.500244	120.876	-0.128268	0.487699	0.746918	120.876	0.127983	0.483489	0.657255
ADRA1A	1.2584	-3.42853	0.0864874	0.79066	1.2584	-0.338714	0.845389	0.959568	0				0
ADRA1B	6.28208	0.848356	0.271581	1	6.28208	0.43909	0.575411	0.8717	0				0
ADRA1D	0.312406	0	1	1	0.312406	2.42462	0.54417	0.856006	0.107573	0	1	1	0.107573	1.01509	0.803539	0.899228
ADRA2A	152.8	0.0667851	0.742089	1	152.8	0.51157	0.00998136	0.0623775	5.65303	-0.481384	0.620235	0.845879	5.65303	1.57329	0.0686728	0.137371
ADRA2B	4.03589	-0.626958	0.58436	1	4.03589	-0.395977	0.724559	0.944002	0.879344	1.30069	0.526955	0.779865	0.879344	-0.864756	0.704482	0.841455
ADRA2C	647.197	0.13202	0.348619	1	647.197	-0.116566	0.408975	0.760054	634.807	-0.24222	0.0282587	0.0993166	634.807	-0.450726	5.21847e-05	0.000207514
ADRB1	0				0				0				0
ADRB2	5.12816	0.02301	0.979393	1	5.12816	0.423772	0.623269	0.896093	29.3852	0.869957	0.0464575	0.146733	29.3852	1.18357	0.00625	0.0167431
ADRB3	0				0				0.315092	0.839366	0.830226	0.937735	0.315092	-0.908468	0.81826	0.902794
ADRM1	1982.29	-0.0571732	0.538084	1	1982.29	-0.0627831	0.498182	0.829428	2320.25	-0.129466	0.0265957	0.0946052	2320.25	-0.245155	2.96863e-05	0.000122128
ADSL	1021.91	-0.100634	0.19723	0.975659	1021.91	-0.0779882	0.314632	0.666403	1910.9	0.0386563	0.591515	0.825184	1910.9	-0.0512096	0.478715	0.652764
ADSS	1514.05	0.00109709	0.989194	1	1514.05	-0.105942	0.190639	0.500421	1542.9	-0.037537	0.556259	0.799377	1542.9	-0.026797	0.674993	0.817164
ADSSL1	50.718	-0.10175	0.704767	1	50.718	-0.226738	0.398215	0.750776	85.5748	0.261326	0.27189	0.522013	85.5748	0.591592	0.0117659	0.029576
ADTRP	0				0				0				0
AEBP1	1748.58	-0.156076	0.0342517	0.523819	1748.58	-0.0507374	0.488582	0.822378	727.96	-0.320127	0.000230092	0.0017165	727.96	-0.414813	2.15176e-06	1.03717e-05
AEBP2	716.855	-0.0179302	0.850951	1	716.855	-0.0388858	0.682374	0.923985	751.741	-0.00292765	0.973465	1	751.741	-0.0116973	0.894557	0.95168
AEN	2199.45	0.590531	4.99248e-19	2.63538e-16	2199.45	1.02192	5.50438e-55	2.9056e-52	3053.09	0.751935	4.35841e-51	1.27849e-48	3053.09	0.644609	1.10522e-37	3.34972e-36
AES	5811.96	-0.0306958	0.634221	1	5811.96	0.0326428	0.61218	0.891457	10314.9	-0.0750555	0.121553	0.300533	10314.9	-0.150779	0.00189566	0.00567214
AF241726.2	0				0				0				0
AFAP1	5066.37	0.076791	0.135772	0.893623	5066.37	0.161816	0.00160232	0.014227	1306.01	0.0376361	0.61351	0.840825	1306.01	-0.0141505	0.849924	0.920774
AFAP1L1	63.588	0.0655356	0.795427	1	63.588	-0.54011	0.0380624	0.169993	15.7162	-0.192266	0.701937	0.89178	15.7162	-1.24293	0.0223779	0.0521495
AFAP1L2	52.7324	0.576191	0.0580667	0.684462	52.7324	0.801995	0.00734843	0.0487828	5.49504	-0.416494	0.6292	0.852021	5.49504	0.511462	0.530474	0.703261
AFDN	1006.1	-0.0492046	0.493371	1	1006.1	-0.123468	0.0847914	0.296688	1673.9	-0.0269293	0.649381	0.860133	1673.9	-0.0111732	0.850634	0.921361
AFF1	906.757	-0.0691137	0.482056	1	906.757	-0.161175	0.100746	0.332679	1246.97	-0.153136	0.0536521	0.16391	1246.97	-0.305082	0.000134311	0.000499622
AFF2	29.8998	0.127179	0.754579	1	29.8998	0.446188	0.262437	0.602147	65.9413	0.406805	0.119369	0.296652	65.9413	0.528847	0.0422388	0.0907087
AFF3	415.213	-0.0174908	0.867188	1	415.213	-0.0959614	0.357461	0.709805	2156.93	-0.0876813	0.107119	0.273789	2156.93	0.125562	0.0202813	0.0479299
AFF4	3728.36	0.0811485	0.307513	1	3728.36	0.224133	0.0047094	0.0341012	3806.37	-0.00672235	0.891093	0.97159	3806.37	0.0415468	0.397538	0.570653
AFG1L	31.7772	-0.337311	0.35645	1	31.7772	-0.485538	0.184813	0.491114	104.604	0.127572	0.513268	0.769364	104.604	-0.198956	0.31902	0.483534
AFG3L2	1673.21	-0.0467895	0.471608	1	1673.21	-0.0625503	0.33391	0.686139	1486.27	-0.0441392	0.47518	0.735562	1486.27	-0.178433	0.00419759	0.0116752
AFM	0.440415	-1.80464	0.580283	1	0.440415	-0.120516	0.970096	1	1.1873	2.87015	0.174921	0.387934	1.1873	3.64456	0.0779333	0.152642
AFMID	323.369	0.0646839	0.582507	1	323.369	-0.0650501	0.580316	0.873775	408.003	-0.0891497	0.378423	0.642982	408.003	-0.132383	0.193481	0.326182
AFP	0				0				3.09056	-1.10084	0.350139	0.615212	3.09056	-2.50806	0.0645854	0.130497
AFTPH	577.977	0.121543	0.266341	1	577.977	0.111703	0.304964	0.655403	748.94	0.243258	0.00290281	0.0152542	748.94	0.284047	0.000511452	0.00171147
AGA	91.4131	-0.0292914	0.891925	1	91.4131	0.117862	0.578453	0.87313	169.001	-0.390927	0.0107888	0.0455831	169.001	-0.382403	0.0129163	0.0321722
AGAP1	6718.25	-0.00945272	0.874092	1	6718.25	0.176302	0.00302745	0.0238065	1342.52	-0.0691907	0.317048	0.579068	1342.52	-0.0440275	0.524841	0.697764
AGAP2	1157.14	0.0349946	0.712278	1	1157.14	0.137723	0.144483	0.420547	1334.26	-0.0888452	0.17501	0.38808	1334.26	-0.0847176	0.196926	0.330902
AGAP3	2197.01	-0.062683	0.443022	1	2197.01	-0.0264498	0.745484	0.950519	3394.55	-0.0227432	0.689955	0.883458	3394.55	-0.00675639	0.905751	0.959612
AGAP4	198.015	-0.147459	0.292652	1	198.015	0.0193559	0.88798	0.979497	321.231	0.0741353	0.518837	0.773898	321.231	0.0106154	0.926887	0.975711
AGAP5	11.9894	-0.0994396	0.867283	1	11.9894	0.140397	0.809391	0.950519	15.475	0.281757	0.573806	0.812228	15.475	0.201351	0.690075	0.829737
AGAP6	294.042	-0.285836	0.0260898	0.45274	294.042	-0.153608	0.225189	0.551315	437.443	0.0449665	0.709346	0.897445	437.443	-0.0545601	0.652999	0.800628
AGAP9	155.589	-0.0305851	0.844783	1	155.589	0.122066	0.426017	0.774766	120.554	0.0983704	0.629389	0.852067	120.554	0.0932519	0.648278	0.799314
AGBL1	113.617	-0.0812439	0.666767	1	113.617	0.203544	0.268379	0.609374	1.73256	0.0190366	0.990962	1	1.73256	-0.505029	0.770513	0.892988
AGBL2	0				0				0				0
AGBL3	20.5481	-0.504016	0.284966	1	20.5481	-0.848012	0.0759016	0.275522	29.0861	-0.478456	0.178484	0.393763	29.0861	-0.519368	0.147026	0.260146
AGBL4	25.3051	-0.105855	0.78933	1	25.3051	-0.394261	0.324567	0.676684	6.1605	0.700685	0.450467	0.712823	6.1605	1.10949	0.225675	0.37005
AGBL5	833.951	0.119794	0.119274	0.864424	833.951	0.18772	0.0137043	0.0797784	1064.37	0.271139	0.000674167	0.00437713	1064.37	0.0948383	0.238078	0.386148
AGER	0.113807	1.1231	0.783133	1	0.113807	0	1	1	0				0
AGFG1	1516.75	0.0302636	0.736521	1	1516.75	-0.0257569	0.774277	0.950519	3430.71	-0.0806611	0.106794	0.273172	3430.71	-0.0982028	0.0500775	0.104965
AGFG2	169.517	-0.120093	0.45638	1	169.517	-0.603518	0.000247238	0.00290646	351.95	-0.474098	7.47268e-05	0.0006308	351.95	-0.665748	4.09406e-08	2.5132e-07
AGGF1	531.043	0.0140347	0.902164	1	531.043	-0.0270788	0.811928	0.950519	723.789	0.160607	0.0600586	0.178084	723.789	0.395121	3.13346e-06	1.48082e-05
AGK	272.947	-0.135992	0.465852	1	272.947	-0.151292	0.415757	0.764409	475.438	-0.0875425	0.498964	0.758441	475.438	-0.24753	0.0575902	0.118447
AGL	584.194	-0.0842825	0.386426	1	584.194	0.0469524	0.625372	0.896897	1132.95	0.126985	0.0700103	0.199525	1132.95	-0.0126037	0.858456	0.92665
AGMAT	0.347953	-1.8752	0.633632	1	0.347953	-1.04789	0.789975	0.950519	75.3865	0.00535605	0.980649	1	75.3865	-0.0736624	0.740896	0.871018
AGMO	0				0				0.209534	-0.963011	0.813428	0.929629	0.209534	0.0533275	0.989573	1
AGO1	851.867	0.0350626	0.699606	1	851.867	0.00968686	0.914794	0.992356	2867.54	0.0811349	0.121636	0.30056	2867.54	0.147013	0.00502343	0.0137419
AGO2	2530.38	-0.0511388	0.533418	1	2530.38	-0.127927	0.118954	0.370601	3081.93	-0.222311	4.80187e-06	5.24471e-05	3081.93	-0.255197	1.66525e-07	9.45231e-07
AGO3	399.215	0.0613248	0.656769	1	399.215	0.166408	0.224407	0.550204	1299.01	0.155377	0.017899	0.0686817	1299.01	0.368024	1.6604e-08	1.07063e-07
AGO4	336.959	0.0529112	0.652751	1	336.959	0.0448335	0.701175	0.932696	298.058	0.102664	0.385054	0.649672	298.058	0.175291	0.137677	0.246042
AGPAT1	138.151	-0.0878305	0.649951	1	138.151	0.0249546	0.896188	0.984507	112.672	-0.0837782	0.682316	0.877508	112.672	0.359688	0.073074	0.144817
AGPAT2	2.53739	0.13867	0.919884	1	2.53739	0.293965	0.828788	0.95344	0.779756	1.841	0.493094	0.752284	0.779756	1.07594	0.696881	0.835092
AGPAT3	1508.01	-0.110372	0.106175	0.838087	1508.01	-0.0314522	0.642746	0.90557	1155.57	-0.134828	0.0474384	0.149143	1155.57	-0.12331	0.0704146	0.14024
AGPAT4	348.453	-0.061298	0.623832	1	348.453	0.270679	0.0269993	0.1336	443.622	0.260744	0.0132383	0.0540286	443.622	0.142353	0.179755	0.307651
AGPAT5	2478.57	-0.0844153	0.27601	1	2478.57	-0.185549	0.0165941	0.092237	1577.81	-0.147134	0.0198884	0.0745388	1577.81	-0.237806	0.000183059	0.000665143
AGPS	2626.08	-0.073684	0.34461	1	2626.08	-0.0122606	0.874671	0.972934	3022.67	-0.288051	3.71354e-09	6.48678e-08	3022.67	-0.22475	4.19022e-06	1.94498e-05
AGR2	0				0				7.07874	-0.574231	0.506166	0.763246	7.07874	1.20037	0.125566	0.228097
AGR3	0				0				0				0
AGRN	229.096	0.806237	6.1371e-06	0.00068318	229.096	1.55938	2.83522e-19	2.5492e-17	3468.07	0.353331	8.50421e-07	1.05913e-05	3468.07	0.468794	6.27764e-11	5.11268441209297e-10
AGRP	0				0				0.972663	-0.992259	0.645155	0.858998	0.972663	-3.3738	0.144039	0.255604
AGT	0				0				2.8925	-1.67186	0.202335	0.429593	2.8925	-1.61642	0.217699	0.359451
AGTPBP1	1857.61	-0.0220759	0.726135	1	1857.61	0.160506	0.0100743	0.06285	1717.62	-0.094748	0.13246	0.319011	1717.62	-0.0798385	0.205582	0.34243
AGTR1	14.1654	-0.116307	0.848622	1	14.1654	0.300418	0.612863	0.891457	0				0
AGTR2	0				0				0				0
AGTRAP	103.813	0.068143	0.742621	1	103.813	-0.0565529	0.785124	0.950519	140.129	-0.0759807	0.672505	0.870479	140.129	-0.47975	0.00928895	0.0239319
AGXT	0				0				0.208784	1.80055	0.656059	0.860597	0.208784	0	1	1
AGXT2	0				0				0				0
AHCTF1	1680.32	-0.0570593	0.478343	1	1680.32	-0.208144	0.0097384	0.0613156	3087.29	-0.28032	1.07334e-08	1.79732e-07	3087.29	-0.475852	6.5165e-22	1.10585258583207e-20
AHCY	7747.6	0.00350652	0.95496	1	7747.6	0.0237535	0.701672	0.93295	6101.81	0.0077689	0.887832	0.970686	6101.81	-0.171952	0.00185803	0.0055707
AHCYL1	2280.99	0.013523	0.811656	1	2280.99	-0.114343	0.0438973	0.188095	2796.96	-0.0985739	0.0355524	0.119086	2796.96	-0.116482	0.0132688	0.0329204
AHCYL2	333.749	0.0956602	0.39687	1	333.749	0.222166	0.0458685	0.193651	997.245	0.278101	8.13532e-05	0.000680442	997.245	0.663484	1.41338e-21	2.35950680901499e-20
AHDC1	218.41	-0.152552	0.359978	1	218.41	0.201875	0.216484	0.537891	1245.07	0.175707	0.0171025	0.0660731	1245.07	0.451543	6.69401205461653e-10	4.96894e-09
AHI1	394.356	-0.0358245	0.756965	1	394.356	-0.0627182	0.586114	0.877991	320.025	-0.0842841	0.51679	0.772247	320.025	-0.297859	0.0236562	0.0547522
AHNAK	16588.5	-0.000889459	0.989162	1	16588.5	0.17251	0.00835651	0.0543506	150.591	0.817938	5.55176e-06	5.97241e-05	150.591	1.14124	1.45785939725724e-10	1.15025e-09
AHNAK2	78.6374	0.238105	0.324621	1	78.6374	0.890104	0.000126975	0.00161698	19.3097	1.28569	0.021968	0.0807854	19.3097	1.68048	0.00247309	0.00723904
AHR	112.03	-0.17173	0.407573	1	112.03	0.270023	0.179607	0.481976	0.229819	1.921	0.633776	0.853354	0.229819	0	1	1
AHRR	1120.61	-0.10209	0.230044	0.99697	1120.61	0.0823581	0.328237	0.680338	37.1353	-0.4769	0.177506	0.39229	37.1353	0.423738	0.208538	0.346671
AHSA1	1830.68	-0.00775637	0.925782	1	1830.68	-0.00582889	0.944048	1	3486.36	-0.0538299	0.301564	0.559183	3486.36	-0.121653	0.019957	0.0472383
AHSG	18.9597	0.538305	0.294643	1	18.9597	0.713528	0.15916	0.446435	1.06955	2.20891	0.372912	0.637731	1.06955	1.87074	0.455275	0.629422
AHSP	0				0				0				0
AICDA	0				0				0				0
AIDA	731.388	-0.0934788	0.271368	1	731.388	0.0400833	0.632938	0.901145	1012.18	-0.259481	0.000769005	0.00490581	1012.18	-0.37483	1.41269e-06	7.02795e-06
AIF1	0				0				0				0
AIF1L	83.3071	-0.405508	0.129249	0.878126	83.3071	-0.471271	0.0769783	0.277907	8.26791	-0.50211	0.560801	0.802576	8.26791	1.48043	0.0593922	0.12159
AIFM1	693.651	-0.0766018	0.401528	1	693.651	-0.216367	0.0178513	0.0977967	1070.29	-0.0384788	0.577042	0.814759	1070.29	-0.217973	0.00178704	0.00537946
AIFM2	120.792	-0.0638892	0.739868	1	120.792	0.0284347	0.881055	0.975941	11.4583	-0.675207	0.319124	0.581438	11.4583	-0.376795	0.573323	0.739825
AIFM3	38.451	0.0408241	0.906375	1	38.451	0.394963	0.243232	0.576264	21.3545	0.328088	0.448496	0.711187	21.3545	0.231316	0.596244	0.76018
AIG1	266.447	0.0444711	0.722725	1	266.447	-0.0263548	0.832857	0.955486	280.754	-0.19692	0.144186	0.338895	280.754	-0.352507	0.00969123	0.0248397
AIM2	8.1992	-0.354361	0.620157	1	8.1992	-0.347753	0.62359	0.896286	1.65836	-0.0467598	0.978062	1	1.65836	0.77323	0.636546	0.789967
AIMP1	794.639	0.0941163	0.381921	1	794.639	0.0367911	0.732007	0.948311	1259.06	0.0589011	0.479965	0.740458	1259.06	0.00537399	0.94877	0.991819
AIMP2	1127.27	-0.0431563	0.578394	1	1127.27	0.0348688	0.650951	0.907657	984.68	-0.0575213	0.431699	0.69552	984.68	-0.13974	0.0577101	0.118619
AIP	1117.5	-0.0096818	0.923183	1	1117.5	-0.0236337	0.81345	0.950519	729.629	-0.0832115	0.303254	0.561176	729.629	0.026457	0.74275	0.872466
AIPL1	0				0				0				0
AIRE	0.0881611	-0.800447	0.84448	1	0.0881611	-0.934926	0.818773	0.950519	0.904239	-0.0324443	0.987932	1	0.904239	1.0755	0.593267	0.757822
AJAP1	888.664	-0.144914	0.0603913	0.694967	888.664	-0.00406814	0.957406	1	0.211789	0	1	1	0.211789	1.82617	0.651728	0.799641
AJM1	172.762	0.556967	0.00179853	0.0833743	172.762	0.974366	2.38354e-08	6.4899e-07	670.836	0.728199	1.27954e-12	3.46848e-11	670.836	0.816155	1.70855e-15	1.9877e-14
AJUBA	37.4669	0.303932	0.327421	1	37.4669	-0.231176	0.468257	0.805111	88.523	-0.269512	0.186961	0.406782	88.523	-1.24779	1.73244e-08	1.11428e-07
AK1	434.842	0.300631	0.0257571	0.448392	434.842	0.50816	0.000141176	0.00177299	245.661	0.255435	0.0608813	0.179615	245.661	0.618333	4.09849e-06	1.90617e-05
AK2	1192.63	-0.0648094	0.370769	1	1192.63	-0.223706	0.00202848	0.0171368	2196	-0.159058	0.00484759	0.0235109	2196	-0.425481	9.5817e-14	9.74604e-13
AK3	1007.11	0.00242295	0.97855	1	1007.11	-0.164145	0.0688347	0.258213	1014.47	0.0838768	0.259545	0.505763	1014.47	-0.0831265	0.268385	0.424041
AK4	931.296	-0.185546	0.0334696	0.520522	931.296	-0.0774613	0.370574	0.722945	54.3769	-0.355867	0.222636	0.457555	54.3769	-0.733511	0.014275	0.0351041
AK5	122.762	-0.178719	0.417665	1	122.762	-0.626211	0.00511481	0.0363749	41.7243	-0.421621	0.164285	0.371518	41.7243	-0.268374	0.372782	0.543954
AK6	0.122645	1.1231	0.783133	1	0.122645	0	1	1	0				0
AK7	65.0631	-0.158615	0.503866	1	65.0631	-0.25127	0.288278	0.633886	196.689	-0.178043	0.236669	0.475821	196.689	-0.539673	0.000463874	0.00156727
AK8	4.35181	1.62829	0.0939523	0.815616	4.35181	0.974068	0.328376	0.68036	8.36578	1.37525	0.0858175	0.232436	8.36578	2.04841	0.00888359	0.0230102
AK9	68.5159	-0.18043	0.489085	1	68.5159	0.0722766	0.777189	0.950519	151.286	0.300787	0.0680233	0.195583	151.286	0.2182	0.188927	0.320113
AKAIN1	10.5053	0.481679	0.411067	1	10.5053	-0.442928	0.473338	0.808697	156.794	-0.00579884	0.975131	1	156.794	0.258618	0.160626	0.279869
AKAP1	3268.03	-0.194604	0.000623206	0.0354102	3268.03	-0.232521	4.18172e-05	0.000598161	1022.48	-0.265437	0.000460279	0.00313995	1022.48	-0.601496	6.30641e-15	7.03295e-14
AKAP10	431.791	0.0727346	0.485284	1	431.791	0.0337576	0.744844	0.950519	415.567	0.154539	0.159035	0.363095	415.567	0.215297	0.0497153	0.104367
AKAP11	2741.05	0.0221636	0.794383	1	2741.05	-0.00791789	0.925727	0.997275	2958.98	-0.0815362	0.131807	0.317933	2958.98	0.0724734	0.17923	0.307008
AKAP12	1426.55	-0.090971	0.194878	0.970053	1426.55	-0.0199003	0.775173	0.950519	1768.05	-0.432307	1.42751973064759e-10	2.9987e-09	1768.05	-0.216339	0.00125557	0.00390334
AKAP13	1852.25	-0.141995	0.0683321	0.726095	1852.25	-0.11451	0.14015	0.412188	1788.18	-0.149289	0.0111053	0.0466683	1788.18	-0.070799	0.228081	0.372997
AKAP14	0.0881611	-0.800447	0.84448	1	0.0881611	-0.934926	0.818773	0.950519	0.606302	0.960546	0.746539	0.918628	0.606302	3.00978	0.28522	0.445033
AKAP17A	0				0				0				0
AKAP2	16.5304	0.166685	0.754044	1	16.5304	0.192002	0.716004	0.93959	3.08336	-0.58484	0.601806	0.831443	3.08336	-0.569685	0.612288	0.772804
AKAP3	6.34346	0.492519	0.547622	1	6.34346	1.20611	0.123444	0.379706	36.4586	0.325869	0.322104	0.584637	36.4586	0.830527	0.00964539	0.0247299
AKAP4	10.2043	-1.06682	0.127419	0.876393	10.2043	0.121187	0.850313	0.961545	14.763	-0.798901	0.122365	0.301952	14.763	-0.63624	0.214876	0.355752
AKAP5	194.77	-0.172453	0.273679	1	194.77	-0.379557	0.0164166	0.0915616	126.628	-0.970292	8.39016e-07	1.04571e-05	126.628	-1.4452	1.502e-12	1.39872e-11
AKAP6	484.825	0.160065	0.112088	0.848948	484.825	0.607475	5.66524939573379e-10	1.92736e-08	586.379	0.21784	0.0221024	0.0811705	586.379	0.43127	5.08321e-06	2.32725e-05
AKAP7	41.0099	0.419082	0.184745	0.960606	41.0099	0.149177	0.639429	0.90394	0				0
AKAP8	814.71	0.0659061	0.417992	1	814.71	0.0026071	0.974362	1	911.028	0.0953327	0.229501	0.465902	911.028	0.141611	0.0743897	0.146893
AKAP8L	1190.92	-0.0359348	0.633123	1	1190.92	0.191235	0.0100688	0.0628395	1408.06	0.24409	0.000245095	0.00181605	1408.06	0.237048	0.000380572	0.00130679
AKAP9	1837.77	0.152198	0.0744478	0.747788	1837.77	0.281004	0.00093783	0.00909162	2426.95	0.185622	0.00101317	0.00620393	2426.95	0.312549	2.92669e-08	1.83429e-07
AKIP1	369.914	-0.0336529	0.772372	1	369.914	-0.224797	0.05403	0.217995	206.752	0.150627	0.300397	0.557845	206.752	0.172674	0.236008	0.383359
AKIRIN1	882.812	-0.0078721	0.927416	1	882.812	0.0999403	0.243285	0.576305	2361.84	0.0319318	0.533897	0.784536	2361.84	0.127905	0.0125797	0.0314057
AKIRIN2	814.317	0.147686	0.155424	0.921949	814.317	0.150294	0.1468	0.423486	536.727	-0.00559343	0.950568	1	536.727	-0.178519	0.0507593	0.106179
AKNA	262.471	-0.208467	0.0920402	0.809712	262.471	-0.828327	9.48823e-11	3.64473e-09	80.9265	-0.0757227	0.736474	0.913475	80.9265	-1.19054	1.04778e-06	5.3074e-06
AKNAD1	1.23361	0.161329	0.94175	1	1.23361	3.12485	0.104908	0.341634	0.777485	-0.963021	0.71181	0.89897	0.777485	2.49497	0.29876	0.460647
AKR1A1	1723.59	0.0240576	0.763498	1	1723.59	-0.0995002	0.21326	0.533442	1328.42	0.0537663	0.397598	0.661488	1328.42	0.0714055	0.262071	0.416026
AKR1B1	3712.79	-0.0430668	0.46548	1	3712.79	-0.204146	0.000545054	0.00573538	3102.41	-0.344231	4.34345496626432e-10	8.52448e-09	3102.41	-0.761147	3.53925e-42	1.23964357403762e-40
AKR1B10	0				0				0.104392	0.960542	0.813898	0.929629	0.104392	0	1	1
AKR1B15	0.104135	0	1	1	0.104135	0.98862	0.808562	0.950519	0				0
AKR1C1	167.608	0.0922898	0.587946	1	167.608	0.530872	0.0013504	0.0123368	2.94225	5.23208	0.000837542	0.00526533	2.94225	3.49464	0.0334675	0.0739536
AKR1C2	224.923	0.311314	0.0250261	0.441059	224.923	0.473022	0.000543396	0.00572865	0.431267	2.42676	0.445068	0.707963	0.431267	1.01509	0.757243	0.88348
AKR1C3	59.2025	-0.111318	0.698522	1	59.2025	0.808635	0.00295861	0.0233935	0.213468	0	1	1	0.213468	1.836	0.649903	0.799641
AKR1C4	0				0				0				0
AKR1C8P	0				0				0				0
AKR1D1	0.104135	0	1	1	0.104135	0.98862	0.808562	0.950519	0.233834	0	1	1	0.233834	1.94868	0.629114	0.785364
AKR1E2	102.206	-0.0100261	0.957392	1	102.206	-0.0128805	0.944786	1	0				0
AKR7A2	235.416	-0.094113	0.484421	1	235.416	-0.316405	0.0193799	0.103842	663.275	-0.242764	0.00471556	0.0229314	663.275	-0.268397	0.0018651	0.00558884
AKR7A3	7.17061	-0.0776386	0.921934	1	7.17061	-0.514488	0.523429	0.845412	18.0057	0.491382	0.322208	0.584637	18.0057	0.210778	0.676265	0.817952
AKT1	3890.68	-0.147534	0.0225069	0.416162	3890.68	-0.184183	0.00433535	0.0318991	4246.35	-0.0566088	0.329479	0.592472	4246.35	-0.228185	9.03558e-05	0.000345289
AKT1S1	1597.63	0.0344895	0.632049	1	1597.63	0.0076137	0.915557	0.992657	2542.64	0.0226685	0.728523	0.909495	2542.64	0.11345	0.0821484	0.159529
AKT2	3689.91	0.0123687	0.865264	1	3689.91	-0.0138753	0.848845	0.960948	3666.66	0.0919514	0.0773702	0.214696	3666.66	0.19883	0.000131601	0.000490827
AKT3	116.501	0.290091	0.656637	1	116.501	-1.31279	0.0462558	0.194684	209.92	-0.87568	0.473175	0.73391	209.92	-0.626541	0.60772	0.769717
AKTIP	295.614	-0.0244748	0.856783	1	295.614	-0.0335636	0.803454	0.950519	378.045	-0.0902749	0.435004	0.698584	378.045	-0.123354	0.2882	0.448618
AL020996.2	0				0				0				0
AL021546.1	1.16714	0.161329	0.942102	1	1.16714	3.07485	0.113827	0.359934	2.1424	-1.70967	0.216376	0.449187	2.1424	-2.60169	0.0924524	0.176246
AL021997.3	0.121909	-0.800447	0.84448	1	0.121909	-0.934926	0.818773	0.950519	0.104392	0.960542	0.813898	0.929629	0.104392	0	1	1
AL022238.4	4.39381	-0.285314	0.774101	1	4.39381	0.345713	0.715849	0.939537	6.15034	0.690797	0.407101	0.670717	6.15034	0.723902	0.38553	0.556855
AL022312.1	0				0				0				0
AL022318.4	0				0				0				0
AL024498.2	0				0				0.12794	0	1	1	0.12794	1.01509	0.803539	0.899228
AL031281.2	5.08832	0.347911	0.688985	1	5.08832	-0.703355	0.446366	0.78889	19.1472	0.00233586	0.996097	1	19.1472	-0.728388	0.145512	0.257828
AL031315.1	0.592228	0.665985	0.798568	1	0.592228	-1.92736	0.481914	0.816818	1.33723	1.52293	0.396042	0.660016	1.33723	0.987761	0.591965	0.756585
AL031708.1	2.76198	-1.26752	0.369577	1	2.76198	-2.01295	0.173139	0.47017	0.853747	-1.85869	0.448812	0.711232	0.853747	-0.379057	0.869912	0.933929
AL031777.3	14.4614	0.58189	0.298827	1	14.4614	-0.505507	0.391533	0.74341	17.089	0.726465	0.241568	0.481813	17.089	1.79728	0.00274043	0.0079423
AL031847.2	0.0881611	-0.800447	0.84448	1	0.0881611	-0.934926	0.818773	0.950519	0.216933	1.84846	0.647164	0.858998	0.216933	0	1	1
AL032819.3	2.15785	-1.64574	0.352812	1	2.15785	-0.828962	0.620962	0.894869	3.94595	2.89644	0.0155969	0.061663	3.94595	1.91907	0.121172	0.221437
AL033529.1	0.468978	3.00725	0.322736	1	0.468978	0	1	1	0.235513	0	1	1	0.235513	1.95791	0.627422	0.784373
AL034430.1	0				0				0				0
AL034430.2	0				0				0				0
AL035078.4	0				0				0				0
AL035425.2	0				0				0				0
AL035460.1	0				0				0				0
AL049557.1	0.428705	-0.800463	0.808943	1	0.428705	1.44338	0.652896	0.90858	2.70858	1.74634	0.200767	0.427379	2.70858	1.03314	0.462259	0.636306
AL049629.2	0				0				0.106308	-0.963003	0.81343	0.929629	0.106308	-0.908453	0.823819	0.902794
AL049634.2	0				0				0				0
AL049650.1	0.405811	-0.800465	0.832643	1	0.405811	1.39277	0.706862	0.935785	0.637872	-1.83011	0.525304	0.778735	0.637872	1.0042	0.713203	0.848724
AL049697.1	3.01228	-0.521822	0.634005	1	3.01228	-0.902504	0.419508	0.767775	3.18927	1.94084	0.115515	0.289385	3.18927	1.39775	0.26793	0.423623
AL049779.1	0.528966	-3.03364	0.422298	1	0.528966	-3.16812	0.402024	0.754493	0.748084	1.84996	0.502448	0.760642	0.748084	3.15283	0.233553	0.379972
AL049839.2	0				0				0				0
AL049844.1	0				0				0				0
AL049844.3	0				0				0				0
AL080251.1	0				0				0				0
AL096711.2	160.775	-0.00123645	0.995947	1	160.775	0.0881565	0.715665	0.939464	186.851	0.0434729	0.784677	0.929629	186.851	-0.142355	0.376839	0.548156
AL096814.1	0				0				0				0
AL096870.1	0				0				0				0
AL109811.4	0				0				0				0
AL109827.1	0.110236	-0.800447	0.84448	1	0.110236	-0.934926	0.818773	0.950519	0.980909	2.19222	0.319892	0.582256	0.980909	1.54124	0.496001	0.6695
AL110118.2	0.122109	0	1	1	0.122109	0.98862	0.808562	0.950519	0.598965	0	1	1	0.598965	3.30368	0.268104	0.42372
AL117339.5	21.245	0.184597	0.718015	1	21.245	0.2345	0.64388	0.90624	32.2702	0.0129813	0.969603	1	32.2702	0.140465	0.678718	0.819744
AL117348.2	0				0				0.383819	0	1	1	0.383819	2.65501	0.498464	0.67183
AL121578.2	0				0				0				0
AL121594.1	1.41469	-1.16525	0.536024	1	1.41469	-1.35978	0.472112	0.807699	10.0812	0.424701	0.591514	0.825184	10.0812	1.38523	0.0707424	0.14079
AL121722.1	0				0				0				0
AL121753.1	0.843182	-2.17171	0.37606	1	0.843182	0.911077	0.684821	0.925156	1.02619	-1.8546	0.403271	0.667229	1.02619	0.181416	0.927972	0.976603
AL121758.1	0.240828	1.12309	0.783135	1	0.240828	0.988612	0.808563	0.950519	0				0
AL121845.2	0				0				0.781608	1.87845	0.46681	0.728164	0.781608	3.21397	0.191744	0.323951
AL121845.3	230.082	0.0189139	0.896851	1	230.082	-0.0109328	0.939959	1	265.582	0.245239	0.127263	0.310354	265.582	0.279596	0.082331	0.159826
AL121900.2	0.244754	1.12309	0.783135	1	0.244754	0.988612	0.808563	0.950519	0.461397	0.953168	0.763843	0.926847	0.461397	0.0533195	0.986842	1
AL132671.2	0				0				0				0
AL132780.3	0				0				0				0
AL133352.1	8.5949	-0.340868	0.643932	1	8.5949	0.494652	0.478432	0.813578	3.79695	0.05903	0.959008	1	3.79695	0.623418	0.578371	0.743954
AL133353.2	4.62963	-1.99165	0.102768	0.832111	4.62963	0.252291	0.80737	0.950519	5.96032	1.21396	0.217244	0.450362	5.96032	2.20548	0.0204992	0.0483893
AL133410.3	0				0				0				0
AL133500.1	0.489108	0.0320613	0.992644	1	0.489108	-2.00313	0.570545	0.869259	1.30997	0.0739641	0.968962	1	1.30997	1.06734	0.556149	0.725305
AL135905.2	945.976	0.302345	0.000497299	0.0293783	945.976	0.421652	9.80553e-07	2.05189e-05	421.473	0.5299	9.93317e-07	1.22135e-05	421.473	0.658007	1.09588e-09	7.94794e-09
AL136295.1	0.905515	2.33242	0.34091	1	0.905515	0.967909	0.705883	0.935537	0.697487	1.91015	0.493903	0.753109	0.697487	2.94711	0.275434	0.432889
AL136295.3	0.19705	0	1	1	0.19705	1.77274	0.661478	0.911109	0.321454	-0.963018	0.806087	0.929629	0.321454	0.884893	0.819827	0.902794
AL136295.4	3.75718	-0.845177	0.41243	1	3.75718	0.461742	0.615206	0.892485	6.76098	-0.469831	0.541135	0.790575	6.76098	0.304686	0.67759	0.818861
AL136295.5	44.9542	0.0255226	0.936334	1	44.9542	0.182473	0.561974	0.864218	89.1971	0.367086	0.118597	0.295266	89.1971	0.494082	0.0350938	0.0770498
AL136373.1	2.06377	-0.487582	0.777191	1	2.06377	2.1206	0.14247	0.416691	0				0
AL136454.1	16.2036	-0.167484	0.750727	1	16.2036	-0.196389	0.707863	0.936485	25.0129	-0.137813	0.784978	0.929629	25.0129	0.255139	0.608913	0.77044
AL136531.2	0.0881611	-0.800447	0.84448	1	0.0881611	-0.934926	0.818773	0.950519	0.791624	3.45796	0.173629	0.386163	0.791624	1.0151	0.71095	0.846789
AL138752.2	0				0				0.107573	0	1	1	0.107573	1.01509	0.803539	0.899228
AL139011.2	0				0				1.13214	3.19693	0.127131	0.310124	1.13214	3.2507	0.120896	0.220981
AL139142.2	0.46216	1.1231	0.729967	1	0.46216	2.5605	0.414655	0.764046	0.108466	0.960542	0.813898	0.929629	0.108466	0	1	1
AL139300.1	0.556306	1.67095	0.538775	1	0.556306	0.0268485	0.992472	1	0.106308	-0.963003	0.81343	0.929629	0.106308	-0.908453	0.823819	0.902794
AL139353.1	5.20961	1.26111	0.164896	0.934758	5.20961	-0.0162186	0.986578	1	3.2679	-0.433657	0.706755	0.894856	3.2679	-1.08517	0.369288	0.540186
AL157392.5	0				0				0.784494	-3.69901	0.169032	0.378916	0.784494	-3.64446	0.175406	0.301432
AL157935.2	19.719	0.364279	0.498105	1	19.719	0.894226	0.0877377	0.303347	43.3235	0.601242	0.0691323	0.197607	43.3235	0.75926	0.0211278	0.0496732
AL159163.1	0				0				0				0
AL160269.1	0.227614	1.97023	0.625964	1	0.227614	0	1	1	0				0
AL160272.2	0				0				0.498728	0.960538	0.777405	0.929629	0.498728	2.6479	0.420033	0.59409
AL162231.1	76.8963	-0.0312585	0.888309	1	76.8963	0.0281275	0.898174	0.985387	40.3747	-0.270262	0.399828	0.663341	40.3747	0.281441	0.366296	0.537149
AL162231.3	0				0				0				0
AL162377.3	202.599	-0.155299	0.32868	1	202.599	-0.178838	0.25808	0.596667	351.108	-0.0827435	0.457144	0.719026	351.108	-0.0141854	0.898494	0.954345
AL162417.1	0				0				0.222482	0.960534	0.813899	0.929629	0.222482	1.01508	0.803541	0.899228
AL162596.1	0				0				0				0
AL163195.3	0				0				0				0
AL163636.2	0				0				0				0
AL353572.3	0				0				0				0
AL353588.1	11.9909	0.440721	0.437878	1	11.9909	0.188121	0.7423	0.950519	16.5811	0.158092	0.756865	0.923699	16.5811	0.985687	0.0441508	0.0942147
AL354761.1	0				0				0				0
AL355102.2	0				0				0.451035	1.54445	0.650159	0.860201	0.451035	-0.908471	0.79577	0.899228
AL355312.5	1.46769	1.1801	0.45567	1	1.46769	0.423348	0.796215	0.950519	0.641229	-1.83014	0.524757	0.778312	0.641229	1.01378	0.710121	0.846159
AL355315.1	0				0				0.208784	1.80055	0.656059	0.860597	0.208784	0	1	1
AL355916.2	0				0				0				0
AL355987.1	0				0				0				0
AL355987.3	0				0				5.74825	-0.18523	0.834832	0.940386	5.74825	0.775033	0.359223	0.529577
AL357673.1	1.1021	0.593091	0.784659	1	1.1021	-1.76315	0.459551	0.797769	1.27531	0.511534	0.786381	0.929629	1.27531	-3.07921	0.153244	0.269695
AL358075.4	0				0				0				0
AL358113.1	1.8733	1.32817	0.36025	1	1.8733	-0.00897808	0.995388	1	0.654126	0.65703	0.787035	0.929629	0.654126	-0.804356	0.754651	0.881822
AL358472.6	15.1485	-0.00774143	0.988284	1	15.1485	0.0503195	0.923106	0.996012	31.4367	-0.0552047	0.880852	0.966729	31.4367	0.214407	0.555743	0.725223
AL358472.7	0				0				0.209947	-1.80898	0.654516	0.860597	0.209947	-1.75443	0.664287	0.808973
AL359736.1	0				0				0				0
AL359922.1	0				0				0				0
AL360181.3	0.405321	0	1	1	0.405321	2.80341	0.437472	0.781015	1.50554	-2.72256	0.15556	0.357092	1.50554	-0.360341	0.825763	0.903658
AL365205.1	71.6655	0.132905	0.622043	1	71.6655	0.329108	0.215325	0.536558	124.139	0.389656	0.0595334	0.177069	124.139	0.3967	0.0555773	0.114723
AL365214.3	0				0				0				0
AL365232.1	0				0				0.649417	0.960548	0.73898	0.914751	0.649417	3.15992	0.244173	0.394089
AL365273.2	0				0				0				0
AL391650.1	188.374	-0.0703975	0.654389	1	188.374	0.0624623	0.687033	0.925824	631.057	0.133499	0.118642	0.295293	631.057	0.254943	0.00279136	0.00806689
AL445238.1	0				0				0				0
AL445685.3	0				0				0				0
AL445989.1	0				0				0				0
AL449266.1	0				0				0				0
AL451007.3	0				0				0				0
AL451062.3	2.92838	0.559267	0.728516	1	2.92838	-0.0622813	0.969624	1	2.15668	0.849629	0.549074	0.794752	2.15668	0.308029	0.832888	0.90861
AL512428.1	0				0				0				0
AL512506.3	0.113807	1.1231	0.783133	1	0.113807	0	1	1	0.104392	0.960542	0.813898	0.929629	0.104392	0	1	1
AL512785.2	0.627592	-2.71532	0.293031	1	0.627592	-1.08128	0.668826	0.916408	6.60043	0.678162	0.35979	0.624566	6.60043	-0.023818	0.975502	1
AL513165.2	3.67314	-0.340403	0.744542	1	3.67314	-0.0445501	0.96501	1	5.41017	0.107944	0.908875	0.982708	5.41017	0.38954	0.676297	0.817952
AL583836.1	0				0				0				0
AL589666.1	0.318507	-0.800462	0.844477	1	0.318507	0.880014	0.82765	0.953189	0.422489	-0.00123066	0.999704	1	0.422489	0.87161	0.789951	0.899228
AL590132.1	12.8059	0.0816602	0.891624	1	12.8059	0.250905	0.67064	0.917818	3.28504	-3.71003	0.00726435	0.032885	3.28504	-3.634	0.00826296	0.0215865
AL590764.2	0				0				0				0
AL591806.3	0				0				0				0
AL592490.1	0				0				0				0
AL603832.3	0.220471	-1.74905	0.664592	1	0.220471	-1.88353	0.640558	0.90394	0				0
AL645922.1	0				0				0				0
AL645941.2	0				0				0				0
AL662820.1	0				0				0				0
AL662884.4	0				0				0				0
AL662899.1	0				0				0				0
AL662899.2	0.487635	-2.88748	0.460732	1	0.487635	-3.02195	0.440116	0.783088	0				0
AL669918.1	0				0				0				0
AL672043.1	0				0				0				0
AL672142.1	0				0				0				0
AL691442.1	0				0				0.700437	-2.32258	0.424749	0.688222	0.700437	-3.22982	0.266997	0.422377
AL713999.1	0				0				0				0
AL772284.2	0				0				0				0
AL807752.6	0				0				0				0
AL807752.7	0				0				0.103639	-0.963003	0.81343	0.929629	0.103639	-0.908453	0.823819	0.902794
AL845331.2	0				0				0				0
AL928654.3	0				0				0.340045	-0.0012274	0.999724	1	0.340045	0.0533228	0.988005	1
AL929554.1	0				0				0				0
ALAD	588.028	-0.0924237	0.356714	1	588.028	0.0968935	0.327407	0.679708	607.205	0.200938	0.0339111	0.114928	607.205	0.252162	0.00778502	0.0204386
ALAS1	822.275	-0.0280083	0.722936	1	822.275	-0.0097404	0.901161	0.987055	998.195	0.0132317	0.871737	0.961257	998.195	0.0648921	0.428557	0.602835
ALAS2	0.237438	2.02315	0.616299	1	0.237438	0	1	1	0.236788	-1.96021	0.626607	0.850051	0.236788	-1.90566	0.636235	0.789681
ALB	0.232881	0.161334	0.968461	1	0.232881	-0.934934	0.818772	0.950519	0.322827	1.84856	0.633682	0.853354	0.322827	1.01508	0.795812	0.899228
ALCAM	3739.05	-0.0370716	0.678957	1	3739.05	0.0895307	0.316509	0.668046	9346.56	-0.048383	0.303313	0.561222	9346.56	0.149458	0.00144813	0.00444395
ALDH16A1	732.225	-0.168166	0.0655986	0.712313	732.225	-0.310029	0.000691651	0.00699084	898.589	-0.288265	0.00027186	0.00198924	898.589	-0.278682	0.000444499	0.00150739
ALDH18A1	2816.64	0.0266911	0.636985	1	2816.64	-0.0892146	0.11456	0.361275	1686.54	-0.0626001	0.359577	0.624329	1686.54	-0.261449	0.000147347	0.000543681
ALDH1A1	0.118719	1.1231	0.783133	1	0.118719	0	1	1	0				0
ALDH1A2	0.419567	-0.662749	0.82496	1	0.419567	-0.797228	0.790202	0.950519	1185.63	-0.475339	5.66028e-11	1.2381e-09	1185.63	-1.08615	1.09687e-47	4.36277e-46
ALDH1A3	59.0007	-0.406189	0.160521	0.931499	59.0007	-0.295692	0.300532	0.649914	1.51656	2.36045	0.191717	0.413788	1.51656	0.0534597	0.979011	1
ALDH1B1	1062.98	0.101627	0.189401	0.965533	1062.98	0.314566	3.87784e-05	0.000560079	1126.06	-0.0562648	0.444057	0.70704	1126.06	-0.0865784	0.240555	0.389243
ALDH1L1	5.86672	0.709436	0.413525	1	5.86672	-1.31239	0.181127	0.484452	0.105895	0	1	1	0.105895	1.01509	0.803539	0.899228
ALDH1L2	1472.74	-0.070441	0.335786	1	1472.74	-0.223019	0.00232452	0.0191436	211.29	-0.557011	9.05412e-05	0.000750204	211.29	-1.49199	1.85442e-22	3.23039e-21
ALDH2	1939.71	-0.0340176	0.605725	1	1939.71	-0.132484	0.0441926	0.189113	2677.25	0.0792132	0.239898	0.479988	2677.25	0.050504	0.454437	0.628688
ALDH3A1	12.2898	-0.258855	0.638923	1	12.2898	-0.160591	0.76737	0.950519	1.2079	1.26285	0.479194	0.739759	1.2079	-1.38876	0.501831	0.675101
ALDH3A2	1120.93	0.0418432	0.544006	1	1120.93	-0.0597596	0.385512	0.738119	793.889	-0.288553	0.000191975	0.00147088	793.889	-0.487012	5.42064664579715e-10	4.04934e-09
ALDH3B1	16.5501	0.474416	0.32227	1	16.5501	0.011838	0.980684	1	15.878	0.109829	0.835304	0.940734	15.878	-0.673979	0.224153	0.368105
ALDH3B2	0				0				0				0
ALDH4A1	215.623	-0.0944689	0.522949	1	215.623	-0.175013	0.235327	0.565203	263.779	0.115947	0.382852	0.647294	263.779	0.0371638	0.781162	0.899228
ALDH5A1	743.279	0.0467585	0.583905	1	743.279	-0.00961483	0.910027	0.990468	532.348	0.226651	0.0232939	0.0846781	532.348	0.251158	0.0120591	0.030225
ALDH6A1	143.48	0.307268	0.107105	0.839169	143.48	-0.0864118	0.654304	0.909119	491.312	0.0529677	0.604353	0.833002	491.312	0.336479	0.000881519	0.0028189
ALDH7A1	2349.46	-0.095325	0.0861451	0.788411	2349.46	-0.359301	1.2117587883764e-10	4.5795e-09	465.427	0.0803746	0.456953	0.718863	465.427	0.0332174	0.759572	0.885054
ALDH8A1	4.36878	0.19467	0.841803	1	4.36878	0.435653	0.648274	0.906633	5.75854	1.57298	0.0754075	0.210774	5.75854	1.34801	0.132098	0.238014
ALDH9A1	656.024	-0.0285443	0.726811	1	656.024	-0.141733	0.0824446	0.290449	1214.07	-0.0722071	0.295097	0.55136	1214.07	-0.204227	0.00330905	0.00940933
ALDOA	868.453	0.114006	0.221281	0.991022	868.453	0.109721	0.237242	0.567411	1289.87	-0.0910921	0.267184	0.515932	1289.87	-0.0417559	0.6111	0.771841
ALDOB	3.68131	-0.775941	0.49502	1	3.68131	0.473106	0.649156	0.906647	0.863201	0.915029	0.705226	0.894092	0.863201	2.20735	0.335873	0.502768
ALDOC	225.569	-0.0645645	0.689822	1	225.569	0.102194	0.522402	0.845004	365.708	-0.11882	0.288553	0.543421	365.708	-0.650577	1.91217e-08	1.22365e-07
ALG1	812.846	0.0283725	0.747911	1	812.846	0.120357	0.169101	0.464601	424.995	0.18338	0.0768251	0.213662	424.995	0.0718327	0.49195	0.665148
ALG10	101.473	0.110711	0.565116	1	101.473	0.0681075	0.721879	0.942915	102.274	-0.536475	0.00716536	0.0325333	102.274	-0.942063	4.86566e-06	2.237e-05
ALG10B	499.104	-0.0581831	0.744812	1	499.104	-0.234561	0.189786	0.499062	488.998	-0.195208	0.0629926	0.184551	488.998	-0.192974	0.066755	0.134155
ALG11	368.624	0.106119	0.329018	1	368.624	0.268386	0.012112	0.0724154	330.207	0.0916629	0.432836	0.696259	330.207	0.233505	0.0447538	0.0953035
ALG12	486.768	0.170474	0.161574	0.93226	486.768	0.0651905	0.592131	0.882043	732.119	0.0582038	0.53284	0.783895	732.119	-0.00928694	0.921098	0.971984
ALG13	815.208	0.092541	0.262314	1	815.208	0.0124634	0.879732	0.975225	982.647	-0.115902	0.110897	0.280997	982.647	-0.208382	0.00442994	0.0122571
ALG14	173.252	-0.173211	0.274573	1	173.252	0.048913	0.752765	0.950519	118.2	-0.0268226	0.889836	0.971058	118.2	-0.334947	0.0901197	0.172621
ALG1L	1.13472	-1.83264	0.392703	1	1.13472	0.285444	0.880695	0.975807	14.7576	1.14176	0.0356704	0.11934	14.7576	1.4059	0.00902713	0.0233415
ALG1L2	0.34258	-1.74877	0.658083	1	0.34258	-0.921455	0.815611	0.950519	0.105895	0	1	1	0.105895	1.01509	0.803539	0.899228
ALG2	449.607	0.17269	0.106811	0.838643	449.607	0.0787012	0.461574	0.79928	730.885	0.19858	0.011359	0.0475875	730.885	0.289805	0.00021478	0.000769842
ALG3	845.134	-0.0439016	0.642164	1	845.134	0.000777449	0.993396	1	1102.68	0.186787	0.00877633	0.0383428	1102.68	0.259431	0.000270274	0.00095111
ALG5	690.539	-0.0130691	0.883572	1	690.539	-0.251635	0.00501747	0.0358228	551.831	-0.266222	0.00669612	0.0308187	551.831	-0.396744	6.21928e-05	0.000243712
ALG6	122.575	0.0223494	0.897516	1	122.575	-0.258667	0.139973	0.41211	124.436	-0.1258	0.491809	0.751479	124.436	-0.0828466	0.651002	0.799641
ALG8	497.307	-0.033073	0.744708	1	497.307	-0.0825662	0.414396	0.764046	384.222	-0.107058	0.35571	0.620577	384.222	-0.0888759	0.444082	0.618844
ALG9	426.031	0.0492779	0.736333	1	426.031	-0.00832615	0.954542	1	166.493	0.0712631	0.645078	0.858998	166.493	0.239908	0.118529	0.217405
ALK	36918.4	-0.0196722	0.745368	1	36918.4	0.0434673	0.472871	0.80849	7222.79	-0.881125	4.28617e-55	1.43692e-52	7222.79	-0.871138	7.95492e-54	3.61982e-52
ALKAL1	1.58642	1.65204	0.333994	1	1.58642	1.50851	0.377907	0.730373	0.103639	-0.963003	0.81343	0.929629	0.103639	-0.908453	0.823819	0.902794
ALKAL2	1.21665	0.83825	0.652435	1	1.21665	-0.0553762	0.977211	1	0.649303	2.20978	0.416098	0.679888	0.649303	-0.908472	0.753269	0.880834
ALKBH1	233.477	-0.0723013	0.604094	1	233.477	-0.12614	0.363565	0.716016	333.137	-0.00445685	0.970265	1	333.137	-0.110387	0.359853	0.530115
ALKBH2	559.959	-0.11225	0.218175	0.991022	559.959	-0.256239	0.00496662	0.0355217	379.699	-0.0866794	0.425755	0.689119	379.699	0.0438903	0.685533	0.825908
ALKBH3	231.972	0.0442538	0.73702	1	231.972	-0.148667	0.26103	0.600142	122.497	0.0269048	0.894007	0.973516	122.497	-0.125963	0.5369	0.709489
ALKBH4	343.439	0.125362	0.280758	1	343.439	0.17551	0.127422	0.388768	579.641	0.0651697	0.491266	0.750909	579.641	-0.02477	0.794972	0.899228
ALKBH5	969.144	0.139086	0.128672	0.878126	969.144	-0.00160544	0.986012	1	770.385	-0.185392	0.031514	0.108415	770.385	-0.0967908	0.260875	0.414768
ALKBH6	187.35	-0.0176201	0.914211	1	187.35	0.0478059	0.76789	0.950519	242.44	0.0476819	0.719885	0.904729	242.44	-0.0204915	0.878356	0.939739
ALKBH7	573.886	0.116347	0.353488	1	573.886	0.195966	0.11607	0.364551	757.414	0.342829	0.000170536	0.00132142	757.414	0.458195	4.79318e-07	2.55807e-06
ALKBH8	458.782	-0.0473974	0.640662	1	458.782	-0.127442	0.208196	0.525758	183.776	-0.00804578	0.961803	1	183.776	0.053188	0.751501	0.879477
ALLC	9.28836	-0.375532	0.563148	1	9.28836	0.305914	0.618352	0.893642	1.6724	-0.0126845	0.99394	1	1.6724	0.829076	0.605161	0.768237
ALMS1	1352.45	-0.0294832	0.687085	1	1352.45	-0.236478	0.00127134	0.0117471	1425.76	-0.278447	9.13573e-06	9.35615e-05	1425.76	-0.483824	2.63162e-14	2.79261e-13
ALOX12	1.38938	1.51085	0.355382	1	1.38938	-1.51494	0.437008	0.780869	1.4689	-0.870485	0.671238	0.869714	1.4689	2.41776	0.16448	0.285493
ALOX12B	1.66777	0.326451	0.866877	1	1.66777	1.19677	0.524054	0.845756	0.815086	2.42836	0.33002	0.59268	0.815086	3.0033	0.220314	0.363099
ALOX15	0.0985251	0	1	1	0.0985251	0.98862	0.808562	0.950519	0.209534	-0.963011	0.813428	0.929629	0.209534	0.0533275	0.989573	1
ALOX15B	0				0				0				0
ALOX5	0				0				0				0
ALOX5AP	0				0				1.50822	2.89097	0.126273	0.30872	1.50822	2.20643	0.254547	0.407032
ALOXE3	1.76707	-2.66044	0.147334	0.909281	1.76707	1.70364	0.245368	0.579897	0				0
ALPG	0				0				0				0
ALPI	0				0				0				0
ALPK1	1.47339	-2.97776	0.125636	0.874369	1.47339	-1.52049	0.382848	0.735673	18.5906	-0.363063	0.451588	0.713854	18.5906	-0.0261627	0.956011	0.996851
ALPK2	3.88927	1.52241	0.213623	0.991022	3.88927	-1.502	0.299235	0.648174	0.236788	-1.96021	0.626607	0.850051	0.236788	-1.90566	0.636235	0.789681
ALPK3	3.91888	-0.266909	0.780082	1	3.91888	-1.21996	0.232685	0.56185	8.28487	-1.2521	0.124426	0.305523	8.28487	1.07834	0.119868	0.219347
ALPL	51.7671	0.00369596	0.989129	1	51.7671	0.15066	0.571714	0.870074	2.49162	-0.334619	0.80349	0.929629	2.49162	-2.51409	0.122506	0.223328
ALPP	0				0				0				0
ALS2	808.436	-0.0200527	0.810225	1	808.436	0.0834315	0.312781	0.664153	1104.05	0.00422997	0.954633	1	1104.05	0.0821436	0.268867	0.424605
ALS2CL	11.9477	0.11663	0.847862	1	11.9477	-0.270224	0.661258	0.911109	81.3377	0.151963	0.489715	0.749235	81.3377	-0.0645705	0.772756	0.894313
ALS2CR12	1.67117	0.445423	0.761562	1	1.67117	-0.320647	0.834087	0.955718	4.49302	2.15594	0.0928969	0.246849	4.49302	3.08972	0.0137889	0.0340343
ALX1	57.8037	0.0170236	0.948485	1	57.8037	-0.0222277	0.932383	0.999607	0.215146	0	1	1	0.215146	1.84578	0.648089	0.799202
ALX3	153.526	-0.237414	0.177885	0.951187	153.526	-0.177487	0.308753	0.660156	139.526	-0.0103099	0.955101	1	139.526	0.434679	0.0154788	0.0377031
ALX4	1.14963	2.36542	0.304983	1	1.14963	-1.66215	0.512835	0.838784	2.55788	-2.55771	0.113426	0.285951	2.55788	-0.217543	0.870309	0.934233
ALYREF	2300.65	-0.129806	0.055789	0.675245	2300.65	-0.262877	0.000107398	0.00139039	3361.33	-0.418488	1.3075938953364e-10	2.75754e-09	3361.33	-0.69482	2.97268e-26	6.08122e-25
AMACR	80.6655	0.0902447	0.696696	1	80.6655	0.033287	0.885197	0.978212	233.813	0.0383912	0.784052	0.929629	233.813	-0.107852	0.446219	0.620883
AMBN	0				0				0				0
AMBP	0.348353	0	1	1	0.348353	2.56632	0.506621	0.83575	0.108466	0.960542	0.813898	0.929629	0.108466	0	1	1
AMBRA1	1111.78	0.00710035	0.933999	1	1111.78	0.203414	0.0165911	0.092237	532.73	0.131043	0.179934	0.395845	532.73	0.335315	0.000551634	0.00183138
AMD1	1167.75	-0.115898	0.237323	1	1167.75	-0.415588	2.43506e-05	0.000371017	1401.48	-0.518327	3.43579e-15	1.18075e-13	1401.48	-0.844361	2.17132e-36	6.39217e-35
AMDHD1	2.90478	1.78296	0.180777	0.955195	2.90478	2.27166	0.0809889	0.286552	3.91032	0.726009	0.476641	0.737129	3.91032	0.469504	0.650622	0.799641
AMDHD2	939.887	-0.171515	0.0905915	0.803926	939.887	-0.205858	0.041715	0.181356	794.94	-0.245543	0.00286081	0.0150975	794.94	-0.180855	0.0279863	0.0633325
AMELX	0				0				0				0
AMELY	0				0				0				0
AMER1	1109.65	0.0128271	0.855212	1	1109.65	0.156155	0.0245329	0.12406	689.12	0.122604	0.156302	0.3585	689.12	0.202004	0.0193822	0.0460302
AMER2	597.809	0.0139797	0.872089	1	597.809	0.147711	0.0843644	0.295682	0				0
AMER3	550.094	0.0986752	0.286154	1	550.094	0.33315	0.000243863	0.00287378	961.128	0.180606	0.0142468	0.0574592	961.128	0.250225	0.00067948	0.00221905
AMFR	825.324	-0.0346472	0.693655	1	825.324	-0.0892302	0.308917	0.660156	935.46	-0.0190014	0.786262	0.929629	935.46	-0.165633	0.0193655	0.046004
AMH	2259.54	-0.127526	0.16735	0.935804	2259.54	-0.196787	0.0329747	0.154039	2063.05	-0.025656	0.740622	0.915337	2063.05	-0.201638	0.00960963	0.0246421
AMHR2	0.347953	-1.8752	0.633632	1	0.347953	-1.04789	0.789975	0.950519	14.9582	2.20674	0.00822172	0.0363601	14.9582	4.43457	2.14973e-08	1.36346e-07
AMIGO1	321.777	-0.149131	0.208108	0.989456	321.777	0.0691165	0.551866	0.86028	92.6214	0.341629	0.101034	0.262692	92.6214	0.598319	0.00368439	0.0103832
AMIGO2	9.86786	-1.0355	0.101804	0.830844	9.86786	-0.168029	0.773041	0.950519	937.089	-0.200996	0.0115112	0.0481196	937.089	-0.665015	3.16083e-16	3.86907e-15
AMIGO3	0.551179	-3.0743	0.410705	1	0.551179	-3.20878	0.390539	0.742605	0.84892	-3.13527	0.217678	0.450806	0.84892	-0.695593	0.772799	0.894313
AMMECR1	291.058	-0.134903	0.481584	1	291.058	-0.246472	0.198312	0.511373	574.798	-0.454015	1.53772e-06	1.83577e-05	574.798	-0.773342	1.04867e-15	1.2429e-14
AMMECR1L	1326.62	-0.0714291	0.315946	1	1326.62	0.0154829	0.826548	0.953189	1103.86	0.0588473	0.453098	0.71499	1103.86	0.198419	0.011183	0.0282185
AMN	169.137	-0.11048	0.486575	1	169.137	-0.0806716	0.607984	0.890814	177.743	-0.0901347	0.617323	0.843925	177.743	0.0349087	0.846122	0.917867
AMN1	192.59	0.0982732	0.548661	1	192.59	-0.0288332	0.860285	0.966083	268.988	0.129972	0.301694	0.559234	268.988	0.290579	0.0202221	0.0478243
AMOT	125.81	-0.0753616	0.694843	1	125.81	-0.347646	0.0725304	0.267225	288.957	-0.312021	0.0087323	0.0382114	288.957	-0.491707	4.69218e-05	0.000187676
AMOTL1	4135.26	-0.102612	0.0578081	0.683861	4135.26	-0.0893335	0.0976029	0.325821	3384.26	-0.33717	8.20393e-11	1.76626e-09	3384.26	-0.575132	4.47704e-28	9.71524e-27
AMOTL2	299.533	0.121659	0.429091	1	299.533	0.182538	0.232435	0.561676	1.9633	-0.0484253	0.974499	1	1.9633	-0.222625	0.884638	0.94431
AMPD1	0.558818	2.60797	0.385578	1	0.558818	1.8166	0.554256	0.860762	0.316254	-2.39751	0.533218	0.784065	0.316254	-2.34296	0.542575	0.714803
AMPD2	1420.24	-0.0531415	0.481649	1	1420.24	0.0582197	0.43739	0.781015	3471.93	0.384174	1.43315e-14	4.62522e-13	3471.93	0.606245	3.46333e-34	9.64272e-33
AMPD3	243.465	-0.263617	0.0456178	0.612378	243.465	-0.128217	0.32295	0.674763	183.726	0.747567	2.47769e-06	2.84821e-05	183.726	0.848434	8.5019e-08	5.01655e-07
AMPH	132.331	-0.0470112	0.805429	1	132.331	-0.271978	0.156135	0.440138	0.318923	-2.40811	0.546839	0.793487	0.318923	-2.35356	0.555959	0.725223
AMT	19.8278	-0.233468	0.591991	1	19.8278	0.0689828	0.870381	0.970785	26.4507	0.281403	0.480388	0.740622	26.4507	0.206572	0.606987	0.769717
AMTN	0.829724	-0.448224	0.831364	1	0.829724	-3.02566	0.181337	0.484791	8.54441	-0.902586	0.190283	0.411612	8.54441	-1.05221	0.132871	0.239039
AMY1A	0				0				0.215146	0	1	1	0.215146	1.84578	0.648089	0.799202
AMY1B	0				0				0				0
AMY1C	0				0				0				0
AMY2A	0				0				0				0
AMY2B	96.9328	-0.175375	0.409755	1	96.9328	0.155373	0.453139	0.793691	93.1587	0.418845	0.101936	0.264241	93.1587	1.338	6.9807e-08	4.15478e-07
AMZ1	12.465	-1.25179	0.0533702	0.659118	12.465	-0.462661	0.448498	0.790874	3.1375	0.63569	0.586992	0.822038	3.1375	-1.27372	0.338117	0.505207
AMZ2	1439.19	0.274761	1.36985e-05	0.00136684	1439.19	0.448704	6.52383e-13	3.34658e-11	1501.6	0.510911	8.59924e-13	2.35433e-11	1501.6	0.505629	1.60848e-12	1.49533e-11
ANAPC1	1603.47	-0.0255249	0.704315	1	1603.47	-0.237963	0.000418631	0.0045769	1602.39	-0.364641	1.1996e-09	2.2444e-08	1602.39	-0.36458	1.33095e-09	9.59348e-09
ANAPC10	128.62	0.0740703	0.67971	1	128.62	-0.173723	0.336189	0.688966	150.598	-0.190203	0.283234	0.536456	150.598	-0.202868	0.254139	0.40646
ANAPC11	1946.57	0.0717981	0.381827	1	1946.57	-0.0547198	0.505053	0.834817	2234.12	-0.232791	0.000151623	0.00118889	2234.12	-0.323236	1.6351e-07	9.29083e-07
ANAPC13	1020.23	-0.085227	0.260888	1	1020.23	0.0235733	0.753392	0.950519	1269.41	0.107401	0.129357	0.313831	1269.41	0.17707	0.0123621	0.0308997
ANAPC15	267.305	0.0336492	0.830443	1	267.305	-0.0404166	0.796601	0.950519	234.016	-0.0492871	0.753676	0.92217	234.016	-0.305261	0.0551812	0.114063
ANAPC16	1200.75	0.0125546	0.860881	1	1200.75	-0.055196	0.43984	0.783088	898.249	-0.0329792	0.654588	0.860597	898.249	-0.0578684	0.434281	0.608593
ANAPC2	968.825	0.105432	0.246697	1	968.825	0.00509904	0.955281	1	1620.75	0.216139	0.00466619	0.0227385	1620.75	0.285414	0.000186182	0.000675146
ANAPC4	341.094	0.015929	0.893918	1	341.094	-0.0895634	0.452781	0.793627	492.901	0.0764313	0.411045	0.674709	492.901	-0.0925579	0.325589	0.49145
ANAPC5	2780.53	-0.0391719	0.500822	1	2780.53	-0.0882465	0.128546	0.390304	2720.09	-0.0856073	0.107371	0.274221	2720.09	-0.153968	0.00392397	0.0109942
ANAPC7	1508.18	-0.126355	0.0466809	0.617991	1508.18	-0.118391	0.0608383	0.236641	1436.33	-0.163948	0.00649286	0.0300615	1436.33	-0.418947	7.403e-12	6.56637e-11
ANG	0.113807	1.1231	0.783133	1	0.113807	0	1	1	5.66863	-0.410861	0.639558	0.856375	5.66863	-0.617697	0.488584	0.662115
ANGEL1	420.867	0.0415324	0.703733	1	420.867	0.134296	0.213836	0.534068	368	0.196239	0.077427	0.214774	368	0.13445	0.229136	0.374163
ANGEL2	883.49	0.0351741	0.811158	1	883.49	-0.0903507	0.539365	0.853729	2064.42	0.0331168	0.631749	0.853354	2064.42	0.0846743	0.22049	0.363325
ANGPT1	0				0				62.8713	0.14029	0.570477	0.809958	62.8713	-0.289508	0.25603	0.408688
ANGPT2	24.4821	-0.0271102	0.947163	1	24.4821	-0.0765826	0.850752	0.961731	37.8503	-0.421339	0.323075	0.58565	37.8503	-0.942446	0.0309548	0.0689505
ANGPT4	2.42963	0.629023	0.726582	1	2.42963	2.4919	0.138969	0.410041	0.320432	1.82602	0.609789	0.837122	0.320432	1.01509	0.779329	0.89862
ANGPTL1	1.6446	0.118277	0.954809	1	1.6446	2.37576	0.206067	0.522316	10.7502	-0.76649	0.177502	0.39229	10.7502	-2.59892	0.000213973	0.000767454
ANGPTL2	411.442	0.347846	0.00591886	0.191971	411.442	0.527358	2.46974e-05	0.000375952	414.239	0.21844	0.0405305	0.131762	414.239	-0.153264	0.159524	0.278539
ANGPTL3	2.08703	-1.92708	0.221148	0.991022	2.08703	0.105722	0.934834	1	1.07812	-0.397461	0.832177	0.939337	1.07812	-0.394574	0.833976	0.909133
ANGPTL4	4.36236	1.06479	0.348237	1	4.36236	-0.436382	0.717217	0.940277	28.5875	0.083335	0.822294	0.933699	28.5875	0.0394528	0.915824	0.967413
ANGPTL5	0				0				0.107573	0	1	1	0.107573	1.01509	0.803539	0.899228
ANGPTL6	4.74856	-0.792324	0.358753	1	4.74856	-0.439409	0.595633	0.883757	5.79933	0.0197618	0.982593	1	5.79933	1.061	0.218019	0.359937
ANGPTL7	0.319695	1.12308	0.78311	1	0.319695	1.77273	0.66144	0.911109	0.64727	1.49441	0.572102	0.810795	0.64727	0.88091	0.746109	0.875203
ANGPTL8	0				0				0.355182	-2.54961	0.52267	0.777356	0.355182	-2.49506	0.531604	0.704133
ANHX	0				0				0				0
ANK1	328.719	0.157932	0.188131	0.964344	328.719	0.137768	0.248265	0.583961	1151.1	-0.05469	0.452145	0.714128	1151.1	-0.225712	0.00210938	0.00624562
ANK2	2492.27	-0.0622366	0.257496	1	2492.27	0.0304595	0.576657	0.872645	3213.21	-0.354504	5.44705e-11	1.19784e-09	3213.21	-0.605271	1.28338e-28	2.82223e-27
ANK3	153.494	0.259502	0.169575	0.939005	153.494	0.467462	0.0120731	0.0722617	192.04	0.45934	0.00222451	0.0121929	192.04	0.469939	0.0017969	0.00540517
ANKAR	19.4173	0.148827	0.74353	1	19.4173	0.167018	0.711027	0.937981	14.1412	0.335177	0.526406	0.779623	14.1412	-0.146917	0.787864	0.899228
ANKDD1A	209.129	0.181839	0.229562	0.996707	209.129	0.0509399	0.736416	0.950146	202.382	0.12073	0.472644	0.733433	202.382	0.227182	0.175683	0.301877
ANKDD1B	6.15518	-0.143952	0.861515	1	6.15518	0.0174982	0.982777	1	4.12985	0.394348	0.713709	0.900597	4.12985	0.291739	0.787603	0.899228
ANKEF1	101.842	0.0535242	0.782876	1	101.842	0.358043	0.0581036	0.229331	257.595	0.48406	0.000240673	0.00178536	257.595	0.879222	1.20577e-11	1.04855754571192e-10
ANKFN1	0.208761	-0.800455	0.844479	1	0.208761	0.026855	0.994749	1	1.49601	1.01931	0.617474	0.843934	1.49601	1.99402	0.313888	0.477917
ANKFY1	1950.63	-0.0289228	0.623862	1	1950.63	-0.00516386	0.929838	0.99881	1503.65	0.101899	0.106558	0.272853	1503.65	0.222338	0.000415466	0.00141624
ANKH	1943.61	-0.0544859	0.381361	1	1943.61	-0.0611784	0.323656	0.675722	1170.71	-0.0857767	0.183601	0.401279	1170.71	-0.0592608	0.358978	0.529442
ANKHD1	356.219	-0.0718428	0.526401	1	356.219	-0.120669	0.28509	0.629795	251.088	-0.166867	0.198267	0.423583	251.088	-0.275395	0.0355076	0.0777918
ANKHD1-EIF4EBP3	73.9124	0.0303248	0.901742	1	73.9124	-0.0550347	0.822255	0.951583	101.631	-0.0842682	0.687491	0.881393	101.631	-0.370274	0.0829465	0.160793
ANKIB1	1392.56	-0.0209008	0.790917	1	1392.56	0.0809407	0.301372	0.651023	2291.61	0.155806	0.0127506	0.0522981	2291.61	0.240082	0.000122772	0.000460555
ANKK1	0.20688	0.161334	0.968461	1	0.20688	-0.934934	0.818772	0.950519	2.38975	1.87493	0.288419	0.543395	2.38975	3.99248	0.0154538	0.037648
ANKLE1	139.228	0.216904	0.356191	1	139.228	0.120859	0.606797	0.890459	133.506	0.593706	0.00161215	0.00925974	133.506	0.851131	5.06565e-06	2.32051e-05
ANKLE2	2117.72	-0.0473048	0.413203	1	2117.72	-0.0846562	0.141772	0.415384	2075.45	-0.262191	2.40574e-06	2.77326e-05	2075.45	-0.433557	1.1074e-14	1.21449e-13
ANKMY1	240.37	0.0581445	0.711013	1	240.37	-0.030956	0.843359	0.958627	293.687	-0.0175774	0.882144	0.967291	293.687	-0.183991	0.125624	0.228177
ANKMY2	120.926	0.0286636	0.874853	1	120.926	0.0397423	0.825634	0.952684	297.489	0.36033	0.00641726	0.0297839	297.489	0.795802	9.52630508563969e-10	6.96434e-09
ANKRA2	226.16	0.38319	0.0094282	0.254105	226.16	0.694986	1.54634e-06	3.12013e-05	340.743	0.895412	1.17965e-12	3.20829e-11	340.743	1.12259	3.01578e-19	4.39186e-18
ANKRD1	0.244218	0	1	1	0.244218	2.04234	0.611841	0.891457	2.15589	-2.96713	0.0562022	0.169556	2.15589	-2.897	0.0616289	0.125668
ANKRD10	832.329	0.0275899	0.765352	1	832.329	0.0771899	0.400794	0.753341	929.185	0.195185	0.00657852	0.0303896	929.185	0.320048	7.80587e-06	3.49202e-05
ANKRD11	3273.56	-0.0421523	0.471162	1	3273.56	-0.207764	0.000386836	0.00428584	5399.67	-0.260864	6.42034e-09	1.09633e-07	5399.67	-0.315624	2.46251e-12	2.25609e-11
ANKRD12	731.261	0.018127	0.884759	1	731.261	0.153435	0.217301	0.539346	527.1	-0.0655966	0.505539	0.762452	527.1	0.211831	0.0298177	0.0668507
ANKRD13A	771.433	0.0920202	0.276859	1	771.433	-0.00525201	0.950437	1	477.933	0.0887065	0.397558	0.661488	477.933	-0.0260257	0.805455	0.900611
ANKRD13B	3225.5	-0.0424871	0.629122	1	3225.5	0.0259234	0.767799	0.950519	1980.69	-0.0773205	0.355935	0.620744	1980.69	-0.155069	0.064758	0.130795
ANKRD13C	376.773	0.0488339	0.708113	1	376.773	0.109441	0.398029	0.750558	469.109	-0.0566549	0.601471	0.831289	469.109	-0.0538955	0.620127	0.779193
ANKRD13D	645.969	-0.0483156	0.651739	1	645.969	0.0460825	0.664478	0.912974	556.216	0.232702	0.0172859	0.0667189	556.216	0.46115	2.01238e-06	9.75432e-06
ANKRD16	202.045	0.194245	0.249521	1	202.045	0.0771375	0.647269	0.906633	279.154	0.0411265	0.768946	0.929195	279.154	-0.00558808	0.968305	1
ANKRD17	3279.38	0.00413231	0.936588	1	3279.38	0.0664922	0.198089	0.511202	3728.06	-0.00123151	0.980529	1	3728.06	0.0373764	0.459076	0.63292
ANKRD18A	189.772	0.891614	2.68396e-07	3.79321e-05	189.772	1.59262	2.6105e-21	2.7209e-19	76.6064	0.475608	0.0443181	0.141527	76.6064	0.140327	0.560952	0.729361
ANKRD18B	264.639	0.346639	0.0191217	0.38652	264.639	0.689138	2.08088e-06	4.09274e-05	192.891	-0.219446	0.131264	0.316978	192.891	-0.529837	0.000371432	0.00127673
ANKRD2	0.310857	1.12308	0.783136	1	0.310857	1.77273	0.66148	0.911109	0				0
ANKRD20A1	0				0				0.488211	0.960538	0.778993	0.929629	0.488211	2.64828	0.423614	0.597468
ANKRD20A2	1.11749	3.0289	0.165593	0.935408	1.11749	0.0268481	0.991177	1	1.5795	1.2708	0.442627	0.705515	1.5795	0.575053	0.737379	0.868402
ANKRD20A3	1.66286	-0.487546	0.777196	1	1.66286	-0.23053	0.891236	0.980977	1.379	2.86451	0.156949	0.359432	1.379	3.94991	0.0436148	0.0932405
ANKRD20A4	0				0				24.0014	0.542754	0.312854	0.573493	24.0014	1.16571	0.0274158	0.0622302
ANKRD22	0				0				0.12794	0	1	1	0.12794	1.01509	0.803539	0.899228
ANKRD23	17.229	-0.0443738	0.929908	1	17.229	-0.141246	0.779051	0.950519	14.7523	-0.451218	0.407322	0.670986	14.7523	0.437442	0.3982	0.571336
ANKRD24	4.31675	-0.475357	0.631313	1	4.31675	0.649856	0.475648	0.810867	46.6586	0.292009	0.369242	0.633873	46.6586	1.00123	0.0015141	0.00462564
ANKRD26	275.923	-0.0218973	0.899927	1	275.923	0.163266	0.344002	0.696409	331.307	-0.080885	0.500682	0.759762	331.307	-0.153195	0.205141	0.341943
ANKRD27	688.179	-0.0902716	0.340442	1	688.179	-0.197623	0.0367042	0.165599	436.735	-0.164976	0.111235	0.281676	436.735	-0.149075	0.150981	0.266284
ANKRD28	1528.23	0.0527329	0.490708	1	1528.23	-0.110749	0.148144	0.425975	947.881	-0.299424	4.0048e-05	0.000360476	947.881	-0.489986	3.24496e-11	2.71964055344394e-10
ANKRD29	3.10009	1.33041	0.279623	1	3.10009	1.95091	0.101532	0.334501	0.330055	0.960532	0.804685	0.929629	0.330055	1.84689	0.631066	0.786415
ANKRD30A	0				0				47.8957	-0.736944	0.0296227	0.103096	47.8957	0.161428	0.618821	0.778547
ANKRD30B	0				0				0				0
ANKRD30BL	0.24529	2.06404	0.608871	1	0.24529	0	1	1	0				0
ANKRD31	16.4143	0.386082	0.450774	1	16.4143	-0.105832	0.83936	0.957563	25.9714	0.161251	0.688626	0.8821	25.9714	0.16372	0.684993	0.82556
ANKRD33	0				0				0				0
ANKRD33B	4.7916	1.29718	0.180023	0.954373	4.7916	1.6721	0.0771397	0.278288	38.7412	0.467937	0.159113	0.363147	38.7412	-0.389431	0.265378	0.420302
ANKRD34A	117.411	-0.107981	0.583467	1	117.411	0.399693	0.035544	0.161828	128.83	0.111822	0.534709	0.785448	128.83	-0.0415261	0.819772	0.902794
ANKRD34B	0.786031	0.161329	0.947081	1	0.786031	2.25652	0.30971	0.660828	0.531151	0	1	1	0.531151	3.14846	0.316053	0.480544
ANKRD34C	2.47545	2.06387	0.150493	0.912159	2.47545	1.45811	0.318174	0.669314	0.892389	-1.44617	0.53227	0.783547	0.892389	0.536289	0.800071	0.899228
ANKRD35	0.994441	-0.180527	0.925305	1	0.994441	-3.1518	0.14027	0.412468	15.8846	-0.561482	0.252619	0.49644	15.8846	-1.66006	0.00214843	0.00634866
ANKRD36	199.446	0.151162	0.336969	1	199.446	0.0225473	0.886098	0.978575	167.691	-0.191951	0.221092	0.455522	167.691	-0.133112	0.396045	0.56904
ANKRD36B	76.1436	0.239249	0.386941	1	76.1436	-0.164214	0.557078	0.86205	74.8017	-0.426809	0.0779789	0.215987	74.8017	-0.183058	0.44455	0.619338
ANKRD36C	148.617	-0.0808531	0.687517	1	148.617	0.0443765	0.823437	0.952038	108.172	-0.132379	0.541662	0.790964	108.172	0.234287	0.272963	0.429622
ANKRD37	118.851	-0.0370579	0.835561	1	118.851	-0.0451828	0.798592	0.950519	82.1646	-0.0637406	0.78594	0.929629	82.1646	0.0406493	0.862143	0.92952
ANKRD39	197.47	-0.0770274	0.61723	1	197.47	0.0626654	0.679972	0.922254	287.538	-0.110021	0.365178	0.629331	287.538	-0.296008	0.01631	0.0394666
ANKRD40	1964.72	-0.0232392	0.698224	1	1964.72	-0.00994996	0.867492	0.968951	1721.59	-0.102052	0.069382	0.198181	1721.59	-0.120263	0.0329474	0.0728926
ANKRD40CL	0.118719	1.1231	0.783133	1	0.118719	0	1	1	0				0
ANKRD42	76.5283	0.26168	0.338481	1	76.5283	0.805523	0.0024645	0.0201143	230.908	0.408584	0.00394613	0.019733	230.908	1.15661	3.34334e-17	4.35882e-16
ANKRD44	489.916	0.00625307	0.951884	1	489.916	-0.411734	8.91314e-05	0.00118677	327.081	-0.911483	7.65293e-16	2.79366e-14	327.081	-1.20017	4.81733e-25	9.2663e-24
ANKRD45	11.1101	-0.247571	0.66974	1	11.1101	-0.280919	0.626014	0.897048	1.95668	0.260733	0.859519	0.954395	1.95668	0.526048	0.71807	0.853156
ANKRD46	613.387	0.215574	0.0472215	0.618682	613.387	0.333656	0.00196191	0.0167299	701.965	0.183912	0.0253468	0.0907919	701.965	0.0968507	0.242269	0.391631
ANKRD49	161.116	-0.0528917	0.763016	1	161.116	0.17514	0.309406	0.660558	106.779	-0.230977	0.248414	0.490881	106.779	0.0142613	0.942554	0.986954
ANKRD50	2259.55	0.0254475	0.74729	1	2259.55	-0.046747	0.55351	0.86028	1307.8	-0.147569	0.0271832	0.0962782	1307.8	-0.251515	0.000184859	0.000670646
ANKRD52	3320.81	-0.147955	0.0110523	0.277493	3320.81	0.0106914	0.853382	0.962687	4085.5	-0.0880431	0.0880031	0.236769	4085.5	-0.0103428	0.841086	0.91379
ANKRD53	7.51382	0.84168	0.302937	1	7.51382	1.96144	0.0111077	0.0677977	2.6435	2.4956	0.09763	0.255907	2.6435	2.50178	0.0972908	0.184166
ANKRD54	591.052	-0.0472647	0.67339	1	591.052	-0.0894986	0.423408	0.771994	731.176	-0.230429	0.0230451	0.0839571	731.176	-0.263758	0.00950236	0.0244078
ANKRD55	2.13223	-0.457837	0.708236	1	2.13223	-1.19754	0.355071	0.707289	0.339152	-0.963018	0.786629	0.929629	0.339152	0.993542	0.776785	0.897155
ANKRD6	143.241	0.0440856	0.821824	1	143.241	0.0788955	0.68474	0.925122	36.9065	-0.0535584	0.877774	0.964624	36.9065	0.0704583	0.839086	0.912222
ANKRD60	0.118719	1.1231	0.783133	1	0.118719	0	1	1	0				0
ANKRD61	6.6281	-2.29173	0.015049	0.336853	6.6281	0.141908	0.847259	0.960282	7.19376	0.296918	0.687615	0.881393	7.19376	0.542953	0.457302	0.631429
ANKRD62	15.6472	-0.329087	0.525796	1	15.6472	0.181898	0.715027	0.939333	0				0
ANKRD63	0.924943	0.13839	0.944465	1	0.924943	-2.87475	0.190464	0.500202	0.108466	0.960542	0.813898	0.929629	0.108466	0	1	1
ANKRD65	0.904837	2.07618	0.356123	1	0.904837	1.43714	0.531616	0.850022	1087.39	0.623261	2.51098e-18	1.07137e-16	1087.39	0.761597	9.87044e-27	2.05503e-25
ANKRD66	0.244218	0	1	1	0.244218	2.04234	0.611841	0.891457	0				0
ANKRD7	12.4491	0.358945	0.520407	1	12.4491	0.56522	0.301887	0.651389	42.03	-0.0957924	0.76562	0.927792	42.03	-0.449497	0.172026	0.296554
ANKRD9	312.506	-0.312647	0.0331053	0.517754	312.506	-0.466852	0.00147843	0.0133405	364.76	-0.535932	8.64098e-06	8.90498e-05	364.76	-0.59641	8.63415e-07	4.43229e-06
ANKS1A	1072.93	0.0261061	0.744525	1	1072.93	0.194273	0.0142605	0.0822844	1003.45	0.187769	0.0348286	0.117167	1003.45	0.450598	3.50331e-07	1.90749e-06
ANKS1B	37.6771	0.536224	0.144973	0.909281	37.6771	0.43171	0.240061	0.571564	295.077	-0.279834	0.0223422	0.0818501	295.077	-0.572754	4.66048e-06	2.1505e-05
ANKS3	579.148	0.0650215	0.512719	1	579.148	0.110378	0.262886	0.603008	694.515	0.0528808	0.536713	0.787054	694.515	0.34106	5.64425e-05	0.000223094
ANKS4B	0.0985251	0	1	1	0.0985251	0.98862	0.808562	0.950519	0.12794	0	1	1	0.12794	1.01509	0.803539	0.899228
ANKS6	783.611	-0.154258	0.0648469	0.709246	783.611	-0.221247	0.00790259	0.0519767	1216.6	0.14735	0.0314374	0.108219	1216.6	0.125256	0.0683007	0.13676
ANKUB1	0				0				0.105895	0	1	1	0.105895	1.01509	0.803539	0.899228
ANKZF1	785.319	0.0604328	0.475232	1	785.319	0.0332161	0.693423	0.928422	914.468	0.42562	7.95124e-08	1.15999e-06	914.468	0.520057	5.07413e-11	4.17389501704147e-10
ANLN	1063.69	-0.110516	0.28705	1	1063.69	-0.64563	7.25612985392933e-10	2.43818e-08	1216.95	-0.959418	1.54935408869914e-50	4.38814e-48	1216.95	-2.34781	3.65468e-233	3.00177543305473e-230
ANO1	8.96586	-0.810359	0.262449	1	8.96586	-0.557837	0.428947	0.776542	1.5168	1.62582	0.307869	0.567286	1.5168	-0.535869	0.770695	0.893137
ANO10	312.987	-0.0373414	0.752814	1	312.987	0.0693183	0.553496	0.86028	407.009	0.102035	0.324385	0.587118	407.009	0.0705919	0.497396	0.670886
ANO2	0.669828	-0.926822	0.708584	1	0.669828	-2.88051	0.257361	0.595595	0.105895	0	1	1	0.105895	1.01509	0.803539	0.899228
ANO3	7.71877	-0.507291	0.525406	1	7.71877	1.52196	0.0275275	0.135355	6.79879	-0.53768	0.531154	0.783168	6.79879	0.958723	0.225577	0.369964
ANO4	9.98782	-0.90366	0.157298	0.924747	9.98782	-0.481704	0.431517	0.777199	17.7286	0.430161	0.377712	0.642172	17.7286	0.592052	0.222168	0.365504
ANO5	263.828	-0.0587076	0.680742	1	263.828	-0.195735	0.170225	0.465904	202.865	0.0183727	0.897591	0.975995	202.865	-0.230339	0.112987	0.208685
ANO6	2499.96	-0.0745844	0.214594	0.991022	2499.96	-0.202645	0.000745865	0.00746048	3289.81	-0.0821135	0.108948	0.277127	3289.81	-0.0319505	0.532904	0.705401
ANO7	33.2321	-0.338645	0.31896	1	33.2321	0.0827971	0.800117	0.950519	50.6371	-0.417744	0.160869	0.366061	50.6371	-0.319569	0.282239	0.441052
ANO8	1231.95	-0.103253	0.276855	1	1231.95	-0.0477858	0.613296	0.891832	1310.38	-0.0483828	0.550154	0.795624	1310.38	0.0827894	0.305567	0.46846
ANO9	44.0649	-0.0149387	0.958022	1	44.0649	-1.48335	2.96188e-06	5.68209e-05	7.85032	1.28131	0.10023	0.261165	7.85032	0.720304	0.367889	0.538889
ANOS1	34.8116	0.356304	0.313341	1	34.8116	-0.54969	0.136713	0.405597	154.95	-0.507499	0.00507386	0.024507	154.95	0.079949	0.64991	0.799641
ANP32A	5604.5	-0.0232256	0.642622	1	5604.5	-0.236582	2.36151e-06	4.59498e-05	4615.81	-0.297872	3.42244e-12	8.88157e-11	4615.81	-0.630334	6.32985e-48	2.53611e-46
ANP32B	4586.43	-0.0525934	0.322248	1	4586.43	-0.425173	1.67537e-15	1.09226e-13	3618.87	-0.386099	1.86414e-13	5.52747e-12	3618.87	-0.779448	1.03931e-48	4.2364e-47
ANP32D	0				0				0				0
ANP32E	2669.99	-0.0624575	0.545291	1	2669.99	-0.576667	2.63286e-08	7.10959e-07	4236.46	-0.69847	2.63294e-34	3.00357e-32	4236.46	-1.73685	1.31577e-191	5.40355e-189
ANPEP	10.8367	0.720228	0.2204	0.991022	10.8367	0.145558	0.809347	0.950519	2.19491	-0.625436	0.635272	0.854416	2.19491	-0.827963	0.538008	0.710439
ANTXR1	1165.46	0.0742079	0.282768	1	1165.46	0.0649909	0.344281	0.696558	1090.46	-0.0244289	0.732928	0.911678	1090.46	-0.416724	1.1658e-08	7.62363e-08
ANTXR2	404.078	-0.162759	0.149669	0.912159	404.078	-0.0258381	0.816726	0.950519	2004.58	-0.15539	0.00519317	0.0249804	2004.58	-0.120957	0.0297387	0.0667192
ANTXRL	0				0				0				0
ANXA1	0.651733	2.60806	0.417438	1	0.651733	2.35948	0.464468	0.801745	0.421323	-0.963021	0.788007	0.929629	0.421323	1.44843	0.678084	0.819217
ANXA10	0.0881611	-0.800447	0.84448	1	0.0881611	-0.934926	0.818773	0.950519	0.430292	0	1	1	0.430292	2.8417	0.447457	0.621912
ANXA11	760.221	-0.203325	0.0254417	0.444904	760.221	-0.175403	0.0523313	0.212916	342.472	-0.239437	0.0336636	0.114373	342.472	-1.15058	9.639e-22	1.62233529646195e-20
ANXA13	0				0				0				0
ANXA2	461.664	-0.149535	0.158725	0.926819	461.664	-0.017606	0.866515	0.968366	1151.81	-0.303797	9.86017e-06	0.000100231	1151.81	-1.0483	1.9426e-48	7.8793e-47
ANXA2R	1.92195	-0.552907	0.711108	1	1.92195	-1.00214	0.511471	0.838286	60.2577	0.0712975	0.820977	0.932979	60.2577	-0.627406	0.0538676	0.111742
ANXA3	0.65719	2.98431	0.289202	1	0.65719	1.78939	0.539586	0.853774	0.655157	-0.963022	0.740324	0.915337	0.655157	2.23615	0.413676	0.588051
ANXA4	104.163	1.02038	3.39899e-06	0.000400152	104.163	1.696	1.41602e-15	9.41939e-14	90.6462	2.0121	2.81016e-15	9.80097e-14	90.6462	2.74044	4.25533e-28	9.24634e-27
ANXA5	1399.38	-0.120331	0.0807512	0.76871	1399.38	-0.342663	7.21544e-07	1.54143e-05	936.262	-0.475454	1.55427932305507e-10	3.24012e-09	936.262	-0.958099	6.11725e-36	1.7817e-34
ANXA6	1990.83	-0.0439877	0.532513	1	1990.83	0.00667377	0.924212	0.996561	1234.51	0.0445225	0.478881	0.739549	1234.51	-0.367468	1.14662e-08	7.51319e-08
ANXA7	624.228	0.0611416	0.515037	1	624.228	0.0436979	0.640046	0.90394	952.602	-0.0660032	0.36235	0.626853	952.602	-0.296751	5.40729e-05	0.000214385
ANXA8	0.243818	-1.87636	0.640956	1	0.243818	-2.01084	0.617225	0.892802	0				0
ANXA8L1	0				0				0				0
ANXA9	3.19589	1.70975	0.206013	0.987102	3.19589	1.06122	0.440475	0.783222	8.73288	0.619328	0.365686	0.629877	8.73288	0.495303	0.473574	0.647366
AOAH	0.919611	-1.22655	0.598861	1	0.919611	-2.29114	0.341754	0.694403	0				0
AOC1	3.33718	0.898636	0.411078	1	3.33718	0.626809	0.569247	0.868384	2.52437	-1.76488	0.237517	0.476805	2.52437	-0.161134	0.90407	0.958387
AOC2	14.801	0.252088	0.650326	1	14.801	0.717227	0.183716	0.489392	207.307	0.425274	0.00346933	0.0176951	207.307	1.04119	1.84756e-13	1.84835e-12
AOC3	5.1804	0.450757	0.629334	1	5.1804	1.17961	0.187278	0.494372	98.5264	0.419527	0.0835555	0.227887	98.5264	0.881087	0.000224268	0.000801405
AOX1	187.434	-0.00396201	0.981205	1	187.434	-0.0640428	0.702401	0.933644	56.9215	-0.917027	0.000620995	0.00409025	56.9215	-1.51752	8.00506e-08	4.73189e-07
AP000275.2	0				0				3.23897	-0.789612	0.489903	0.749454	3.23897	-0.800381	0.486028	0.659942
AP000295.1	0.661277	-3.35273	0.2646	1	0.661277	-3.48721	0.245915	0.580601	0.775179	-1.10089	0.650698	0.860201	0.775179	-1.89888	0.446658	0.62117
AP000311.1	0				0				0				0
AP000350.4	0				0				0				0
AP000646.1	2.56399	1.29588	0.358252	1	2.56399	1.29721	0.355277	0.707527	3.33967	-1.36952	0.257134	0.50273	3.33967	0.00428701	0.996892	1
AP000721.1	0.113807	1.1231	0.783133	1	0.113807	0	1	1	0.216039	0.960534	0.813899	0.929629	0.216039	1.01508	0.803541	0.899228
AP000781.2	0				0				0.106308	-0.963003	0.81343	0.929629	0.106308	-0.908453	0.823819	0.902794
AP000812.4	0				0				0				0
AP000812.5	0				0				0				0
AP000944.2	4.11855	0.757435	0.433381	1	4.11855	-0.328457	0.748422	0.950519	1.65301	-0.876378	0.571032	0.810537	1.65301	-3.03398	0.0980135	0.185278
AP001267.5	0.451434	0.195955	0.945716	1	0.451434	-1.8175	0.536469	0.852449	0.43815	1.49578	0.636037	0.854889	0.43815	-0.90847	0.781131	0.899228
AP001273.2	0.237438	2.02315	0.616299	1	0.237438	0	1	1	0				0
AP001458.2	0.122109	0	1	1	0.122109	0.98862	0.808562	0.950519	0				0
AP001781.2	0.0881611	-0.800447	0.84448	1	0.0881611	-0.934926	0.818773	0.950519	0				0
AP001931.1	0.0881611	-0.800447	0.84448	1	0.0881611	-0.934926	0.818773	0.950519	0				0
AP002373.1	0				0				0				0
AP002495.1	25.5465	0.244618	0.518482	1	25.5465	-0.692972	0.0836943	0.293711	28.3283	-0.362836	0.367588	0.632224	28.3283	0.296625	0.446126	0.620883
AP002512.3	0				0				0				0
AP002748.4	0				0				0				0
AP002884.3	0.458189	-2.41697	0.443176	1	0.458189	-1.58966	0.614011	0.892174	1.22697	1.54752	0.444927	0.707839	1.22697	0.507009	0.810906	0.902794
AP002990.1	142.871	-0.140392	0.434447	1	142.871	0.0578856	0.7428	0.950519	96.1565	0.0213286	0.920449	0.990781	96.1565	0.101677	0.633565	0.788226
AP003071.5	7.62137	-0.920099	0.217564	0.991022	7.62137	-1.03052	0.166535	0.46018	7.87012	-0.044638	0.952789	1	7.87012	0.634972	0.38392	0.555215
AP003108.2	17.0193	-0.313459	0.508585	1	17.0193	0.118287	0.795336	0.950519	23.2829	0.741597	0.0805685	0.221099	23.2829	0.526624	0.220892	0.363731
AP003419.1	0				0				0				0
AP1AR	385.285	-0.0383295	0.737275	1	385.285	0.0764328	0.498346	0.829428	880.094	-0.0646658	0.416351	0.679929	880.094	0.0359384	0.650863	0.799641
AP1B1	1894.21	-0.0075423	0.92468	1	1894.21	-0.0226276	0.776181	0.950519	3522.47	0.0427607	0.502733	0.760802	3522.47	-0.0229183	0.719999	0.854707
AP1G1	2227.11	-0.00301676	0.957811	1	2227.11	0.0822775	0.146118	0.422377	2479.74	0.0502755	0.366526	0.630793	2479.74	-0.000975421	0.986069	1
AP1G2	470.148	0.144514	0.154857	0.920816	470.148	0.288104	0.00404619	0.0301374	1811.12	0.432146	1.634e-08	2.65497e-07	1811.12	0.61628	6.8112e-16	8.2029e-15
AP1M1	1620.17	0.018978	0.815312	1	1620.17	-0.0328157	0.685755	0.925577	2377.04	0.0916124	0.198088	0.423365	2377.04	0.239158	0.000763606	0.00246682
AP1M2	5.56885	-0.689798	0.412152	1	5.56885	-0.610144	0.461095	0.798681	9.83312	-1.88871	0.00418133	0.0207304	9.83312	-6.9498	1.10212e-07	6.39964e-07
AP1S1	1598.56	0.103857	0.126527	0.875471	1598.56	0.311858	3.51281e-06	6.62253e-05	3922.32	0.296831	8.69134213089528e-10	1.65055e-08	3922.32	0.54429	1.38221e-29	3.16674e-28
AP1S2	1102.84	-0.0621532	0.64283	1	1102.84	-0.182863	0.172391	0.469073	515.604	-0.136198	0.175171	0.388384	515.604	-0.419002	4.09238e-05	0.000165336
AP1S3	36.528	-0.00169384	0.995853	1	36.528	0.0653193	0.839143	0.957496	93.5883	-0.195888	0.378641	0.6432	93.5883	-0.0606063	0.784428	0.899228
AP2A1	1802.37	0.03149	0.677315	1	1802.37	0.125921	0.0943666	0.318132	2140.87	-0.0957516	0.108624	0.276602	2140.87	-0.0483669	0.417837	0.592321
AP2A2	306.06	0.167725	0.38852	1	306.06	0.108016	0.578117	0.873129	205.243	-0.175197	0.631044	0.853041	205.243	0.345439	0.341702	0.509366
AP2B1	6451.54	0.0200975	0.719574	1	6451.54	0.0987842	0.0768725	0.277721	6007.21	0.0977301	0.0739706	0.207854	6007.21	0.318872	5.15265e-09	3.4818e-08
AP2M1	3388.99	0.0566379	0.475314	1	3388.99	0.0718363	0.364455	0.716833	4324.63	-0.0360534	0.601905	0.831453	4324.63	-0.0176083	0.798987	0.899228
AP2S1	1021.2	0.0531543	0.633623	1	1021.2	-0.0383379	0.730822	0.94799	2335.01	-0.209416	5.30109e-05	0.000465673	2335.01	-0.244043	2.69379e-06	1.28301e-05
AP3B1	617.104	0.0171297	0.850885	1	617.104	-0.0880329	0.333358	0.685397	962.802	-0.067818	0.362849	0.627358	962.802	-0.309743	4.15833e-05	0.000167629
AP3B2	2159.47	-0.0729822	0.280698	1	2159.47	0.0118224	0.860534	0.966112	2524.49	-0.0283252	0.62259	0.847715	2524.49	-0.0742283	0.198467	0.332879
AP3D1	4010.71	0.028191	0.68473	1	4010.71	0.0931782	0.178539	0.479974	6156.13	0.00898162	0.863581	0.956869	6156.13	-0.0578827	0.269029	0.424814
AP3M1	2086.91	0.0040847	0.9481	1	2086.91	0.00468159	0.940295	1	1519.18	-0.131135	0.0980206	0.256605	1519.18	-0.340867	1.95289e-05	8.27235e-05
AP3M2	793.674	-0.070685	0.359549	1	793.674	-0.222591	0.00394869	0.0295727	770.035	-0.0121545	0.889756	0.971058	770.035	0.0426164	0.626989	0.784373
AP3S1	760.679	0.142569	0.088276	0.794585	760.679	0.0652548	0.434149	0.77942	688.55	-0.0105641	0.903437	0.979229	688.55	-0.071379	0.414905	0.589181
AP3S2	668.185	-0.0665933	0.488811	1	668.185	-0.0714208	0.45555	0.794912	561.168	0.184018	0.0487032	0.152129	561.168	0.250402	0.00728503	0.019249
AP4B1	455.462	0.130329	0.251236	1	455.462	0.0520219	0.64625	0.906633	380.227	-0.0155122	0.895595	0.974494	380.227	-0.22586	0.0591248	0.121103
AP4E1	447.048	-0.0166757	0.887554	1	447.048	-0.079525	0.498928	0.830143	644.178	-0.106235	0.227701	0.463961	644.178	-0.135765	0.124763	0.226813
AP4M1	646.788	-0.0744019	0.394592	1	646.788	-0.0713488	0.411073	0.761996	1216.52	-0.162562	0.0156039	0.0616758	1216.52	-0.11073	0.0996159	0.187931
AP4S1	249.963	0.0416209	0.798163	1	249.963	0.170848	0.289262	0.634889	183.173	0.136947	0.362917	0.627409	183.173	0.133438	0.376936	0.548249
AP5B1	127.269	-0.242196	0.218065	0.991022	127.269	-0.172277	0.375867	0.728667	226.405	0.186548	0.212276	0.443195	226.405	0.171145	0.254036	0.406413
AP5M1	757.786	0.0121715	0.887084	1	757.786	0.193887	0.0218426	0.11405	1282.8	0.0600756	0.369581	0.634323	1282.8	0.0620115	0.355443	0.525214
AP5S1	208.221	0.055114	0.718233	1	208.221	0.262205	0.0808597	0.286218	264.998	-0.0350361	0.777674	0.929629	264.998	0.123597	0.316297	0.48087
AP5Z1	776.147	0.0805712	0.34076	1	776.147	0.167131	0.0460508	0.194189	1473.82	0.314656	2.60707e-05	0.000243747	1473.82	0.370737	7.24543e-07	3.76886e-06
APAF1	579.728	0.354942	8.52802e-05	0.00680744	579.728	0.307763	0.000624292	0.00642915	582.56	0.0106416	0.901769	0.978232	582.56	-0.14078	0.106522	0.198672
APBA1	180.372	-0.0985073	0.578082	1	180.372	0.119982	0.49147	0.824863	296.588	-0.162703	0.211892	0.442675	296.588	0.0153467	0.905707	0.959612
APBA2	479.094	0.235992	0.152933	0.916369	479.094	0.0318934	0.847039	0.960234	244.244	-0.590642	8.24592e-05	0.000688641	244.244	-0.562002	0.000183328	0.00066568
APBA3	277.8	0.0697549	0.602417	1	277.8	0.0203664	0.878626	0.974879	437.499	0.0282404	0.793977	0.929629	437.499	0.0281429	0.795201	0.899228
APBB1	2178.31	-0.0475708	0.561214	1	2178.31	0.131293	0.106971	0.346319	581.093	-0.0772396	0.438956	0.701774	581.093	0.331291	0.0007562	0.00244578
APBB1IP	0				0				0				0
APBB2	839.666	-0.248714	0.00524944	0.177483	839.666	-0.387144	1.40088e-05	0.000226746	300.927	-0.173146	0.166952	0.375653	300.927	-0.192817	0.125301	0.227665
APBB3	798.522	0.200096	0.033847	0.522386	798.522	0.469138	4.6444e-07	1.02704e-05	811.623	0.349058	1.69675e-05	0.000163667	811.623	0.267303	0.00105695	0.00332935
APC	1986.3	0.0286903	0.704653	1	1986.3	0.181503	0.0158485	0.0889995	1329.65	0.0173241	0.802203	0.929629	1329.65	0.0913195	0.18641	0.316666
APC2	5086.29	0.0574538	0.490631	1	5086.29	0.367036	1.0032e-05	0.000169865	4146.28	-0.0322142	0.782196	0.929629	4146.28	0.213444	0.0667727	0.134174
APCDD1	16.0594	-0.105727	0.817277	1	16.0594	-0.858562	0.0742349	0.27152	0				0
APCDD1L	1.12844	-1.32294	0.527588	1	1.12844	1.08631	0.551725	0.86028	8.18547	-1.20798	0.0942769	0.249627	8.18547	-0.431853	0.527245	0.699939
APCS	0				0				0				0
APEH	1329.21	0.00190931	0.982771	1	1329.21	-0.0886649	0.315472	0.667073	1441.91	0.0551673	0.421882	0.68535	1441.91	0.111567	0.104327	0.195191
APELA	0				0				0				0
APEX1	4926.29	0.0882807	0.172594	0.944077	4926.29	0.0675359	0.296142	0.644538	5124.85	-0.10348	0.0268798	0.0953971	5124.85	-0.372771	2.49483e-15	2.86591e-14
APEX2	399.332	-0.189621	0.0878437	0.793456	399.332	-0.17172	0.119252	0.371136	748.691	-0.152918	0.0821955	0.224888	748.691	-0.234687	0.00801257	0.0209857
APH1A	2324.18	-0.0437986	0.486895	1	2324.18	-0.056319	0.369797	0.722332	2995.46	-0.127186	0.0184097	0.0701823	2995.46	-0.180999	0.000825763	0.00265404
APH1B	259.43	0.171064	0.178172	0.951187	259.43	0.215651	0.0864502	0.3001	482.46	0.180523	0.0755948	0.211154	482.46	0.221924	0.0290485	0.0654657
API5	1815.66	-0.0227316	0.763259	1	1815.66	-0.0518732	0.490814	0.824233	975.241	-0.0166059	0.839927	0.943159	975.241	-0.186413	0.0245509	0.0565636
APIP	300.829	-0.0361342	0.760906	1	300.829	-0.125462	0.289492	0.634934	242.582	-0.010985	0.935775	1	242.582	-0.179401	0.193559	0.32628
APLF	27.2928	0.490585	0.217538	0.991022	27.2928	0.338842	0.394858	0.747185	60.5583	-0.00289664	0.991357	1	60.5583	0.0697867	0.793913	0.899228
APLN	28.1016	0.237724	0.501176	1	28.1016	-0.146603	0.68344	0.924664	1.65803	-2.22611	0.255601	0.500507	1.65803	-1.5127	0.416366	0.590582
APLNR	8.7357	0.0299757	0.964044	1	8.7357	0.664675	0.294084	0.641824	0.524798	-2.80119	0.342898	0.607282	0.524798	-1.78484	0.545624	0.716464
APLP1	4263.73	0.047065	0.580298	1	4263.73	0.214141	0.0116809	0.0704814	5117.42	0.25107	7.21248e-05	0.000612614	5117.42	0.640143	3.10143e-24	5.82921e-23
APLP2	4370.69	-0.0792396	0.101469	0.829373	4370.69	-0.123768	0.0103613	0.0643464	6123.84	-0.107682	0.0355461	0.119086	6123.84	-0.203241	7.55665e-05	0.000292905
APMAP	1556.04	-0.00543333	0.944206	1	1556.04	0.0282416	0.714861	0.939333	2755.94	0.118088	0.021121	0.0783901	2755.94	0.168662	0.000992535	0.00314331
APOA1	1.52296	0.398088	0.813522	1	1.52296	-0.770879	0.667443	0.915059	4.99105	0.92149	0.363243	0.627774	4.99105	1.13595	0.259426	0.412986
APOA2	0				0				0.108466	0.960542	0.813898	0.929629	0.108466	0	1	1
APOA4	0.0881611	-0.800447	0.84448	1	0.0881611	-0.934926	0.818773	0.950519	0				0
APOA5	0.455228	2.96675	0.45548	1	0.455228	0	1	1	0.344361	-1.95821	0.604851	0.833617	0.344361	-0.941867	0.803454	0.899228
APOB	29.1503	-0.33535	0.465801	1	29.1503	0.0619077	0.890469	0.980793	0.216933	1.84846	0.647164	0.858998	0.216933	0	1	1
APOBEC1	0				0				0				0
APOBEC2	0.118719	1.1231	0.783133	1	0.118719	0	1	1	1.78583	-3.09262	0.108568	0.276502	1.78583	-0.581002	0.722667	0.856635
APOBEC3A	0				0				0				0
APOBEC3B	0.0881611	-0.800447	0.84448	1	0.0881611	-0.934926	0.818773	0.950519	56.0211	-0.929805	0.000677025	0.00439237	56.0211	-1.30651	3.86914e-06	1.8082e-05
APOBEC3C	9.92812	1.95364	0.00902739	0.248043	9.92812	2.48388	0.000685503	0.00694157	1455.55	0.702617	9.14804e-28	7.22475e-26	1455.55	0.526646	4.69712e-16	5.69443e-15
APOBEC3D	0				0				5.81807	-0.558637	0.51736	0.772747	5.81807	0.150657	0.855656	0.924363
APOBEC3F	11.616	0.0273563	0.962487	1	11.616	-1.06774	0.0862187	0.299805	48.9892	0.891597	0.00401157	0.0199933	48.9892	0.717093	0.0219685	0.051341
APOBEC3G	9.32634	0.710457	0.305683	1	9.32634	0.230533	0.743846	0.950519	38.2615	0.247754	0.47212	0.732973	38.2615	0.119174	0.73186	0.86378
APOBEC3H	0.122109	0	1	1	0.122109	0.98862	0.808562	0.950519	1.38819	2.48187	0.232824	0.470357	1.38819	-1.75928	0.454078	0.628403
APOBEC4	0.501628	-0.54531	0.84982	1	0.501628	0.151422	0.957297	1	1.77899	-0.263552	0.849735	0.948325	1.77899	-0.200518	0.885321	0.944668
APOBR	1.28791	0.635328	0.755545	1	1.28791	0.693205	0.732135	0.948362	1.80353	1.45482	0.450675	0.713015	1.80353	3.55218	0.0465747	0.0986312
APOC1	16.7651	-0.436874	0.391655	1	16.7651	-0.338144	0.501084	0.832039	155.633	-0.197378	0.245014	0.486161	155.633	-0.477227	0.00583272	0.0157175
APOC2	0				0				0				0
APOC3	0.227614	1.97023	0.625964	1	0.227614	0	1	1	0				0
APOC4	0				0				0				0
APOC4-APOC2	0				0				0.103639	-0.963003	0.81343	0.929629	0.103639	-0.908453	0.823819	0.902794
APOD	0.546476	2.0589	0.500423	1	0.546476	2.38481	0.428225	0.77628	9.93325	2.85302	0.00105088	0.00641024	9.93325	3.35772	9.76488e-05	0.000371398
APOE	10.136	0.496474	0.439888	1	10.136	0.431103	0.500895	0.831893	521.314	0.176249	0.0881086	0.236929	521.314	0.13008	0.210087	0.348983
APOF	0				0				1.14202	-1.0766	0.593086	0.826129	1.14202	0.0273838	0.988346	1
APOH	0				0				0				0
APOL1	0				0				0.762339	-2.22711	0.333033	0.596744	0.762339	-2.17256	0.34501	0.513358
APOL2	241.675	-0.0611511	0.653727	1	241.675	0.240572	0.0706858	0.262887	51.9968	0.0347491	0.899421	0.977057	51.9968	0.241129	0.376138	0.547331
APOL3	0				0				0				0
APOL4	1.61474	0.498153	0.767879	1	1.61474	1.2011	0.458175	0.796708	16.7207	-0.0829535	0.873899	0.962877	16.7207	-0.412925	0.439342	0.614324
APOL5	0				0				0				0
APOL6	0.834509	-2.2846	0.336326	1	0.834509	-2.41908	0.308657	0.660156	0.336724	1.80162	0.636853	0.855124	0.336724	1.01508	0.792362	0.899228
APOLD1	64.7275	0.467952	0.0978812	0.82324	64.7275	0.388364	0.16857	0.463569	16.1831	0.147163	0.761992	0.926099	16.1831	-0.87007	0.0959358	0.181967
APOM	1.9171	-0.857536	0.821305	1	1.9171	-4.38115	0.264891	0.605623	0				0
APOO	280.954	0.110444	0.422675	1	280.954	-0.0974865	0.480645	0.8159	373.952	-0.356428	0.00122822	0.0073287	373.952	-0.49823	7.95909e-06	3.55379e-05
APOOL	456.999	0.10033	0.444291	1	456.999	0.148658	0.254434	0.592256	759.602	0.0690013	0.369691	0.63438	759.602	0.109437	0.155151	0.272381
APOPT1	318.823	0.0335628	0.774077	1	318.823	0.202756	0.0778204	0.279769	376.627	0.07108	0.526743	0.779865	376.627	0.15457	0.168097	0.290696
APP	11521.2	-0.00614965	0.907186	1	11521.2	-0.00389814	0.941028	1	7841.76	-0.0331665	0.446636	0.709495	7841.76	-0.0382234	0.380938	0.552213
APPBP2	1592.79	0.124159	0.190612	0.966888	1592.79	0.152404	0.107238	0.346791	1827.72	0.185775	0.00665574	0.0306773	1827.72	0.387239	1.36215e-08	8.86181e-08
APPL1	1393.66	-0.0845225	0.343569	1	1393.66	-0.384054	1.81371e-05	0.000286759	1251.48	-0.245072	0.000685315	0.00443565	1251.48	-0.304388	2.69348e-05	0.000111732
APPL2	518.125	0.128303	0.232255	1	518.125	0.208363	0.0504216	0.207155	729.923	0.0488903	0.547999	0.794231	729.923	0.257638	0.00142573	0.00438256
APRT	453.939	-0.0782138	0.423853	1	453.939	-0.0543342	0.575052	0.8717	933.223	-0.156656	0.0618653	0.181995	933.223	-0.00905659	0.913743	0.966023
APTX	495.329	0.0314356	0.748207	1	495.329	0.102872	0.288461	0.633948	643.199	0.205373	0.0140711	0.0568623	643.199	0.095233	0.258932	0.412438
AQP1	4.42443	-0.641562	0.482269	1	4.42443	-0.93361	0.312793	0.664153	51.573	0.283661	0.31488	0.576199	51.573	0.425995	0.129398	0.233945
AQP10	102.837	0.0481028	0.818997	1	102.837	0.228454	0.269141	0.610665	3.30486	0.407011	0.754425	0.922368	3.30486	1.37141	0.274337	0.431578
AQP11	33.7107	0.01804	0.959322	1	33.7107	-0.216145	0.543542	0.856006	19.6762	0.0964638	0.844688	0.946049	19.6762	0.580905	0.228382	0.373259
AQP12A	0				0				0				0
AQP12B	0.45791	0.11443	0.974319	1	0.45791	-1.88175	0.601531	0.888559	4.86915	1.39438	0.21537	0.447833	4.86915	1.05679	0.35372	0.523144
AQP2	1.15202	0.5745	0.791369	1	1.15202	-0.867479	0.707664	0.936305	14.3649	0.475077	0.462245	0.723447	14.3649	0.683182	0.287802	0.448167
AQP3	130.39	0.791464	5.86506e-05	0.00494721	130.39	1.84735	4.77616e-23	5.54305e-21	375.957	1.18369	1.15095e-21	6.15852548876743e-20	375.957	2.26686	1.57792621527707e-80	1.16236e-78
AQP4	0.210806	0.161334	0.968461	1	0.210806	-0.934934	0.818772	0.950519	0.979784	-1.33125	0.554124	0.798193	0.979784	-1.31835	0.559184	0.727717
AQP5	106.138	-0.0944028	0.622394	1	106.138	-0.172418	0.366709	0.719092	7.76212	0.187495	0.785701	0.929629	7.76212	-0.0130816	0.985106	1
AQP6	57.2453	-0.346991	0.176744	0.951136	57.2453	0.0472892	0.848479	0.960843	43.7258	0.150038	0.680337	0.875761	43.7258	-0.287237	0.439755	0.614743
AQP7	0.0985251	0	1	1	0.0985251	0.98862	0.808562	0.950519	1.28535	1.32297	0.496285	0.755138	1.28535	1.33782	0.49217	0.665148
AQP8	0.208271	0	1	1	0.208271	1.84178	0.648635	0.906633	0				0
AQP9	0				0				3.38882	-0.820248	0.462598	0.723693	3.38882	-0.777016	0.4869	0.660962
AQR	1590.39	-0.0953559	0.254075	1	1590.39	-0.171148	0.0404066	0.177221	1632.49	-0.0667908	0.283946	0.537681	1632.49	-0.0318751	0.609402	0.77088
AR	0				0				0.232332	0.960534	0.813899	0.929629	0.232332	1.01508	0.803541	0.899228
ARAF	579.277	0.084796	0.357591	1	579.277	-0.0462897	0.615504	0.892583	579.793	-0.0880308	0.329554	0.592472	579.793	-0.223377	0.0143109	0.035182
ARAP1	1200.5	-0.0877628	0.309105	1	1200.5	0.167365	0.049951	0.205828	887.748	0.248938	0.00947885	0.04089	887.748	0.345383	0.000314249	0.00109385
ARAP2	3.86606	0.416982	0.695848	1	3.86606	0.0149133	0.989001	1	0.317684	0	1	1	0.317684	2.40706	0.547364	0.717393
ARAP3	14.1079	-0.0578608	0.917856	1	14.1079	-0.0357241	0.948783	1	2476.79	0.108058	0.11254	0.284163	2476.79	0.149221	0.0284778	0.0643207
ARC	1748.77	0.238022	0.0237782	0.428059	1748.77	0.456703	1.32698e-05	0.000216713	1171	1.1357	4.92582e-42	9.63290634083805e-40	1171	1.24322	3.89669735729013e-50	1.63711e-48
ARCN1	2561.6	0.109716	0.139362	0.901275	2561.6	0.206659	0.00519147	0.0366968	2097.77	0.110602	0.05194	0.160103	2097.77	0.19653	0.000546039	0.00181538
AREG	0.118719	1.1231	0.783133	1	0.118719	0	1	1	0				0
AREL1	1813.77	0.0310074	0.628808	1	1813.77	0.124991	0.0496567	0.205144	2660.48	0.108236	0.0278332	0.0981782	2660.48	0.121012	0.0140761	0.0346566
ARF1	5986.54	0.0239329	0.630628	1	5986.54	0.0476486	0.337182	0.689852	8643.74	-0.0366578	0.436737	0.700134	8643.74	-0.186595	7.87694e-05	0.000304243
ARF3	2896.58	-0.115687	0.103316	0.83325	2896.58	0.0298868	0.672428	0.919328	4395.85	0.0848267	0.132701	0.319396	4395.85	0.100655	0.0746143	0.147248
ARF4	2808.22	0.0143072	0.790185	1	2808.22	0.0621059	0.245559	0.580097	3522.41	0.0248331	0.654864	0.860597	3522.41	-0.103039	0.0647286	0.130755
ARF5	1934.1	0.0642274	0.290406	1	1934.1	0.0174318	0.773525	0.950519	3449.97	0.0795847	0.152553	0.35231	3449.97	0.121071	0.0295908	0.0664691
ARF6	1487.76	-0.012195	0.840099	1	1487.76	-0.219047	0.000304286	0.00349918	1807.63	-0.25945	1.06416e-05	0.000107254	1807.63	-0.429626	5.05785e-13	4.89601e-12
ARFGAP1	2263.57	0.138863	0.123851	0.87206	2263.57	0.334467	0.000197826	0.00239976	3237.88	0.500347	2.02402e-17	8.25027e-16	3237.88	0.534917	1.13578e-19	1.69922e-18
ARFGAP2	1680.13	0.021371	0.75801	1	1680.13	0.124076	0.0716507	0.26545	884.695	0.117947	0.124119	0.305043	884.695	0.168263	0.0283007	0.0639559
ARFGAP3	520.705	0.0228144	0.850089	1	520.705	0.0928619	0.438761	0.782037	864.283	0.0535617	0.47236	0.7332	864.283	0.234642	0.00153752	0.00468814
ARFGEF1	1423.03	0.0910373	0.211894	0.991022	1423.03	0.154775	0.0327177	0.153269	1413.49	0.238575	0.000307584	0.00221415	1413.49	0.317252	1.56468e-06	7.73023e-06
ARFGEF2	1257.3	0.0493522	0.50047	1	1257.3	0.223456	0.00204243	0.0172191	1855.5	0.0770599	0.230746	0.46715	1855.5	0.135524	0.0350522	0.0769686
ARFGEF3	0.21027	-0.800455	0.844479	1	0.21027	0.026855	0.994749	1	55.5754	0.150381	0.57174	0.810705	55.5754	0.50033	0.0556021	0.11475
ARFIP1	480.663	0.0810033	0.532596	1	480.663	-0.0431907	0.739279	0.950519	783.86	0.0582272	0.500282	0.759462	783.86	0.169582	0.0491345	0.10332
ARFIP2	947.246	0.0478275	0.53839	1	947.246	0.154619	0.0445209	0.189741	1241.82	0.338698	4.00696e-07	5.29544e-06	1241.82	0.616788	1.25338290452322e-20	1.98931e-19
ARFRP1	1085.49	-0.0449914	0.603421	1	1085.49	-0.0470404	0.585556	0.877556	816.851	0.0470174	0.552119	0.796912	816.851	0.0547566	0.489634	0.66292
ARG1	0.0881611	-0.800447	0.84448	1	0.0881611	-0.934926	0.818773	0.950519	0				0
ARG2	244.171	0.017885	0.895781	1	244.171	0.0168968	0.900813	0.986871	263.094	-0.233141	0.0564735	0.170055	263.094	-0.491346	8.23638e-05	0.000317157
ARGFX	0				0				0				0
ARGLU1	3760.22	-0.127955	0.14089	0.903688	3760.22	-0.275556	0.00152165	0.0136404	4464.58	-0.0935031	0.0765324	0.213156	4464.58	0.109275	0.0379156	0.0824735
ARHGAP1	893.022	0.0758203	0.342712	1	893.022	0.0961526	0.225881	0.552596	966.257	0.297891	0.000861359	0.00540059	966.257	0.701544	2.26164e-15	2.60533e-14
ARHGAP10	194.709	-0.00150316	0.992204	1	194.709	-0.216124	0.161911	0.451905	589.95	-0.05856	0.573717	0.812228	589.95	0.025915	0.803186	0.899228
ARHGAP11A	97.6781	-0.0381841	0.853312	1	97.6781	-0.759712	0.000395919	0.00437462	55.8199	-0.764978	0.00396564	0.0198065	55.8199	-2.37623	2.56879e-14	2.7277e-13
ARHGAP11B	0.745357	1.63423	0.585924	1	0.745357	-1.62946	0.605561	0.889895	0.52771	0.0274551	0.992216	1	0.52771	-0.787034	0.78403	0.899228
ARHGAP12	570.635	0.0228685	0.825376	1	570.635	0.0545557	0.596259	0.884203	737.609	-0.0982443	0.309219	0.568726	737.609	-0.0347491	0.719035	0.854032
ARHGAP15	340.326	-0.0403341	0.727105	1	340.326	-0.235974	0.041894	0.181828	0.103639	-0.963003	0.81343	0.929629	0.103639	-0.908453	0.823819	0.902794
ARHGAP17	1049.56	-0.0355317	0.668736	1	1049.56	-0.0407751	0.621907	0.895427	702.64	0.0110013	0.889134	0.971058	702.64	0.0845466	0.28357	0.443006
ARHGAP18	11.5621	0.152394	0.787889	1	11.5621	-0.616798	0.297288	0.64604	0				0
ARHGAP19	702.684	0.0102936	0.921439	1	702.684	-0.234572	0.0251528	0.126297	453.652	-0.533056	6.1591e-08	9.15616e-07	453.652	-1.39782	2.0707969785931e-40	6.9e-39
ARHGAP19-SLIT1	60.701	-0.0626431	0.802957	1	60.701	-0.128063	0.608386	0.890884	2.34248	-0.76634	0.55913	0.801329	2.34248	-2.5874	0.101418	0.190813
ARHGAP20	1.03242	-2.28573	0.296934	1	1.03242	1.177	0.542092	0.855759	22.9082	0.515073	0.228837	0.465294	22.9082	0.720251	0.0899502	0.172377
ARHGAP21	1249.11	-0.00883857	0.913672	1	1249.11	-0.0596057	0.463662	0.801115	809.587	-0.348007	5.81087e-06	6.21453e-05	809.587	-0.742984	4.0401e-21	6.58400348567537e-20
ARHGAP22	317.541	0.26604	0.0762038	0.749823	317.541	0.583717	7.9213e-05	0.00106951	4.171	0.56516	0.588185	0.823078	4.171	1.18016	0.245684	0.395749
ARHGAP23	92.5664	0.134158	0.618915	1	92.5664	0.447432	0.0920293	0.313221	52.3541	-0.369395	0.308037	0.567533	52.3541	-0.0893098	0.803731	0.899273
ARHGAP24	326.993	-0.222993	0.0801624	0.76709	326.993	-0.0630509	0.615814	0.892769	138.044	-0.302777	0.0794041	0.218648	138.044	-0.0377185	0.824799	0.903152
ARHGAP25	4.45875	0.797827	0.409681	1	4.45875	1.46051	0.1159	0.364099	47.697	-0.553526	0.046357	0.146556	47.697	-0.759073	0.00740826	0.0195338
ARHGAP26	355.285	-0.0577523	0.620924	1	355.285	0.238044	0.037221	0.167377	728.684	-0.416139	1.25859e-07	1.77466e-06	728.684	-0.555562	3.09203e-12	2.81245e-11
ARHGAP27	0.732453	-0.800468	0.803137	1	0.732453	2.40782	0.429688	0.776681	0.586379	-0.912754	0.744024	0.917092	0.586379	0.165144	0.951528	0.993754
ARHGAP28	284.666	-0.136753	0.310021	1	284.666	-0.337997	0.0124039	0.0736762	15.5414	-0.663059	0.248767	0.491284	15.5414	-1.0346	0.0792323	0.154799
ARHGAP29	22.7567	0.329459	0.458357	1	22.7567	1.03916	0.0145864	0.0836633	15.3263	-0.864014	0.114944	0.288449	15.3263	-1.11807	0.0458325	0.0972224
ARHGAP30	16.8563	0.821365	0.139656	0.901275	16.8563	0.832055	0.132353	0.397399	68.7628	2.26304	3.99706e-14	1.25544e-12	68.7628	2.1585	7.04959e-13	6.74453e-12
ARHGAP31	589.277	0.236062	0.0110454	0.277493	589.277	0.364081	7.30057e-05	0.00099972	20.1478	-0.207442	0.663502	0.864824	20.1478	-0.430481	0.374067	0.54508
ARHGAP32	1021.1	-0.0779622	0.311422	1	1021.1	-0.204036	0.00805443	0.0528056	790.056	0.0919038	0.30024	0.557738	790.056	0.394569	7.17555e-06	3.22497e-05
ARHGAP33	1402.33	-0.167709	0.0443552	0.602132	1402.33	-0.283535	0.000672025	0.00682197	939.657	-0.400375	1.45663e-05	0.000142175	939.657	-0.783533	6.57114e-17	8.38075e-16
ARHGAP35	4712.74	0.0208801	0.746041	1	4712.74	-0.11187	0.0827192	0.291191	2825.1	-0.15041	0.0207806	0.0773013	2825.1	-0.167589	0.010112	0.0257775
ARHGAP36	83.9231	0.286493	0.174524	0.947955	83.9231	-0.17071	0.428073	0.77628	2.06658	-0.799467	0.582596	0.819146	2.06658	0.254023	0.851982	0.922091
ARHGAP39	657.027	-0.21012	0.040098	0.567616	657.027	-0.159307	0.117118	0.366725	672.262	0.109572	0.240613	0.480495	672.262	0.166593	0.0744005	0.146896
ARHGAP4	49.606	-0.197351	0.536813	1	49.606	0.16909	0.587401	0.878631	564.287	0.094195	0.300276	0.557738	564.287	-0.2026	0.0286913	0.0647496
ARHGAP40	0.750437	-1.28903	0.5872	1	0.750437	0.0412966	0.985195	1	5.43068	-0.60869	0.522167	0.777146	5.43068	-1.41012	0.160452	0.279654
ARHGAP42	257.708	0.125417	0.393292	1	257.708	0.186381	0.200852	0.515557	270.595	0.0908633	0.518043	0.773161	270.595	0.461994	0.0008638	0.00276817
ARHGAP44	8.89424	0.0601703	0.921373	1	8.89424	-1.04607	0.113114	0.358511	21.719	-0.0732997	0.868705	0.959923	21.719	0.231877	0.595861	0.759954
ARHGAP45	58.97	0.153441	0.586956	1	58.97	-0.0393986	0.889404	0.980438	244.645	-0.247704	0.0660367	0.191523	244.645	-0.399396	0.0034085	0.00967204
ARHGAP5	393.357	0.176752	0.168972	0.938383	393.357	-0.192715	0.13718	0.406523	1076.82	-0.0951812	0.25133	0.494917	1076.82	-0.21616	0.00960795	0.0246421
ARHGAP6	0.110236	-0.800447	0.84448	1	0.110236	-0.934926	0.818773	0.950519	64.6038	-1.01216	3.90042e-05	0.000351864	64.6038	-1.41465	3.24765e-08	2.01546e-07
ARHGAP8	2.0318	1.04864	0.509184	1	2.0318	-0.181202	0.913586	0.991903	0.431707	1.47158	0.670566	0.869441	0.431707	-0.908471	0.798454	0.899228
ARHGAP9	11.0494	0.786505	0.211076	0.991022	11.0494	1.00618	0.103663	0.338862	44.1094	0.181774	0.557241	0.800087	44.1094	0.815956	0.00655427	0.0174727
ARHGDIA	10801.8	-0.0548921	0.439168	1	10801.8	-0.0071324	0.919869	0.993942	12685.5	-0.161643	0.00698135	0.0318271	12685.5	-0.338789	1.63564e-08	1.05657e-07
ARHGDIB	2.28759	0.923668	0.545049	1	2.28759	0.72558	0.635372	0.901648	2.4943	0.58911	0.673685	0.870958	2.4943	1.74505	0.1896	0.321088
ARHGDIG	525.937	0.0276975	0.83901	1	525.937	0.192932	0.154009	0.43681	11.9644	-0.0839248	0.885968	0.969568	11.9644	0.103267	0.858848	0.926897
ARHGEF1	966.325	-0.134023	0.0682308	0.725902	966.325	-0.103388	0.156236	0.440269	1825.86	-0.111457	0.113621	0.286398	1825.86	-0.192561	0.00646937	0.017266
ARHGEF10	0.110236	-0.800447	0.84448	1	0.110236	-0.934926	0.818773	0.950519	0				0
ARHGEF10L	431.754	-0.0291987	0.779984	1	431.754	-0.0127782	0.901945	0.987318	1935.4	0.195764	0.00694995	0.031713	1935.4	0.0734418	0.313232	0.477066
ARHGEF11	1209.63	-0.0207863	0.764803	1	1209.63	0.0643346	0.350063	0.703117	2310.98	-0.0106528	0.850798	0.949163	2310.98	-0.0739902	0.193147	0.325726
ARHGEF12	3483.57	-0.0243338	0.723959	1	3483.57	0.071345	0.298833	0.647867	1515.45	-0.0474832	0.463827	0.725094	1515.45	-0.00408266	0.949803	0.992435
ARHGEF15	0.470462	0	1	1	0.470462	2.99872	0.38558	0.738119	0.66834	2.90181	0.291362	0.546806	0.66834	1.85639	0.515303	0.688258
ARHGEF16	0.240828	1.12309	0.783135	1	0.240828	0.988612	0.808563	0.950519	0				0
ARHGEF17	2026.95	0.0248003	0.755727	1	2026.95	0.24635	0.00186734	0.0161935	726.078	0.0397294	0.674011	0.871011	726.078	0.385623	3.69494e-05	0.000150091
ARHGEF18	220.063	-0.1476	0.388502	1	220.063	-0.0754378	0.656844	0.910666	261.013	0.0815734	0.582832	0.819146	261.013	0.326032	0.0269694	0.0613864
ARHGEF19	98.9759	-0.0721236	0.743839	1	98.9759	-0.111892	0.610468	0.891457	88.8187	-0.207438	0.328625	0.591555	88.8187	-0.172852	0.416258	0.59049
ARHGEF2	1356.42	-0.0189707	0.803905	1	1356.42	-0.0345739	0.64972	0.906782	1352.7	-0.269422	7.26383e-06	7.6196e-05	1352.7	-0.813477	3.40812e-39	1.10207e-37
ARHGEF25	1104.82	-0.0921816	0.291693	1	1104.82	-0.00735133	0.932559	0.999607	1311.49	0.159764	0.0595483	0.177082	1311.49	0.0968366	0.254867	0.407346
ARHGEF26	2.88471	2.45777	0.0955738	0.820703	2.88471	-0.330158	0.842716	0.958385	0				0
ARHGEF28	15.2769	0.51224	0.372338	1	15.2769	0.675093	0.233688	0.562778	6.65737	0.593766	0.530727	0.782854	6.65737	1.8283	0.0435327	0.0930772
ARHGEF3	108.098	-0.0560081	0.790211	1	108.098	0.337427	0.0996083	0.329757	629.611	1.13589	1.46076e-32	1.52840634789235e-30	629.611	1.18919	1.61483e-35	4.66199e-34
ARHGEF33	5.2008	0.332975	0.675702	1	5.2008	-0.29255	0.722853	0.943415	3.37316	0.673401	0.571134	0.810561	3.37316	-0.228756	0.854302	0.923794
ARHGEF35	0				0				0.107573	0	1	1	0.107573	1.01509	0.803539	0.899228
ARHGEF37	98.2905	0.101493	0.647853	1	98.2905	0.291944	0.181927	0.485892	9.60484	0.885701	0.186899	0.406736	9.60484	0.59671	0.381762	0.553114
ARHGEF38	0				0				1.10295	0.019438	0.99264	1	1.10295	1.68122	0.3842	0.555519
ARHGEF39	334.867	0.149883	0.274223	1	334.867	-0.16782	0.224205	0.549811	314.86	-0.369213	0.00186849	0.0104971	314.86	-0.991036	1.2844e-15	1.51246e-14
ARHGEF4	600.351	-0.0415915	0.706175	1	600.351	-0.0890344	0.418317	0.767082	67.4142	0.611193	0.0234957	0.0851828	67.4142	0.62315	0.0211577	0.0497363
ARHGEF40	1076.14	-0.154159	0.0635597	0.703858	1076.14	-0.348788	2.81091e-05	0.000420455	2283.87	-0.250735	0.000315761	0.00226705	2283.87	-0.318228	5.15714e-06	2.35913e-05
ARHGEF5	0.208271	0	1	1	0.208271	1.84178	0.648635	0.906633	0.108466	0.960542	0.813898	0.929629	0.108466	0	1	1
ARHGEF6	79.8779	0.124384	0.575807	1	79.8779	-0.243048	0.281261	0.626282	66.1101	-0.356374	0.139497	0.331144	66.1101	-0.907468	0.000316193	0.00109882
ARHGEF7	2082.28	0.0777329	0.177741	0.951187	2082.28	0.118422	0.0388723	0.172667	2107.77	0.0672803	0.203311	0.431164	2107.77	0.0892503	0.0919415	0.175424
ARHGEF9	1256.19	-0.0554427	0.411058	1	1256.19	0.116878	0.0791164	0.282615	416.212	0.0172955	0.867503	0.959488	416.212	-0.342974	0.00122403	0.00381251
ARID1A	1513.47	0.0448031	0.517506	1	1513.47	-0.00156102	0.981958	1	4539.11	-0.182374	0.000882051	0.00551063	4539.11	-0.178441	0.00115109	0.00360102
ARID1B	1596.51	-0.0197817	0.741582	1	1596.51	-0.0452127	0.448957	0.790874	1242.45	-0.152499	0.0260811	0.0929762	1242.45	-0.112076	0.10224	0.192029
ARID2	1348.97	0.0531672	0.554742	1	1348.97	0.0051841	0.953988	1	1265.15	-0.220085	0.000603696	0.00399071	1265.15	-0.339846	1.51517e-07	8.64825e-07
ARID3A	365.816	0.00897217	0.937769	1	365.816	0.249042	0.0272369	0.134359	2509.61	0.149732	0.00754702	0.0339292	2509.61	0.0756984	0.178483	0.305921
ARID3B	434.48	0.103938	0.320481	1	434.48	0.258488	0.0121921	0.0727547	1843.39	0.00814419	0.900515	0.977711	1843.39	-0.166845	0.0110058	0.0278099
ARID3C	0.952524	-3.14616	0.22214	0.991022	0.952524	-0.69623	0.774091	0.950519	2.08916	0.216029	0.875986	0.963974	2.08916	0.0277443	0.984233	1
ARID4A	504.332	0.119714	0.376367	1	504.332	0.160549	0.233412	0.562595	618.223	-0.10938	0.231033	0.46756	618.223	-0.396275	1.98403e-05	8.3934e-05
ARID4B	1012.05	0.0382318	0.701799	1	1012.05	0.169905	0.0868418	0.301204	1455.31	-0.0210462	0.750161	0.9201	1455.31	0.089966	0.172583	0.297421
ARID5A	53.9652	-0.153242	0.54449	1	53.9652	-0.322212	0.203761	0.51889	19.8581	-0.439726	0.36172	0.626296	19.8581	-0.304514	0.52575	0.698699
ARID5B	223.737	-0.193603	0.201567	0.981995	223.737	-0.0810008	0.588599	0.87978	183.703	-0.236245	0.114449	0.28798	183.703	-0.971053	7.59052321049697e-10	5.60402e-09
ARIH1	1570.86	0.105758	0.107372	0.839482	1570.86	0.157619	0.0157246	0.0886383	1946.75	0.0178033	0.762309	0.926099	1946.75	-0.0454175	0.442329	0.617396
ARIH2	1828.21	0.000277498	0.996851	1	1828.21	-0.00497804	0.943361	1	3178.66	0.0746005	0.131121	0.316799	3178.66	-0.0630408	0.204757	0.341476
ARIH2OS	36.1486	-0.0252075	0.936985	1	36.1486	0.0198504	0.949757	1	38.3079	0.315597	0.334889	0.598851	38.3079	0.374587	0.252315	0.404275
ARL1	641.303	0.0493756	0.628175	1	641.303	-0.0991433	0.331137	0.683332	786.754	-0.0237034	0.773663	0.929629	786.754	-0.019676	0.811759	0.902794
ARL10	3256.42	-0.030702	0.579482	1	3256.42	0.0587558	0.286318	0.631102	2268.63	0.180769	0.000694218	0.00448796	2268.63	0.533356	4.86433e-24	9.01877e-23
ARL11	0				0				0.223376	1.88507	0.640395	0.856617	0.223376	0	1	1
ARL13A	0				0				0				0
ARL13B	235.823	-0.0417986	0.820719	1	235.823	-0.0653436	0.722248	0.943065	255.634	-0.507071	0.00235362	0.0127685	255.634	-0.513825	0.00210859	0.00624443
ARL14	0				0				0				0
ARL14EP	586.45	0.077411	0.415099	1	586.45	0.189719	0.0434284	0.186722	315.381	0.321644	0.00812715	0.0360045	315.381	0.54656	5.79098e-06	2.63295e-05
ARL14EPL	0				0				0				0
ARL15	194.535	0.0551126	0.755755	1	194.535	0.129774	0.460237	0.798147	89.9326	0.470384	0.0343553	0.115955	89.9326	0.886201	4.97747e-05	0.000198314
ARL16	926.053	-0.0262336	0.797339	1	926.053	0.163083	0.10755	0.347197	1834.93	0.106144	0.05515	0.167323	1834.93	0.10233	0.0651644	0.131425
ARL17A	4.65891	-2.05876	0.0500405	0.635624	4.65891	-1.62507	0.102693	0.336767	9.62418	-0.560547	0.423796	0.687303	9.62418	-1.74821	0.0222705	0.0519359
ARL17B	3.59188	0.780495	0.534992	1	3.59188	-0.696648	0.602388	0.888934	5.79627	-0.699325	0.481721	0.741773	5.79627	0.185017	0.84631	0.918009
ARL2	683.91	-0.0384575	0.658526	1	683.91	-0.0359385	0.677648	0.920404	570.165	-0.186072	0.1088	0.27692	570.165	-0.130971	0.259041	0.412531
ARL2-SNX15	0.33087	-0.800461	0.823891	1	0.33087	0.948746	0.789049	0.950519	0.12794	0	1	1	0.12794	1.01509	0.803539	0.899228
ARL2BP	619.876	0.25288	0.00475365	0.166929	619.876	0.155819	0.0814199	0.287828	795.277	-0.0767305	0.306667	0.56597	795.277	0.11156	0.13442	0.241324
ARL3	856.382	-0.0736409	0.390073	1	856.382	-0.108675	0.20292	0.517869	923.11	-0.0766529	0.269929	0.519887	923.11	-0.215924	0.00211048	0.00624777
ARL4A	187.695	0.0480095	0.767723	1	187.695	-0.188457	0.248764	0.584418	177.048	-0.188541	0.23953	0.479666	177.048	-0.616707	0.000183117	0.000665207
ARL4C	2181.72	0.039494	0.522717	1	2181.72	0.270057	1.00406e-05	0.000169865	75.8788	-0.172706	0.480179	0.740509	75.8788	0.229172	0.339797	0.507071
ARL4D	155.612	-0.16177	0.396684	1	155.612	-0.327941	0.0862565	0.299809	277.463	-0.399469	0.00558604	0.0265208	277.463	-0.735216	5.57702e-07	2.95052e-06
ARL5A	550.62	-0.0874892	0.494959	1	550.62	-0.114239	0.371492	0.723961	907.928	-0.246818	0.00216762	0.0119448	907.928	-0.290154	0.000331993	0.00114935
ARL5B	1429.11	0.0559408	0.787659	1	1429.11	-0.0826038	0.690839	0.927613	2260.69	-0.275637	5.19394e-05	0.000457485	2260.69	-0.457732	2.39225e-11	2.02564751090749e-10
ARL5C	7.15908	-0.0917256	0.899352	1	7.15908	0.0883161	0.901053	0.987002	0.114909	0.960542	0.813898	0.929629	0.114909	0	1	1
ARL6	1455.75	-0.154464	0.211351	0.991022	1455.75	-0.283895	0.0216092	0.11312	595.746	-0.023297	0.823306	0.934138	595.746	-0.0881513	0.400316	0.573722
ARL6IP1	5588.95	0.0616039	0.422972	1	5588.95	-0.02904	0.705558	0.935427	2557.62	-0.233044	6.22962e-05	0.000536622	2557.62	-0.655489	1.31773e-28	2.8939e-27
ARL6IP4	82.864	-0.644509	0.0196207	0.39014	82.864	-0.343477	0.204741	0.520453	111.667	0.230574	0.258227	0.504207	111.667	0.195769	0.339257	0.50645
ARL6IP5	1620.88	-0.0523953	0.560975	1	1620.88	0.233397	0.0090584	0.0578578	853.46	0.0513166	0.51717	0.772605	853.46	0.0769732	0.331936	0.498647
ARL6IP6	781.894	-0.108899	0.186662	0.962006	781.894	-0.469653	1.78688e-08	4.95602e-07	748.027	-0.768058	3.82665324269894e-20	1.88205e-18	748.027	-1.27857	1.80851e-49	7.46441e-48
ARL8A	1368.07	0.110467	0.136203	0.894643	1368.07	0.431115	3.67374e-09	1.13215e-07	1550.41	0.248449	0.00018377	0.00141263	1550.41	0.213772	0.00133452	0.00413237
ARL8B	1566.81	0.0877978	0.234375	1	1566.81	0.0464828	0.527925	0.848255	1607.54	-0.0378755	0.566966	0.807518	1607.54	-0.156757	0.0185207	0.0442015
ARL9	0.347674	1.06135	0.786961	1	0.347674	-0.934941	0.813885	0.950519	0.433822	-1.87645	0.562072	0.803512	0.433822	-0.0415044	0.989625	1
ARMC1	760.649	0.00516082	0.964376	1	760.649	-0.143144	0.215614	0.536707	774.693	-0.149689	0.0686817	0.196783	774.693	-0.386095	3.66821e-06	1.72017e-05
ARMC10	273.086	0.180869	0.318075	1	273.086	0.0728414	0.687435	0.92592	645.135	0.0533744	0.580201	0.817383	645.135	0.452063	2.06443e-06	9.98302e-06
ARMC12	21.8797	-0.398888	0.34557	1	21.8797	0.0741093	0.85505	0.963573	17.8719	0.786913	0.115648	0.289596	17.8719	1.37559	0.00481361	0.0132185
ARMC2	35.6917	-0.556217	0.1427	0.906614	35.6917	-0.0288462	0.937208	1	45.2305	0.0323688	0.923724	0.991896	45.2305	0.352784	0.290921	0.451783
ARMC3	4.92418	1.1185	0.243413	1	4.92418	-0.606753	0.562329	0.864485	1.64127	3.16126	0.0945356	0.250047	1.64127	4.20197	0.0220182	0.0514426
ARMC4	0				0				0				0
ARMC5	440.97	0.259745	0.0836475	0.779468	440.97	0.207581	0.166042	0.459437	484.352	0.220368	0.0284627	0.0997632	484.352	0.438681	1.11257e-05	4.8906e-05
ARMC6	1594.79	-0.024359	0.773459	1	1594.79	-0.0916252	0.27826	0.622395	1107.75	-0.142721	0.0545633	0.166014	1107.75	-0.24435	0.00107601	0.00338418
ARMC7	268.836	0.0891258	0.471711	1	268.836	0.082261	0.503381	0.83388	288.937	0.123017	0.333845	0.597524	288.937	0.248976	0.049684	0.104315
ARMC8	1008.35	-0.185359	0.0313323	0.502136	1008.35	-0.176435	0.0394882	0.174232	886.49	0.00753876	0.923658	0.991889	886.49	-0.0517053	0.513175	0.686141
ARMC9	734.469	-0.0669885	0.400204	1	734.469	-0.0386776	0.624186	0.896568	1184.78	-0.057764	0.384351	0.648827	1184.78	-0.0469989	0.480013	0.653937
ARMCX1	818.096	0.082157	0.331057	1	818.096	0.413542	6.17134e-07	1.33229e-05	559.517	0.316405	0.000478155	0.00324037	559.517	0.554487	6.61743133331342e-10	4.91653e-09
ARMCX2	1187.74	0.0726566	0.332566	1	1187.74	0.108625	0.145001	0.421062	759.504	-0.011198	0.895236	0.974241	759.504	-0.0978665	0.25279	0.404893
ARMCX3	1523.69	0.163381	0.0158248	0.343445	1523.69	0.424475	2.12711438145773e-10	7.82204e-09	1272.02	0.255855	0.000145325	0.00114552	1272.02	0.466933	3.06189e-12	2.78812e-11
ARMCX4	1301.84	0.00702519	0.917903	1	1301.84	0.026757	0.692841	0.928065	790.267	-0.114219	0.266253	0.51484	790.267	-0.0613878	0.550221	0.720369
ARMCX5	388.062	0.13087	0.260722	1	388.062	0.246389	0.0322527	0.151917	258.159	0.0633223	0.648461	0.85953	258.159	-0.0524597	0.707967	0.844695
ARMCX6	360.766	0.0282377	0.81433	1	360.766	0.208052	0.0791622	0.282717	313.32	0.248699	0.0472683	0.14875	313.32	0.242797	0.0534537	0.111065
ARMH1	33.8039	0.210961	0.594252	1	33.8039	0.82363	0.0316361	0.149809	12.6017	2.01921	0.00224849	0.0123038	12.6017	2.19375	0.000861648	0.00276181
ARMH2	0				0				0				0
ARMH3	669.113	-0.0102021	0.907615	1	669.113	0.0380344	0.662573	0.911812	518.255	0.102803	0.296829	0.553589	518.255	-0.043085	0.664956	0.809582
ARMH4	43.0914	-0.0399714	0.900186	1	43.0914	0.203574	0.51411	0.839435	0.793115	-1.99431	0.453302	0.715086	0.793115	-1.09716	0.673174	0.815924
ARMS2	0				0				0.106308	-0.963003	0.81343	0.929629	0.106308	-0.908453	0.823819	0.902794
ARMT1	151.474	0.162736	0.391803	1	151.474	0.0515186	0.786125	0.950519	440.543	-0.453641	3.21469e-06	3.63189e-05	440.543	-0.710077	9.31281e-13	8.83776e-12
ARNT	804.901	0.0986656	0.247313	1	804.901	0.0147922	0.862032	0.966581	1241.91	0.192801	0.00226549	0.0123721	1241.91	0.276918	1.13013e-05	4.9638e-05
ARNT2	1636.58	-0.0260279	0.731872	1	1636.58	0.0260057	0.730863	0.94799	2045.95	-0.0287349	0.654788	0.860597	2045.95	-0.112725	0.0806597	0.157083
ARNTL	282.65	-0.0476705	0.702118	1	282.65	-0.0637202	0.606812	0.890459	37.0654	0.37504	0.297025	0.553855	37.0654	0.696365	0.0499882	0.104806
ARNTL2	58.1225	-0.0331005	0.905434	1	58.1225	-0.434289	0.124768	0.382628	279.554	-0.852207	4.13234280581804e-10	8.13933e-09	279.554	-1.3668	4.03546e-22	6.91247e-21
ARPC1A	704.493	0.00550575	0.959896	1	704.493	0.0184314	0.865765	0.968317	728.003	-0.297667	0.000428984	0.00295965	728.003	-0.332565	8.98069e-05	0.000343483
ARPC1B	255.382	-0.1571	0.310122	1	255.382	-0.414758	0.00769426	0.0507492	1005.44	-0.152538	0.030734	0.106266	1005.44	-0.00552884	0.937304	0.983149
ARPC2	2825.92	0.0248759	0.62081	1	2825.92	0.0691432	0.166574	0.460209	3256.48	0.0600163	0.195791	0.419888	3256.48	0.0642606	0.166773	0.288773
ARPC3	2163.56	-0.0423555	0.537258	1	2163.56	0.0427507	0.531332	0.849936	3235.74	0.0306377	0.552456	0.796967	3235.74	0.0621705	0.228334	0.373218
ARPC4	1389.69	0.0438037	0.523931	1	1389.69	0.189144	0.00543609	0.0380532	2648.9	0.0795344	0.142518	0.336086	2648.9	0.234503	1.44763e-05	6.26125e-05
ARPC4-TTLL3	9.92661	-0.428107	0.510963	1	9.92661	-0.453845	0.482807	0.817705	24.1354	0.339862	0.419577	0.683227	24.1354	0.924025	0.0240846	0.0555671
ARPC5	1328.54	-0.0267887	0.777593	1	1328.54	-0.113283	0.231876	0.561057	2276.54	-0.190638	0.00028746	0.00208666	2276.54	-0.34526	7.44404e-11	6.02677444373749e-10
ARPC5L	919.007	-0.087418	0.321464	1	919.007	-0.185258	0.0354136	0.161648	1712.69	-0.133932	0.0260192	0.0927758	1712.69	-0.188773	0.00178823	0.00538109
ARPIN	945.153	-0.112217	0.135867	0.893623	945.153	-0.364669	1.4475e-06	2.93518e-05	121.794	-0.570019	0.00247077	0.0132769	121.794	-1.49643	1.39683e-13	1.41031e-12
ARPP19	6455.79	0.031035	0.732557	1	6455.79	-0.116674	0.198936	0.5127	5408.52	-0.151724	0.00251516	0.0134801	5408.52	-0.127634	0.0110791	0.0279778
ARPP21	61.5882	-0.391965	0.133189	0.887139	61.5882	0.629454	0.00930105	0.0591077	9.07067	0.169178	0.812974	0.929629	9.07067	1.63143	0.0138125	0.0340757
ARR3	0				0				0				0
ARRB1	1119.34	0.00290239	0.973423	1	1119.34	0.0298112	0.731031	0.948058	328.569	-0.250463	0.0547158	0.166355	328.569	-0.348553	0.00794249	0.0208221
ARRB2	1086.87	-0.0455771	0.608739	1	1086.87	-0.418201	3.11837e-06	5.93361e-05	969.987	-0.289836	0.000110214	0.000895834	969.987	-0.561218	1.71798e-13	1.72502e-12
ARRDC1	181.191	-0.0795574	0.638687	1	181.191	0.120585	0.469647	0.805831	726.386	0.113237	0.203954	0.431747	726.386	0.302955	0.000633292	0.0020802
ARRDC2	53.4007	0.0493228	0.851563	1	53.4007	-0.101626	0.70016	0.932111	462.99	0.222094	0.0602607	0.178461	462.99	0.376215	0.00140524	0.00432688
ARRDC3	1171.11	0.242953	0.0122388	0.299668	1171.11	0.198264	0.0405496	0.177578	480.596	0.470413	7.30457e-07	9.23728e-06	480.596	0.0593053	0.542182	0.714515
ARRDC4	859.572	0.213393	0.0193974	0.388852	859.572	0.227196	0.0123895	0.0736439	344.551	0.779372	5.81483e-12	1.44508528061367e-10	344.551	0.717527	2.92227091228621e-10	2.23796e-09
ARRDC5	0				0				0				0
ARSA	214.825	0.051643	0.72188	1	214.825	0.463772	0.000999443	0.00959231	233.081	0.301052	0.0519358	0.160103	233.081	0.835861	3.7928e-08	2.33787e-07
ARSB	861.068	0.0446676	0.576075	1	861.068	0.0812889	0.305296	0.655538	774.776	-0.237567	0.00797016	0.0354045	774.776	-0.425963	2.48909e-06	1.19208e-05
ARSD	182.081	0.328474	0.0338882	0.522386	182.081	0.615532	4.83615e-05	0.000683408	2.38452	-1.60895	0.270987	0.52107	2.38452	-0.998518	0.476588	0.650728
ARSE	0				0				0				0
ARSF	20.4194	0.844737	0.132369	0.885554	20.4194	1.588	0.00359769	0.0274464	0.919634	-0.00122939	0.999592	1	0.919634	2.57478	0.236513	0.383989
ARSG	80.9584	0.395733	0.0895138	0.800002	80.9584	0.338351	0.145006	0.421062	174.848	0.0218516	0.886852	0.970057	174.848	0.363294	0.016189	0.0392121
ARSH	0				0				0				0
ARSI	0.192297	-0.800455	0.844479	1	0.192297	0.026855	0.994749	1	13.2335	-0.396363	0.533365	0.784175	13.2335	-0.478096	0.455559	0.629656
ARSJ	5.42845	0.790361	0.368277	1	5.42845	0.992492	0.250538	0.586526	0.331253	0.864408	0.806805	0.929629	0.331253	-0.908467	0.799694	0.899228
ARSK	125.409	-0.0874944	0.654045	1	125.409	-0.147544	0.44808	0.790708	162.856	-0.0759859	0.630052	0.852327	162.856	-0.185422	0.244581	0.394554
ART1	0				0				0				0
ART3	0.104135	0	1	1	0.104135	0.98862	0.808562	0.950519	0.351697	-0.996139	0.790743	0.929629	0.351697	-1.90338	0.612147	0.772746
ART4	0.19705	0	1	1	0.19705	1.77274	0.661478	0.911109	0.854725	0.466393	0.82939	0.937222	0.854725	-1.37368	0.55987	0.728416
ART5	3.71397	-0.665494	0.584221	1	3.71397	-0.945542	0.440622	0.783222	0				0
ARTN	5.76528	0.263248	0.75834	1	5.76528	-0.154947	0.858587	0.965169	22.2991	0.289666	0.507445	0.764332	22.2991	1.15283	0.00587109	0.0158132
ARV1	211.726	0.036344	0.807172	1	211.726	-0.012216	0.934329	1	421.962	-0.190136	0.0673948	0.194227	421.962	-0.233433	0.0255339	0.0585361
ARVCF	4079.39	-0.12551	0.125409	0.87327	4079.39	-0.0910649	0.265462	0.606114	4004.61	0.315957	4.71472e-08	7.12499e-07	4004.61	0.474871	1.992e-16	2.47898e-15
ARX	0.562724	-0.800464	0.793394	1	0.562724	1.9824	0.495369	0.827371	2.75443	1.6985	0.258951	0.504973	2.75443	1.18658	0.43823	0.613082
AS3MT	43.4694	-0.167887	0.577516	1	43.4694	-0.452053	0.137568	0.407291	6.93126	0.260259	0.738589	0.914625	6.93126	-0.936402	0.266607	0.421923
ASAH1	1266.32	0.0723458	0.281993	1	1266.32	0.161561	0.0153087	0.0868623	1666.25	0.333021	1.51007e-07	2.11654e-06	1666.25	0.554642	1.44705e-18	2.01447e-17
ASAH2	53.6688	-0.0433278	0.872652	1	53.6688	-0.248231	0.360667	0.712624	10.6401	-0.142123	0.82647	0.935918	10.6401	0.434468	0.490451	0.663753
ASAH2B	209.699	0.260571	0.129463	0.878683	209.699	0.201462	0.239804	0.571117	345.543	0.0581017	0.652677	0.860597	345.543	-0.0593746	0.647966	0.799202
ASAP1	1320.94	-0.139241	0.0600329	0.691815	1320.94	-0.240874	0.00112756	0.010622	2059.12	-0.145162	0.0115048	0.0481132	2059.12	-0.19533	0.000706768	0.00230039
ASAP2	1348.14	-0.138746	0.0625678	0.700717	1348.14	-0.239963	0.00126365	0.0116827	1498.03	-0.484857	7.0268e-15	2.32252e-13	1498.03	-0.927491	8.18584e-48	3.26381e-46
ASAP3	196.309	-0.0470079	0.779517	1	196.309	-0.0702737	0.67408	0.919811	482.217	-0.0778507	0.43367	0.696997	482.217	-0.207309	0.0389324	0.0843945
ASB1	1857.67	-0.0577295	0.403013	1	1857.67	0.00834528	0.903251	0.987626	2861.46	0.19096	0.000490078	0.00331296	2861.46	0.218231	6.87021e-05	0.000267814
ASB10	0				0				0.215146	0	1	1	0.215146	1.84578	0.648089	0.799202
ASB11	0.0881611	-0.800447	0.84448	1	0.0881611	-0.934926	0.818773	0.950519	0				0
ASB12	0.770812	1.21901	0.559554	1	0.770812	-0.812502	0.722427	0.943155	1.62304	0.593084	0.720416	0.904729	1.62304	0.31679	0.850779	0.921456
ASB13	714.33	-0.144757	0.153017	0.916533	714.33	-0.222368	0.0278631	0.136676	1114.61	-0.186096	0.0106465	0.0451095	1114.61	-0.124677	0.0869935	0.16759
ASB14	7.47499	0.0696595	0.924348	1	7.47499	0.539321	0.445894	0.788226	11.3302	0.737902	0.223663	0.459033	11.3302	0.714761	0.240386	0.389046
ASB15	0.437587	1.09867	0.736709	1	0.437587	0.0268468	0.993557	1	1.26492	-0.0295887	0.987463	1	1.26492	0.881583	0.623734	0.781546
ASB16	62.7002	-0.21722	0.453366	1	62.7002	-0.414796	0.153538	0.435893	24.5061	-0.33051	0.417453	0.680847	24.5061	0.352077	0.368883	0.539739
ASB17	0				0				0				0
ASB18	0.842288	-2.84051	0.293891	1	0.842288	-0.387159	0.879895	0.975317	0				0
ASB2	0				0				0				0
ASB3	35.0751	0.0201528	0.951859	1	35.0751	0.114904	0.726967	0.945934	61.1082	-0.226685	0.399448	0.663069	61.1082	0.222622	0.39755	0.570653
ASB4	0				0				21.4822	-0.39228	0.374465	0.639498	21.4822	-1.7422	0.000398167	0.00136094
ASB5	3.10655	0.869386	0.424242	1	3.10655	-0.131684	0.908655	0.990127	0				0
ASB6	1084.86	-0.0352373	0.64818	1	1084.86	0.0243253	0.751018	0.950519	2444.54	0.163167	0.00216253	0.0119207	2444.54	0.387299	2.4766e-13	2.45522e-12
ASB7	290.849	-0.0676211	0.646247	1	290.849	0.00847344	0.95376	1	379.487	0.200277	0.0662	0.191725	379.487	0.152334	0.164561	0.285605
ASB8	425.341	0.0991477	0.327485	1	425.341	0.107845	0.28308	0.628248	414.847	0.224541	0.0320874	0.10995	414.847	0.308991	0.00314109	0.00897681
ASB9	0				0				13.0924	-0.455742	0.421953	0.685398	13.0924	-1.72034	0.00616625	0.0165376
ASCC1	612.772	-0.0410666	0.636609	1	612.772	-0.0331258	0.700999	0.932613	275.474	-0.0483124	0.705739	0.894397	275.474	-0.213014	0.0999913	0.188475
ASCC2	937.373	0.0989035	0.317611	1	937.373	0.0536129	0.587162	0.878435	1637.08	0.174853	0.00443629	0.0217928	1637.08	0.230923	0.000171521	0.000625294
ASCC3	1006.38	0.536916	3.76574e-11	9.4804e-09	1006.38	0.961167	1.78099e-33	3.68913e-31	1898.32	0.749034	1.45231e-31	1.4547e-29	1898.32	0.762181	1.503e-32	3.91281e-31
ASCL1	5601.2	0.143302	0.0147944	0.333925	5601.2	0.0933938	0.111819	0.355371	5482.6	0.0145956	0.768226	0.928803	5482.6	0.0466929	0.346022	0.514492
ASCL2	47.3105	-0.183811	0.531547	1	47.3105	-0.424613	0.151198	0.431497	0				0
ASCL3	0.118719	1.1231	0.783133	1	0.118719	0	1	1	0.676988	-0.556786	0.816855	0.931192	0.676988	-1.41978	0.566726	0.734081
ASCL4	0				0				0				0
ASCL5	8.58331	0.325066	0.651746	1	8.58331	0.137732	0.848768	0.960948	27.2829	-0.152812	0.696616	0.887629	27.2829	0.530279	0.16036	0.279524
ASF1A	310.893	-0.0196606	0.8874	1	310.893	0.0253917	0.853855	0.962833	552.53	-0.324107	0.000195813	0.0014954	552.53	-0.491994	2.48302e-08	1.56818e-07
ASF1B	828.428	-0.252001	0.00697979	0.208714	828.428	-0.74366	4.09358e-15	2.52782e-13	618.526	-0.873462	1.16264e-17	4.77467e-16	618.526	-2.06911	4.49356e-79	3.20938e-77
ASGR1	19.6605	0.145693	0.754624	1	19.6605	0.710092	0.11325	0.358673	62.5025	0.345518	0.176057	0.389875	62.5025	0.357941	0.16202	0.281998
ASGR2	0				0				0				0
ASH1L	1922.48	0.0638937	0.328094	1	1922.48	0.1369	0.0350332	0.160404	2904.72	-0.00248188	0.965279	1	2904.72	0.0601888	0.291065	0.451878
ASH2L	945.114	0.0439649	0.633957	1	945.114	-0.197657	0.0328886	0.153768	991.377	-0.199061	0.00579713	0.0273618	991.377	-0.392713	7.62065e-08	4.52092e-07
ASIC1	2617.7	-0.0607002	0.350465	1	2617.7	0.197428	0.00219121	0.018183	1218.8	0.304193	0.000118767	0.00095777	1218.8	0.218426	0.00592736	0.015949
ASIC2	164.466	-0.00948075	0.957719	1	164.466	-0.175952	0.325942	0.678072	4.26677	-0.620392	0.579359	0.81685	4.26677	-3.46714	0.018631	0.0444389
ASIC3	324.721	-0.191805	0.127793	0.876744	324.721	0.0533028	0.666352	0.914519	256.276	0.0589955	0.662893	0.864705	256.276	0.271942	0.0428471	0.0918024
ASIC4	1.83163	-0.259715	0.87524	1	1.83163	1.21968	0.419068	0.767713	253.066	0.603396	6.9763e-06	7.34143e-05	253.066	1.15032	1.83977e-18	2.54607e-17
ASIC5	0				0				0				0
ASIP	0				0				0.956765	-0.554414	0.81534	0.930187	0.956765	0.429394	0.849784	0.920683
ASL	318.655	-0.0772031	0.52705	1	318.655	0.216105	0.0702423	0.261654	599.581	0.0621007	0.576888	0.814714	599.581	-0.0923983	0.409673	0.58382
ASMT	0				0				0				0
ASMTL	0				0				0				0
ASNA1	1185.73	-0.00315995	0.976614	1	1185.73	-0.0729376	0.498179	0.829428	1985.53	0.234909	8.48703e-05	0.000708057	1985.53	0.328032	3.91681e-08	2.4107e-07
ASNS	188.427	-0.117992	0.426061	1	188.427	-0.496603	0.000972315	0.009387	92.6329	-0.515256	0.0118183	0.0491425	92.6329	-0.101211	0.612197	0.772749
ASNSD1	984.731	0.0405829	0.647495	1	984.731	-0.0399054	0.652472	0.908371	1055.55	-0.169601	0.0124156	0.0511925	1055.55	-0.337651	8.68219e-07	4.45416e-06
ASPA	7.82138	-0.135408	0.837906	1	7.82138	-1.00128	0.154021	0.43681	0				0
ASPDH	161.057	-0.0846974	0.620388	1	161.057	0.0364377	0.829012	0.95344	100.677	0.434251	0.0449581	0.143098	100.677	0.867579	4.58075e-05	0.000183532
ASPG	3.1041	-1.46976	0.217157	0.991022	3.1041	-2.2322	0.0781827	0.280639	1.6987	-0.0135487	0.994357	1	1.6987	2.51514	0.133813	0.240471
ASPH	704.763	-0.0951101	0.289058	1	704.763	-0.346937	0.000119904	0.0015365	1996.31	-0.479338	2.36518e-19	1.10065e-17	1996.31	-0.636499	3.06497e-32	7.85114e-31
ASPHD1	1124.74	0.0858764	0.330726	1	1124.74	0.195374	0.0259208	0.129123	1105.78	-0.00686663	0.930144	0.996333	1105.78	0.103654	0.184904	0.314686
ASPHD2	323.459	-0.0410221	0.726737	1	323.459	-0.00623109	0.95727	1	348.054	0.213222	0.0526789	0.161719	348.054	0.37752	0.000559308	0.00185386
ASPM	2210.8	0.0712688	0.484703	1	2210.8	-0.421796	3.80951e-05	0.000552649	1986.04	-0.7878	6.31264418170815e-40	1.05814e-37	1986.04	-2.68252	0	0
ASPN	0.121909	-0.800447	0.84448	1	0.121909	-0.934926	0.818773	0.950519	0				0
ASPRV1	5.86322	-0.257038	0.768341	1	5.86322	0.43258	0.603008	0.889056	30.2361	-0.0201651	0.955912	1	30.2361	-0.391305	0.296127	0.457876
ASPSCR1	1200.1	-0.0409802	0.623728	1	1200.1	0.0167678	0.840036	0.957698	1252.51	0.0924756	0.282385	0.53564	1252.51	0.28884	0.000753577	0.00243921
ASRGL1	838.022	-0.119574	0.145583	0.909281	838.022	-0.156776	0.0553391	0.221596	172.181	-0.190621	0.270672	0.520724	172.181	-0.529972	0.00268233	0.00779457
ASS1	29903.6	0.002669	0.967183	1	29903.6	0.0481867	0.457468	0.796365	5025.53	-0.33353	5.12964e-15	1.70232e-13	5025.53	-1.10378	3.1390896172807e-140	5.72954e-138
ASTE1	156.48	-0.00782451	0.962461	1	156.48	-0.19742	0.236565	0.566372	200.664	-0.28485	0.0453143	0.143982	200.664	-0.315462	0.0274735	0.0623439
ASTL	0.683779	-0.411821	0.85078	1	0.683779	-1.45909	0.520296	0.8439	0.212615	-1.82479	0.651577	0.860201	0.212615	-1.77024	0.661333	0.80702
ASTN1	911.903	0.0257259	0.771694	1	911.903	0.300031	0.000602608	0.0062491	1.4909	0.530242	0.764933	0.927759	1.4909	-1.25294	0.526616	0.69933
ASTN2	5012.18	-0.0909841	0.195432	0.970053	5012.18	0.0525244	0.453586	0.793833	1255.13	-0.0301262	0.684048	0.878841	1255.13	0.242749	0.000954468	0.00303094
ASXL1	4287.71	-0.0613312	0.249747	1	4287.71	-0.0693477	0.192006	0.502396	2783.73	-0.157055	0.00225647	0.0123351	2783.73	-0.396922	2.18047e-14	2.33194e-13
ASXL2	870.855	0.0213549	0.788564	1	870.855	-0.078374	0.32431	0.676483	1608.66	-0.184602	0.00296349	0.0155215	1608.66	-0.192468	0.00200146	0.00596263
ASXL3	392.657	0.412615	0.000194221	0.0138184	392.657	0.500173	5.02421e-06	9.07463e-05	71.8996	0.315413	0.2428	0.4832	71.8996	0.370547	0.170032	0.29358
ASZ1	0				0				0				0
ATAD1	1975.63	0.0346114	0.712495	1	1975.63	0.202305	0.0305571	0.146209	1694.21	0.0908402	0.14188	0.33501	1694.21	0.174668	0.00469843	0.0129282
ATAD2	1721.89	-0.276857	0.000133445	0.0100631	1721.89	-0.857568	1.89096e-31	3.55674e-29	1563.75	-1.20054	1.53570515722897e-80	1.26135e-77	1563.75	-2.38528	1.36821e-263	1.49837444932855e-260
ATAD2B	509.229	0.0170494	0.888667	1	509.229	-0.00212714	0.986014	1	671.359	0.0465017	0.593131	0.826129	671.359	-0.0225067	0.797115	0.899228
ATAD3A	609.359	-0.165282	0.0862417	0.788854	609.359	-0.310337	0.0012853	0.0118561	1078.7	-0.329178	1.27999e-05	0.000126588	1078.7	-0.406608	8.36629e-08	4.93831e-07
ATAD3B	593.5	-0.130327	0.178423	0.951668	593.5	-0.107191	0.26503	0.605711	1262.95	-0.200507	0.00373861	0.0188329	1262.95	-0.356279	3.29487e-07	1.80116e-06
ATAD3C	0.212332	1.12309	0.783135	1	0.212332	0.988612	0.808563	0.950519	39.6496	0.609158	0.0608614	0.179615	39.6496	0.576574	0.0773546	0.151617
ATAD5	589.187	-0.0720317	0.646851	1	589.187	-0.479987	0.00238468	0.0195212	292.642	-0.966091	4.33092e-14	1.35313e-12	292.642	-1.76731	1.99288e-38	6.22378e-37
ATAT1	0				0				0				0
ATCAY	3908.53	0.168448	0.0151638	0.336853	3908.53	0.400887	6.42276e-09	1.91443e-07	2011.13	0.112263	0.0552266	0.167412	2011.13	0.262963	6.6458e-06	3.00332e-05
ATE1	1104.64	0.125184	0.217391	0.991022	1104.64	0.165694	0.101318	0.333984	756.277	-0.0253452	0.750403	0.92019	756.277	0.0200531	0.801389	0.899228
ATF1	366.665	0.187017	0.196278	0.972415	366.665	0.00295445	0.98374	1	332.893	-0.334378	0.00318079	0.0164053	332.893	-0.359919	0.00158169	0.00481692
ATF2	1307.6	0.0658051	0.584811	1	1307.6	-0.0020964	0.986102	1	1048.92	-0.0361174	0.654271	0.860597	1048.92	0.182539	0.0228322	0.0530727
ATF3	619.318	-0.0679702	0.450611	1	619.318	-0.0587962	0.511068	0.838155	261.527	-0.0562841	0.680016	0.87557	261.527	-0.371965	0.00749362	0.0197399
ATF4	7758.41	-0.0478727	0.361984	1	7758.41	-0.257169	9.96185e-07	2.07928e-05	7864.12	-0.179884	5.10706e-05	0.000450799	7864.12	-0.498657	6.58073e-29	1.45886e-27
ATF5	404.744	0.0761971	0.452261	1	404.744	-0.0995784	0.327177	0.679432	355.283	-0.0035828	0.97717	1	355.283	-0.288716	0.0231209	0.0536714
ATF6	957.568	0.0461639	0.64653	1	957.568	0.105017	0.294562	0.642523	1256.03	0.0959884	0.1429	0.336512	1256.03	0.06773	0.303037	0.465623
ATF6B	19.7861	-3.56263			19.7861	1.89302			0.12794	0	1	1	0.12794	1.01509	0.803539	0.899228
ATF7	661.563	-0.0147825	0.879484	1	661.563	0.279331	0.00358394	0.0273798	708.466	-0.0445623	0.596955	0.828897	708.466	0.0392396	0.641045	0.794092
ATF7IP	2542.92	-0.0086564	0.915363	1	2542.92	0.0356109	0.661162	0.911109	1561.02	-0.0450112	0.49078	0.750474	1561.02	0.0701381	0.28193	0.440822
ATF7IP2	0.118719	1.1231	0.783133	1	0.118719	0	1	1	0				0
ATG10	332.719	0.0880902	0.58885	1	332.719	-0.148239	0.364462	0.716833	322.01	-0.176109	0.228812	0.465294	322.01	-0.168679	0.249907	0.401371
ATG101	495.923	-0.171377	0.135095	0.892583	495.923	-0.151495	0.183906	0.489738	1116.17	-0.0940684	0.242891	0.48322	1116.17	-0.0844175	0.295424	0.45709
ATG12	1041.48	0.0929807	0.430971	1	1041.48	0.0461854	0.695262	0.929515	1459.94	-0.01977	0.771665	0.929629	1459.94	0.0297355	0.662573	0.807605
ATG13	1498.07	0.0982284	0.12857	0.878126	1498.07	0.15868	0.0133918	0.0782658	1174.57	0.180124	0.015919	0.0626802	1174.57	0.486501	5.10317e-11	4.19358422357225e-10
ATG14	511.959	0.20229	0.0548398	0.667707	511.959	0.250052	0.0167957	0.0930729	463.017	0.100576	0.340776	0.604789	463.017	0.3231	0.00204749	0.00608873
ATG16L1	899.902	-0.185022	0.0196813	0.39014	899.902	-0.130144	0.0980222	0.326647	1019.39	0.0258533	0.722913	0.90658	1019.39	0.124677	0.0866992	0.167102
ATG16L2	542.635	-0.144228	0.179191	0.953276	542.635	-0.0233208	0.826322	0.953122	334.206	0.228616	0.041522	0.13411	334.206	0.3718	0.000866861	0.00277744
ATG2A	528.456	0.00627709	0.948026	1	528.456	0.177058	0.0619566	0.239966	379.484	0.367805	0.00057193	0.00380368	379.484	0.563176	1.08513e-07	6.30988e-07
ATG2B	1195.3	0.0109076	0.893181	1	1195.3	0.0914802	0.256973	0.595034	637.86	0.171694	0.0394511	0.129257	637.86	0.168252	0.0442297	0.0943708
ATG3	675.058	-0.0712156	0.459051	1	675.058	-0.169247	0.0780694	0.280529	760.165	-0.182546	0.0215998	0.0797171	760.165	-0.332753	3.44002e-05	0.000140221
ATG4A	122.487	0.5366	0.0039318	0.14426	122.487	0.415611	0.025433	0.127231	112.497	0.25374	0.199516	0.425533	112.497	0.85016	9.89525e-06	4.37431e-05
ATG4B	1653.07	-0.0721393	0.405734	1	1653.07	-0.0962043	0.266503	0.607136	2244.92	0.0577909	0.355569	0.620577	2244.92	0.0330359	0.598239	0.761686
ATG4C	183.549	0.0265668	0.852773	1	183.549	-0.407209	0.00530986	0.0373562	281.374	-0.590329	1.47853e-06	1.76896e-05	281.374	-1.03737	3.1116e-16	3.81166e-15
ATG4D	473.387	0.119975	0.27217	1	473.387	0.0424501	0.696961	0.930199	810.48	0.00585536	0.941204	1	810.48	-0.0813017	0.30907	0.472475
ATG5	159.641	-0.105725	0.517312	1	159.641	-0.0900302	0.578043	0.873129	296.011	-0.0991363	0.407007	0.670669	296.011	-0.146713	0.222567	0.366087
ATG7	1011.09	-0.0891569	0.255228	1	1011.09	-0.0455835	0.557995	0.862525	851.451	0.122931	0.0964071	0.253749	851.451	0.281651	0.000128905	0.000481911
ATG9A	593.259	-0.052649	0.581052	1	593.259	0.0797826	0.397309	0.749686	337.194	0.103101	0.393232	0.657602	337.194	0.207532	0.0849825	0.164333
ATG9B	96.5617	-0.17345	0.386322	1	96.5617	-0.333167	0.0967021	0.324076	119.794	0.139613	0.502913	0.760859	119.794	0.537645	0.00882078	0.0228765
ATIC	2123.99	-0.0696567	0.250659	1	2123.99	-0.188259	0.00189674	0.016405	2070.83	-0.108844	0.0658442	0.191066	2070.83	-0.0576505	0.330003	0.496289
ATL1	612.742	-0.0121159	0.903269	1	612.742	0.122107	0.215718	0.53672	448.165	-0.144989	0.166583	0.375218	448.165	-0.550179	3.0043e-07	1.65111e-06
ATL2	1122.28	0.0551014	0.633309	1	1122.28	-0.140162	0.225423	0.551805	1180.3	-0.285843	1.10357e-05	0.000110741	1180.3	-0.524864	1.91613e-15	2.22289e-14
ATL3	458.819	-0.183167	0.203861	0.984646	458.819	-0.256528	0.0747004	0.27256	254.608	-0.448869	0.000376997	0.00264839	254.608	-0.615172	1.57941e-06	7.79449e-06
ATM	1448.41	0.0981947	0.351677	1	1448.41	0.165399	0.11564	0.363699	1154.47	0.147777	0.0420335	0.135389	1154.47	0.569034	2.07502e-15	2.40045e-14
ATMIN	851.331	0.128725	0.111188	0.847734	851.331	0.205054	0.0104641	0.0648863	1763.7	0.0525835	0.356103	0.62079	1763.7	0.135367	0.0173983	0.0418074
ATN1	4134.19	-0.0204465	0.736607	1	4134.19	0.0795667	0.188942	0.497881	4480.83	-0.0521492	0.425351	0.688606	4480.83	-0.0448381	0.493362	0.666595
ATOH1	0.227614	1.97023	0.625964	1	0.227614	0	1	1	0				0
ATOH7	9.09307	0.417286	0.588175	1	9.09307	0.154348	0.842126	0.957987	11.4726	-0.16212	0.780028	0.929629	11.4726	-1.64987	0.0118855	0.0298492
ATOH8	414.232	-0.304266	0.0103195	0.269131	414.232	-0.618101	2.38894e-07	5.52156e-06	300.547	-0.504992	5.88853e-05	0.000510803	300.547	-0.0534278	0.663885	0.808904
ATOX1	405.478	-0.0432163	0.755704	1	405.478	0.0810148	0.556565	0.861683	457.229	-0.0257532	0.793135	0.929629	457.229	0.102878	0.292923	0.454138
ATP10A	26.1655	-0.0216937	0.951195	1	26.1655	-0.816847	0.0289246	0.140243	0				0
ATP10B	0.632935	1.97734	0.497812	1	0.632935	2.80908	0.320198	0.671845	0				0
ATP10D	167.262	0.0935193	0.540848	1	167.262	0.418343	0.00490122	0.0351701	755.981	0.0990379	0.21081	0.441224	755.981	-0.155577	0.0529865	0.110206
ATP11A	1872.1	-0.109548	0.0627953	0.700717	1872.1	0.16651	0.00407144	0.0302979	2442.74	-0.0204017	0.732787	0.911678	2442.74	-0.173241	0.00395072	0.0110578
ATP11B	565.923	-0.0600238	0.603851	1	565.923	-0.221948	0.0552836	0.221459	625.617	-0.268205	0.00238618	0.0129195	625.617	-0.385373	1.52994e-05	6.57742e-05
ATP11C	1887.76	-0.0748247	0.382355	1	1887.76	-0.175606	0.040241	0.176685	937.583	-0.135503	0.0806276	0.221224	937.583	-0.271071	0.000529891	0.0017667
ATP12A	0.885317	1.52153	0.448532	1	0.885317	-0.814227	0.715678	0.939464	0.211789	0	1	1	0.211789	1.82617	0.651728	0.799641
ATP13A1	2163.68	0.0668511	0.331771	1	2163.68	0.128398	0.0611351	0.237504	3903.76	0.210711	0.000215642	0.00162643	3903.76	0.294178	2.36669e-07	1.31744e-06
ATP13A2	553.475	0.0813395	0.462013	1	553.475	0.132683	0.227187	0.554299	1719.59	0.101585	0.173981	0.386736	1719.59	0.164973	0.0272327	0.0618492
ATP13A3	3343.77	-0.087182	0.333052	1	3343.77	-0.163358	0.069575	0.259864	3163.42	-0.26919	2.3102e-07	3.16248e-06	3163.42	-0.489916	1.02439237394386e-20	1.63694e-19
ATP13A4	2.80624	-0.985797	0.426799	1	2.80624	0.565789	0.602756	0.888934	2.96538	0.511083	0.679547	0.875248	2.96538	0.609423	0.621627	0.780025
ATP13A5	0.503802	-1.20069	0.667194	1	0.503802	-1.33517	0.632534	0.901009	1.96733	0.0624488	0.969508	1	1.96733	0.757504	0.63336	0.788226
ATP1A1	7609.79	-0.111576	0.0464293	0.617991	7609.79	-0.0312096	0.576659	0.872645	7032.46	0.0359178	0.535222	0.785955	7032.46	-0.0500592	0.38819	0.559817
ATP1A2	0				0				0				0
ATP1A3	1358.85	0.0108188	0.903085	1	1358.85	0.0974436	0.270401	0.61218	1163.2	0.0714201	0.351401	0.616627	1163.2	0.203333	0.00781712	0.0205196
ATP1A4	0				0				0				0
ATP1B1	10193.2	-0.0477238	0.513667	1	10193.2	0.105249	0.149233	0.427948	1978.77	-0.107668	0.0891811	0.238946	1978.77	0.0931334	0.139742	0.249137
ATP1B2	16.0955	0.214641	0.679731	1	16.0955	0.583953	0.248627	0.584392	1.44166	-0.2565	0.864838	0.957841	1.44166	-1.51754	0.371715	0.542866
ATP1B3	1506.29	-0.0649556	0.30357	1	1506.29	-0.119109	0.0584053	0.230334	1192.67	-0.255512	0.000459238	0.00313415	1192.67	-0.482708	6.0922e-11	4.97398282745438e-10
ATP1B4	0				0				0				0
ATP23	0.934528	2.9964	0.212457	0.991022	0.934528	2.9837	0.212743	0.532557	0.316357	1.80115	0.644937	0.858998	0.316357	1.01508	0.797072	0.899228
ATP2A1	41.9417	-0.372837	0.276669	1	41.9417	-0.367982	0.279343	0.623705	56.1763	0.0220476	0.933389	0.998553	56.1763	0.112857	0.668103	0.811335
ATP2A2	9190.96	-0.00113103	0.980061	1	9190.96	-0.00816877	0.856526	0.96424	7888.19	-0.148124	0.0009175	0.00568532	7888.19	-0.35567	2.2856e-15	2.63108e-14
ATP2A3	32.4322	-0.25189	0.462635	1	32.4322	0.00346612	0.991719	1	305.631	0.305746	0.0329492	0.112364	305.631	0.282983	0.0490359	0.103155
ATP2B1	1092.22	-0.0747329	0.43055	1	1092.22	-0.161926	0.0872971	0.302398	2296.64	-0.091993	0.0819796	0.224372	2296.64	-0.249953	2.7775e-06	1.32019e-05
ATP2B2	483.456	-0.0101852	0.925139	1	483.456	0.49349	2.89632e-06	5.56283e-05	177.865	0.97405	1.18363e-07	1.68051e-06	177.865	1.63413	1.22079e-19	1.82143e-18
ATP2B3	234.178	-0.159584	0.24358	1	234.178	-0.140801	0.299288	0.648174	636.96	0.35348	0.000439653	0.00302057	636.96	0.348022	0.00055377	0.00183699
ATP2B4	103.168	0.026797	0.888027	1	103.168	0.128226	0.493884	0.826288	1340.58	0.130459	0.0631684	0.184869	1340.58	-0.0590887	0.404211	0.578042
ATP2C1	4464.06	0.08063	0.162764	0.93226	4464.06	0.226911	7.96031e-05	0.001073	1575.36	0.0591249	0.355585	0.620577	1575.36	0.0506666	0.429674	0.603878
ATP2C2	3.38849	-2.55629	0.0596089	0.688383	3.38849	0.306534	0.751339	0.950519	9.35545	1.80669	0.0112048	0.0470624	9.35545	1.39697	0.0541485	0.112211
ATP4A	0.945695	0.0947522	0.964846	1	0.945695	-0.524948	0.812504	0.950519	0.321082	-0.863456	0.82418	0.934673	0.321082	-1.7707	0.648671	0.799559
ATP4B	0.113807	1.1231	0.783133	1	0.113807	0	1	1	1.33368	-0.577542	0.758708	0.924271	1.33368	1.27425	0.445981	0.620827
ATP5F1A	9402.2	0.0287099	0.534587	1	9402.2	0.0636622	0.167644	0.462074	9323.24	0.0941403	0.0665378	0.192263	9323.24	0.0678555	0.186362	0.316617
ATP5F1B	12173.1	0.024261	0.668304	1	12173.1	-0.00670272	0.905711	0.988495	19018.4	-0.0507105	0.252018	0.495618	19018.4	-0.196866	8.96294e-06	3.98145e-05
ATP5F1C	2329.99	0.0288451	0.619792	1	2329.99	0.0223953	0.69898	0.931215	3140.59	-0.1417	0.00528797	0.0253934	3140.59	-0.306106	2.1874e-09	1.54084e-08
ATP5F1D	1691.45	0.0916455	0.43674	1	1691.45	0.0375288	0.749939	0.950519	1694.33	-0.0273335	0.728711	0.909615	1694.33	0.0610043	0.438553	0.613324
ATP5F1E	3447.67	0.0542533	0.774973	1	3447.67	0.0644768	0.733978	0.948797	4010.41	0.0940127	0.699061	0.88964	4010.41	0.120504	0.620243	0.779193
ATP5IF1	692.86	-0.0959331	0.352544	1	692.86	-0.160818	0.118287	0.369116	1520.61	-0.195497	0.0318793	0.109374	1520.61	-0.424805	3.56048e-06	1.67204e-05
ATP5MC1	1775.64	-0.0138761	0.871362	1	1775.64	0.0488498	0.567232	0.867177	1968.23	-0.00433038	0.947014	1	1968.23	-0.191926	0.00345196	0.00977509
ATP5MC2	3162.11	0.0442499	0.593462	1	3162.11	0.0318033	0.700848	0.932565	3486.81	0.0674622	0.195343	0.419299	3486.81	-0.137408	0.00879563	0.0228256
ATP5MC3	2167.62	-0.0518522	0.519432	1	2167.62	-0.0581718	0.468866	0.80543	2912.05	-0.0453569	0.448332	0.711187	2912.05	-0.221045	0.000238235	0.000847808
ATP5MD	1192.78	-0.0366777	0.735586	1	1192.78	-0.0196632	0.855963	0.964127	2010.23	-0.17401	0.336037	0.599771	2010.23	-0.321297	0.0759168	0.149262
ATP5ME	660.468	0.0310472	0.917209	1	660.468	-0.122461	0.681826	0.92355	899.37	-0.12471	0.752573	0.921613	899.37	-0.0415303	0.916386	0.967744
ATP5MF	1705.86	-0.0421721	0.68572	1	1705.86	-0.0310006	0.765678	0.950519	3959.26	-0.00239542	0.984033	1	3959.26	-0.212123	0.0767071	0.150622
ATP5MF-PTCD1	0				0				0.317007	-0.863398	0.82504	0.935201	0.317007	-1.77064	0.65029	0.799641
ATP5MG	2021.17	-0.136418	0.0206864	0.400132	2021.17	-0.056963	0.330332	0.68258	1562.32	0.11108	0.475038	0.735526	1562.32	-0.0945517	0.543852	0.715126
ATP5MGL	0.118719	1.1231	0.783133	1	0.118719	0	1	1	0.340045	-0.0012274	0.999724	1	0.340045	0.0533228	0.988005	1
ATP5MPL	1185.72	-0.0624471	0.553979	1	1185.72	-0.0428499	0.683835	0.924691	1325.58	-0.0215513	0.819075	0.932113	1325.58	-0.206591	0.0291457	0.0656218
ATP5PB	2980.66	0.0690246	0.187055	0.962872	2980.66	0.197429	0.000143218	0.00179588	2427.71	0.153572	0.00291213	0.0152836	2427.71	0.10318	0.0463376	0.0981924
ATP5PD	1353.07	-0.00555393	0.938898	1	1353.07	-0.0271971	0.706318	0.935785	1891.03	0.0521025	0.386345	0.651123	1891.03	0.0655325	0.276636	0.434405
ATP5PF	1259.47	-0.0135175	0.869213	1	1259.47	-0.159311	0.0524123	0.213034	2409.24	-0.0371578	0.617583	0.844013	2409.24	-0.118628	0.111857	0.207016
ATP5PO	1356.46	-0.00135873	0.98857	1	1356.46	-0.0345365	0.715222	0.939333	934.069	-0.136366	0.0801831	0.220299	934.069	-0.284326	0.000300269	0.00104769
ATP5S	543.742	-0.13057	0.260592	1	543.742	-0.125545	0.277123	0.621211	733.494	-0.234325	0.0160531	0.0630171	733.494	-0.19114	0.0496482	0.104253
ATP6AP1	3338.81	0.0566604	0.367368	1	3338.81	0.20253	0.0012026	0.0111878	2734.38	0.220195	7.97333e-05	0.000668489	2734.38	0.317401	1.24912e-08	8.15228e-08
ATP6AP1L	175.325	-0.0357474	0.816778	1	175.325	-0.127544	0.407285	0.758715	35.7487	0.0364562	0.926413	0.993637	35.7487	0.47925	0.217181	0.358917
ATP6AP2	1394.9	0.137964	0.114952	0.855153	1394.9	0.27996	0.00129086	0.0118806	1582.96	0.16459	0.00693165	0.0316559	1582.96	0.227949	0.000183669	0.000666767
ATP6V0A1	3477.09	0.0700664	0.231057	0.998155	3477.09	0.338967	5.21185e-09	1.57356e-07	1592.81	0.275169	5.39752e-05	0.00047288	1592.81	0.491223	4.39806e-13	4.28257e-12
ATP6V0A2	785.895	-0.0699207	0.388657	1	785.895	-0.178301	0.0277485	0.136213	1074.66	-0.302042	1.60717e-05	0.00015585	1074.66	-0.355605	4.3968e-07	2.36111e-06
ATP6V0A4	0				0				0.855155	-1.85872	0.448266	0.711187	0.855155	-0.395846	0.864131	0.93052
ATP6V0B	1979.87	0.046258	0.585326	1	1979.87	0.165011	0.0506377	0.20773	3152.34	0.0547129	0.345574	0.610009	3152.34	0.0877045	0.130757	0.235986
ATP6V0C	1301.07	0.0732507	0.538274	1	1301.07	0.21746	0.066728	0.25253	1022.18	0.0387722	0.720088	0.904729	1022.18	0.136471	0.206845	0.34419
ATP6V0D1	1420.76	-0.0120727	0.858186	1	1420.76	0.175105	0.0087185	0.0560587	1850.26	0.240103	5.01649e-05	0.000443361	1850.26	0.30726	2.09341e-07	1.17087e-06
ATP6V0D2	0				0				0				0
ATP6V0E1	916.796	0.0550709	0.503236	1	916.796	0.112258	0.169249	0.464774	897.728	0.147974	0.0412073	0.133408	897.728	0.338696	2.55857e-06	1.2225e-05
ATP6V0E2	1329.89	0.00245918	0.972249	1	1329.89	0.0406654	0.562684	0.864579	3049.34	-0.0990832	0.1121	0.283433	3049.34	-0.197545	0.00159233	0.00484215
ATP6V1A	1245.6	0.103758	0.330505	1	1245.6	0.354204	0.000828725	0.00818423	1455.63	0.21441	0.00193623	0.0108369	1455.63	0.338915	9.07631e-07	4.63897e-06
ATP6V1B1	5.42312	0.157324	0.845874	1	5.42312	-0.55866	0.507934	0.836535	6.61513	0.371576	0.650752	0.860201	6.61513	-0.083041	0.921514	0.97223
ATP6V1B2	2716.11	-0.0409174	0.444881	1	2716.11	-0.0143417	0.787835	0.950519	5159.8	0.0101055	0.827636	0.936379	5159.8	-0.007735	0.867852	0.932815
ATP6V1C1	1225.64	-0.0561636	0.494255	1	1225.64	0.0981299	0.228395	0.556314	1583.06	-0.00216492	0.972959	1	1583.06	-0.00222214	0.972304	1
ATP6V1C2	1315.82	-0.0578703	0.50697	1	1315.82	-0.169592	0.0517107	0.210957	1177.93	-0.430199	4.02452e-11	9.03153600061992e-10	1177.93	-0.793149	1.28777e-32	3.36314e-31
ATP6V1D	660.704	0.129724	0.137926	0.898714	660.704	0.311263	0.000303259	0.00349228	1181.49	0.0258752	0.702571	0.892034	1181.49	0.225414	0.000816063	0.0026244
ATP6V1E1	1206.32	0.0309889	0.653385	1	1206.32	0.179377	0.0085318	0.0551182	3200.99	0.0101546	0.836173	0.94126	3200.99	0.0771318	0.116133	0.213606
ATP6V1E2	127.728	0.210567	0.218876	0.991022	127.728	0.0398616	0.816382	0.950519	145.897	-0.241248	0.161083	0.366244	145.897	-0.187691	0.27564	0.433172
ATP6V1F	1078.3	0.0210232	0.811654	1	1078.3	0.136204	0.11998	0.372765	2039.47	0.134896	0.0589295	0.175716	2039.47	0.154622	0.0305358	0.0681816
ATP6V1FNB	30.1845	0.134843	0.710518	1	30.1845	0.192803	0.591421	0.881679	44.0273	0.0609943	0.852855	0.950276	44.0273	0.692966	0.0301702	0.0675213
ATP6V1G1	1870.26	0.0910925	0.291582	1	1870.26	0.257191	0.00276454	0.0220884	2797.2	0.128449	0.0190974	0.0722343	2797.2	0.273793	5.51054e-07	2.91817e-06
ATP6V1G2	0				0				0				0
ATP6V1G2-DDX39B	0				0				0				0
ATP6V1G3	0				0				0				0
ATP6V1H	768.576	-0.0549102	0.547652	1	768.576	0.346464	0.000108008	0.00139718	1010.42	0.227599	0.00269873	0.0143609	1010.42	0.313499	3.51691e-05	0.000143249
ATP7A	545.961	0.0267856	0.845572	1	545.961	0.132184	0.333791	0.686028	742.362	0.250992	0.00675112	0.0310212	742.362	0.553551	1.67861e-09	1.19577e-08
ATP7B	441.986	-0.142666	0.194965	0.970053	441.986	0.0306831	0.777351	0.950519	240.515	0.293681	0.0318605	0.109332	240.515	0.171858	0.213247	0.353625
ATP8A1	969.226	-0.143107	0.221517	0.991022	969.226	-0.289349	0.0134726	0.0786534	366.851	0.557159	4.7571e-07	6.20197e-06	366.851	0.943256	4.7018e-18	6.37264e-17
ATP8A2	437.845	-0.0252452	0.824162	1	437.845	0.352114	0.00153496	0.0137332	0.468082	-0.96302	0.763798	0.926847	0.468082	1.60867	0.602556	0.76558
ATP8B1	6.13258	0.536817	0.529935	1	6.13258	-0.644704	0.477084	0.812079	3.62745	2.39731	0.0371786	0.123206	3.62745	1.07138	0.379009	0.550435
ATP8B2	1467.75	-0.0204176	0.774259	1	1467.75	0.0881963	0.211766	0.531459	2540.8	0.0551345	0.313681	0.574324	2540.8	-0.0907674	0.0993405	0.187549
ATP8B3	1.20622	-0.224834	0.908687	1	1.20622	-1.37801	0.5103	0.837634	15.6402	0.0380824	0.938408	1	15.6402	-1.4665	0.00829401	0.0216558
ATP8B4	5.99297	0.403732	0.644862	1	5.99297	0.710796	0.407094	0.758686	1.24688	1.85905	0.394908	0.658995	1.24688	4.08857	0.0400893	0.0865485
ATP9A	4144.82	9.78541e-05	0.998397	1	4144.82	0.188627	9.47564e-05	0.00124947	1.28557	-3.16995	0.123725	0.304483	1.28557	0.476657	0.788808	0.899228
ATP9B	315.908	0.00520414	0.962799	1	315.908	0.0215304	0.845567	0.959568	320.911	0.126976	0.324265	0.586964	320.911	-0.00437536	0.973128	1
ATPAF1	1403.13	-0.0428125	0.620377	1	1403.13	-0.103926	0.228455	0.556314	1531.6	0.00218327	0.973181	1	1531.6	-0.148668	0.0231225	0.0536714
ATPAF2	337.63	0.00267777	0.982388	1	337.63	-0.0348928	0.77258	0.950519	314.347	0.272676	0.0207201	0.0771112	314.347	0.341437	0.00375277	0.0105614
ATR	635.584	-0.047784	0.572428	1	635.584	-0.0712778	0.396965	0.749588	1017.53	0.106174	0.159164	0.363147	1017.53	0.0533748	0.481052	0.654809
ATRAID	1114.3	-0.0139745	0.881646	1	1114.3	-0.15019	0.109625	0.351332	1368.06	-0.155434	0.0231946	0.0843894	1368.06	-0.277877	5.57675e-05	0.000220745
ATRIP	435.956	-0.094635	0.396587	1	435.956	0.00696305	0.949728	1	599.515	-0.306734	0.000433332	0.00298407	599.515	-0.511398	7.51703e-09	4.99726e-08
ATRN	1768.3	0.0575467	0.370547	1	1768.3	0.135192	0.034157	0.157849	1877.57	0.168023	0.0106883	0.0452669	1877.57	0.286026	1.34304e-05	5.84272e-05
ATRNL1	439.254	-0.197394	0.0882441	0.794585	439.254	-0.347672	0.00269885	0.0216596	474.221	-0.327311	0.0046	0.0224827	474.221	-0.194361	0.0914177	0.174639
ATRX	2793.53	0.0514936	0.601943	1	2793.53	0.118307	0.229953	0.55855	2195.73	0.0355111	0.54466	0.792623	2195.73	0.30556	1.54504e-07	8.8126e-07
ATXN1	602.599	-0.123907	0.227338	0.994961	602.599	0.011816	0.907377	0.989517	295.013	-0.598918	6.91849e-06	7.28993e-05	295.013	-0.787092	5.53491e-09	3.72325e-08
ATXN10	3579.99	-0.0519649	0.338349	1	3579.99	-0.053135	0.326109	0.678247	3831.96	-0.0188925	0.760535	0.92543	3831.96	-0.106871	0.0854507	0.165005
ATXN1L	1212.45	-0.000645772	0.993124	1	1212.45	0.0736212	0.322304	0.674016	1878.7	-0.0266308	0.666234	0.867075	1878.7	-0.289312	3.58508e-06	1.68263e-05
ATXN2	1377.14	-0.0438768	0.516072	1	1377.14	-0.0413299	0.538577	0.853503	1654.71	0.115401	0.0634808	0.185684	1654.71	0.0949169	0.127992	0.231785
ATXN2L	6011.54	-0.0859061	0.146824	0.909281	6011.54	-0.188045	0.00148859	0.0133989	4388.76	-0.157008	0.00725564	0.0328614	4388.76	-0.396133	1.58906e-11	1.36667701918703e-10
ATXN3	540.731	0.201046	0.120228	0.864424	540.731	0.345562	0.0071516	0.0477584	437.73	0.288957	0.0124239	0.0512139	437.73	0.40747	0.000410067	0.00139871
ATXN3L	0				0				0				0
ATXN7	18.4338	-0.238801	0.613173	1	18.4338	-0.575629	0.229189	0.557273	31.983	-0.687401	0.0704437	0.20062	31.983	-0.45616	0.224941	0.369068
ATXN7L1	114.033	0.402365	0.0390063	0.564404	114.033	0.508953	0.00820347	0.0535467	182.69	-0.0224051	0.881408	0.966973	182.69	0.158152	0.288825	0.449463
ATXN7L2	361.08	0.131038	0.274437	1	361.08	-0.0414534	0.73003	0.947661	353.627	0.342432	0.00550098	0.0261851	353.627	0.349654	0.00467121	0.0128597
ATXN7L3	3088.91	0.0576008	0.392773	1	3088.91	0.192706	0.00407786	0.0303319	2282.29	0.0670634	0.245459	0.486741	2282.29	0.126016	0.0290688	0.0654935
ATXN7L3B	4852.84	0.00196715	0.967469	1	4852.84	0.0771579	0.108109	0.34811	5256.26	0.150348	0.00035516	0.002518	5256.26	0.262853	4.04489689803653e-10	3.05216e-09
AUH	117.867	0.322015	0.101067	0.829373	117.867	0.107432	0.585925	0.877787	296.286	0.277454	0.037992	0.125346	296.286	0.622215	2.47511e-06	1.18573e-05
AUNIP	87.4599	-0.348103	0.0965065	0.820807	87.4599	-0.603346	0.00429389	0.031651	127.551	-1.00674	1.73011e-06	2.0417e-05	127.551	-2.02476	3.56756e-19	5.16337e-18
AUP1	2495.48	-0.0217261	0.754104	1	2495.48	0.00285779	0.96703	1	3373.06	0.101607	0.0465264	0.146922	3373.06	0.0434396	0.396223	0.569245
AURKA	663.244	0.0824058	0.307362	1	663.244	-0.517192	4.5926241741015e-10	1.59901e-08	786.349	-0.636993	4.10064e-12	1.04760838412746e-10	786.349	-2.12088	2.16401e-99	2.10345e-97
AURKAIP1	874.114	0.131303	0.20576	0.986252	874.114	-0.0606829	0.559321	0.86321	1463.2	-0.0801169	0.254172	0.498244	1463.2	-0.25137	0.00038583	0.0013229
AURKB	1059.1	-0.155051	0.0489642	0.630716	1059.1	-0.931533	1.23030440257591e-30	2.16481e-28	628.015	-0.863708	1.18225e-22	6.81434e-21	628.015	-2.48612	7.50586e-133	1.13118197157633e-130
AURKC	3.61099	-0.0111525	0.99206	1	3.61099	0.488029	0.652419	0.908371	1.82123	2.09386	0.183159	0.400687	1.82123	-1.42117	0.459938	0.633948
AUTS2	2840.56	0.106067	0.111669	0.848435	2840.56	0.182567	0.00598226	0.04108	1823.44	-0.228568	0.000410938	0.00285312	1823.44	-0.359858	3.25694e-08	2.02046e-07
AVEN	327.763	-0.00719079	0.949333	1	327.763	-0.159477	0.159237	0.446496	254.468	-0.0737057	0.586338	0.821543	254.468	-0.0315159	0.816146	0.902794
AVIL	27.541	0.167322	0.676613	1	27.541	0.224307	0.572184	0.870221	21.2213	-0.337861	0.471298	0.732647	21.2213	0.191273	0.675551	0.817673
AVL9	1552.13	0.0986578	0.200319	0.981738	1552.13	0.0992977	0.195882	0.508071	2559.74	0.162243	0.00687391	0.0314519	2559.74	0.193175	0.00129972	0.00403449
AVP	0				0				0				0
AVPI1	41.6792	-0.203941	0.527026	1	41.6792	-0.141748	0.656493	0.910566	59.4468	0.252968	0.357021	0.621599	59.4468	0.391185	0.152661	0.268842
AVPR1A	0				0				1.1054	2.92526	0.157023	0.3595	1.1054	0.0533207	0.981703	1
AVPR1B	0				0				0				0
AVPR2	1.23439	0.367773	0.846322	1	1.23439	-1.17052	0.571627	0.870072	37.8968	-0.163553	0.63099	0.853039	37.8968	-0.651671	0.0639278	0.12944
AWAT1	0				0				0.106308	-0.963003	0.81343	0.929629	0.106308	-0.908453	0.823819	0.902794
AWAT2	0				0				0				0
AXDND1	1.22012	1.08994	0.57792	1	1.22012	1.23112	0.524782	0.84623	0.970624	0.7874	0.683147	0.878164	0.970624	-1.38622	0.522352	0.69541
AXIN1	782.442	-0.0334924	0.71703	1	782.442	-0.0940202	0.307674	0.658747	562.07	-0.213171	0.0182072	0.0695719	562.07	-0.325156	0.000359255	0.00123799
AXIN2	331.86	-0.139684	0.210623	0.991022	331.86	-0.222312	0.0456525	0.192963	474.537	-0.016225	0.871108	0.961017	474.537	0.112661	0.258158	0.411446
AXL	3.68946	2.18171	0.1296	0.878896	3.68946	3.61874	0.00862192	0.0555469	4.62008	3.07124	0.0191692	0.0724391	4.62008	3.54659	0.00634359	0.0169661
AZGP1	1.91311	-1.38122	0.402692	1	1.91311	-0.551477	0.721004	0.942677	180.734	0.428046	0.00621771	0.0290248	180.734	0.811519	1.35246e-07	7.76543e-07
AZI2	897.166	0.033855	0.747352	1	897.166	0.0601781	0.56542	0.865858	834.108	0.011336	0.890309	0.971058	834.108	0.0169087	0.837365	0.911436
AZIN1	4392.81	0.0202326	0.789296	1	4392.81	-0.0127092	0.86657	0.968366	3172.18	-0.17198	0.00202696	0.0112871	3172.18	-0.201359	0.000311604	0.00108517
AZIN2	17.861	-0.191198	0.675784	1	17.861	-0.664512	0.156055	0.440062	79.6905	0.492363	0.0468689	0.147692	79.6905	0.943071	0.000107209	0.000405323
AZU1	0				0				0				0
B2M	921.56	-0.138927	0.157618	0.924747	921.56	-0.194726	0.0471485	0.197729	646.011	0.0707556	0.556061	0.799245	646.011	-0.557744	5.27151e-06	2.40676e-05
B3GALNT1	1096.07	-0.117388	0.213941	0.991022	1096.07	-0.182734	0.052633	0.21356	338.482	-0.0303733	0.797201	0.929629	338.482	0.0542097	0.646018	0.798661
B3GALNT2	267.914	0.0439946	0.717364	1	267.914	-0.0801607	0.509307	0.837175	615.352	-0.110238	0.236926	0.476086	615.352	-0.219092	0.0196729	0.0466532
B3GALT1	65.4499	-0.0482803	0.849134	1	65.4499	-0.5926	0.0228457	0.117747	279.908	-0.310398	0.011914	0.0494097	279.908	-0.257965	0.0366663	0.0800316
B3GALT2	18.7003	-0.178422	0.699426	1	18.7003	0.126239	0.778785	0.950519	338.711	0.00612587	0.961032	1	338.711	0.158051	0.205524	0.342374
B3GALT4	0				0				0				0
B3GALT5	94.8497	-0.221323	0.271568	1	94.8497	-0.429317	0.0338577	0.156953	312.056	0.000192762	0.998688	1	312.056	-0.0683437	0.56259	0.730682
B3GALT6	415.231	0.224948	0.0780674	0.757928	415.231	0.291576	0.0214756	0.112673	353.028	0.0153336	0.906578	0.981134	353.028	0.116557	0.371518	0.542681
B3GAT1	694.336	-0.116532	0.223831	0.991022	694.336	-0.144839	0.128988	0.390854	789.03	-0.0391411	0.641564	0.857163	789.03	0.325663	8.69218e-05	0.000333224
B3GAT2	613.259	0.0173473	0.856191	1	613.259	0.0482274	0.611869	0.891457	325.317	-0.0383307	0.748437	0.919376	325.317	-0.027132	0.820833	0.902794
B3GAT3	807.069	-0.118074	0.237824	1	807.069	-0.0310849	0.754369	0.950519	926.819	0.0679409	0.421768	0.685259	926.819	0.34337	4.28762e-05	0.000172545
B3GLCT	138.697	0.0708397	0.698064	1	138.697	-0.38348	0.0390624	0.173125	232.98	-0.133245	0.341542	0.605998	232.98	-0.326632	0.0214643	0.0503059
B3GNT10	45.3393	-0.165173	0.620063	1	45.3393	-0.167243	0.613339	0.891832	126.782	-0.0419783	0.832843	0.939481	126.782	0.0555955	0.779421	0.89862
B3GNT2	338.686	-0.436629	0.000152535	0.0112945	338.686	-0.12681	0.258673	0.597365	500.944	-0.357502	0.00151195	0.00876694	500.944	-0.485529	1.90919e-05	8.09767e-05
B3GNT3	0.122109	0	1	1	0.122109	0.98862	0.808562	0.950519	0.741924	-2.81998	0.260886	0.507549	0.741924	-0.39083	0.869194	0.933524
B3GNT4	590.618	0.020991	0.816013	1	590.618	0.316284	0.000340603	0.00384388	874.507	0.197714	0.00813164	0.0360147	874.507	0.141651	0.0592874	0.12139
B3GNT5	421.189	-0.106094	0.383033	1	421.189	-0.447075	0.000268585	0.00312597	159.233	-0.413287	0.009461	0.0408237	159.233	-1.26251	1.17313e-13	1.18737e-12
B3GNT6	0.0985251	0	1	1	0.0985251	0.98862	0.808562	0.950519	0				0
B3GNT7	429.617	0.0264193	0.808994	1	429.617	0.0995242	0.357825	0.710096	10.2298	0.560744	0.436361	0.699804	10.2298	0.792327	0.268051	0.423676
B3GNT8	3.19866	0.505708	0.668604	1	3.19866	0.479499	0.683253	0.92462	47.7007	0.418121	0.175499	0.388992	47.7007	0.393924	0.203593	0.339916
B3GNT9	312.821	-0.198725	0.0795235	0.765146	312.821	-0.0858241	0.441718	0.784232	532.75	-0.152853	0.101628	0.263734	532.75	-0.104978	0.261103	0.414935
B3GNTL1	83.2204	0.0293686	0.913274	1	83.2204	-0.308622	0.256509	0.594416	50.4986	0.315366	0.297474	0.554415	50.4986	0.792832	0.00752137	0.0197998
B4GALNT1	2364.04	-0.13247	0.0774538	0.754886	2364.04	-0.138442	0.0643674	0.246446	1904.57	-0.377211	1.02375e-09	1.93078e-08	1904.57	-0.93531	2.02506e-49	8.33727e-48
B4GALNT2	0				0				0				0
B4GALNT3	227.466	0.111127	0.471457	1	227.466	0.301592	0.0474549	0.198759	392.301	0.464903	8.97473e-06	9.22e-05	392.301	0.259705	0.0143838	0.0353347
B4GALNT4	4226.31	-0.0479565	0.603572	1	4226.31	0.0519507	0.573163	0.871029	1066.56	0.190554	0.00938912	0.0405997	1066.56	0.553243	2.28679e-14	2.44087e-13
B4GALT1	198.578	-0.233367	0.106835	0.838643	198.578	-0.406777	0.00505302	0.0360452	329.327	-0.236083	0.0334934	0.113889	329.327	-0.428519	0.000145394	0.000537198
B4GALT2	3012.9	0.0811398	0.302764	1	3012.9	0.0405316	0.606293	0.890369	1581.16	-0.00389242	0.956228	1	1581.16	-0.171371	0.0164017	0.0396631
B4GALT3	789.626	0.0472489	0.569903	1	789.626	0.105832	0.199313	0.513551	1497.97	0.0766267	0.266728	0.515604	1497.97	-0.0506969	0.465223	0.639035
B4GALT4	354.819	-0.110674	0.336224	1	354.819	-0.0651054	0.567907	0.867472	325.377	0.0653667	0.594222	0.826879	325.377	0.011615	0.924985	0.974333
B4GALT5	4942.3	-0.112707	0.0341405	0.523247	4942.3	-0.0188385	0.722212	0.943065	2158.14	-0.121792	0.0241133	0.0870379	2158.14	0.0580812	0.27984	0.438096
B4GALT6	245.062	0.0223816	0.899844	1	245.062	0.138514	0.432487	0.778228	503.304	-1.09701	2.12826e-16	8.03701e-15	503.304	-1.56085	2.4291197736502e-30	5.78307e-29
B4GALT7	310.435	0.0599706	0.628021	1	310.435	0.181937	0.136486	0.405323	379.809	0.249508	0.0475838	0.149485	379.809	0.179747	0.155511	0.272903
B4GAT1	890.505	0.228783	0.0265101	0.457607	890.505	0.436968	1.93121e-05	0.000301837	674.074	0.394745	6.81138e-06	7.19091e-05	674.074	0.694692	1.24256e-15	1.46634e-14
B9D1	149.427	-0.165556	0.337016	1	149.427	-0.177528	0.299872	0.649002	191.768	-0.0551097	0.722544	0.906255	191.768	-0.0248538	0.872951	0.935785
B9D2	51.1495	0.198421	0.533436	1	51.1495	0.652277	0.0355618	0.161828	93.1368	0.154331	0.506421	0.763391	93.1368	0.240174	0.30049	0.462663
BAALC	310.476	-0.122825	0.327573	1	310.476	0.153195	0.212444	0.532139	1886.22	-0.0692091	0.252833	0.496568	1886.22	-0.108073	0.0751485	0.148044
BAAT	1.527	2.23437	0.270996	1	1.527	-0.169805	0.939406	1	0.966273	-1.75403	0.400843	0.664378	0.966273	-3.57651	0.0997063	0.188045
BABAM1	849.754	-0.017366	0.837034	1	849.754	-0.0609821	0.468513	0.80532	1563.8	0.03775	0.578049	0.815494	1563.8	0.0793953	0.242295	0.391634
BABAM2	299.914	-0.0751727	0.550184	1	299.914	0.0170357	0.891023	0.980949	554.258	-0.141974	0.131332	0.317054	554.258	-0.121906	0.195935	0.329474
BACE1	1917.86	0.157485	0.0214188	0.406609	1917.86	0.358203	1.3061e-07	3.15702e-06	1369.47	0.215594	0.000763916	0.00487523	1369.47	0.379861	2.58986e-09	1.80883e-08
BACE2	135.799	0.109522	0.578877	1	135.799	-0.374613	0.061913	0.239854	0.322719	0	1	1	0.322719	2.42759	0.543822	0.715126
BACH1	598.014	0.040845	0.665712	1	598.014	0.0747175	0.425849	0.774546	685.151	-0.0613338	0.492764	0.752209	685.151	0.0284693	0.74984	0.878449
BACH2	780.512	-0.091284	0.366448	1	780.512	0.25061	0.0118718	0.0713703	1.86025	-0.998589	0.49231	0.752016	1.86025	-0.681662	0.632292	0.787406
BAD	472.767	-0.0330662	0.755074	1	472.767	-0.0509854	0.628681	0.898571	401.603	-0.000332774	0.997727	1	401.603	0.0273844	0.814899	0.902794
BAG1	1842.11	0.116689	0.187536	0.963242	1842.11	0.226644	0.0101741	0.0633277	2438.36	0.104305	0.0599804	0.17801	2438.36	0.13395	0.0158021	0.0383878
BAG2	274.631	-0.204252	0.177051	0.951136	274.631	-0.304589	0.0438387	0.187893	367.663	-0.319112	0.00787276	0.0350382	367.663	-0.679965	2.96596e-08	1.85749e-07
BAG3	520.814	-0.0163472	0.87889	1	520.814	0.0592212	0.577714	0.873115	65.6529	0.724853	0.0076915	0.0344555	65.6529	0.168678	0.546239	0.716814
BAG4	465.306	-0.0162942	0.885929	1	465.306	-0.0975023	0.389666	0.742057	584.957	-0.304056	0.000449796	0.00308123	584.957	-0.410062	2.77161e-06	1.31778e-05
BAG5	1276.28	-0.0620936	0.423264	1	1276.28	-0.137721	0.0751892	0.273787	1402.58	-0.169329	0.0054608	0.0260315	1402.58	-0.28348	3.9631e-06	1.84791e-05
BAG6	109.289	-0.0977008	0.895626	1	109.289	-0.257196	0.729863	0.94756	111.158	-0.0209703	0.963896	1	111.158	0.401093	0.384911	0.556204
BAHCC1	1.22867	-0.520254	0.794087	1	1.22867	0.910677	0.615398	0.892583	14.7693	-0.929598	0.0641498	0.187407	14.7693	-1.78696	0.00108274	0.00340406
BAHD1	1707.94	0.0302975	0.700242	1	1707.94	0.0490012	0.532099	0.850118	1405.02	-0.0951288	0.108833	0.27692	1405.02	-0.15977	0.00743241	0.0195912
BAIAP2	271.459	-0.106817	0.432535	1	271.459	-0.143469	0.289484	0.634934	822.73	0.0790804	0.340298	0.604284	822.73	0.325526	7.61852e-05	0.000294955
BAIAP2L1	4.6469	1.3765	0.165829	0.935408	4.6469	1.28033	0.196728	0.509134	6.01048	0.0012538	0.998743	1	6.01048	-0.659656	0.429569	0.603793
BAIAP2L2	9.01257	1.42393	0.0413379	0.578165	9.01257	0.743989	0.29862	0.647578	10.0923	0.0850151	0.905045	0.980232	10.0923	1.626	0.0139884	0.034451
BAIAP3	6.47666	0.389182	0.659541	1	6.47666	0.418114	0.633576	0.901159	21.8536	0.451286	0.305101	0.563704	21.8536	0.80331	0.0638223	0.129274
BAK1	192.894	0.142665	0.321772	1	192.894	0.210805	0.138425	0.409094	338.453	0.454039	0.000294155	0.0021268	338.453	0.0942811	0.460117	0.634036
BAMBI	2322.94	0.120717	0.121374	0.867011	2322.94	0.108527	0.162896	0.454103	171.52	-0.32886	0.0430247	0.13804	171.52	-0.169375	0.294499	0.455917
BANF1	2725.85	-0.06389	0.460648	1	2725.85	-0.284043	0.00105165	0.0100228	2034.33	-0.202724	0.00111899	0.00674308	2034.33	-0.322823	2.47566e-07	1.37391e-06
BANF2	0				0				0				0
BANK1	1.33542	-1.3333	0.589119	1	1.33542	-0.322277	0.890955	0.980949	0.631609	-0.00123248	0.999669	1	0.631609	1.86605	0.50925	0.682393
BANP	208.888	-0.0924288	0.590776	1	208.888	-0.313233	0.0694429	0.259859	419.8	0.138623	0.202109	0.429279	419.8	-0.148867	0.177859	0.304979
BAP1	2953.44	-0.0402666	0.531235	1	2953.44	-0.0186641	0.770966	0.950519	2400.44	0.0711814	0.260439	0.507019	2400.44	0.00521174	0.934532	0.980993
BARD1	231.124	-0.308194	0.0367655	0.545829	231.124	-0.818725	5.57125e-08	1.43121e-06	242.224	-1.17142	4.10299e-19	1.85164e-17	242.224	-1.89657	1.94274e-41	6.64862828360917e-40
BARHL1	0.118719	1.1231	0.783133	1	0.118719	0	1	1	0.2107	-0.00122255	0.999761	1	0.2107	-0.908461	0.823818	0.902794
BARHL2	1.52643	-0.464588	0.786729	1	1.52643	0.47776	0.766317	0.950519	0				0
BARX1	0.866725	-1.11329	0.687858	1	0.866725	0.800921	0.758053	0.950519	0.255879	0	1	1	0.255879	2.06396	0.608108	0.769717
BARX2	0				0				0				0
BASP1	4978.72	-0.00383387	0.961383	1	4978.72	0.0983986	0.21316	0.533357	15.6329	0.456872	0.397135	0.661302	15.6329	0.554625	0.303029	0.465623
BATF	0				0				0				0
BATF2	0.814278	-2.99277	0.212667	0.991022	0.814278	-0.779404	0.730543	0.947824	7.63288	0.0194388	0.979147	1	7.63288	0.590514	0.413767	0.588051
BATF3	219.34	-0.288917	0.0950501	0.819348	219.34	-0.704001	5.8366e-05	0.000814238	4.83949	-1.63863	0.110956	0.281095	4.83949	-1.00139	0.309078	0.472475
BAX	2188	0.753862	4.13701e-17	1.78153e-14	2188	1.32845	1.7199761848052e-50	8.27814e-48	4085.84	0.835472	6.6053e-62	3.0985e-59	4085.84	0.837276	4.94515e-62	2.73514855471525e-60
BAZ1A	1888.04	-0.0016328	0.982475	1	1888.04	-0.114308	0.123932	0.380635	2317.97	-0.170436	0.000883606	0.00551063	2317.97	-0.317446	8.20370158607173e-10	6.03503e-09
BAZ1B	5238.63	-0.113088	0.0205616	0.399135	5238.63	-0.267056	4.59227e-08	1.19472e-06	4269.41	-0.443948	1.48464e-23	9.16846e-22	4269.41	-0.61008	2.14044e-42	7.52911e-41
BAZ2A	2529.67	0.0459423	0.426466	1	2529.67	0.181525	0.00154475	0.0138057	4344.21	0.113835	0.0244895	0.0881054	4344.21	0.258161	3.214e-07	1.76106e-06
BAZ2B	581.044	0.124477	0.16502	0.934758	581.044	0.31118	0.000419344	0.0045769	1071.42	-0.0282077	0.68107	0.876385	1071.42	-0.0315641	0.646525	0.799011
BBC3	994.457	1.72399	3.31881e-47	6.03433e-44	994.457	2.43951	8.74211e-95	1.30051e-91	1117.98	1.9185	1.08003e-104	1.61288e-101	1117.98	2.25622	1.04175e-145	2.06178e-143
BBIP1	635.685	0.196093	0.139537	0.901275	635.685	0.129252	0.329465	0.681157	661.453	-0.0651733	0.479314	0.739869	661.453	-0.0674064	0.465528	0.639286
BBOF1	16.8808	0.300082	0.56942	1	16.8808	0.12071	0.819404	0.950519	21.5514	1.01686	0.0308946	0.106641	21.5514	1.47127	0.00149645	0.00457854
BBOX1	0				0				0.213881	-0.963011	0.813428	0.929629	0.213881	0.0533275	0.989573	1
BBS1	100.236	0.0509463	0.802208	1	100.236	0.16817	0.401471	0.753784	71.0335	0.780959	0.00209985	0.0116377	71.0335	0.954322	0.000157854	0.000579456
BBS10	334.122	0.0853057	0.636483	1	334.122	0.142899	0.426617	0.774938	475.625	0.120705	0.229573	0.465982	475.625	0.242378	0.0155122	0.0377789
BBS12	46.7368	0.259378	0.392162	1	46.7368	0.648036	0.0278873	0.136713	102.807	0.978535	2.90145e-06	3.30757e-05	102.807	1.48187	4.92325e-13	4.77134e-12
BBS2	366.42	0.199271	0.0985355	0.824624	366.42	0.306813	0.0101577	0.0632499	603.874	0.340836	0.000178681	0.00137544	603.874	0.598532	3.14525e-11	2.64011166842508e-10
BBS4	380.004	0.074647	0.539757	1	380.004	0.0692585	0.567311	0.867209	727.333	0.343612	6.64018e-05	0.000568351	727.333	0.468231	5.01746e-08	3.03579e-07
BBS5	159.389	0.247294	0.116891	0.859664	159.389	0.326386	0.0361385	0.163735	304.469	0.224054	0.0833745	0.227545	304.469	0.239118	0.0651227	0.131357
BBS7	395.476	0.140317	0.215881	0.991022	395.476	0.1413	0.209832	0.528423	533.929	0.00837203	0.929272	0.99577	533.929	-0.0546385	0.564757	0.732281
BBS9	194.701	0.0766807	0.629384	1	194.701	0.269465	0.0848851	0.296871	211.101	0.774051	5.6975e-08	8.51618e-07	211.101	0.72529	4.18283e-07	2.25505e-06
BBX	1238.03	0.0643481	0.429652	1	1238.03	-0.145574	0.0746685	0.272558	873.868	0.139271	0.0687365	0.196783	873.868	0.240687	0.00162176	0.00492707
BCAM	0				0				20.8336	-0.0822174	0.866927	0.95916	20.8336	-0.726419	0.153514	0.270055
BCAN	4.46043	0.462027	0.61727	1	4.46043	0.957999	0.28229	0.627634	76.1228	-0.119064	0.652823	0.860597	76.1228	-0.226957	0.394821	0.567707
BCAP29	365.686	0.138072	0.303379	1	365.686	-0.00877989	0.947848	1	829.638	-0.189684	0.0234131	0.0850174	829.638	-0.213536	0.0109986	0.027796
BCAP31	1706.81	0.0765914	0.293581	1	1706.81	0.188347	0.00933909	0.0593264	3427.84	0.0284375	0.626979	0.850461	3427.84	0.0742072	0.204849	0.341526
BCAR1	993.821	0.118483	0.283124	1	993.821	0.0988809	0.369334	0.722122	1197.93	0.0795257	0.352256	0.617237	1197.93	0.0846473	0.322793	0.487633
BCAR3	438.359	-0.215868	0.0901582	0.802256	438.359	-0.061205	0.627371	0.898018	451.833	-0.0524358	0.593274	0.826258	451.833	-0.0976571	0.322618	0.487458
BCAS1	1.57649	-2.25964	0.192096	0.968567	1.57649	-2.35769	0.17159	0.468479	1.92883	-1.77358	0.27447	0.52537	1.92883	0.286376	0.834043	0.909142
[truncated: 17,908 more rows]

## Sheet: Proteomics
	BAR_24_logFC	BAR_24_pvalue	BAR_24_FDR	BAR_48_logFC	BAR_48_pvalue	BAR_48_FDR	GE_24_logFC	GE_24_pvalue	GE_24_FDR	GE_48_logFC	GE_48_pvalue	GE_48_FDR
A2M	0.433	0.00519971	0.0154	0.39	0.0047482	0.0553	0.251	0.480094	1	0.344	0.26612	0.92
AAAS	0.0326	0.373246	0.926	-0.032	0.699599	0.946	-0.0286	0.909649	1	-0.285	0.204259	0.897
AACS	0.0231	0.65268	0.956	-0.0999	0.106058	0.792	0.0864	0.748371	1	0.0763	0.770179	0.969
AADAT	-0.0682	0.361161	0.924	0.16	0.201286	0.871
AAGAB	0.0149	0.885998	0.966	-0.0697	0.505413	0.932	0.152	0.556678	1	0.0169	0.939988	0.974
AAK1	-0.01	0.776018	0.962	-0.0238	0.745997	0.948	0.129	0.593735	1	-0.0637	0.757903	0.968
AAMDC	0.0373	0.517116	0.946	0.101	0.232535	0.883	0.0217	0.975296	1	-0.249	0.758541	0.968
AAMP	0.1	0.0758327	0.65	-0.131	0.0434899	0.601	0.019	0.945328	1	-0.226	0.403565	0.945
AAR2	0.00382	0.95236	0.968	-0.02	0.820015	0.952	0.227	0.400978	1	-0.097	0.685498	0.966
AARS	0.0356	0.353479	0.923	-0.0119	0.804854	0.951	0.0212	0.912459	1	-0.122	0.474702	0.953
AARS2	-0.0388	0.413479	0.933	0.0328	0.548681	0.936	0.241	0.463754	1	-0.0554	0.848696	0.971
AARSD1	0.0387	0.576593	0.951	0.0917	0.154687	0.843	-0.882	0.175462	1	-0.213	0.444127	0.95
AASDH	0.0321	0.813026	0.964	-0.0135	0.926417	0.956
AASDHPPT	0.064	0.132705	0.798	0.00959	0.828829	0.952	0.237	0.429001	1	-0.0947	0.669239	0.965
AATF	-0.1	0.192738	0.861	-0.336	0.00537226	0.0674
ABAT	-0.0763	0.311264	0.913	0.225	0.017122	0.309	0.191	0.473731	1	0.435	0.0791915	0.74
ABCA1							-0.161	0.638982	1	0.211	0.577139	0.96
ABCA2							0.101	0.638278	1	0.36	0.0770781	0.733
ABCA3	0.00963	0.790698	0.963	0.0707	0.25054	0.889	0.215	0.353833	1	0.553	0.0210577	0.267
ABCB1							-0.0306	0.885494	1	0.146	0.421727	0.947
ABCB10	-0.0496	0.203628	0.868	-0.0543	0.366413	0.915	-0.159	0.676948	1	-0.202	0.410193	0.946
ABCB6	0.0244	0.490153	0.943	0.139	0.0345051	0.533	-0.0595	0.82695	1	0.361	0.0814732	0.747
ABCB7	0.00055	0.988335	0.969	-0.0115	0.830196	0.952	0.0743	0.802309	1	-0.122	0.636788	0.963
ABCB8	0.16	0.0497559	0.494	0.0106	0.890988	0.954	-0.722	0.138367	1	0.225	0.752217	0.968
ABCC1	0.0267	0.459369	0.939	0.147	0.086587	0.758	0.251	0.304968	1	0.152	0.481238	0.953
ABCC10							0.00761	0.981333	1	0.0589	0.830274	0.971
ABCC4	-0.027	0.511613	0.945	0.083	0.161754	0.848	-1.15	0.260169	1	-0.189	0.893	0.973
ABCD1	0.0732	0.241425	0.889	0.0992	0.141973	0.833	-0.113	0.85002	1	-0.542	0.290466	0.926
ABCD3	-0.0656	0.0866707	0.692	-0.0839	0.300126	0.903	0.121	0.570438	1	0.135	0.5239	0.957
ABCD4	-0.0606	0.735361	0.96	-0.085	0.575763	0.938
ABCE1	0.0211	0.570483	0.95	-0.0297	0.66114	0.944	0.0927	0.689227	1	-0.0768	0.694098	0.966
ABCF1	-0.0265	0.534495	0.947	-0.00835	0.913655	0.955	0.0502	0.836059	1	-0.231	0.286087	0.925
ABCF2	0.0105	0.7624	0.962	-0.0267	0.58383	0.939	-0.487	0.0771863	1	-0.646	0.0207603	0.262
ABCF3	0.00913	0.757695	0.961	0.0328	0.502145	0.932	0.274	0.279417	1	0.0438	0.839792	0.971
ABCG1							-0.604	0.0366985	1	-0.6	0.0123746	0.113
ABHD10	-0.0169	0.746799	0.961	-0.00929	0.889892	0.954	0.188	0.483774	1	0.107	0.588033	0.961
ABHD11	-0.0642	0.656501	0.956	-0.241	0.146731	0.837	0.34	0.368175	1	0.263	0.449134	0.95
ABHD12	0.0546	0.304607	0.911	-0.000502	0.995147	0.958	-0.188	0.605714	1	-0.18	0.567392	0.959
ABHD13							0.343	0.196089	1	0.116	0.596166	0.961
ABHD14A	-0.153	0.146193	0.817	-0.231	0.00467593	0.0541	0.213	0.439899	1	0.225	0.318397	0.932
ABHD14B	-0.0218	0.749205	0.961	-0.00736	0.900829	0.955	-0.0103	0.962923	1	0.112	0.587064	0.961
ABHD16A	-0.0354	0.314577	0.914	0.0616	0.214099	0.876	0.219	0.442232	1	0.0819	0.738661	0.968
ABHD17B	0.00902	0.915949	0.967	-0.0537	0.463579	0.928
ABHD6	0.0352	0.594679	0.952	0.072	0.372905	0.916	0.471	0.113799	1	0.395	0.10447	0.802
ABI1	-0.00333	0.965001	0.969	-0.0443	0.479789	0.93	0.0337	0.897667	1	-0.0413	0.873805	0.972
ABI2	0.0294	0.460304	0.939	-0.0372	0.462823	0.928	0.17	0.530316	1	-0.0961	0.648962	0.964
ABL1	-0.0493	0.274144	0.902	-0.0304	0.566617	0.937	-0.262	0.450622	1	0.0109	0.98326	0.975
ABL2	-0.0904	0.388221	0.929	0.0298	0.829308	0.952	-0.0957	0.811348	1	-0.977	0.0165289	0.187
ABLIM1	0.0245	0.576601	0.951	-0.0179	0.77591	0.95	0.244	0.419095	1	0.0716	0.782427	0.969
ABR	-0.0115	0.794475	0.963	-0.035	0.51568	0.933	0.216	0.404772	1	0.0853	0.682874	0.965
ABRAXAS1							0.408	0.15716	1	0.318	0.287715	0.925
ABRAXAS2	0.076	0.107904	0.752	0.0745	0.238611	0.886	0.0908	0.639886	1	0.178	0.330261	0.934
ABT1	0.0424	0.253329	0.894	0.0731	0.27862	0.898
ABTB2							-0.128	0.719978	1	-0.0354	0.933578	0.974
ACAA1	0.129	0.290864	0.907	0.0142	0.858926	0.953	0.184	0.574418	1	0.236	0.397432	0.944
ACAA2	-0.00927	0.783567	0.962	0.0251	0.582879	0.939	-0.202	0.359399	1	0.0626	0.769222	0.969
ACACA	0.0162	0.615631	0.953	0.0858	0.171768	0.855	0.0472	0.80556	1	0.148	0.418044	0.947
ACAD10							0.225	0.769755	1	0.956	0.120963	0.828
ACAD11	0.121	0.201695	0.867	-0.0319	0.814229	0.951	-0.396	0.47199	1	-0.289	0.575233	0.96
ACAD8	0.0749	0.271041	0.9	0.154	0.0726292	0.724	-0.0991	0.75097	1	0.256	0.404752	0.945
ACAD9	-0.0173	0.780884	0.962	0.0206	0.782605	0.95	0.11	0.641825	1	0.182	0.382619	0.943
ACADM	-0.051	0.221658	0.879	0.0495	0.473617	0.929	-0.0325	0.886024	1	-0.1	0.591302	0.961
ACADS							0.0307	0.896469	1	0.161	0.577666	0.96
ACADSB	-0.0288	0.422043	0.934	0.0473	0.347812	0.912	0.165	0.538609	1	0.0739	0.740638	0.968
ACADVL	-0.0247	0.468472	0.94	0.022	0.67578	0.945	0.00954	0.960059	1	0.195	0.284227	0.925
ACAP2	-0.0222	0.680392	0.957	-0.107	0.11384	0.803	0.215	0.400426	1	0.0622	0.782794	0.969
ACAT1	-0.0765	0.16728	0.84	0.0776	0.147211	0.837	0.297	0.223634	1	0.292	0.203377	0.897
ACAT2	-0.0288	0.430987	0.936	-0.161	0.00959404	0.152	0.0163	0.958232	1	-0.251	0.31685	0.932
ACBD3	0.0984	0.0359252	0.359	0.0964	0.110942	0.799	-0.0856	0.790948	1	0.231	0.542091	0.958
ACBD5	-0.00688	0.838685	0.965	-0.0661	0.307645	0.904	0.0911	0.751832	1	-0.131	0.594482	0.961
ACBD6	0.09	0.0603187	0.569	0.131	0.404614	0.921	0.279	0.188426	1	0.113	0.553006	0.959
ACBD7	-0.174	0.0743929	0.644	0.0604	0.511917	0.933
ACE	0.106	0.0147482	0.118	0.0851	0.116727	0.807	0.218	0.346477	1	0.496	0.0257931	0.343
ACIN1	0.0122	0.75548	0.961	0.0308	0.534863	0.935	-0.412	0.345193	1	-0.208	0.507383	0.955
ACLY	0.0241	0.506904	0.945	-0.0659	0.182	0.861	0.0328	0.88237	1	0.127	0.550072	0.958
ACO1	0.0415	0.273153	0.901	0.0545	0.509123	0.933	0.111	0.680499	1	0.146	0.629843	0.963
ACO2	-0.000214	0.996078	0.97	0.059	0.290948	0.901	-0.105	0.739361	1	-0.0674	0.812764	0.97
ACOT1	-0.0156	0.668075	0.957	0.032	0.580132	0.939	-0.435	0.40152	1	0.0617	0.918845	0.973
ACOT11	0.0788	0.0413587	0.417	0.0347	0.528864	0.934	0.0316	0.909547	1	-0.253	0.301576	0.929
ACOT13	-0.00684	0.897135	0.967	0.0612	0.487268	0.931	0.0172	0.954081	1	0.333	0.220968	0.904
ACOT7	-0.0268	0.559664	0.949	0.0201	0.739522	0.948	0.2	0.329076	1	0.0267	0.895104	0.973
ACOT8	-0.00304	0.953474	0.968	-0.0906	0.17207	0.855	0.347	0.268601	1	0.607	0.0210172	0.266
ACOT9	0.0223	0.628288	0.954	0.0854	0.144888	0.835
ACOX1	0.00567	0.884402	0.966	0.0252	0.67211	0.944	0.161	0.474616	1	0.131	0.498357	0.955
ACP1	0.0161	0.627821	0.954	-0.0897	0.11743	0.808	0.157	0.536514	1	0.0893	0.645241	0.964
ACP2	0.0671	0.202819	0.868	0.0579	0.376505	0.917	0.13	0.588561	1	0.144	0.534756	0.957
ACSF3	-0.166	0.0191885	0.17	-0.0039	0.959324	0.957	0.169	0.478346	1	0.27	0.229792	0.908
ACSL1	0.00792	0.891179	0.967	0.0127	0.828279	0.952	0.193	0.436432	1	0.134	0.505693	0.955
ACSL3	0.024	0.627972	0.954	0.0276	0.632197	0.942	-0.585	0.134938	1	-0.0082	0.982731	0.975
ACSL4	0.00921	0.800785	0.963	0.0821	0.153488	0.842	-0.294	0.325347	1	-0.0175	0.937409	0.974
ACSL6							-0.322	0.341665	1	-0.0835	0.759472	0.969
ACSS1	-0.0329	0.426998	0.935	-0.0188	0.751334	0.949
ACSS2	-0.00338	0.939466	0.968	0.0801	0.210943	0.875	-0.129	0.747096	1	-0.137	0.71989	0.967
ACTA1	0.135	0.380024	0.928	-0.0231	0.856385	0.953
ACTB	-0.174	0.211587	0.873	-0.48	0.0115069	0.196
ACTBL2							0.313	0.203507	1	0.135	0.422195	0.947
ACTG1	-0.132	0.518129	0.946	-0.204	0.358224	0.914
ACTL6A	-0.179	0.196016	0.863	-0.109	0.436627	0.925	-0.101	0.719235	1	0.215	0.356445	0.939
ACTL6B	0.0828	0.427738	0.935	0.118	0.265573	0.894	0.139	0.762854	1	-0.233	0.639475	0.963
ACTN1	0.00949	0.822494	0.964	-0.0128	0.81307	0.951	0.0656	0.839088	1	0.304	0.335244	0.935
ACTN2	0.194	0.242448	0.889	-0.152	0.532962	0.935
ACTN4	-0.011	0.729228	0.96	-0.0868	0.105257	0.791	-0.0845	0.715373	1	-0.0206	0.908093	0.973
ACTR10	-0.104	0.363396	0.925	-0.00474	0.975339	0.957
ACTR1A	0.0365	0.350222	0.922	0.1	0.095522	0.775	-0.456	0.229561	1	-0.562	0.113778	0.818
ACTR1B	0.116	0.0400875	0.405	0.178	0.255838	0.891	0.229	0.392976	1	0.117	0.56768	0.959
ACTR2	0.0926	0.266021	0.899	0.0381	0.59754	0.94	0.169	0.441961	1	0.0712	0.695197	0.966
ACTR3	0.12	0.0322004	0.315	0.0742	0.402977	0.921	0.163	0.511465	1	0.116	0.616025	0.962
ACTR3B	-0.0981	0.518113	0.946	-0.00876	0.948448	0.956	0.145	0.564452	1	0.387	0.118665	0.825
ACTR5	-0.00608	0.931994	0.968	-0.0858	0.263484	0.893	-0.287	0.587204	1	0.66	0.148287	0.86
ACTR6	-0.0824	0.280328	0.904	-0.0884	0.504983	0.932
ACTR8	-0.0326	0.548624	0.948	-0.119	0.147243	0.837	-0.187	0.575645	1	-1.02	0.0383509	0.501
ACVR1B	0.0374	0.787946	0.963	0.135	0.237173	0.885	0.451	0.495406	1	1.24	0.0221854	0.286
ACVR2A							0.445	0.352705	1	0.218	0.638169	0.963
ACY1	0.0419	0.331459	0.918	0.0897	0.141341	0.832	0.13	0.605951	1	0.501	0.0319707	0.429
ACYP1	-0.0292	0.707002	0.959	0.00428	0.9667	0.957	0.29	0.239333	1	0.0388	0.856943	0.972
ACYP2	-0.0829	0.312449	0.913	0.0816	0.580415	0.939
ADAM10	-0.0974	0.0873694	0.695	-0.152	0.0286117	0.475	0.126	0.651651	1	0.00623	0.98077	0.975
ADAM17	0.0148	0.772526	0.962	-0.00354	0.964185	0.957	0.341	0.576464	1	0.608	0.338926	0.936
ADAM22	-0.205	0.0471462	0.472	-0.122	0.358952	0.914	0.233	0.30874	1	-0.0536	0.789008	0.97
ADAM9							-0.279	0.218183	1	-0.27	0.215058	0.902
ADAMTS1	-0.0389	0.409231	0.933	-0.0555	0.310427	0.905
ADAMTS17	-0.00896	0.928668	0.968	0.154	0.114019	0.803
ADAMTS19							-5.07e-05	0.999838	1	0.336	0.153573	0.864
ADAMTS2	0.0159	0.721193	0.96	0.0474	0.39163	0.919
ADAMTS7							0.255	0.404535	1	0.273	0.308691	0.93
ADAR	-0.00106	0.972904	0.969	0.0639	0.224845	0.881	0.189	0.350303	1	0.102	0.538104	0.958
ADCYAP1	0.0204	0.796447	0.963	0.0897	0.397442	0.92	-0.3	0.400813	1	0.00474	0.989235	0.975
ADCYAP1R1	0.0838	0.357095	0.923	-0.117	0.31725	0.906
ADD1	-0.0184	0.607291	0.953	0.0551	0.311699	0.905	0.214	0.373062	1	-0.185	0.333409	0.935
ADD2	0.013	0.77814	0.962	0.0567	0.324269	0.908	-0.11	0.647312	1	-0.289	0.15251	0.863
ADD3	-0.04	0.297016	0.909	0.0532	0.408452	0.922	0.106	0.656425	1	-0.343	0.15389	0.865
ADGRA3	-0.104	0.341284	0.92	-0.162	0.185601	0.863
ADGRB2							0.206	0.472345	1	0.0289	0.915961	0.973
ADGRG1							-0.0586	0.814232	1	0.512	0.135613	0.847
ADGRG2							0.264	0.497565	1	0.0226	0.952439	0.974
ADGRL1	-0.11	0.391207	0.93	-0.186	0.0718694	0.722
ADGRL2	0.0028	0.95486	0.969	-0.0119	0.936592	0.956	0.321	0.177576	1	0.0456	0.842399	0.971
ADGRL3	0.403	0.0364258	0.365	0.327	0.474709	0.929
ADH5	0.0332	0.55973	0.949	0.041	0.528588	0.934	-0.924	0.320806	1	-0.0143	0.96828	0.975
ADI1	-0.00808	0.860225	0.965	-0.0701	0.407692	0.922	0.176	0.527243	1	-0.125	0.581935	0.96
ADK	0.0296	0.530092	0.947	0.113	0.262639	0.893	-0.261	0.387411	1	0.43	0.262858	0.919
ADNP	-0.019	0.617274	0.954	0.0131	0.780826	0.95	-0.105	0.602031	1	-0.161	0.396856	0.944
ADNP2	-0.0365	0.539128	0.948	-0.0132	0.892775	0.955	-1.3	0.232516	1	-0.365	0.799063	0.97
ADO	-0.00819	0.855299	0.965	0.0344	0.59936	0.94
ADPGK	0.0772	0.14914	0.821	-0.0241	0.668462	0.944	-1.06	0.200223	1	-0.136	0.914259	0.973
ADPRHL2	0.0706	0.0954878	0.72	-0.0276	0.613102	0.941	-0.376	0.0925993	1	0.162	0.43103	0.948
ADRM1	0.0807	0.268854	0.9	0.0199	0.811435	0.951	0.348	0.339562	1	0.367	0.242315	0.912
ADSL	0.0674	0.0824194	0.677	-0.0151	0.732949	0.948	-0.0295	0.893072	1	0.207	0.35062	0.938
ADSS	-0.017	0.67312	0.957	-0.065	0.256774	0.891	0.16	0.556404	1	-0.206	0.373335	0.941
AEBP2	0.00371	0.909852	0.967	-0.136	0.028878	0.478	-0.255	0.240956	1	-0.407	0.310655	0.931
AFAP1	-0.0093	0.789024	0.963	0.0949	0.17533	0.857
AFDN	0.0104	0.83505	0.965	0.037	0.518658	0.934	0.101	0.755518	1	0.326	0.179231	0.883
AFF4	-0.0428	0.430291	0.936	0.103	0.393508	0.92	-0.156	0.657213	1	-0.409	0.235361	0.91
AFG3L2	0.00488	0.892316	0.967	0.00439	0.928029	0.956	0.207	0.291585	1	0.182	0.299088	0.928
AFTPH	0.0759	0.181299	0.852	-0.112	0.23283	0.884	0.447	0.194563	1	0.221	0.483671	0.953
AGA							0.00536	0.980131	1	-0.0152	0.933218	0.974
AGAP1	0.0249	0.459388	0.939	0.133	0.0638693	0.697
AGAP2							0.218	0.454239	1	0.169	0.542745	0.958
AGAP3	-0.0249	0.433619	0.936	0.026	0.644021	0.943	0.0586	0.83509	1	-0.177	0.475681	0.953
AGFG1	0.01	0.89262	0.967	0.0108	0.896425	0.955	0.475	0.0945601	1	0.157	0.480226	0.953
AGFG2							-0.0255	0.914305	1	-0.159	0.41294	0.946
AGGF1	-0.0925	0.467718	0.94	-0.093	0.479375	0.93
AGK	0.00454	0.917976	0.967	0.0591	0.326105	0.908	-0.17	0.422366	1	-0.0477	0.829049	0.971
AGL	0.0476	0.186291	0.856	0.086	0.211987	0.875	0.131	0.511352	1	0.213	0.227252	0.907
AGO1	0.185	0.0636276	0.589	0.0753	0.320894	0.907	0.355	0.284531	1	0.299	0.359608	0.939
AGO2	0.0252	0.615076	0.953	0.0896	0.251299	0.89	0.179	0.468337	1	0.00523	0.979151	0.975
AGO3	-0.0698	0.299177	0.909	-0.0144	0.887289	0.954
AGPAT1	-0.0289	0.617805	0.954	0.136	0.0866388	0.758	-0.688	0.418207	1	-0.73	0.409154	0.946
AGPAT3							0.0703	0.786834	1	-0.0155	0.951877	0.974
AGPAT4	0.0371	0.747972	0.961	0.113	0.360576	0.915	0.253	0.339742	1	0.287	0.203884	0.897
AGPAT5	-0.0168	0.586892	0.951	0.00135	0.9861	0.958	-0.332	0.768742	1	-0.624	0.574924	0.96
AGPS	0.00909	0.773076	0.962	0.00727	0.893289	0.955	-0.132	0.542748	1	-0.0706	0.721262	0.967
AGRN							0.275	0.211945	1	0.904	0.000896416	8.63e-05
AGTPBP1	0.000608	0.988851	0.969	0.0501	0.530398	0.935	0.175	0.582651	1	0.265	0.408122	0.946
AGTRAP	0.038	0.512867	0.945	-0.0716	0.39017	0.919
AHCTF1	0.0187	0.597723	0.952	0.0417	0.383169	0.918	0.0975	0.645601	1	-0.0906	0.621288	0.963
AHCY	0.0387	0.340206	0.92	-0.00852	0.875334	0.954	0.136	0.537939	1	0.0327	0.860803	0.972
AHCYL1	-0.034	0.439272	0.937	-0.0239	0.688646	0.945	-0.612	0.302454	1	-0.204	0.588141	0.961
AHCYL2	-0.183	0.00585037	0.0208	-0.0202	0.77287	0.95
AHNAK	0.0299	0.423281	0.935	0.126	0.0948884	0.774	0.178	0.540244	1	0.00897	0.974583	0.975
AHSA1	0.00821	0.813593	0.964	-0.0249	0.668704	0.944	-0.0596	0.798363	1	0.212	0.282762	0.924
AHSG							0.31	0.327811	1	0.413	0.160523	0.87
AIDA	0.0384	0.348569	0.922	-0.0508	0.412778	0.922
AIF1L	-0.181	0.127636	0.79	-0.000383	0.998021	0.958
AIFM1	-0.0118	0.692458	0.958	-0.0612	0.237245	0.885	0.0479	0.892034	1	0.355	0.330073	0.934
AIFM2	0.144	0.334521	0.919	0.156	0.296001	0.902
AIMP1	0.0479	0.148104	0.819	-0.0396	0.663542	0.944	0.3	0.166164	1	0.254	0.20145	0.896
AIMP2	0.0386	0.387526	0.929	-0.00118	0.986636	0.958	0.00904	0.969079	1	-0.2	0.359925	0.939
AIP	0.0441	0.24709	0.891	-0.129	0.110852	0.799	0.135	0.503231	1	0.0989	0.604369	0.962
AK1	0.0874	0.0514436	0.507	0.185	0.00357216	0.0351	-0.899	0.101026	1	-0.126	0.699676	0.966
AK2	0.0418	0.629977	0.954	-0.123	0.269432	0.895	0.239	0.392158	1	0.184	0.542274	0.958
AK3	0.01	0.783024	0.962	0.0729	0.192003	0.866	0.261	0.394285	1	0.297	0.234234	0.91
AK4	0.0166	0.672975	0.957	0.172	0.0104321	0.172	0.545	0.060182	1	0.285	0.272644	0.922
AK6	0.00818	0.831659	0.964	-0.108	0.0701307	0.717	0.0429	0.86007	1	-0.411	0.151036	0.862
AKAP1	-0.0409	0.224787	0.881	-0.0244	0.629008	0.942	-0.155	0.480162	1	-0.497	0.0335415	0.448
AKAP10							0.397	0.506618	1	-0.255	0.66729	0.965
AKAP11	-0.108	0.12046	0.778	-0.126	0.171797	0.855	0.262	0.305398	1	0.257	0.25092	0.915
AKAP12	-0.0292	0.494041	0.943	-0.0657	0.322086	0.907	0.0702	0.797359	1	-0.0205	0.936367	0.974
AKAP13	0.00778	0.835627	0.965	0.00844	0.871175	0.954	-0.214	0.317721	1	-0.0531	0.775135	0.969
AKAP17A	-0.0845	0.0865206	0.692	-0.04	0.511076	0.933	-0.205	0.380165	1	-0.132	0.574622	0.96
AKAP2	-0.247	0.0383226	0.386	-0.403	0.00116019	0.00291
AKAP5	0.04	0.540731	0.948	0.0681	0.487767	0.931	-0.0293	0.90454	1	-0.557	0.0349048	0.464
AKAP8	-0.0155	0.67238	0.957	-0.0672	0.340059	0.911	0.0607	0.769368	1	-0.214	0.270564	0.921
AKAP8L	-0.0339	0.500741	0.944	-0.0496	0.698024	0.946	0.244	0.392404	1	0.252	0.357416	0.939
AKAP9	0.0196	0.538587	0.947	0.118	0.0306936	0.497	0.0816	0.683464	1	0.295	0.097702	0.788
AKR1A1	0.0658	0.316002	0.914	0.0749	0.25737	0.892	-0.754	0.107932	1	0.499	0.303999	0.929
AKR1B1	0.03	0.481945	0.942	0.0628	0.403876	0.921	0.0899	0.814269	1	0.341	0.444725	0.95
AKR1C2	0.334	0.0375543	0.378	0.17	0.232184	0.883
AKR7A2	0.244	0.000384863	7.74e-07	0.169	0.0493392	0.635	-0.139	0.721378	1	-0.0532	0.872876	0.972
AKT1	-0.0493	0.463747	0.94	0.0925	0.390717	0.919	0.219	0.279038	1	0.136	0.481346	0.953
AKT1S1	-0.0212	0.828623	0.964	0.0798	0.772006	0.95
AKT2	0.0363	0.29511	0.908	0.0105	0.852563	0.953
AKT3	0.0206	0.665876	0.957	0.0276	0.642728	0.943	0.178	0.432255	1	0.206	0.307879	0.93
ALAD	0.0198	0.576074	0.951	-0.0267	0.749691	0.949	0.306	0.192977	1	0.359	0.0686305	0.701
ALB	-0.922	0.357896	0.924	-0.935	0.333998	0.91	0.237	0.326894	1	0.0899	0.667857	0.965
ALCAM	0.104	0.0952282	0.719	-0.113	0.237536	0.885	0.13	0.567637	1	0.177	0.346954	0.937
ALDH16A1	0.0166	0.738677	0.96	-0.112	0.0509339	0.643	0.011	0.97008	1	-0.0491	0.836851	0.971
ALDH18A1	-0.0638	0.17223	0.845	-0.0723	0.180951	0.86	0.0396	0.856165	1	0.0387	0.845017	0.971
ALDH1A2							0.155	0.51231	1	-0.309	0.17456	0.88
ALDH1B1	0.0168	0.717714	0.959	0.205	0.0219935	0.39	-0.245	0.417638	1	-0.105	0.631844	0.963
ALDH1L2	-0.0557	0.266065	0.899	0.0851	0.247808	0.889	-0.591	0.164173	1	0.00461	0.994024	0.975
ALDH2	-0.0423	0.215034	0.875	0.0862	0.169617	0.853	0.0299	0.871073	1	0.334	0.105331	0.803
ALDH3A2	-0.0236	0.719201	0.959	-0.0268	0.819218	0.952	0.0178	0.947841	1	-0.084	0.705894	0.966
ALDH4A1	-0.0655	0.117235	0.772	-0.143	0.0255462	0.438	0.731	0.249645	1	0.248	0.682799	0.965
ALDH5A1	-0.0581	0.129181	0.793	-0.00543	0.916675	0.955	0.0544	0.801367	1	0.0427	0.828634	0.971
ALDH6A1							0.122	0.676043	1	0.584	0.0187906	0.227
ALDH7A1	0.00299	0.936062	0.968	-0.0236	0.648437	0.943	0.309	0.264432	1	0.293	0.213418	0.901
ALDH9A1	-0.00473	0.894057	0.967	-0.0811	0.227713	0.882	0.185	0.35185	1	0.0849	0.641074	0.964
ALDOA	-0.0188	0.642116	0.955	0.00375	0.95187	0.957	-0.0747	0.826073	1	-0.372	0.267397	0.92
ALDOC	-0.0135	0.785396	0.963	0.0854	0.212291	0.875	-0.445	0.36344	1	0.394	0.443951	0.95
ALG1	-0.0363	0.570611	0.95	0.0262	0.660102	0.944	0.153	0.578401	1	0.0204	0.933404	0.974
ALG10	0.14	0.0668586	0.607	-0.0326	0.650355	0.943
ALG11	-0.0445	0.422304	0.934	0.0465	0.542275	0.936	0.232	0.395159	1	0.122	0.597655	0.961
ALG12							0.00155	0.995653	1	0.256	0.332856	0.935
ALG13							-0.493	0.45521	1	-0.0503	0.930787	0.974
ALG2	-0.0168	0.832853	0.964	0.0475	0.620623	0.941	0.245	0.323484	1	0.00136	0.995312	0.975
ALG3	0.0533	0.541889	0.948	-0.209	0.0792122	0.742
ALG5	-0.0107	0.780301	0.962	-0.0622	0.282929	0.899
ALG9	0.0281	0.456894	0.939	0.0818	0.200162	0.87
ALK	-0.101	0.0888774	0.7	-0.0607	0.482783	0.93	-0.349	0.290808	1	-0.211	0.41891	0.947
ALKBH1	-0.0529	0.585563	0.951	0.0132	0.89904	0.955	-0.645	0.380919	1	0.609	0.188499	0.889
ALKBH4	0.181	0.0250495	0.228	0.347	0.0135656	0.24
ALKBH5	-0.0831	0.283182	0.905	-0.0526	0.520093	0.934	0.0344	0.904902	1	-0.604	0.0682753	0.7
ALKBH6							-1.32	0.0221471	1	-0.858	0.173961	0.88
ALKBH7	-0.0656	0.402173	0.931	-0.00493	0.933845	0.956
ALKBH8	0.0815	0.118394	0.774	0.0647	0.241351	0.886
ALMS1	-0.00898	0.772531	0.962	-0.13	0.0407659	0.583	-0.0867	0.723701	1	-0.462	0.077079	0.733
ALS2	0.0575	0.160721	0.833	0.0657	0.481044	0.93	-0.321	0.734521	1	1.53	0.0575298	0.648
ALX1	-0.0209	0.696619	0.958	-0.182	0.0631597	0.695
ALYREF	-0.0304	0.564367	0.95	-0.0843	0.397993	0.92	-0.0513	0.817275	1	-0.235	0.299933	0.928
AMBRA1	0.0159	0.741	0.961	0.00161	0.979751	0.957	-0.402	0.622039	1	0.256	0.771751	0.969
AMDHD2	0.0848	0.257473	0.895	0.096	0.110364	0.798	0.137	0.60232	1	0.00967	0.964889	0.974
AMER1	0.0543	0.374915	0.927	-0.0706	0.425363	0.924
AMER2	0.018	0.625685	0.954	0.212	0.0418306	0.59
AMER3	-0.133	0.21737	0.877	-0.0576	0.584268	0.939
AMFR	-0.0397	0.449879	0.938	-0.0384	0.800094	0.951	0.504	0.490535	1	1.14	0.0977459	0.788
AMIGO1	0.0105	0.875851	0.966	-0.00939	0.933214	0.956
AMMECR1L	-0.00793	0.963005	0.969	-0.409	0.0633417	0.695
AMN1	0.0294	0.631947	0.955	-0.0435	0.478021	0.93
AMOTL1							0.377	0.263875	1	0.0138	0.963882	0.974
AMPD2	0.0192	0.719684	0.959	0.0704	0.296598	0.902	0.243	0.232324	1	0.461	0.0293008	0.394
AMPH	-0.0387	0.367671	0.925	-0.178	0.0425391	0.595
AMZ2	0.0862	0.0990111	0.73	0.24	0.0380763	0.563
ANAPC1	0.0252	0.552202	0.949	-0.00619	0.911018	0.955	0.0635	0.75026	1	-0.211	0.252207	0.916
ANAPC10	0.00302	0.976798	0.969	0.0675	0.481783	0.93
ANAPC16							-0.126	0.633421	1	-0.472	0.0571061	0.645
ANAPC2	0.0269	0.44519	0.938	-0.121	0.0329935	0.52	0.853	0.0343807	1	0.656	0.0529881	0.62
ANAPC4	-0.0749	0.474282	0.941	-0.112	0.227359	0.881	-0.0793	0.844907	1	-0.151	0.636182	0.963
ANAPC5	-0.00374	0.925298	0.968	-0.0474	0.358439	0.914	-0.187	0.405299	1	-0.0415	0.84431	0.971
ANAPC7	-0.0416	0.385	0.929	-0.0953	0.113883	0.803	-0.248	0.505247	1	-0.595	0.145206	0.857
ANGEL1	0.0279	0.766779	0.962	-0.152	0.142014	0.833
ANGEL2	-0.00512	0.877929	0.966	-0.0321	0.583908	0.939	-0.245	0.456785	1	-0.306	0.311644	0.931
ANGPTL2							-0.634	0.246519	1	-0.579	0.39471	0.944
ANK1	-0.0244	0.836956	0.965	0.000756	0.99109	0.958	0.417	0.130013	1	0.202	0.41894	0.947
ANK2	-0.0113	0.849916	0.965	0.116	0.062144	0.691	-0.0831	0.666575	1	-0.104	0.551731	0.958
ANKFY1	0.0691	0.10138	0.736	0.0537	0.606144	0.94	-0.276	0.200316	1	-0.0797	0.623736	0.963
ANKH	-0.0395	0.600734	0.952	-0.0412	0.661446	0.944
ANKHD1	-0.0489	0.238396	0.887	-0.0831	0.0986804	0.781	0.0177	0.939859	1	-0.34	0.129614	0.84
ANKIB1	0.0552	0.541391	0.948	0.0704	0.456185	0.927
ANKLE2	-0.0861	0.0406286	0.41	-0.224	0.00341874	0.0325	0.156	0.520605	1	-0.357	0.15487	0.865
ANKMY2	-0.33	0.0177	0.153	-0.172	0.0173785	0.314	-0.698	0.316057	1	0.639	0.244352	0.913
ANKRD11	-0.0127	0.793685	0.963	0.0197	0.763566	0.949	-0.342	0.578057	1	-0.683	0.279324	0.923
ANKRD13A	0.0338	0.68675	0.958	0.123	0.236491	0.885	-0.0153	0.967458	1	0.209	0.452666	0.951
ANKRD17	-0.0482	0.379734	0.928	-0.016	0.759854	0.949	0.106	0.661483	1	-0.149	0.51492	0.956
ANKRD18A							0.0861	0.928926	1	2.15	0.0291737	0.392
ANKRD20A12P							0.593	0.571721	1	1.62	0.0272861	0.365
ANKRD26	-0.293	0.0014763	0.000364	-0.126	0.187874	0.864	0.0934	0.909003	1	0.756	0.376213	0.942
ANKRD28	-0.00614	0.904059	0.967	0.0266	0.695405	0.946	-0.145	0.546892	1	-0.0427	0.857542	0.972
ANKRD30A	-0.0297	0.583168	0.951	0.0424	0.447357	0.926	-0.646	0.174299	1	-0.644	0.181303	0.885
ANKRD44	-0.0178	0.846824	0.965	-0.0275	0.773174	0.95	0.09	0.648541	1	-0.0155	0.926362	0.974
ANKRD46	-0.00976	0.879425	0.966	-0.0896	0.368977	0.916	0.221	0.445424	1	0.167	0.478228	0.953
ANKRD50	-0.00439	0.927691	0.968	-0.0571	0.299385	0.903	-0.219	0.730588	1	0.0329	0.959528	0.974
ANKRD52	0.119	0.139488	0.808	-0.0676	0.465661	0.928	0.0387	0.87971	1	-0.394	0.125727	0.835
ANKS1A	0.0403	0.601532	0.952	0.122	0.0633129	0.695	0.166	0.564218	1	0.0524	0.822404	0.971
ANKZF1	0.00109	0.985208	0.969	0.0591	0.380547	0.918
ANLN	-0.18	0.00207951	0.00114	-0.628	7.74718e-06	1.11e-13
ANO10							0.0772	0.684028	1	0.0631	0.712168	0.967
ANO6	-0.00681	0.836222	0.965	-0.0539	0.24193	0.887	0.154	0.549168	1	-0.0829	0.712527	0.967
ANP32A	0.0573	0.308741	0.912	-0.0565	0.551381	0.936	0.191	0.551776	1	0.195	0.514585	0.956
ANP32B	-0.0553	0.319126	0.915	-0.0846	0.258627	0.892	0.0131	0.96114	1	-0.101	0.669315	0.965
ANP32E	0.0898	0.293941	0.908	-0.0797	0.468025	0.929	0.183	0.582708	1	-0.0851	0.769723	0.969
ANTXR1	0.0162	0.891346	0.967	-0.0942	0.379684	0.918
ANTXR2							0.184	0.526075	1	0.208	0.356253	0.939
ANXA11	0.0556	0.356329	0.923	-0.0558	0.510051	0.933
ANXA2	-0.0488	0.292398	0.907	-0.0355	0.521293	0.934	0.0372	0.847766	1	0.0552	0.764996	0.969
ANXA4	-0.0261	0.384456	0.928	0.234	0.00203546	0.011
ANXA5	0.0176	0.676844	0.957	-0.0628	0.24136	0.886	-0.532	0.635698	1	0.0328	0.973886	0.975
ANXA6	0.038	0.322187	0.916	0.0973	0.157207	0.845	-0.0126	0.947315	1	0.162	0.381683	0.942
ANXA7	0.056	0.147601	0.819	0.068	0.368554	0.916	0.105	0.609571	1	-0.00158	0.996242	0.975
AP1B1	-0.00487	0.889202	0.966	-0.00692	0.884607	0.954	-0.0269	0.89465	1	0.145	0.452469	0.951
AP1G1	0.0138	0.659273	0.956	-0.00354	0.937058	0.956	-0.0294	0.93113	1	0.278	0.396737	0.944
AP1M1	0.0619	0.31799	0.915	0.023	0.665436	0.944	0.515	0.0305398	1	0.213	0.249942	0.915
AP1S1	0.0476	0.313101	0.913	0.0505	0.420853	0.923	0.0286	0.969234	1	-0.0963	0.911119	0.973
AP1S2							0.159	0.584912	1	-0.269	0.346021	0.937
AP2A1	-0.00874	0.772295	0.962	0.022	0.624082	0.942	0.166	0.540445	1	0.387	0.143108	0.855
AP2A2	-0.0667	0.414997	0.933	0.0311	0.715688	0.947	0.223	0.360143	1	0.208	0.314648	0.931
AP2B1	-0.0345	0.31453	0.914	-0.0322	0.512375	0.933	-0.131	0.660721	1	-0.435	0.152128	0.863
AP2M1	0.0054	0.871245	0.966	0.00764	0.908041	0.955	0.144	0.566884	1	-0.0634	0.768035	0.969
AP2S1	-0.045	0.473392	0.941	0.0406	0.557487	0.937	-0.125	0.846023	1	0.492	0.459933	0.951
AP3B1	-0.0132	0.685617	0.958	-0.0162	0.76731	0.949	0.13	0.57085	1	0.0587	0.751165	0.968
AP3B2	0.0524	0.162228	0.835	0.119	0.0859213	0.757	0.279	0.179274	1	0.217	0.25058	0.915
AP3D1	0.0361	0.361114	0.924	0.0628	0.297687	0.902	0.0548	0.810375	1	0.156	0.384288	0.943
AP3M1	0.00327	0.940934	0.968	0.0316	0.579757	0.938	0.0681	0.78662	1	0.000196	0.999158	0.975
AP3M2	0.0365	0.635893	0.955	0.0594	0.364911	0.915	0.272	0.379911	1	0.28	0.292631	0.927
AP3S1	0.0816	0.0744246	0.644	-0.000439	0.997147	0.958	-0.0361	0.910994	1	0.189	0.483983	0.953
AP3S2	0.0628	0.180796	0.852	0.0549	0.358071	0.914	0.344	0.297747	1	0.34	0.271896	0.921
AP4E1	-0.00358	0.961279	0.969	-0.00842	0.898814	0.955	0.226	0.367348	1	0.0849	0.697582	0.966
AP4M1							-0.513	0.452837	1	-0.0363	0.959057	0.974
AP4S1	0.0504	0.573437	0.95	0.101	0.195081	0.868
AP5M1	-0.00561	0.92964	0.968	0.0974	0.252567	0.89
AP5Z1	0.0635	0.225038	0.881	0.0712	0.156334	0.844
APAF1	0.0579	0.207477	0.871	0.0205	0.805732	0.951	0.289	0.627714	1	0.218	0.686626	0.966
APBA1	-0.00548	0.959522	0.969	0.261	0.104256	0.79	0.271	0.769523	1	-0.311	0.714992	0.967
APBA2	-0.0896	0.130644	0.795	-0.0921	0.209055	0.874	0.164	0.626215	1	0.21	0.523432	0.956
APBB1	-0.155	0.0686163	0.616	-0.213	0.0267796	0.454	-0.122	0.742496	1	-0.272	0.506575	0.955
APC	-0.0723	0.06473	0.595	-0.0719	0.192199	0.866
APC2	-0.0283	0.599038	0.952	0.0237	0.719748	0.947
APEH	0.0059	0.878394	0.966	0.0254	0.692942	0.946	0.043	0.879379	1	0.469	0.105746	0.804
APEX1	0.0544	0.197435	0.864	0.0708	0.190346	0.865	0.248	0.379156	1	0.0742	0.74338	0.968
APEX2							-1.14	0.144478	1	-1.39	0.0518706	0.613
APH1A	0.0515	0.473513	0.941	0.0972	0.221684	0.879	0.273	0.324836	1	0.235	0.321627	0.933
API5	-0.0277	0.409748	0.933	0.0127	0.788816	0.95	0.218	0.436363	1	0.462	0.119078	0.826
APIP	0.00775	0.95916	0.969	0.0414	0.730049	0.948	-0.0385	0.979063	1	1.45	0.304268	0.929
APLP1							0.454	0.0750674	1	0.715	0.00580174	0.0261
APLP2	-0.00776	0.888396	0.966	-0.0957	0.251141	0.89	0.121	0.550968	1	0.276	0.28072	0.924
APMAP	-0.017	0.675154	0.957	0.0312	0.540063	0.935	0.177	0.500143	1	-0.0101	0.962759	0.974
APOB	-0.0259	0.465278	0.94	-0.232	0.00799521	0.121	0.241	0.764763	1	0.487	0.384275	0.943
APOBEC3C							0.399	0.220579	1	0.681	0.0655244	0.688
APOC3	0.414	0.0257599	0.235	0.594	0.00146375	0.00497
APOE	0.0922	0.218446	0.877	-0.022	0.787791	0.95	-0.093	0.802351	1	-0.738	0.0460226	0.571
APOL2	0.0256	0.700631	0.959	-0.0777	0.361026	0.915
APOO	0.0584	0.778097	0.962	-0.0666	0.710207	0.947	-0.441	0.43131	1	0.0389	0.865852	0.972
APOOL							0.149	0.55802	1	-0.0404	0.872169	0.972
APP	0.0118	0.72919	0.96	-0.0243	0.764996	0.949	0.19	0.424557	1	0.332	0.160292	0.87
APPBP2	-0.0023	0.970469	0.969	0.0393	0.759501	0.949
APPL1	0.0402	0.286208	0.906	0.0365	0.835636	0.952	0.151	0.499185	1	-0.19	0.376628	0.942
APPL2	0.0565	0.209563	0.872	0.11	0.162774	0.849	0.132	0.596807	1	0.172	0.35355	0.938
APRT	0.0307	0.386741	0.929	0.0897	0.154746	0.843	0.0961	0.619845	1	0.346	0.0737898	0.721
APTX	0.0149	0.676689	0.957	0.164	0.00915268	0.143	0.377	0.469139	1	0.684	0.26533	0.92
AQR	-0.0593	0.0996226	0.731	-0.0284	0.544946	0.936	0.0824	0.698486	1	-0.142	0.511443	0.956
ARAF	-0.0129	0.871063	0.966	0.0107	0.897158	0.955	0.335	0.184134	1	0.12	0.559719	0.959
ARAP1	0.0328	0.727641	0.96	0.135	0.153637	0.842	0.328	0.227994	1	0.0196	0.917908	0.973
ARAP3							0.403	0.210762	1	0.124	0.671571	0.965
ARCN1	0.0274	0.550753	0.949	-0.0237	0.726616	0.947	-0.0187	0.930977	1	0.209	0.221924	0.905
ARF3	0.0916	0.482185	0.942	0.00835	0.956105	0.957	-0.743	0.348199	1	0.125	0.910555	0.973
ARF4	-0.0165	0.692846	0.958	0.0812	0.249361	0.889	0.18	0.498702	1	0.148	0.519291	0.956
ARF5	0.118	0.0201973	0.18	0.0639	0.553824	0.937	0.184	0.594539	1	0.541	0.159019	0.869
ARF6	0.0327	0.694492	0.958	-0.116	0.247447	0.888	0.382	0.344256	1	0.514	0.241113	0.912
ARFGAP1	0.0496	0.302689	0.91	0.0154	0.803233	0.951	0.403	0.150128	1	0.172	0.436316	0.949
ARFGAP2	0.0086	0.842939	0.965	-0.0781	0.222326	0.88	0.0152	0.95743	1	0.076	0.815869	0.97
ARFGAP3	-0.00661	0.874293	0.966	-0.0511	0.342811	0.911	-0.973	0.347441	1	-0.452	0.691882	0.966
ARFGEF1	0.0719	0.0783889	0.661	0.106	0.0624325	0.692	-0.319	0.531055	1	0.847	0.0540827	0.627
ARFGEF2	0.138	0.110653	0.758	0.239	0.0604019	0.684	0.221	0.433649	1	0.0737	0.738932	0.968
ARFIP1	-0.0244	0.541059	0.948	-0.131	0.0209767	0.374	-0.141	0.575909	1	0.222	0.358202	0.939
ARFIP2	0.149	0.0513504	0.506	0.101	0.226339	0.881	0.265	0.347698	1	0.363	0.116699	0.822
ARFRP1	-0.033	0.579415	0.951	0.103	0.26312	0.893
ARG1	0.238	0.274572	0.902	0.289	0.163309	0.849
ARG2							-0.689	0.304644	1	-0.801	0.208092	0.899
ARGLU1	0.00401	0.917616	0.967	0.0254	0.739084	0.948	-0.33	0.643185	1	-0.232	0.744186	0.968
ARHGAP1	0.012	0.820838	0.964	0.0571	0.391126	0.919	0.0927	0.765614	1	0.0471	0.852167	0.972
ARHGAP10	-0.00805	0.880518	0.966	0.0298	0.656662	0.944
ARHGAP11A	-0.206	0.0186091	0.164	-0.494	0.000453931	0.000169
ARHGAP12	0.0268	0.623762	0.954	-0.0168	0.783789	0.95
ARHGAP15	-0.136	0.0202515	0.181	-0.135	0.0342849	0.531
ARHGAP17	0.00155	0.969673	0.969	-0.0582	0.393567	0.92	-0.0802	0.742255	1	-0.00611	0.976448	0.975
ARHGAP18	0.0144	0.915517	0.967	-0.0903	0.484913	0.93
ARHGAP21	-0.00211	0.954021	0.968	-0.0356	0.557244	0.937	-0.0274	0.91854	1	-0.438	0.118304	0.825
ARHGAP26	0.0261	0.749208	0.961	0.226	0.011345	0.192
ARHGAP32	-0.0529	0.19019	0.859	-0.0773	0.148231	0.838
ARHGAP35	0.00391	0.919504	0.967	0.0394	0.446522	0.926	0.085	0.700374	1	0.175	0.428975	0.948
ARHGAP39	0.0646	0.385674	0.929	0.0467	0.479611	0.93	-0.00207	0.992594	1	-0.297	0.240903	0.912
ARHGAP5	0.0255	0.570587	0.95	-0.1	0.313039	0.906	-0.517	0.230322	1	-0.00934	0.971069	0.975
ARHGDIA	-0.0152	0.703783	0.959	0.0344	0.682389	0.945	-1.12	0.186076	1	-0.152	0.638736	0.963
ARHGEF1	0.0837	0.176621	0.848	-0.0422	0.509352	0.933	0.498	0.120892	1	0.486	0.103164	0.799
ARHGEF10	0.0133	0.806854	0.963	-0.018	0.768419	0.949	-0.0819	0.760758	1	-0.592	0.0336273	0.449
ARHGEF11	-0.0108	0.885363	0.966	-0.068	0.306315	0.904	-0.0193	0.956337	1	-0.144	0.677805	0.965
ARHGEF12	-0.00714	0.827097	0.964	0.0744	0.149045	0.839	-0.655	0.0805362	1	-0.31	0.196465	0.893
ARHGEF17	0.315	0.0464359	0.465	0.296	0.153474	0.842
ARHGEF18	-0.0168	0.747547	0.961	0.026	0.68373	0.945	0.181	0.446706	1	0.131	0.547047	0.958
ARHGEF2	-0.0374	0.365874	0.925	-0.0171	0.743616	0.948	-0.0768	0.799982	1	-0.351	0.116154	0.821
ARHGEF40	-0.354	0.241467	0.889	-0.395	0.189233	0.865	0.0617	0.774565	1	-0.253	0.186283	0.888
ARHGEF7	0.0576	0.129107	0.793	0.0212	0.7071	0.946	0.119	0.792125	1	-0.0579	0.895106	0.973
ARHGEF9	0.248	0.0532525	0.521	0.28	0.0192416	0.346
ARID1A	0.0443	0.475111	0.941	0.0986	0.16987	0.854	0.114	0.658535	1	0.0523	0.814064	0.97
ARID1B	0.0136	0.799212	0.963	0.0548	0.372789	0.916	0.134	0.581115	1	-0.116	0.56602	0.959
ARID2	-0.0423	0.234128	0.885	-0.0131	0.794425	0.951	-0.309	0.193436	1	-0.357	0.117257	0.823
ARID3A							-0.0152	0.955831	1	0.378	0.236406	0.91
ARID3B							-0.586	0.156436	1	-0.0176	0.967233	0.974
ARID4A	0.215	0.148742	0.82	0.092	0.536006	0.935	-0.0829	0.845064	1	-0.302	0.468754	0.952
ARID4B	-0.0402	0.310526	0.913	-0.0445	0.397969	0.92	0.131	0.609116	1	-0.0499	0.817935	0.97
ARID5B	0.0334	0.687134	0.958	-0.258	0.271485	0.896
ARIH1	-0.0264	0.671609	0.957	0.0378	0.518091	0.934	0.414	0.157058	1	0.281	0.24835	0.914
ARL1	-0.0759	0.579195	0.951	0.0392	0.746897	0.948	0.223	0.43132	1	0.235	0.290748	0.926
ARL10	-0.0287	0.788989	0.963	0.0339	0.749427	0.949	0.0404	0.841458	1	0.161	0.385017	0.943
ARL13B	0.156	0.205232	0.869	0.114	0.305458	0.904
ARL14EP							0.362	0.337275	1	0.261	0.440781	0.949
ARL15	-0.121	0.0942073	0.716	-0.0241	0.803985	0.951	0.0148	0.965395	1	0.216	0.506355	0.955
ARL2	0.0171	0.825097	0.964	-0.00238	0.974552	0.957	-0.104	0.692241	1	0.172	0.56134	0.959
ARL2BP	-0.0181	0.699297	0.958	-0.208	0.196543	0.868	0.105	0.714733	1	0.00576	0.982058	0.975
ARL3	0.0227	0.574284	0.95	-0.025	0.70168	0.946	-0.31	0.735251	1	0.326	0.689539	0.966
ARL5A	0.0305	0.724646	0.96	0.00206	0.981401	0.958
ARL6	0.0994	0.0279748	0.262	0.0943	0.0845916	0.754	0.0696	0.812853	1	-0.172	0.511529	0.956
ARL6IP1	0.0448	0.758296	0.961	0.0294	0.776577	0.95	0.27	0.326816	1	-0.162	0.474128	0.953
ARL6IP4	-0.0715	0.590227	0.952	-0.15	0.198339	0.869
ARL6IP5	0.0465	0.677772	0.957	0.031	0.804039	0.951	0.0532	0.900497	1	0.712	0.0827369	0.751
ARL6IP6	-0.0197	0.828152	0.964	-0.133	0.248932	0.889
ARL8A	-0.1	0.473537	0.941	0.216	0.181987	0.861
ARL8B	0.0296	0.646048	0.955	0.0356	0.599112	0.94
ARMC1	-0.0157	0.645747	0.955	-0.0243	0.726706	0.947	0.125	0.659291	1	-0.0164	0.944593	0.974
ARMC10	0.0406	0.501404	0.944	-0.00124	0.978439	0.957	0.202	0.481564	1	0.178	0.433613	0.949
ARMC6	0.000758	0.981821	0.969	-0.0102	0.822063	0.952	-0.142	0.507879	1	0.0651	0.722936	0.967
ARMC8	0.00927	0.881749	0.966	-0.0323	0.687411	0.945	-0.232	0.353122	1	-0.0658	0.718128	0.967
ARMC9	0.123	0.0119648	0.0822	0.125	0.0201927	0.362	0.0186	0.931753	1	0.0245	0.90481	0.973
ARMCX1	0.00858	0.812989	0.964	-0.0203	0.692843	0.946
ARMCX2	-0.0865	0.127685	0.79	-0.0667	0.374535	0.917	0.488	0.168057	1	0.53	0.0940209	0.78
ARMCX3	-0.0175	0.63159	0.954	0.11	0.0831831	0.751	0.301	0.28006	1	0.221	0.305714	0.929
ARMCX5							-0.013	0.965884	1	-0.149	0.555781	0.959
ARMH3	-0.0706	0.513465	0.945	-0.0727	0.318707	0.907	0.13	0.696461	1	0.0487	0.835457	0.971
ARMT1	0.00654	0.980441	0.969	0.149	0.496437	0.932	-1.57	0.0772942	1	0.533	0.338502	0.936
ARNT	-0.308	0.00727735	0.0334	-0.213	0.053728	0.656
ARNT2	-0.013	0.868953	0.966	-0.195	0.304442	0.904
ARPC1A	0.107	0.286479	0.906	0.00119	0.992196	0.958	0.3	0.358359	1	0.263	0.285538	0.925
ARPC1B	0.0352	0.333323	0.918	-0.019	0.851948	0.953	0.488	0.332738	1	0.27	0.549108	0.958
ARPC2	0.00428	0.90065	0.967	0.0766	0.138104	0.829	0.351	0.702972	1	0.371	0.736007	0.968
ARPC3	0.194	0.373601	0.927	-0.0157	0.941239	0.956	-0.0207	0.945874	1	-0.138	0.518738	0.956
ARPC4	0.0159	0.742876	0.961	0.0341	0.547055	0.936	0.0687	0.784845	1	0.138	0.529937	0.957
ARPC5	0.0399	0.289175	0.906	-0.00542	0.93965	0.956	-0.379	0.494084	1	-0.449	0.489705	0.954
ARPC5L	0.0101	0.898674	0.967	-0.0606	0.41747	0.923	0.228	0.470039	1	0.179	0.491931	0.954
ARPIN	0.0527	0.223939	0.88	-0.11	0.0627562	0.693
ARPP19	-0.00722	0.922809	0.968	-0.417	0.00983701	0.158	0.269	0.372858	1	-0.142	0.553497	0.959
ARRB1	0.0446	0.319642	0.915	0.0724	0.149926	0.839	-0.394	0.433539	1	0.0619	0.801143	0.97
ARRB2	0.0542	0.267114	0.899	-0.12	0.0751608	0.731	-0.516	0.0974635	1	-0.58	0.0653413	0.687
ARSA							0.0735	0.803454	1	-0.215	0.438132	0.949
ARSB	0.0212	0.668883	0.957	0.121	0.080598	0.745	-0.206	0.471785	1	0.112	0.527369	0.957
ARVCF	0.00981	0.795759	0.963	0.0134	0.772907	0.95	-0.239	0.51347	1	0.436	0.0416057	0.533
AS3MT	-0.109	0.057951	0.554	-0.0745	0.219496	0.878
ASAH1	0.0616	0.0867311	0.692	0.124	0.0229804	0.404	-0.175	0.664768	1	0.561	0.0868017	0.762
ASAP1	0.00422	0.914914	0.967	-0.0106	0.85663	0.953	-0.0437	0.832922	1	-0.0401	0.828994	0.971
ASAP2	-0.039	0.342371	0.92	-0.0264	0.627013	0.942	-0.396	0.727607	1	0.363	0.762416	0.969
ASAP3							-1.74	0.0227428	1	0.042	0.850866	0.971
ASB3							-0.959	0.191661	1	-0.939	0.204696	0.897
ASCC1	-0.0294	0.551096	0.949	0.0465	0.355047	0.914	0.0332	0.908897	1	0.161	0.430972	0.948
ASCC2	-0.0495	0.587888	0.951	0.0484	0.665321	0.944	0.257	0.242381	1	0.457	0.0448692	0.561
ASCC3	0.097	0.020853	0.187	0.334	0.000975447	0.00189	0.503	0.0714447	1	0.554	0.0294983	0.396
ASDURF	0.000484	0.993042	0.97	0.113	0.257012	0.891
ASF1A	0.0898	0.189895	0.859	-0.122	0.0379246	0.562
ASF1B	-0.115	0.268378	0.899	-0.346	0.0250547	0.432
ASH2L	0.0268	0.430788	0.936	0.0229	0.62712	0.942	-0.0788	0.715823	1	-0.1	0.559384	0.959
ASIC1	0.157	0.0424877	0.429	0.116	0.32217	0.907
ASL							-0.0725	0.874212	1	0.346	0.498926	0.955
ASMTL	-0.00417	0.951607	0.968	0.134	0.0514497	0.645	-0.345	0.584329	1	-0.0132	0.975317	0.975
ASNA1	0.00937	0.794282	0.963	-0.000868	0.987568	0.958	-0.278	0.538437	1	0.669	0.0726444	0.717
ASNS	-0.0163	0.676946	0.957	-0.126	0.0597945	0.682	0.274	0.219277	1	-0.0365	0.850364	0.971
ASNSD1	0.0312	0.622767	0.954	-0.0573	0.448423	0.927
ASPH	-0.0161	0.672983	0.957	0.0077	0.934526	0.956	-0.0739	0.809118	1	0.211	0.488797	0.954
ASPHD1	0.143	0.32353	0.916	0.18	0.194401	0.867	0.751	0.091827	1	0.757	0.0370799	0.488
ASPHD2	-0.186	0.345025	0.921	0.273	0.0263999	0.449
ASPM	0.0655	0.601759	0.952	0.192	0.171573	0.855	0.558	0.169981	1	0.477	0.243718	0.913
ASPSCR1	0.0508	0.196168	0.863	0.00618	0.903984	0.955	0.117	0.588455	1	-0.0133	0.938946	0.974
ASRGL1	-0.000687	0.986475	0.969	0.0576	0.259354	0.892	0.125	0.654151	1	-0.166	0.503601	0.955
ASS1	0.0266	0.396489	0.931	0.0232	0.70601	0.946	0.607	0.28354	1	0.381	0.508259	0.955
ASTN1	0.0458	0.568586	0.95	0.0232	0.754556	0.949
ASTN2	-0.101	0.0859937	0.69	0.00452	0.939212	0.956
ASXL1	-0.0185	0.795088	0.963	0.0267	0.740648	0.948
ASXL2							0.11	0.710811	1	-0.0117	0.963677	0.974
ASXL3	-0.0265	0.572845	0.95	0.174	0.0674238	0.709
ATAD1	0.0453	0.712915	0.959	0.16	0.208693	0.874	-0.327	0.552814	1	0.0691	0.89911	0.973
ATAD2	-0.14	0.0116339	0.0785	-0.364	0.000238719	1.37e-05	-1.42	0.000956661	1	-1.78	0.000553633	1.2e-05
ATAD2B	0.029	0.680045	0.957	0.0143	0.853852	0.953	-0.627	0.198051	1	0.023	0.975224	0.975
ATAD3A	-0.0402	0.315202	0.914	-0.0338	0.696685	0.946	0.316	0.285747	1	0.237	0.392004	0.944
ATAD3B	-0.0126	0.803203	0.963	0.0409	0.59823	0.94	-0.259	0.325459	1	-0.475	0.0625759	0.674
ATAD5	-0.152	0.04462	0.449	-0.219	0.0247502	0.428	-0.00569	0.991177	1	-0.53	0.175235	0.881
ATAT1	0.0727	0.0996665	0.732	0.107	0.0617073	0.689	0.117	0.648516	1	0.189	0.362627	0.94
ATCAY	-0.0354	0.7261	0.96	-0.0768	0.411184	0.922	-0.191	0.533771	1	0.34	0.389889	0.943
ATE1	-0.0388	0.777012	0.962	0.157	0.354544	0.913
ATF2	-0.0527	0.437453	0.937	-0.139	0.131726	0.823
ATF6	0.141	0.134554	0.801	0.141	0.208926	0.874
ATF7IP	-0.0504	0.248788	0.892	-0.149	0.0306514	0.497	0.246	0.367206	1	-0.0769	0.748278	0.968
ATG101							-0.223	0.360097	1	-0.115	0.664744	0.965
ATG13	0.0691	0.277971	0.903	0.0958	0.249908	0.889	-0.815	0.124552	1	-0.904	0.0802433	0.743
ATG16L1	-0.00226	0.986932	0.969	0.0122	0.92963	0.956	-1.22	0.292449	1	-0.149	0.899264	0.973
ATG2A	0.112	0.704259	0.959	0.127	0.572836	0.938
ATG2B	0.0819	0.0766554	0.654	0.0135	0.822122	0.952	0.1	0.711872	1	-0.686	0.0169892	0.195
ATG3	0.0274	0.523946	0.946	-0.0516	0.383349	0.918	0.0945	0.857108	1	-0.024	0.968914	0.975
ATG4B	0.0814	0.503075	0.944	-0.0699	0.50659	0.932	0.296	0.58925	1	0.238	0.693394	0.966
ATG5							-0.504	0.248435	1	-0.544	0.213763	0.901
ATG7	0.0284	0.628539	0.954	0.0326	0.522143	0.934	-0.0764	0.874875	1	0.797	0.042688	0.543
ATG9A	0.0713	0.246381	0.891	0.0717	0.324884	0.908	-0.475	0.65597	1	0.69	0.431971	0.948
ATIC	0.0352	0.359118	0.924	-0.0228	0.627167	0.942	0.0374	0.850142	1	0.135	0.452981	0.951
ATL1	-0.0595	0.162702	0.835	-0.00302	0.953141	0.957	0.102	0.613832	1	-0.119	0.496478	0.954
ATL2	0.0136	0.788741	0.963	-0.115	0.270074	0.895	0.0607	0.809001	1	-0.101	0.606248	0.962
ATL3	0.0213	0.607374	0.953	-0.0253	0.706997	0.946	-0.533	0.0622951	1	-0.425	0.0830805	0.752
ATM	-0.017	0.807976	0.963	0.0826	0.401212	0.921	-0.653	0.0535828	1	-0.535	0.0918817	0.775
ATN1	-0.17	0.266988	0.899	0.393	0.0172766	0.312	0.372	0.715937	1	-0.864	0.254001	0.916
ATOX1	-0.0408	0.474692	0.941	-0.0786	0.209659	0.874
ATP11C	-0.000377	0.99205	0.97	0.00934	0.851367	0.953	0.127	0.516145	1	0.391	0.0570297	0.645
ATP13A1	0.0179	0.558027	0.949	0.0556	0.277578	0.897	-0.12	0.529705	1	0.0693	0.685787	0.966
ATP13A3	0.139	0.115191	0.767	0.247	0.0488853	0.632	-0.594	0.256668	1	-0.748	0.224401	0.906
ATP1A1	0.0413	0.237812	0.887	-0.0128	0.827909	0.952	0.258	0.222034	1	-0.0874	0.669071	0.965
ATP1A3	-0.00566	0.856403	0.965	-0.0196	0.675212	0.945	0.113	0.612297	1	0.319	0.130128	0.84
ATP1B1	0.0238	0.5291	0.947	-0.0344	0.446324	0.926	0.205	0.396596	1	0.211	0.325978	0.934
ATP1B3	-0.0323	0.456744	0.939	-0.118	0.0700013	0.717	-0.403	0.162784	1	0.148	0.728863	0.967
ATP2A2	0.0271	0.581706	0.951	0.0177	0.775641	0.95	0.0594	0.763689	1	-0.0642	0.718307	0.967
ATP2B1	0.0323	0.454439	0.939	0.0591	0.413185	0.922	-0.14	0.588052	1	-0.0237	0.926151	0.974
ATP2B2	-0.0109	0.883663	0.966	0.409	0.000598254	0.000432
ATP2C1	-0.0511	0.292762	0.908	-0.0144	0.814073	0.951	0.123	0.700075	1	0.247	0.459329	0.951
ATP5F1A	-0.0229	0.461501	0.94	0.0152	0.793715	0.951	0.0971	0.671667	1	0.244	0.218461	0.903
ATP5F1B	0.00547	0.856413	0.965	0.0505	0.409341	0.922	-0.029	0.923055	1	-0.134	0.643997	0.964
ATP5F1C	0.0444	0.482196	0.942	0.0348	0.562919	0.937	0.261	0.275279	1	0.259	0.239681	0.912
ATP5F1D	0.00343	0.919534	0.967	0.0613	0.482574	0.93	0.56	0.347888	1	0.835	0.170424	0.877
ATP5F1E	0.0506	0.682844	0.958	-0.0724	0.736874	0.948
ATP5F1EP2	0.0608	0.533539	0.947	0.0839	0.587199	0.939
ATP5IF1	0.235	0.177413	0.849	0.0465	0.688415	0.945
ATP5MC1	-0.0233	0.502881	0.944	0.0473	0.336932	0.91	-1.12	0.328688	1	0.249	0.343825	0.937
ATP5MD	0.00581	0.919454	0.967	-0.0294	0.530635	0.935	0.231	0.356772	1	0.127	0.55797	0.959
ATP5ME	-0.0198	0.731256	0.96	0.00921	0.887269	0.954	0.076	0.757496	1	0.0924	0.627374	0.963
ATP5MF							0.261	0.381291	1	0.195	0.479903	0.953
ATP5MG	-0.0365	0.292021	0.907	0.0156	0.724163	0.947	0.194	0.415965	1	0.399	0.109958	0.812
ATP5MPL	0.0122	0.946776	0.968	-0.0935	0.57064	0.938	0.114	0.707557	1	0.249	0.293347	0.927
ATP5PB	0.0533	0.505405	0.944	0.0839	0.341495	0.911	0.078	0.710297	1	0.183	0.323789	0.933
ATP5PD	0.00742	0.887165	0.966	-0.00604	0.94153	0.956	0.291	0.31243	1	0.201	0.447017	0.95
ATP5PF	0.212	0.374725	0.927	0.381	0.0771667	0.737	0.101	0.754432	1	0.38	0.329833	0.934
ATP5PO	-0.0028	0.948467	0.968	-0.0624	0.443387	0.926	0.0224	0.942783	1	0.405	0.212654	0.901
ATP6AP1	-0.0238	0.602432	0.953	-0.025	0.769073	0.949	-0.871	0.454194	1	-0.00511	0.996614	0.975
ATP6AP2	0.0377	0.511879	0.945	0.0182	0.869805	0.954	0.048	0.833577	1	0.121	0.572366	0.96
ATP6V0A1	-0.00831	0.81037	0.964	0.0847	0.136684	0.828	0.313	0.159165	1	0.502	0.0232534	0.303
ATP6V0A2	-0.0262	0.672449	0.957	-0.0655	0.439831	0.926	0.0407	0.836416	1	-0.242	0.210725	0.9
ATP6V0C	-0.292	0.455133	0.939	0.0112	0.978215	0.957
ATP6V0D1	0.00534	0.871464	0.966	0.0914	0.107725	0.795	-0.635	0.506066	1	0.786	0.0638087	0.68
ATP6V1A	-0.0115	0.7843	0.962	0.101	0.112279	0.801	0.338	0.108965	1	0.378	0.0501369	0.601
ATP6V1B2	0.0211	0.606756	0.953	0.123	0.17455	0.856	0.28	0.308941	1	0.244	0.339494	0.936
ATP6V1C1	0.0125	0.713461	0.959	0.0412	0.458664	0.928	0.197	0.504769	1	0.139	0.559124	0.959
ATP6V1D	0.0717	0.536137	0.947	-0.0562	0.586535	0.939	0.156	0.548603	1	0.138	0.516825	0.956
ATP6V1E1	-0.0751	0.359493	0.924	0.00769	0.905582	0.955	-0.167	0.515263	1	-0.252	0.248199	0.914
ATP6V1F	0.0473	0.81214	0.964	0.381	0.00715771	0.104	0.00522	0.984757	1	0.2	0.551525	0.958
ATP6V1G1	0.0603	0.268346	0.899	0.0255	0.744054	0.948	-0.175	0.866715	1	0.831	0.46384	0.952
ATP6V1G2	-0.0526	0.402732	0.932	0.165	0.0453791	0.612
ATP6V1H	0.00745	0.84251	0.965	0.0965	0.108503	0.796	0.272	0.388592	1	0.676	0.0543958	0.629
ATP7A	-0.088	0.322241	0.916	0.101	0.313927	0.906	0.277	0.28038	1	0.207	0.340754	0.936
ATP8A1	0.0183	0.677565	0.957	0.0644	0.184384	0.862	-0.214	0.449404	1	-0.332	0.239219	0.911
ATP9A	0.0287	0.459862	0.939	0.155	0.0117833	0.202
ATP9B	0.000317	0.998465	0.97	-0.054	0.809945	0.951	0.0837	0.770982	1	-0.124	0.558109	0.959
ATPAF1	-0.0634	0.160145	0.833	0.0508	0.302915	0.903	0.481	0.157586	1	0.483	0.138198	0.85
ATPAF2	0.0447	0.501076	0.944	0.0299	0.655337	0.943	0.119	0.684067	1	0.409	0.118582	0.825
ATR	-0.506	4.2489e-06	4.88e-13	-0.714	5.16636e-06	1.11e-13	-0.0654	0.808604	1	-0.206	0.416342	0.947
ATRAID	-0.143	0.0732845	0.639	-0.0126	0.885217	0.954
ATRIP							-0.223	0.425583	1	-0.371	0.234378	0.91
ATRN	0.0846	0.0702703	0.625	0.048	0.3525	0.913	0.2	0.300336	1	0.226	0.252788	0.916
ATRX	-0.0667	0.180248	0.851	0.0789	0.237345	0.885	-0.32	0.435293	1	-0.301	0.448452	0.95
ATXN10	0.0176	0.654504	0.956	0.00267	0.960656	0.957	0.0328	0.883089	1	-0.0471	0.796933	0.97
ATXN1L	-0.000772	0.989061	0.97	0.119	0.120003	0.811	0.361	0.201863	1	0.0621	0.804719	0.97
ATXN2	-0.0476	0.276115	0.902	0.00216	0.963288	0.957	-0.407	0.510526	1	-0.486	0.455219	0.951
ATXN2L	-0.0105	0.761157	0.961	-0.112	0.0438136	0.603	0.182	0.422368	1	-0.348	0.0882759	0.766
ATXN3	-0.0386	0.394573	0.93	0.0205	0.716939	0.947
ATXN7							-0.907	0.0343616	1	-0.644	0.138925	0.85
ATXN7L2							-0.296	0.372935	1	-0.82	0.00547519	0.023
ATXN7L3							-0.0114	0.965482	1	-0.113	0.629648	0.963
ATXN7L3B	-0.0832	0.273697	0.901	-0.0225	0.707275	0.946	0.151	0.562694	1	-0.0854	0.673133	0.965
AUH							0.275	0.275338	1	0.455	0.0737949	0.722
AUP1	-0.00953	0.805643	0.963	0.0263	0.691203	0.946
AURKA							-0.704	0.0488685	1	-2.06	0.000179342	2.97e-08
AURKB	-0.213	0.00083756	5.22e-05	-0.687	5.06243e-06	1.11e-13	-1.07	0.00479505	1	-2.44	1.64183e-05	1.28e-13
AUTS2	0.0737	0.464653	0.94	0.123	0.439706	0.926
AVEN	0.107	0.0543889	0.529	-0.191	0.0914302	0.768	0.243	0.358638	1	0.0575	0.790026	0.97
AVL9	0.0335	0.721168	0.96	0.132	0.205001	0.872	-0.379	0.247726	1	0.242	0.555486	0.959
AZGP1	-0.657	0.38421	0.928	-0.825	0.261544	0.893
AZI2	-0.127	0.00648166	0.0263	-0.0811	0.205591	0.873
B2M	-0.169	0.243427	0.89	-0.129	0.707441	0.946	0.54	0.529972	1	0.861	0.356929	0.939
B3GALT6	0.0804	0.182787	0.854	0.0995	0.321538	0.907	-0.199	0.618022	1	-0.29	0.428046	0.948
B3GAT3	0.00129	0.96763	0.969	-0.0503	0.271788	0.896	0.235	0.792323	1	1.05	0.260805	0.918
B3GNT9	-0.00391	0.973557	0.969	0.125	0.147892	0.838
B4GALNT1	-0.0228	0.628165	0.954	-0.0286	0.663423	0.944
B4GALT1							0.0973	0.694419	1	-0.0131	0.96269	0.974
B4GALT5	0.189	0.00850878	0.0449	0.0564	0.650549	0.943
B4GALT7	0.0106	0.92663	0.968	0.0759	0.258231	0.892
B4GAT1	0.0859	0.0629683	0.585	0.174	0.12796	0.819	0.281	0.308248	1	0.264	0.283228	0.924
BABAM1	0.0738	0.170789	0.843	0.0226	0.726718	0.947	0.276	0.301494	1	0.287	0.215136	0.902
BABAM2	-0.00371	0.960616	0.969	0.113	0.171338	0.854
BACE1							0.381	0.675471	1	0.204	0.845022	0.971
BACH1	-0.0904	0.378741	0.927	-0.0327	0.721444	0.947
BAD	-0.0164	0.871486	0.966	-0.163	0.141247	0.832
BAG1	0.00884	0.858751	0.965	-0.00534	0.936429	0.956	-0.586	0.451861	1	0.99	0.116338	0.822
BAG2	-0.241	0.00573316	0.0198	-0.25	0.00954442	0.151	0.0927	0.76907	1	-0.287	0.269163	0.921
BAG3	-0.0246	0.536716	0.947	-0.0602	0.282478	0.899
BAG4	0.0752	0.114928	0.767	-0.0597	0.613008	0.941
BAG5	-0.00985	0.818937	0.964	-0.0356	0.471189	0.929	-0.536	0.427278	1	0.302	0.491065	0.954
BAG6	-0.0146	0.695707	0.958	-0.0588	0.254218	0.891	-0.215	0.334485	1	-0.33	0.117642	0.824
BAIAP2	-0.0928	0.105396	0.746	-0.0977	0.115348	0.805	0.13	0.616539	1	0.0163	0.942579	0.974
BAK1	0.121	0.208919	0.872	-0.118	0.18557	0.863	0.317	0.254571	1	0.298	0.18275	0.885
BANF1	-0.0936	0.19832	0.865	0.0678	0.279326	0.898	-1.21	0.236596	1	-1.3	0.194666	0.892
BANP	-0.147	0.0922351	0.71	-0.0957	0.639488	0.943	0.193	0.572102	1	-0.242	0.434607	0.949
BAP1	0.0114	0.796128	0.963	-0.00645	0.899204	0.955	0.156	0.574616	1	-0.0562	0.799727	0.97
BAP18	0.28	0.00115429	0.000151	0.549	0.000163353	2.4e-06
BASP1	-0.0133	0.706713	0.959	-0.00015	0.998596	0.958	0.404	0.555425	1	0.807	0.263168	0.919
BAX	0.13	0.0321536	0.315	0.43	0.000251571	1.69e-05	0.454	0.162876	1	0.734	0.0177287	0.209
BAZ1A	-0.0415	0.205925	0.87	-0.0946	0.148182	0.838	-0.16	0.506144	1	-0.646	0.0159649	0.177
BAZ1B	0.0109	0.823914	0.964	-0.0311	0.608184	0.94	-0.231	0.277679	1	-0.413	0.0504758	0.604
BAZ2A	-0.0109	0.881051	0.966	-0.0684	0.206948	0.873	-0.229	0.510171	1	-0.616	0.100354	0.794
BAZ2B	0.0477	0.53924	0.948	0.153	0.226489	0.881	-0.0736	0.778609	1	-0.0694	0.767022	0.969
BBC3	0.721	2.6042e-05	4.88e-13	1.86	1.29983e-07	1.11e-13
BBS2	0.0359	0.823142	0.964	0.06	0.700809	0.946
BBS9							-0.165	0.736405	1	-0.106	0.823189	0.971
BBX	-0.102	0.230708	0.884	-0.0501	0.542169	0.936	0.547	0.0628067	1	0.125	0.573621	0.96
BCAP29	-0.0116	0.895082	0.967	-0.042	0.626243	0.942	-0.468	0.134928	1	-0.616	0.0319575	0.429
BCAP31	0.00423	0.906779	0.967	-0.00185	0.969545	0.957	0.0482	0.950026	1	-0.642	0.475749	0.953
BCAR1	-0.0813	0.1564	0.829	-0.033	0.6412	0.943	0.173	0.562374	1	-0.32	0.17554	0.881
BCAR3	0.173	0.0433056	0.437	0.191	0.148212	0.838
BCAS2	-0.0696	0.109659	0.756	-0.0672	0.357855	0.914	-0.384	0.378219	1	-0.0825	0.725552	0.967
BCAS3	0.0143	0.749601	0.961	0.0589	0.273905	0.896
BCAS4	-0.0227	0.642147	0.955	-0.0951	0.11794	0.808
BCAT1	-0.1	0.295327	0.908	-0.15	0.110701	0.799	-0.152	0.595435	1	-0.104	0.727532	0.967
BCAT2	-0.112	0.0813548	0.673	-0.0116	0.850618	0.953	-0.998	0.117351	1	-0.371	0.362695	0.94
BCCIP	-0.00505	0.889891	0.966	-0.0487	0.474026	0.929	0.197	0.499452	1	0.00944	0.965883	0.974
BCDIN3D							0.329	0.263744	1	0.138	0.571394	0.96
BCKDHA	-0.00694	0.854934	0.965	0.056	0.385449	0.918	-0.266	0.554547	1	-0.0305	0.943461	0.974
BCKDHB							-0.808	0.358388	1	0.474	0.13942	0.851
BCKDK	0.022	0.632287	0.955	-0.0916	0.17228	0.855
BCL10	0.0695	0.120711	0.778	0.00734	0.932696	0.956
BCL11A	-0.0972	0.0235309	0.214	-0.148	0.0659605	0.704
BCL2	-0.127	0.424029	0.935	0.19	0.204044	0.872
BCL2L1	0.127	0.00700409	0.0309	0.0496	0.664776	0.944	-1.53	0.020845	1	-0.813	0.133282	0.844
BCL2L13	-0.0111	0.799701	0.963	0.0497	0.317282	0.906	0.616	0.158417	1	0.164	0.644777	0.964
BCL7A	-0.0764	0.114028	0.765	-0.157	0.0596562	0.681	-0.344	0.454905	1	-0.0932	0.850111	0.971
BCL7C	0.0651	0.674612	0.957	-0.256	0.182406	0.861
BCL9	0.00129	0.995321	0.97	-0.514	0.0886909	0.763
BCL9L							0.316	0.200728	1	0.225	0.300046	0.928
BCLAF1	0.0252	0.531969	0.947	0.0714	0.153729	0.842	0.00853	0.970239	1	-0.026	0.900115	0.973
BCLAF3	0.0411	0.53824	0.947	0.257	0.0226842	0.4
BCOR	-0.0552	0.356924	0.923	-0.00863	0.884904	0.954	-0.754	0.131708	1	-0.7	0.0256418	0.341
BCR	0.0352	0.283539	0.905	0.0328	0.466941	0.929	0.0754	0.771295	1	-0.111	0.619904	0.962
BCS1L	-0.00235	0.953685	0.968	0.055	0.268737	0.895	-0.129	0.730254	1	-0.258	0.461447	0.951
BDH1							0.0971	0.74068	1	0.0434	0.854287	0.972
BDH2	-0.0767	0.31299	0.913	-0.0478	0.609008	0.941	0.296	0.41623	1	-0.0754	0.827353	0.971
BDP1							-0.524	0.341327	1	0.318	0.647163	0.964
BECN1	0.00103	0.98288	0.969	-0.0269	0.577151	0.938	0.223	0.378052	1	0.0193	0.925314	0.973
BEGAIN	0.0934	0.110963	0.759	0.0508	0.512218	0.933
BEND3	0.0178	0.782695	0.962	-0.0841	0.257566	0.892
BEND4	0.122	0.0545147	0.53	0.0685	0.456098	0.927
BEND5	0.0021	0.959341	0.969	-0.000358	0.995191	0.958
BET1							0.149	0.64992	1	0.1	0.703427	0.966
BET1L	0.139	0.248646	0.892	0.163	0.26937	0.895	0.241	0.417312	1	-0.00807	0.976068	0.975
BHMT	0.0937	0.30604	0.911	-0.00998	0.911831	0.955
BICC1	0.0481	0.724251	0.96	-0.0694	0.60899	0.941
BICD1	0.0779	0.469461	0.941	0.19	0.325879	0.908
BICD2	-0.034	0.267689	0.899	-0.0879	0.178855	0.859	0.089	0.727926	1	-0.3	0.204221	0.897
BICRA	-0.0221	0.706632	0.959	0.0569	0.524756	0.934	-0.397	0.549232	1	-0.952	0.15665	0.867
BICRAL	-0.25	0.371681	0.926	0.0655	0.814283	0.951
BID	-0.00363	0.971251	0.969	-0.0972	0.418374	0.923	-0.516	0.602593	1	1.01	0.244573	0.913
BIN1	-0.042	0.541472	0.948	-0.149	0.260423	0.892	-0.581	0.278004	1	-0.0803	0.698071	0.966
BIRC2	-0.000785	0.993483	0.97	-0.102	0.14819	0.838	0.103	0.669425	1	-0.0208	0.914651	0.973
BIRC6	-0.00501	0.876355	0.966	0.00475	0.953701	0.957	0.0398	0.849594	1	0.073	0.691621	0.966
BLM	-0.254	0.00226547	0.00142	-0.528	0.000167	2.68e-06	-0.0359	0.903588	1	-0.224	0.366454	0.94
BLMH	0.0465	0.350209	0.922	0.00841	0.854606	0.953	0.208	0.414187	1	0.0757	0.714799	0.967
BLOC1S1	0.0774	0.210203	0.872	0.0563	0.605763	0.94	0.306	0.336613	1	0.413	0.161447	0.871
BLOC1S3	0.118	0.259694	0.896	-0.125	0.23681	0.885	0.225	0.389212	1	0.257	0.264053	0.919
BLOC1S5	0.0468	0.372311	0.926	0.059	0.384959	0.918
BLVRA	-0.0201	0.570208	0.95	0.0199	0.767969	0.949	-0.236	0.690774	1	0.231	0.336668	0.935
BLVRB							0.0607	0.838475	1	0.0158	0.951935	0.974
BMERB1	0.146	0.0588393	0.56	0.0156	0.888697	0.954
BMI1	-0.0501	0.309965	0.912	-0.0989	0.100427	0.784	0.194	0.458903	1	0.0211	0.925583	0.973
BMP2K	-0.115	0.130062	0.794	-0.0452	0.60461	0.94
BMPR1A	-0.168	0.015658	0.129	-0.298	0.0167989	0.303	0.319	0.794439	1	-0.154	0.898592	0.973
BMPR2							0.307	0.24962	1	0.117	0.608568	0.962
BMS1	0.002	0.954758	0.969	0.03	0.524486	0.934	0.139	0.561807	1	0.0802	0.707045	0.967
BMT2							0.388	0.426399	1	0.738	0.174074	0.88
BNIP1	-0.0151	0.734137	0.96	-0.0451	0.360797	0.915	0.103	0.759681	1	0.000849	0.997089	0.975
BNIP3	-0.097	0.284498	0.905	0.157	0.500736	0.932	0.353	0.739678	1	0.226	0.84084	0.971
BOD1	-0.0113	0.852118	0.965	-0.157	0.0811016	0.746	-0.0728	0.836524	1	-0.142	0.631493	0.963
BOD1L1	-0.024	0.474888	0.941	0.00264	0.952228	0.957	0.114	0.62902	1	0.131	0.578519	0.96
BOLA2	0.084	0.169406	0.842	0.157	0.0577481	0.674	0.0114	0.969464	1	0.0117	0.953783	0.974
BOLA3	-0.108	0.0881092	0.697	0.0116	0.90585	0.955	0.243	0.777952	1	0.438	0.671765	0.965
BOP1	-0.00378	0.942555	0.968	0.0368	0.56484	0.937	-0.009	0.965838	1	-0.132	0.482416	0.953
BORCS5	0.00902	0.905816	0.967	0.238	0.0113316	0.192	-0.118	0.701518	1	-0.125	0.628438	0.963
BORCS6	0.0285	0.595283	0.952	0.0809	0.368488	0.916	0.0839	0.911829	1	0.869	0.120258	0.827
BORCS7	0.0155	0.913405	0.967	0.23	0.0386743	0.567
BORCS8							0.325	0.378058	1	0.38	0.169589	0.877
BPGM	0.0218	0.890722	0.967	0.116	0.365173	0.915
BPHL	-0.00569	0.956885	0.969	0.0611	0.651281	0.943
BPIFA3	-0.00545	0.903021	0.967	-0.0261	0.773341	0.95	-0.0115	0.963413	1	0.00513	0.982831	0.975
BPNT1	0.0125	0.756222	0.961	0.0346	0.498084	0.932	0.123	0.696431	1	0.301	0.328368	0.934
BPTF	-0.0369	0.352246	0.922	-0.0001	0.998662	0.958	0.243	0.295719	1	-0.000544	0.997696	0.975
BRAF							0.341	0.173755	1	0.193	0.359939	0.939
BRAP	0.0302	0.588011	0.951	0.0413	0.609999	0.941
BRAT1	0.00584	0.905338	0.967	-0.141	0.0417163	0.589	0.263	0.437732	1	0.387	0.151912	0.863
BRCA1	0.041	0.749417	0.961	-0.663	0.0277868	0.465
BRCA2	-0.103	0.0436237	0.44	-0.389	0.000195	5.6e-06	-0.144	0.494482	1	-0.669	0.011649	0.101
BRCC3	-0.0443	0.253309	0.894	0.0671	0.484882	0.93	0.128	0.811372	1	0.27	0.616613	0.962
BRD1	-0.0448	0.251489	0.893	0.0457	0.393994	0.92	0.241	0.377388	1	-0.0719	0.749565	0.968
BRD2	-0.0789	0.10087	0.735	0.0241	0.666513	0.944	0.0383	0.888817	1	-0.263	0.279804	0.923
BRD3	-0.0707	0.101578	0.736	0.072	0.169023	0.853	-0.346	0.170195	1	-0.08	0.806338	0.97
BRD4	-0.0351	0.412983	0.933	0.0409	0.609481	0.941	-0.136	0.564424	1	-0.428	0.061897	0.671
BRD7	-0.0749	0.469965	0.941	0.00948	0.926689	0.956	0.0841	0.722942	1	-0.22	0.334893	0.935
BRD8	-0.00789	0.916155	0.967	-0.137	0.309776	0.905	-0.0738	0.806843	1	-0.462	0.155137	0.866
BRD9	0.0329	0.517976	0.946	-0.0913	0.207084	0.873	-0.279	0.381369	1	0.122	0.729421	0.967
BRF1	0.0354	0.454439	0.939	-0.128	0.103897	0.789	-0.12	0.812804	1	0.312	0.468085	0.952
BRI3BP	-0.0406	0.293796	0.908	-0.0269	0.676879	0.945	-0.697	0.0847188	1	-0.181	0.45385	0.951
BRIP1	-0.139	0.209718	0.872	-0.348	0.00821313	0.125	-0.683	0.0239719	1	-1.82	0.000158835	1.47e-08
BRIX1	0.016	0.665716	0.957	-0.000481	0.995832	0.958	0.201	0.383144	1	0.198	0.364311	0.94
BRK1	0.32	0.227934	0.882	0.305	0.117805	0.808
BRMS1L	-0.0613	0.601011	0.952	0.105	0.461871	0.928	-0.00361	0.991889	1	-0.213	0.501301	0.955
BROX	0.0349	0.665558	0.957	0.0404	0.642706	0.943	0.0809	0.749727	1	0.0844	0.69145	0.966
BRPF1	-0.057	0.136395	0.804	-0.0953	0.0850682	0.755	-0.577	0.264115	1	-0.482	0.412035	0.946
BRPF3	0.0467	0.620017	0.954	-0.000295	0.997985	0.958
BRSK1	0.0588	0.348266	0.922	0.347	0.00132238	0.00394
BRSK2	0.0138	0.731306	0.96	0.0713	0.220987	0.879	-0.86	0.354846	1	0.147	0.861626	0.972
BSG	0.0575	0.445257	0.938	0.088	0.699205	0.946	0.273	0.393234	1	0.641	0.146387	0.858
BSN	-0.0364	0.727769	0.96	0.0154	0.901078	0.955	0.149	0.563822	1	0.199	0.38496	0.943
BTAF1	0.00118	0.976276	0.969	0.00945	0.905997	0.955	-0.334	0.136478	1	-0.23	0.273486	0.922
BTBD1	0.0583	0.263156	0.898	0.00943	0.860572	0.953	-0.135	0.65796	1	-0.328	0.232576	0.909
BTBD2	-0.0486	0.475665	0.941	-0.177	0.0964798	0.777	-0.802	0.214812	1	-0.0444	0.851534	0.971
BTF3	-0.0139	0.706515	0.959	-0.0975	0.226378	0.881	0.114	0.692616	1	-0.315	0.193281	0.891
BTF3L4	0.014	0.720583	0.96	0.0492	0.295236	0.902	0.607	0.168697	1	0.599	0.142498	0.854
BTN2A1							0.233	0.486629	1	0.177	0.452779	0.951
BUB1	0.174	0.184352	0.855	0.017	0.87945	0.954
BUB1B	-0.155	0.0313755	0.305	-0.401	0.000702612	0.000739	-0.221	0.356461	1	-1.34	0.000589431	1.6e-05
BUB3	-0.0312	0.503932	0.944	-0.0124	0.831453	0.952	-0.0698	0.749022	1	-0.0847	0.691436	0.966
BUD13	-0.145	0.00688793	0.0299	-0.156	0.0276864	0.464	-0.0633	0.952677	1	0.553	0.61496	0.962
BUD23	-0.0174	0.737635	0.96	-0.0457	0.498323	0.932	-0.0339	0.964591	1	-0.507	0.511955	0.956
BUD31	-0.00987	0.878754	0.966	-0.0113	0.842001	0.953	-0.00478	0.986243	1	-0.304	0.232668	0.909
BYSL	0.031	0.462843	0.94	0.0458	0.74399	0.948	-0.246	0.35554	1	-0.546	0.056079	0.639
BZW1	0.0284	0.415097	0.933	0.0232	0.61282	0.941	0.101	0.725145	1	0.134	0.651377	0.964
BZW2	0.0278	0.52358	0.946	-0.0242	0.666896	0.944	-0.512	0.107783	1	-0.0903	0.71757	0.967
C11orf54	0.0713	0.742961	0.961	0.314	0.184677	0.862
C11orf68	0.0734	0.341639	0.92	-0.00541	0.923069	0.956	0.197	0.471315	1	0.187	0.473608	0.952
C11orf95	0.0969	0.190229	0.859	0.0899	0.0951465	0.775	0.201	0.416488	1	0.148	0.477554	0.953
C11orf96	-0.0587	0.495246	0.943	-0.102	0.180806	0.86	-1.14	0.263496	1	-0.656	0.0630733	0.677
C11orf98	-0.3	0.123518	0.783	-0.204	0.110414	0.798	-0.181	0.549039	1	-0.192	0.411802	0.946
C12orf10	-0.00352	0.950272	0.968	0.024	0.768034	0.949	-0.466	0.171364	1	-0.145	0.553871	0.959
C12orf29	-0.0437	0.494364	0.943	-0.0623	0.336502	0.91
C12orf45	0.0547	0.683311	0.958	0.247	0.0285228	0.474	0.519	0.115121	1	0.323	0.19004	0.89
C12orf49							-0.0387	0.949373	1	0.578	0.228734	0.908
C12orf57	-0.0466	0.618135	0.954	-0.152	0.221628	0.879	-0.247	0.373452	1	-0.455	0.0895217	0.769
C12orf73							0.358	0.427827	1	0.541	0.222834	0.905
C14orf119	-0.0689	0.306056	0.911	-0.114	0.0850013	0.755
C14orf93	-0.00542	0.968202	0.969	-0.0646	0.633389	0.942	-0.0348	0.898149	1	-0.964	0.0767871	0.732
C15orf40	0.0192	0.767832	0.962	-0.0594	0.459262	0.928
C16orf58	-0.074	0.365162	0.925	0.00743	0.910235	0.955
C16orf70	-0.22	0.0372152	0.374	-0.145	0.17069	0.854
C16orf72	0.115	0.0465635	0.466	-0.0373	0.774194	0.95
C16orf86	-0.2	0.0649496	0.597	0.027	0.761697	0.949
C16orf87	-0.123	0.0568921	0.547	0.0468	0.692343	0.946
C16orf97	0.0768	0.140495	0.809	0.0137	0.816	0.952
C17orf75	-0.0255	0.698443	0.958	0.0597	0.338134	0.911	-0.182	0.750161	1	0.166	0.674355	0.965
C17orf80	-0.033	0.50102	0.944	0.0114	0.836214	0.952	0.142	0.557544	1	0.051	0.815279	0.97
C18orf25	-0.00659	0.875984	0.966	-0.0161	0.777157	0.95	-0.0569	0.890205	1	-0.274	0.378711	0.942
C18orf32	-0.024	0.738011	0.96	0.106	0.2169	0.877
C19orf12	0.0188	0.793823	0.963	0.0725	0.331783	0.909	0.174	0.581489	1	0.299	0.159303	0.869
C19orf25	-0.0188	0.725664	0.96	-0.00768	0.907652	0.955	-0.204	0.455722	1	-0.0856	0.752534	0.968
C19orf47	-0.108	0.17379	0.846	0.129	0.0935336	0.772
C19orf53	-0.0685	0.224472	0.88	-0.00318	0.946375	0.956
C19orf57	-0.0478	0.605243	0.953	-0.245	0.0970093	0.778
C1D	-0.0464	0.45837	0.939	-0.18	0.0220501	0.39
C1orf112	-0.183	0.057111	0.548	-0.351	0.0211958	0.378
C1orf122	-0.155	0.248884	0.892	0.05	0.601989	0.94	-0.111	0.774326	1	-0.511	0.138237	0.85
C1orf131	-0.118	0.0254586	0.232	-0.226	0.0230779	0.405	0.0673	0.864498	1	0.127	0.759505	0.969
C1orf174	-0.0544	0.672357	0.957	-0.238	0.0665925	0.706
C1orf198	0.0815	0.106515	0.749	-0.265	0.0160418	0.289	0.504	0.129047	1	-0.0978	0.719896	0.967
C1orf21	0.0574	0.156549	0.829	-0.0995	0.403923	0.921	0.235	0.508914	1	-0.346	0.29591	0.927
C1orf43							0.338	0.224522	1	0.181	0.437403	0.949
C1orf50							0.137	0.699617	1	0.122	0.671916	0.965
C1orf52	0.203	0.248322	0.892	-0.0663	0.699569	0.946
C1QBP	0.147	0.34669	0.921	0.0045	0.980646	0.958	0.463	0.118729	1	0.311	0.242383	0.912
C1QL1							0.842	0.0703263	1	1.09	0.0169726	0.195
C20orf27	0.0683	0.788805	0.963	-0.112	0.541004	0.935	-0.357	0.541322	1	-0.549	0.323741	0.933
C2CD2L	-0.0448	0.402784	0.932	0.111	0.0931417	0.771
C2CD3	-0.0436	0.467088	0.94	-0.215	0.0162148	0.293
C2CD5	-0.0691	0.0933963	0.714	-2.48e-05	0.999545	0.958	0.443	0.0852433	1	0.0968	0.649605	0.964
C2orf49	0.0164	0.630664	0.954	-0.0267	0.663528	0.944	0.42	0.198898	1	0.299	0.293913	0.927
C2orf69	0.0447	0.331387	0.918	-0.117	0.432374	0.925
C2orf76	-0.00783	0.857699	0.965	0.0186	0.792665	0.951
C3							0.285	0.382088	1	0.353	0.259228	0.918
C3orf38	-0.0446	0.331123	0.918	-0.0646	0.257383	0.892	0.113	0.739385	1	-0.221	0.539591	0.958
C5orf22	-0.0361	0.341569	0.92	-0.188	0.0149883	0.269	0.05	0.851205	1	-0.242	0.320304	0.932
C5orf24	0.0914	0.112092	0.761	-0.0228	0.929535	0.956	-0.306	0.394744	1	-0.0252	0.93632	0.974
C5orf30	-0.0184	0.589611	0.952	-0.333	0.00483149	0.0568
C5orf51	-0.0289	0.707154	0.959	-0.0783	0.316415	0.906
C6orf120							0.304	0.244039	1	0.0136	0.948573	0.974
C6orf141							0.036	0.889249	1	-0.489	0.0409131	0.526
C6orf47	-0.0986	0.530975	0.947	0.0424	0.719803	0.947	-0.575	0.264408	1	-0.871	0.0889636	0.768
C7orf50	-0.017	0.716259	0.959	-0.00289	0.959923	0.957	-0.341	0.312272	1	-0.224	0.483199	0.953
C8orf33	0.0895	0.288202	0.906	-0.00971	0.939472	0.956	-0.32	0.329357	1	0.097	0.730838	0.967
C8orf37	0.0209	0.895675	0.967	-0.0403	0.834439	0.952
C8orf76	-0.14	0.0277764	0.259	-0.115	0.33407	0.91
C8orf82	0.175	0.0160796	0.134	-0.0125	0.884707	0.954	-0.538	0.384978	1	0.244	0.276839	0.923
C9orf16	0.0758	0.376539	0.927	-0.222	0.0701962	0.717	-0.065	0.824979	1	-0.176	0.423276	0.947
C9orf64	0.00252	0.968206	0.969	0.0833	0.429018	0.924	0.317	0.201242	1	0.201	0.406135	0.946
C9orf72							0.453	0.148798	1	0.409	0.153254	0.864
C9orf78	0.0452	0.217569	0.877	-0.13	0.238505	0.885	-0.193	0.369714	1	-0.51	0.0272784	0.365
CAAP1	-0.0151	0.671111	0.957	-0.115	0.125936	0.817	0.127	0.608571	1	-0.0216	0.923587	0.973
CAB39	-0.00171	0.969638	0.969	-0.0915	0.17856	0.859	0.135	0.591585	1	0.129	0.569298	0.96
CABIN1	-0.0363	0.417332	0.934	-0.0288	0.594907	0.94	0.164	0.472875	1	-0.042	0.84376	0.971
CABLES1	0.077	0.433442	0.936	0.0994	0.176534	0.858
CACFD1	-0.0514	0.746315	0.961	0.11	0.51626	0.933	0.164	0.537314	1	0.235	0.300379	0.928
CACNA1B							0.242	0.407823	1	0.522	0.0805791	0.744
CACNA2D1	0.0476	0.18229	0.853	0.0666	0.167342	0.852	-0.0819	0.800217	1	0.333	0.0921288	0.776
CACNA2D2	0.166	0.102492	0.739	0.376	0.00384987	0.0398	-0.0642	0.780583	1	0.173	0.403226	0.945
CACNA2D3							0.483	0.0398667	1	0.208	0.302735	0.929
CACNB1	0.157	0.103135	0.74	0.222	0.192576	0.866
CACNB3	-0.0166	0.72166	0.96	0.00663	0.926042	0.956
CACTIN	0.0757	0.388672	0.929	0.0822	0.560116	0.937	0.399	0.126005	1	-0.00641	0.97709	0.975
CACYBP	-0.00386	0.934483	0.968	-0.053	0.393981	0.92	-0.0779	0.763477	1	-0.286	0.195575	0.893
CAD	0.0476	0.194439	0.862	-0.0429	0.374687	0.917	0.111	0.567921	1	-0.104	0.530941	0.957
CADM1	-0.0796	0.177578	0.849	-0.1	0.182888	0.861	-0.284	0.334583	1	-0.0421	0.859506	0.972
CADM4	0.27	0.0913057	0.707	0.0653	0.602601	0.94	-0.409	0.435309	1	-0.436	0.397584	0.944
CADPS	0.162	0.117019	0.771	0.187	0.105704	0.792	-0.814	0.179821	1	-0.825	0.206926	0.898
CALCA							-0.559	0.56014	1	0.714	0.416443	0.947
CALCOCO1	0.061	0.295425	0.908	0.0948	0.293729	0.901	0.537	0.168813	1	1.38	0.0115345	0.0996
CALCOCO2							0.516	0.0677163	1	0.267	0.273635	0.922
CALD1	-0.00324	0.914984	0.967	-0.185	0.0337318	0.526	0.121	0.545849	1	0.18	0.329589	0.934
CALM1	0.0339	0.54383	0.948	0.0853	0.117157	0.807	0.0617	0.785218	1	-0.0095	0.959093	0.974
CALR	0.0659	0.327515	0.917	-0.0174	0.81141	0.951	0.128	0.529011	1	0.277	0.137331	0.849
CALU	-0.02	0.75224	0.961	-0.0848	0.45395	0.927	0.349	0.117318	1	-0.207	0.283306	0.924
CAMK1	-0.177	0.0797393	0.667	0.0171	0.867382	0.954	0.123	0.644814	1	-0.0414	0.837294	0.971
CAMK1D	-0.0463	0.336689	0.919	-0.0801	0.203219	0.871	0.0429	0.885567	1	-0.463	0.107225	0.807
CAMK2D	0.0946	0.103351	0.741	-0.0509	0.354699	0.914	-1.04	0.0353702	1	-0.865	0.0791531	0.74
CAMK2G	0.082	0.174417	0.847	0.0736	0.639217	0.942	-0.272	0.812071	1	1.33	0.283999	0.925
CAMK4	0.00269	0.9346	0.968	-0.0854	0.0956669	0.776	0.184	0.398482	1	0.242	0.229998	0.908
CAMKK1							0.0601	0.82489	1	0.403	0.131838	0.842
CAMKK2	-0.0294	0.554578	0.949	0.0131	0.838032	0.952	0.225	0.405802	1	0.118	0.62327	0.963
CAMKV	-0.0423	0.478092	0.941	0.0484	0.489728	0.931	0.254	0.384047	1	-0.0955	0.751649	0.968
CAMLG	-0.0422	0.516293	0.945	-0.0451	0.544697	0.936	0.356	0.112842	1	-0.634	0.225471	0.906
CAMSAP1	-0.0163	0.666957	0.957	-0.0188	0.689776	0.945	0.327	0.144191	1	0.0208	0.914449	0.973
CAMSAP2	-0.0386	0.346546	0.921	-0.0133	0.78976	0.95	0.236	0.341182	1	-0.0114	0.955421	0.974
CAMSAP3	0.025	0.714751	0.959	0.176	0.172542	0.855	-1.12	0.173769	1	0.433	0.554813	0.959
CAMTA1	-0.0695	0.687213	0.958	0.121	0.586253	0.939
CAND1	0.0361	0.416947	0.934	-0.00759	0.904089	0.955	0.0805	0.67038	1	0.13	0.432124	0.948
CAND2	0.0255	0.644573	0.955	0.0495	0.520752	0.934	0.0415	0.873256	1	0.0335	0.8779	0.972
CANT1							0.385	0.20109	1	0.31	0.254066	0.916
CANX	0.01	0.827931	0.964	0.099	0.0811078	0.746	-0.0278	0.888901	1	0.0514	0.77518	0.969
CAP1	0.0454	0.299224	0.909	0.0571	0.40813	0.922	0.427	0.272829	1	0.431	0.26387	0.919
CAP2	-0.0462	0.597775	0.952	0.0778	0.72842	0.947
CAPN1	0.0127	0.872707	0.966	0.139	0.110166	0.798	-0.234	0.508765	1	0.561	0.123773	0.832
CAPN2	0.0568	0.224183	0.88	0.0893	0.137365	0.829	-0.152	0.665379	1	0.0166	0.952448	0.974
CAPN5							0.482	0.637538	1	0.721	0.468343	0.952
CAPN7	0.126	0.603115	0.953	0.117	0.44008	0.926	0.0912	0.672758	1	-0.0185	0.927076	0.974
CAPNS1	0.0764	0.240671	0.888	0.077	0.363866	0.915	0.0973	0.741446	1	0.145	0.578022	0.96
CAPRIN1	-0.0394	0.240108	0.888	-0.183	0.05294	0.653	0.0498	0.803934	1	-0.251	0.213967	0.902
CAPZA1	0.0169	0.713047	0.959	0.0617	0.411494	0.922	-0.053	0.838416	1	0.0513	0.84477	0.971
CAPZA2	0.054	0.190114	0.859	0.125	0.0441814	0.605	0.134	0.558144	1	0.347	0.10427	0.801
CAPZB	0.0644	0.162419	0.835	0.0492	0.331494	0.909	0.468	0.0731188	1	0.22	0.223145	0.905
CARD9							-0.128	0.88934	1	0.623	0.487335	0.954
CARHSP1	0.0109	0.908506	0.967	0.0334	0.758791	0.949
CARM1	0.0343	0.273942	0.901	0.0994	0.139893	0.831	0.123	0.569499	1	0.0211	0.92257	0.973
CARMIL1							0.202	0.538064	1	0.459	0.0749308	0.726
CARMIL2	-0.0458	0.59667	0.952	0.0191	0.845455	0.953	0.112	0.812433	1	0.0319	0.942688	0.974
CARS	0.0419	0.315015	0.914	0.0276	0.596445	0.94	0.284	0.207492	1	0.241	0.254322	0.916
CARS2	-0.093	0.116685	0.77	-0.00771	0.921551	0.956	0.0852	0.751514	1	-0.045	0.840463	0.971
CASC3	0.0226	0.590041	0.952	0.0284	0.688553	0.945	-0.412	0.337168	1	-0.759	0.0796236	0.741
CASC4	0.0654	0.218301	0.877	-0.0398	0.65843	0.944	-0.335	0.753923	1	0.976	0.410114	0.946
CASK	0.00958	0.823073	0.964	0.185	0.00571052	0.0743	-0.00657	0.985319	1	0.361	0.405455	0.945
CASKIN2	0.024	0.478095	0.941	-0.194	0.014893	0.267	-0.204	0.406349	1	-0.0541	0.840079	0.971
CASP14	0.215	0.678769	0.957	-0.00912	0.984979	0.958	-0.427	0.591565	1	-0.165	0.854097	0.972
CASP2							-0.235	0.567544	1	-0.684	0.0911266	0.773
CASP3	0.0521	0.573941	0.95	-0.00756	0.952079	0.957	-0.884	0.453922	1	0.65	0.454762	0.951
CASP6	0.0684	0.472272	0.941	-0.0818	0.421365	0.923
CASP7	-0.0175	0.648518	0.956	-0.308	0.000556759	0.000338
CASP8AP2							-0.259	0.371543	1	-0.607	0.0496704	0.598
CASP9							0.184	0.448042	1	0.514	0.167848	0.876
CAST	0.00669	0.892211	0.967	-0.147	0.0972079	0.778	0.542	0.106192	1	0.373	0.194566	0.892
CASTOR2	0.0367	0.67409	0.957	-0.0268	0.77444	0.95	-0.00804	0.981179	1	0.441	0.167293	0.875
CAT	-0.0273	0.414446	0.933	-0.0428	0.445059	0.926	0.24	0.783701	1	0.385	0.539922	0.958
CBARP	-0.0813	0.477683	0.941	0.0652	0.682855	0.945	-0.186	0.62515	1	0.233	0.464045	0.952
CBFB	-0.00495	0.899435	0.967	-0.0337	0.54367	0.936	-0.438	0.138013	1	-0.476	0.0772101	0.733
CBL	-0.0011	0.973421	0.969	-0.00707	0.919281	0.955	0.217	0.555451	1	0.436	0.230018	0.908
CBLB	5.01e-05	0.999391	0.97	-0.0218	0.630709	0.942	0.038	0.902943	1	0.118	0.616994	0.962
CBLL1	0.0496	0.656817	0.956	0.00898	0.95104	0.957	0.102	0.693274	1	-0.205	0.396318	0.944
CBR1	0.0474	0.220251	0.878	-0.0127	0.784087	0.95	0.318	0.269341	1	0.216	0.349844	0.938
CBR3							-0.0131	0.967111	1	-0.967	0.0560313	0.639
CBR4	0.115	0.203446	0.868	0.361	0.0106096	0.176
CBSL	0.0268	0.625746	0.954	-0.00747	0.898962	0.955	0.171	0.48178	1	0.0373	0.858034	0.972
CBWD2	0.0806	0.304779	0.911	-0.0265	0.690527	0.946	0.191	0.505127	1	0.238	0.304788	0.929
CBX1	-0.0119	0.858152	0.965	-0.0382	0.759718	0.949	0.309	0.348099	1	0.072	0.812655	0.97
CBX2	-0.0461	0.222591	0.879	-0.115	0.0550219	0.662	0.0594	0.791979	1	-0.167	0.359356	0.939
CBX3	-0.0393	0.349162	0.922	-0.128	0.128884	0.82	0.0264	0.951199	1	0.169	0.73608	0.968
CBX4	-0.0542	0.32247	0.916	-0.0684	0.403814	0.921
CBX5	0.0252	0.507107	0.945	0.18	0.00803836	0.122	-0.209	0.545792	1	0.0502	0.915418	0.973
CBX6							0.0542	0.867249	1	-0.366	0.268007	0.92
CBX8	-0.0506	0.1755	0.847	0.0372	0.441861	0.926	0.161	0.550172	1	-0.0463	0.824205	0.971
CC2D1A	-0.017	0.626402	0.954	-0.0529	0.323766	0.908	-0.319	0.515686	1	-0.435	0.367973	0.94
CC2D1B	0.0075	0.917467	0.967	0.0849	0.221533	0.879	0.0513	0.833726	1	0.0997	0.589552	0.961
CC2D2B							0.911	0.0144132	1	0.423	0.40085	0.945
CCAR1	-0.00696	0.828545	0.964	0.0662	0.184457	0.862	0.169	0.41631	1	0.0937	0.598243	0.961
CCAR2	0.0375	0.268329	0.899	0.0964	0.10134	0.785	-0.395	0.258501	1	0.068	0.811438	0.97
CCDC102A	-0.109	0.316626	0.914	-0.336	0.099198	0.782	-0.159	0.62812	1	-0.549	0.156008	0.866
CCDC106	0.112	0.147305	0.818	-0.0664	0.314099	0.906
CCDC112							0.0631	0.930166	1	0.426	0.293905	0.927
CCDC115	0.127	0.170915	0.843	-0.0321	0.71199	0.947
CCDC12	-0.0295	0.470853	0.941	-0.171	0.0784982	0.74	-0.197	0.524379	1	-0.463	0.274186	0.922
CCDC124	-0.00522	0.894987	0.967	-0.0305	0.694321	0.946	-0.14	0.596469	1	0.14	0.406756	0.946
CCDC127	0.14	0.22122	0.879	0.134	0.193802	0.867	-0.0646	0.841552	1	0.199	0.556407	0.959
CCDC130							0.195	0.488574	1	-0.132	0.550553	0.958
CCDC134	-0.0313	0.522856	0.946	-0.0711	0.34272	0.911	0.303	0.275591	1	0.267	0.267175	0.92
CCDC137	-0.00477	0.895992	0.967	-0.0646	0.267069	0.894	0.0824	0.74877	1	0.101	0.590131	0.961
CCDC138	0.787	3.93853e-05	4.88e-13	0.958	2.1474e-05	2.88e-12	-0.99	0.0447324	1	-1.23	0.0107124	0.0877
CCDC150							0.445	0.161198	1	0.403	0.174345	0.88
CCDC167	0.0296	0.413362	0.933	-0.105	0.278095	0.897
CCDC171							0.351	0.215792	1	0.137	0.580719	0.96
CCDC174	-0.102	0.441811	0.937	-0.0325	0.774513	0.95
CCDC177	0.185	0.0448188	0.451	0.166	0.0307802	0.498
CCDC18	0.139	0.01137	0.0755	0.0195	0.71055	0.947
CCDC22	0.0202	0.728987	0.96	-0.0158	0.785801	0.95	-0.188	0.510411	1	0.47	0.0915904	0.774
CCDC25	-0.0347	0.614062	0.953	0.168	0.0820614	0.748
CCDC28B	0.0297	0.784534	0.962	-0.128	0.480036	0.93
CCDC32	-0.0852	0.222989	0.88	-0.0541	0.280143	0.898
CCDC43	0.0506	0.291592	0.907	-0.0236	0.776445	0.95	-0.212	0.585868	1	-0.147	0.697513	0.966
CCDC47	0.0111	0.835821	0.965	-0.00359	0.947797	0.956	0.275	0.251832	1	0.258	0.244549	0.913
CCDC50	-0.051	0.394133	0.93	-0.202	0.044982	0.61	0.108	0.859645	1	-0.229	0.671769	0.965
CCDC51	-0.0452	0.437748	0.937	-0.0049	0.96406	0.957	-0.297	0.365124	1	-0.165	0.583963	0.96
CCDC58	-0.0901	0.068605	0.616	-0.196	0.00708808	0.103	0.227	0.439424	1	0.121	0.597376	0.961
CCDC59	-0.0407	0.287515	0.906	-0.0292	0.695702	0.946	-0.171	0.515624	1	-0.572	0.0304459	0.409
CCDC6	0.0275	0.512538	0.945	-0.0259	0.667148	0.944	-0.0436	0.87647	1	-0.144	0.593524	0.961
CCDC66	-0.113	0.105956	0.747	-0.359	0.000966073	0.00184
CCDC71L	-0.153	0.0131799	0.0975	-0.0381	0.692939	0.946	-0.859	0.392781	1	-0.329	0.706441	0.966
CCDC82	-0.0436	0.629565	0.954	-0.17	0.193633	0.867
CCDC85B							0.034	0.8901	1	-0.749	0.0203346	0.254
CCDC85C	0.0434	0.383	0.928	-0.124	0.243037	0.887	-0.572	0.416398	1	0.443	0.305864	0.93
CCDC86	0.0252	0.473496	0.941	0.0223	0.698914	0.946	0.0202	0.934734	1	-0.17	0.466829	0.952
CCDC88A	0.0175	0.67601	0.957	0.0413	0.421284	0.923	0.257	0.279306	1	0.147	0.471229	0.952
CCDC88C	0.0303	0.528482	0.947	0.0131	0.823731	0.952	-0.0276	0.906634	1	-0.0327	0.891976	0.973
CCDC9	-0.0638	0.463704	0.94	-0.0562	0.473425	0.929	0.0942	0.930578	1	1.14	0.377226	0.942
CCDC90B							0.168	0.562127	1	0.309	0.167697	0.875
CCDC91	0.0197	0.71218	0.959	0.00423	0.954394	0.957
CCDC93	-0.0282	0.725285	0.96	-0.0369	0.627002	0.942	0.274	0.426916	1	0.104	0.751478	0.968
CCDC97	-0.0941	0.246188	0.891	-0.118	0.263127	0.893
CCK	-0.0405	0.96668	0.969	-0.243	0.833493	0.952	-0.914	0.376776	1	-0.032	0.97759	0.975
CCM2	-0.00616	0.85883	0.965	0.0904	0.117059	0.807
CCNA2	-0.261	0.0107813	0.0692	-0.531	0.00842311	0.129	-2.19	0.000480236	1	-2.63	1.77554e-05	1.28e-13
CCNB1	-0.221	0.106003	0.747	-0.436	0.0037853	0.0387	-0.681	0.0290107	1	-1.41	0.000712082	3.58e-05
CCNB2	-0.263	0.00760005	0.0362	-0.498	0.000868462	0.00139	-0.822	0.285318	1	-0.264	0.753289	0.968
CCND1	-0.00378	0.923669	0.968	0.381	0.00017242	3.12e-06
CCNDBP1	0.0234	0.567389	0.95	-0.102	0.21273	0.876	0.369	0.350605	1	0.0972	0.778135	0.969
CCNE1							-0.341	0.376988	1	-0.304	0.395474	0.944
CCNH	0.0635	0.237448	0.887	0.0851	0.270539	0.895
CCNK	0.00945	0.772066	0.962	0.174	0.0221839	0.392	-0.00767	0.975134	1	0.14	0.447079	0.95
CCNL1	0.000255	0.99604	0.97	0.00658	0.896395	0.955
CCNL2							-0.066	0.804352	1	-0.224	0.343426	0.937
CCNT1	0.136	0.256182	0.895	0.201	0.358854	0.914	-0.163	0.681222	1	-0.442	0.284817	0.925
CCNT2	-0.0531	0.745275	0.961	0.12	0.49129	0.931
CCNY	-0.102	0.13735	0.805	0.0628	0.362797	0.915	-1.58	0.0799846	1	0.762	0.315386	0.931
CCP110	-0.0123	0.775476	0.962	0.142	0.0416066	0.588	-0.0676	0.811611	1	0.175	0.439481	0.949
CCPG1							0.346	0.182047	1	0.332	0.154038	0.865
CCS	0.126	0.0261369	0.238	0.0265	0.675786	0.945	0.0292	0.929918	1	0.236	0.375242	0.941
CCSMST1	0.00248	0.96202	0.969	-0.121	0.427242	0.924	-0.021	0.946874	1	-0.0248	0.925329	0.973
CCT2	0.00844	0.801176	0.963	-0.00693	0.884018	0.954	-0.0743	0.713061	1	-0.0419	0.82932	0.971
CCT3	0.0222	0.561754	0.949	0.024	0.66276	0.944	0.0446	0.849966	1	-0.176	0.441198	0.949
CCT4	0.0114	0.769375	0.962	-0.00561	0.922987	0.956	-0.181	0.606521	1	-0.425	0.22811	0.907
CCT5	0.0101	0.794218	0.963	-0.0075	0.87794	0.954	0.2	0.362156	1	0.0732	0.717868	0.967
CCT6A	-0.0013	0.965848	0.969	0.0341	0.48089	0.93	0.11	0.576387	1	0.0793	0.659656	0.964
CCT7	0.0461	0.293226	0.908	-0.0109	0.8888	0.954	0.164	0.539261	1	0.0515	0.828265	0.971
CCT8	-0.00802	0.799408	0.963	-0.0196	0.680806	0.945	-0.0801	0.686905	1	-0.0671	0.686921	0.966
CCZ1B	0.0149	0.808026	0.963	0.182	0.267435	0.894	0.222	0.435552	1	0.108	0.631206	0.963
CD151	-0.0331	0.40433	0.932	-0.0256	0.615976	0.941	0.138	0.623518	1	0.0075	0.976397	0.975
CD276	0.0646	0.415796	0.934	-0.106	0.0986292	0.781	0.295	0.290612	1	0.262	0.303231	0.929
CD2AP	0.0189	0.731606	0.96	-0.116	0.095636	0.776	0.16	0.522364	1	-0.11	0.621403	0.963
CD2BP2	0.00973	0.863094	0.966	-0.0854	0.390303	0.919	0.307	0.318001	1	-0.0896	0.722171	0.967
CD3EAP	-0.0919	0.207258	0.871	-0.153	0.0464168	0.619	-0.13	0.506509	1	-0.219	0.227028	0.907
CD44	0.507	0.032615	0.32	0.272	0.195866	0.868
CD46							0.333	0.259665	1	0.196	0.466031	0.952
CD47	0.0101	0.793238	0.963	-0.0164	0.729675	0.948	0.21	0.427061	1	-0.0175	0.942483	0.974
CD58	0.0457	0.667668	0.957	-0.114	0.323057	0.908
CD59	0.0692	0.10653	0.749	0.087	0.407992	0.922	0.239	0.341022	1	0.0998	0.630346	0.963
CD63	0.0779	0.494721	0.943	-0.0581	0.546973	0.936	-0.203	0.748706	1	0.206	0.729397	0.967
CD81	-0.021	0.677742	0.957	-0.0505	0.357905	0.914
CD9	-0.0387	0.691545	0.958	0.193	0.0543261	0.659	-0.732	0.02134	1	-0.145	0.488411	0.954
CD99	0.0624	0.486275	0.942	-0.0989	0.184423	0.862	0.0634	0.808731	1	-0.246	0.352194	0.938
CD99L2	0.15	0.274678	0.902	-0.19	0.0699496	0.717
CDC123	-0.0261	0.573897	0.95	-0.22	0.0516565	0.646	0.233	0.424591	1	-0.0386	0.861332	0.972
CDC16	0.0141	0.670278	0.957	0.0109	0.828046	0.952	-0.563	0.0556904	1	-0.0729	0.71815	0.967
CDC20	-0.173	0.388983	0.929	-0.484	0.0377169	0.56	-1.58	0.00445964	1	-1.43	0.000794412	5.38e-05
CDC23	-0.0232	0.517771	0.946	-0.0227	0.734157	0.948	0.141	0.574076	1	-0.2	0.404449	0.945
CDC25B	-0.122	0.0793113	0.665	-0.644	0.00979217	0.157
CDC27	-0.0322	0.401802	0.931	-0.0952	0.0837557	0.752	-0.527	0.093198	1	-0.613	0.0754645	0.727
CDC34	0.0573	0.433607	0.936	-0.0337	0.718525	0.947	-0.669	0.010912	1	-0.199	0.334024	0.935
CDC37	0.0452	0.429104	0.935	0.031	0.686915	0.945	0.16	0.748888	1	0.79	0.111622	0.814
CDC37L1	0.0628	0.188141	0.858	0.0723	0.185427	0.863	0.32	0.229115	1	0.108	0.64585	0.964
CDC40	-0.0263	0.461643	0.94	0.0201	0.690873	0.946	-0.162	0.592604	1	-0.397	0.189462	0.889
CDC42	0.0272	0.587179	0.951	-0.035	0.57522	0.938	0.191	0.473412	1	0.0475	0.824119	0.971
CDC42BPA	-0.0492	0.344721	0.921	-0.0667	0.346067	0.912	0.11	0.683115	1	-0.00276	0.992471	0.975
CDC42BPB	0.0215	0.470731	0.941	0.107	0.0760725	0.734	-0.0759	0.824962	1	0.191	0.482669	0.953
CDC42EP3	-0.0201	0.673454	0.957	-0.0925	0.340784	0.911
CDC42EP4	-0.0357	0.434594	0.936	-0.112	0.304509	0.904
CDC45	-0.0507	0.462077	0.94	-0.245	0.0211925	0.378	-0.0684	0.778205	1	-0.797	0.0057414	0.0255
CDC5L	-0.0395	0.274076	0.902	-0.00666	0.936324	0.956	-0.164	0.498773	1	-0.212	0.343768	0.937
CDC7	-0.0078	0.943776	0.968	-0.181	0.119932	0.811	-0.174	0.504411	1	-0.429	0.104509	0.802
CDC73	-0.0235	0.457767	0.939	-0.0801	0.179842	0.86	0.0456	0.813935	1	-0.163	0.369804	0.941
CDCA2	-0.0758	0.120146	0.777	-0.527	4.94761e-05	2.31e-09	-0.593	0.408151	1	-1.05	0.124126	0.833
CDCA3	-0.0918	0.357502	0.923	-0.289	0.0588095	0.678
CDCA5	-0.291	0.0172565	0.148	-0.608	0.000123921	5.88e-07
CDCA8	-0.0701	0.366344	0.925	-0.303	0.00405324	0.0432	0.127	0.911958	1	0.0933	0.921565	0.973
CDH10							0.207	0.488237	1	0.16	0.559224	0.959
CDH2	0.033	0.405867	0.932	-0.133	0.184638	0.862	0.1	0.635178	1	-0.104	0.589855	0.961
CDIPT	0.0248	0.840086	0.965	0.0295	0.857889	0.953	0.113	0.655412	1	-0.0568	0.805766	0.97
CDK1	-0.0611	0.201521	0.867	-0.245	0.00136997	0.00427	-0.38	0.212461	1	-1.35	0.000441363	4.66e-06
CDK11B	-0.034	0.375884	0.927	0.00197	0.969247	0.957	0.196	0.339651	1	0.121	0.523534	0.956
CDK12	0.0159	0.713086	0.959	0.0782	0.226345	0.881	0.495	0.162179	1	0.332	0.309146	0.93
CDK13	-0.1	0.0948601	0.718	-0.117	0.0645491	0.699	-0.00772	0.974066	1	-0.227	0.288088	0.926
CDK16	0.0431	0.544042	0.948	0.0959	0.118803	0.809
CDK2	-0.134	0.00746154	0.035	-0.372	0.000142996	1.22e-06	-0.525	0.0562293	1	-1.17	0.000284393	4.78e-07
CDK2AP1	-0.123	0.019143	0.169	-0.196	0.00632896	0.0871	0.0102	0.990881	1	-0.0341	0.968166	0.975
CDK4	-0.000274	0.995498	0.97	0.0266	0.644531	0.943	-0.126	0.688258	1	-0.382	0.135187	0.846
CDK5	-0.00912	0.782254	0.962	0.0197	0.713491	0.947	0.246	0.310633	1	0.493	0.0504265	0.603
CDK5RAP1	0.0269	0.772275	0.962	-0.273	0.0928911	0.771	-0.0668	0.81304	1	-0.333	0.211265	0.9
CDK5RAP2	-0.0115	0.791713	0.963	-0.173	0.0132035	0.232	-0.71	0.113833	1	-1.15	0.0185972	0.224
CDK5RAP3	0.00947	0.74205	0.961	-0.175	0.0316746	0.507	0.254	0.375602	1	0.0696	0.763529	0.969
CDK6	0.0318	0.441739	0.937	-0.0911	0.17941	0.859	-0.103	0.611702	1	-0.19	0.329406	0.934
CDK7	-0.00537	0.941763	0.968	-0.0673	0.432349	0.925	-0.592	0.248112	1	0.153	0.720998	0.967
CDK8	-0.129	0.387564	0.929	-0.0341	0.797225	0.951	-0.00194	0.995624	1	0.29	0.174289	0.88
CDK9	-0.116	0.0225597	0.204	0.0718	0.216859	0.877	0.249	0.453883	1	0.197	0.529676	0.957
CDKAL1	-0.0133	0.675025	0.957	-0.246	0.0041407	0.0447	-0.0809	0.69853	1	-0.558	0.0151609	0.163
CDKL5	-0.0592	0.469906	0.941	0.135	0.130257	0.822
CDKN1A	0.162	0.432303	0.936	0.555	0.0187642	0.338	1.38	0.00113093	1	0.881	0.00216257	0.00195
CDKN1B	0.302	0.00218077	0.00129	0.304	0.0398485	0.576	0.781	0.506415	1	2.09	0.0934299	0.779
CDKN1C	-0.0136	0.863088	0.966	0.0719	0.305524	0.904
CDKN2A	-0.108	0.135585	0.802	0.104	0.0690214	0.714
CDKN2AIP	0.0248	0.434676	0.936	-0.00307	0.955912	0.957	0.204	0.49713	1	0.111	0.687618	0.966
CDKN2AIPNL	-0.00196	0.974529	0.969	0.113	0.210526	0.875	-1.31	0.0916857	1	-0.575	0.0265852	0.355
CDKN2C	0.158	0.0538887	0.526	0.0887	0.640137	0.943
CDR2L	-0.0581	0.218456	0.877	-0.0338	0.643923	0.943	-0.0931	0.767386	1	-0.196	0.498113	0.955
CDS2	0.027	0.62992	0.954	0.184	0.0271457	0.458	0.0149	0.987292	1	0.528	0.590125	0.961
CDT1	-0.395	0.0841623	0.683	-0.257	0.0866951	0.759
CDV3	0.0171	0.691145	0.958	-0.0995	0.232891	0.884	0.189	0.526219	1	0.401	0.328057	0.934
CDYL	0.0176	0.788089	0.963	0.013	0.860847	0.953	0.51	0.215766	1	0.138	0.760752	0.969
CEBPB	-0.116	0.325141	0.916	-0.305	0.0338968	0.528
CEBPG	-0.137	0.0442249	0.445	-0.433	0.0571728	0.671
CEBPZ	-0.0191	0.669507	0.957	0.066	0.384133	0.918	0.271	0.291464	1	0.134	0.580496	0.96
CEBPZOS							0.353	0.237653	1	0.48	0.0782132	0.737
CELF1	-0.0499	0.50097	0.944	-0.00227	0.97265	0.957	-0.758	0.256776	1	0.446	0.441195	0.949
CELF2	0.11	0.261238	0.897	-0.0867	0.580173	0.939
CELF3	0.172	0.0575862	0.551	0.207	0.0135135	0.239	0.484	0.150346	1	0.539	0.103231	0.799
CELF5	-0.0381	0.404849	0.932	0.0892	0.112077	0.801
CELSR2							0.0143	0.965585	1	0.459	0.069242	0.704
CELSR3	-0.18	0.130923	0.795	0.185	0.0688178	0.713	-0.222	0.45688	1	-0.141	0.638647	0.963
CEND1	-0.00853	0.798962	0.963	0.0266	0.806704	0.951	-0.718	0.294722	1	0.19	0.567898	0.959
CENPB	-0.0222	0.670375	0.957	-0.05	0.395915	0.92	0.0378	0.896465	1	-0.296	0.270381	0.921
CENPC	-0.181	0.26506	0.898	0.0298	0.841255	0.953	-0.204	0.443473	1	-0.192	0.423849	0.948
CENPE	-0.0215	0.745361	0.961	-0.315	0.0558551	0.666
CENPF	-0.252	0.000939555	7.81e-05	-0.601	2.16557e-05	3.08e-12	-1.51	0.0408961	1	-2.12	0.000180265	3.06e-08
CENPH	-0.0798	0.0530191	0.519	-0.41	0.000329764	5.22e-05	-0.0366	0.972787	1	-0.0959	0.908457	0.973
CENPI	-0.105	0.318881	0.915	-0.514	0.0119514	0.205
CENPK							-0.366	0.169742	1	-1.49	0.000227339	1.26e-07
CENPM	-0.131	0.0371247	0.373	-0.427	0.00280866	0.0223	-0.402	0.231322	1	-1.58	9.20201e-05	3.02e-10
CENPO	-0.0784	0.101906	0.737	-0.407	0.00837427	0.128
CENPP							-1.05	0.0792768	1	-1.62	0.000822772	6.11e-05
CENPQ	-0.128	0.105568	0.746	-0.2	0.0473686	0.624	-0.751	0.369729	1	-0.878	0.297439	0.928
CENPS	-0.109	0.323483	0.916	-0.311	0.054506	0.66
CENPU	-0.227	0.0307986	0.298	-0.515	0.000802921	0.00111
CENPV	0.0599	0.190754	0.86	0.0595	0.56284	0.937	-0.856	0.0782836	1	-0.517	0.253632	0.916
CEP104	0.0823	0.622305	0.954	-0.215	0.274376	0.896
CEP120	0.0369	0.600195	0.952	0.0727	0.382485	0.918	0.368	0.176244	1	0.202	0.330436	0.934
CEP128	-0.0834	0.203378	0.868	-0.112	0.230997	0.883
CEP131	-0.0401	0.41252	0.933	-0.134	0.122015	0.813	-0.596	0.140798	1	-0.183	0.596209	0.961
CEP135	-0.032	0.66364	0.956	-0.0684	0.454035	0.927
CEP162	-0.0446	0.661047	0.956	-0.169	0.209985	0.875
CEP164							0.152	0.622581	1	-0.0839	0.757083	0.968
CEP170	-0.0525	0.253427	0.894	0.0666	0.295144	0.902	0.137	0.631462	1	0.205	0.307074	0.93
CEP170B	0.0475	0.719647	0.959	0.295	0.0120601	0.208
CEP170P1	0.0103	0.803322	0.963	-0.0186	0.707513	0.946	0.039	0.959614	1	0.874	0.328864	0.934
CEP192	0.00164	0.97854	0.969	-0.0903	0.160454	0.847
CEP250	-0.0094	0.831679	0.964	-0.14	0.0329768	0.519
CEP290	0.146	0.117333	0.772	-0.0774	0.450993	0.927	0.422	0.532053	1	-0.159	0.77227	0.969
CEP350	0.0641	0.284283	0.905	0.00142	0.981751	0.958
CEP41	-0.0798	0.335872	0.919	-0.117	0.162503	0.849
CEP44	-0.0607	0.160302	0.833	-0.0958	0.102517	0.787	0.137	0.59135	1	-0.227	0.32713	0.934
CEP55	-0.246	0.220342	0.878	-0.557	0.00534534	0.0669
CEP57	-0.0572	0.232176	0.884	-0.155	0.168675	0.853
CEP68	0.143	0.0211955	0.19	0.0331	0.747577	0.948
CEP78	-0.0674	0.289528	0.907	-0.252	0.00636629	0.0879
CEP83							0.242	0.364881	1	-0.159	0.455792	0.951
CEP85	-0.0634	0.212015	0.874	-0.121	0.0658879	0.704	0.102	0.682069	1	-0.529	0.042431	0.54
CEP95	0.0049	0.945623	0.968	0.0724	0.510541	0.933	-0.258	0.556972	1	-0.663	0.120321	0.828
CEP97	0.00325	0.915909	0.967	-0.042	0.354633	0.914	0.212	0.402986	1	-0.105	0.632758	0.963
CEPT1	-0.0682	0.440422	0.937	0.131	0.322187	0.907	0.157	0.580155	1	0.0739	0.711649	0.967
CERS1	-0.063	0.275794	0.902	-0.00655	0.923505	0.956
CERS2	0.0275	0.659077	0.956	-0.0306	0.815014	0.951	0.059	0.85605	1	-0.436	0.200953	0.895
CES2	0.234	0.170482	0.843	0.915	0.000499543	0.000233
CETN2	0.012	0.787032	0.963	0.0621	0.40235	0.921	0.322	0.319478	1	0.452	0.0698292	0.706
CETN3	0.05	0.528893	0.947	-0.138	0.216982	0.877
CFAP20	0.00829	0.813392	0.964	-0.0444	0.385385	0.918	-0.0431	0.852628	1	-0.157	0.423018	0.947
CFAP298	-0.00148	0.977624	0.969	-0.127	0.313648	0.906
CFAP410	0.0176	0.80916	0.964	0.0801	0.128792	0.82	-0.201	0.43383	1	-0.225	0.25525	0.917
CFAP97	-0.0607	0.465894	0.94	-0.107	0.16295	0.849	0.127	0.708776	1	-0.143	0.532781	0.957
CFDP1	-0.00848	0.812975	0.964	-0.105	0.279539	0.898	0.11	0.686168	1	-0.404	0.0839316	0.754
CFL1	0.0214	0.631356	0.954	-0.016	0.853721	0.953	-0.19	0.663868	1	0.364	0.287991	0.925
CFL2	0.00586	0.866698	0.966	-0.0444	0.391963	0.919
CGGBP1	-0.0336	0.360892	0.924	-0.28	0.0126747	0.221	-0.304	0.38451	1	-0.595	0.0663967	0.692
CGN							0.0812	0.740866	1	0.00322	0.988668	0.975
CGREF1	0.00946	0.817862	0.964	0.0913	0.208219	0.874
CHAC2	-0.0687	0.248347	0.892	-0.197	0.181779	0.861
CHAF1A	-0.118	0.105136	0.745	-0.152	0.222306	0.88	-0.307	0.345413	1	-1.25	0.0027936	0.00412
CHAF1B	-0.142	0.00705178	0.0314	-0.172	0.00975103	0.156	-0.421	0.106105	1	-1.52	0.00032616	1.02e-06
CHAMP1	-0.0128	0.698956	0.958	0.0767	0.133216	0.825	0.0256	0.911399	1	-0.0135	0.951356	0.974
CHCHD1	0.0112	0.796722	0.963	-0.00571	0.944267	0.956
CHCHD2							-0.0387	0.875176	1	-0.479	0.0703336	0.708
CHCHD2P9	-0.208	0.00294049	0.00306	-0.339	0.0135365	0.239
CHCHD3	-0.0631	0.111207	0.759	-0.131	0.02838	0.472	0.0385	0.880643	1	-0.0579	0.789057	0.97
CHCHD5	-0.104	0.17584	0.848	0.0154	0.870472	0.954	-0.0769	0.751045	1	0.0699	0.760837	0.969
CHCHD6	-0.00786	0.890586	0.966	0.0715	0.588488	0.939
CHD1	-0.00187	0.961715	0.969	-0.0469	0.370105	0.916	-0.42	0.244613	1	-0.41	0.132988	0.844
CHD1L	-0.0619	0.142123	0.812	0.0539	0.328799	0.909	0.0417	0.872405	1	0.0175	0.941626	0.974
CHD2	-0.0738	0.113163	0.763	0.0211	0.682441	0.945	-0.0606	0.830252	1	-0.0133	0.959754	0.974
CHD3	-0.00768	0.802097	0.963	0.117	0.0453901	0.613	0.172	0.445002	1	-0.127	0.529274	0.957
CHD4	-0.0215	0.657229	0.956	-0.0222	0.744691	0.948	0.103	0.612988	1	-0.0818	0.637558	0.963
CHD6	-0.0736	0.243124	0.889	0.00588	0.925775	0.956	-0.43	0.139396	1	0.12	0.563791	0.959
CHD7	-0.0295	0.48924	0.943	0.0528	0.542821	0.936	-0.145	0.672804	1	-0.397	0.307801	0.93
CHD8	0.0423	0.424808	0.935	-0.0138	0.80015	0.951	-0.845	0.0978094	1	-0.325	0.518435	0.956
CHD9	-0.0252	0.842774	0.965	0.0376	0.786897	0.95	0.117	0.677714	1	-0.447	0.156869	0.867
CHDH	-0.055	0.439866	0.937	-0.151	0.17656	0.858
CHEK1	-0.187	0.011847	0.0809	-0.576	4.54801e-05	1.33e-09	-0.257	0.333125	1	-0.983	0.00395747	0.0106
CHEK2	0.0825	0.0416005	0.42	-0.0561	0.327856	0.909	-0.725	0.283508	1	-0.0631	0.944965	0.974
CHERP	0.00132	0.971018	0.969	-0.0164	0.760143	0.949	-0.078	0.727531	1	-0.268	0.204344	0.897
CHFR	0.0241	0.578281	0.951	0.0199	0.814162	0.951
CHGA	0.0847	0.0345768	0.344	0.0486	0.610239	0.941	0.164	0.393659	1	0.348	0.131095	0.842
CHGB	0.153	0.00341007	0.00455	0.324	0.00445341	0.0502	-0.00813	0.970397	1	0.323	0.149625	0.861
CHID1	0.00058	0.987515	0.969	0.108	0.084351	0.754	-0.154	0.588339	1	-0.143	0.577431	0.96
CHKA							-0.482	0.425603	1	0.0733	0.910329	0.973
CHM	0.00123	0.981757	0.969	-0.0928	0.189025	0.865	-1.58	0.064849	1	0.201	0.4446	0.95
CHML	-0.0749	0.213785	0.875	-0.184	0.0384119	0.565	-0.0638	0.80787	1	-0.295	0.183864	0.886
CHMP1A	-0.0374	0.402936	0.932	-0.183	0.0862687	0.758
CHMP1B	-0.035	0.779022	0.962	0.0177	0.852377	0.953	0.871	0.465128	1	1.63	0.167518	0.875
CHMP2A	0.0174	0.767733	0.962	0.0284	0.695002	0.946	-0.29	0.496281	1	0.296	0.402615	0.945
CHMP2B	-0.0721	0.211628	0.873	-0.179	0.0413244	0.586	0.0975	0.749207	1	0.0497	0.858402	0.972
CHMP3	-0.0325	0.576907	0.951	0.15	0.0435911	0.601	0.0284	0.907399	1	0.336	0.231711	0.909
CHMP4A	0.00527	0.866219	0.966	-0.0305	0.719094	0.947	0.366	0.202144	1	0.385	0.126604	0.836
CHMP4B	0.0558	0.151113	0.823	-0.0906	0.248895	0.889	0.419	0.178049	1	0.223	0.418482	0.947
CHMP5	0.00558	0.889014	0.966	-0.0445	0.514476	0.933	0.212	0.48483	1	0.183	0.480904	0.953
CHMP6	-0.034	0.758986	0.961	0.0698	0.649682	0.943	-0.065	0.764501	1	0.14	0.557709	0.959
CHMP7	0.0576	0.377841	0.927	-0.0333	0.599015	0.94	0.0428	0.906384	1	0.287	0.22306	0.905
CHN1	0.0139	0.725565	0.96	0.042	0.460863	0.928	-1.84	0.054176	1	0.0548	0.853007	0.972
CHORDC1	0.0659	0.540118	0.948	-0.102	0.334449	0.91	0.384	0.22866	1	0.0108	0.970579	0.975
CHP1	-0.053	0.252924	0.894	-0.0517	0.383403	0.918	-0.649	0.347004	1	0.308	0.455821	0.951
CHPF							0.102	0.728641	1	0.173	0.599899	0.961
CHRAC1	0.00338	0.967079	0.969	-0.109	0.0825589	0.75	0.179	0.622478	1	0.325	0.233547	0.909
CHRFAM7A	0.151	0.0728021	0.637	0.202	0.257218	0.892
CHRNA3	0.122	0.0415671	0.42	-0.00377	0.947318	0.956	0.149	0.604249	1	0.0192	0.942122	0.974
CHST12							-0.00526	0.992246	1	-0.307	0.53833	0.958
CHST14	-0.0796	0.0888335	0.699	-0.102	0.100763	0.784	-1.38	0.0461895	1	-1.02	0.164612	0.873
CHST2	-0.121	0.33971	0.92	-0.274	0.119324	0.81
CHSY1	-0.0448	0.672987	0.957	-0.0126	0.909804	0.955	-0.608	0.142208	1	-0.298	0.432642	0.948
CHTF18	0.0064	0.921724	0.968	-0.0639	0.287677	0.9	-0.167	0.568236	1	-0.688	0.0217328	0.278
CHTF8	0.0987	0.833951	0.964	0.334	0.339339	0.911	-0.961	0.145567	1	-1.01	0.13478	0.846
CHTOP	0.0713	0.0877207	0.696	0.119	0.0325509	0.515	0.593	0.10869	1	-0.0345	0.90027	0.973
CHUK	-0.0636	0.0972182	0.725	0.0357	0.605672	0.94	0.254	0.242729	1	0.0542	0.806821	0.97
CHURC1	0.0852	0.155179	0.828	0.0668	0.250322	0.889	0.0862	0.78456	1	-0.138	0.638042	0.963
CIAO1	0.113	0.179635	0.851	-0.0213	0.77463	0.95	-0.541	0.389485	1	0.011	0.990015	0.975
CIAO2A	-0.0588	0.21825	0.877	-0.142	0.100513	0.784
CIAO2B	0.0292	0.745372	0.961	0.0147	0.852171	0.953	-0.542	0.266073	1	0.235	0.391369	0.944
CIAO3	0.0256	0.686654	0.958	0.0798	0.333961	0.91
CIAPIN1	0.0231	0.620031	0.954	-0.0583	0.354428	0.913	0.135	0.559437	1	-0.0738	0.701623	0.966
CIC	0.0581	0.19929	0.866	0.0555	0.4647	0.928	-0.193	0.453528	1	-0.435	0.154075	0.865
CINP	-0.0477	0.361077	0.924	-0.0043	0.977145	0.957	0.195	0.560836	1	-0.0705	0.80863	0.97
CIP2A	-0.0478	0.222301	0.879	-0.208	0.0040135	0.0425	-0.602	0.0535321	1	-1.18	0.000656126	2.56e-05
CIR1	-0.103	0.307913	0.912	-0.0308	0.807156	0.951
CIRBP	-0.095	0.0235978	0.214	0.057	0.617842	0.941	0.116	0.656782	1	0.0291	0.916581	0.973
CISD1	-0.0112	0.910655	0.967	-0.0742	0.434117	0.925
CISD2	0.0225	0.724293	0.96	-0.0718	0.279105	0.898	-0.31	0.18508	1	0.0924	0.615913	0.962
CIT	-0.14	0.0209743	0.188	-0.327	0.000386057	9.47e-05	-0.658	0.050489	1	-1.47	0.00105761	0.000166
CIZ1	-0.0556	0.219952	0.878	-0.154	0.0120638	0.208	-0.0621	0.819962	1	-0.507	0.0357506	0.473
CKAP2	-0.126	0.0170596	0.146	-0.5	5.86648e-05	6.88e-09	-0.945	0.00891022	1	-2.53	1.00759e-05	1.28e-13
CKAP2L	-0.0802	0.410724	0.933	-0.283	0.107259	0.794
CKAP4	-0.0154	0.604787	0.953	0.0208	0.839964	0.953	0.0476	0.834968	1	0.0255	0.899821	0.973
CKAP5	-0.00213	0.962388	0.969	-0.0284	0.671319	0.944	0.0188	0.925687	1	-0.0527	0.779595	0.969
CKB	-0.00128	0.968984	0.969	0.00363	0.952357	0.957	-0.0138	0.964247	1	0.113	0.717201	0.967
CKMT1A	-0.0107	0.813333	0.964	-0.0389	0.549748	0.936	-0.109	0.581979	1	0.23	0.241147	0.912
CKS1B	0.00185	0.988895	0.969	-0.107	0.351658	0.913
CKS2	-0.0921	0.0690619	0.618	-0.182	0.105399	0.791
CLASP1	-0.00236	0.941938	0.968	0.0535	0.306912	0.904	0.122	0.600614	1	-0.0388	0.838962	0.971
CLASP2	-0.0449	0.222873	0.88	0.024	0.689311	0.945	0.117	0.649934	1	-0.0969	0.672298	0.965
CLASRP							-0.359	0.666113	1	0.0869	0.831204	0.971
CLCC1	-0.0946	0.0703494	0.625	-0.0983	0.0801388	0.744	0.184	0.408419	1	0.0525	0.78515	0.969
CLCN3	0.0497	0.243023	0.889	0.0145	0.779924	0.95	0.127	0.614984	1	0.143	0.533328	0.957
CLCN4							0.351	0.202003	1	0.447	0.087162	0.763
CLCN5	-0.0464	0.311193	0.913	-0.123	0.0950362	0.775	-0.102	0.799949	1	-0.193	0.626392	0.963
CLCN6	0.0471	0.52465	0.946	0.232	0.0449529	0.61
CLCN7	0.0147	0.639152	0.955	0.045	0.394589	0.92	0.381	0.149745	1	0.362	0.131864	0.842
CLDN12							0.58	0.206028	1	0.433	0.324169	0.933
CLDND1							-0.549	0.43945	1	0.277	0.287272	0.925
CLEC16A	-0.0182	0.838645	0.965	-0.0762	0.377921	0.917
CLGN	-0.00691	0.949115	0.968	-0.14	0.168999	0.853	0.0629	0.803637	1	-0.053	0.803755	0.97
CLIC1	-0.000988	0.978901	0.969	-0.0992	0.164165	0.85	-0.309	0.333035	1	-0.347	0.152896	0.864
CLIC4	-0.00703	0.887202	0.966	-0.0608	0.528777	0.934	-0.167	0.666807	1	-0.0248	0.957376	0.974
CLINT1	0.00975	0.747521	0.961	0.0338	0.866221	0.954	-0.236	0.452477	1	-0.44	0.146131	0.858
CLIP1	-0.00697	0.836166	0.965	-0.153	0.0386994	0.568	-0.0226	0.934838	1	-0.704	0.0109587	0.0913
CLIP2	-0.0102	0.858728	0.965	0.0522	0.455927	0.927	0.00464	0.982882	1	0.0318	0.871904	0.972
CLIP4	-0.0927	0.172152	0.845	-0.0386	0.704007	0.946	0.0729	0.809446	1	-0.305	0.22557	0.906
CLK1	0.0597	0.347011	0.921	0.0659	0.430001	0.924	0.26	0.321579	1	0.0967	0.662255	0.965
CLK2							-0.324	0.392109	1	-0.38	0.218475	0.903
CLK3							-0.529	0.36919	1	0.198	0.720368	0.967
CLMN	0.0293	0.739849	0.96	-0.0662	0.572176	0.938
CLN3	0.0238	0.63011	0.954	-0.194	0.00355021	0.0347
CLN5	0.0779	0.170474	0.843	0.0756	0.285409	0.899	0.198	0.443484	1	0.139	0.542475	0.958
CLN6	0.118	0.116289	0.77	-0.0203	0.838847	0.952	-0.259	0.643247	1	-0.107	0.864635	0.972
CLNS1A	-0.00695	0.887232	0.966	-0.154	0.0816275	0.747	0.125	0.80508	1	-0.686	0.0734183	0.72
CLP1	0.0134	0.711858	0.959	0.0269	0.686338	0.945
CLPB	-0.0667	0.0771415	0.656	-0.189	0.0031348	0.0277	-0.0919	0.694212	1	-0.00868	0.957966	0.974
CLPP	-0.0535	0.145795	0.816	0.013	0.766923	0.949	0.051	0.853382	1	-0.00774	0.974648	0.975
CLPTM1	-0.00664	0.84844	0.965	-0.135	0.0178355	0.322	0.17	0.62617	1	0.309	0.288136	0.926
CLPTM1L	0.0136	0.767029	0.962	0.0464	0.564834	0.937	0.0372	0.866308	1	-0.00481	0.980732	0.975
CLPX	-0.00999	0.816368	0.964	-0.0986	0.0913305	0.768	0.199	0.421006	1	0.382	0.114276	0.819
CLSPN	0.0911	0.619435	0.954	-0.265	0.0349889	0.538	-0.73	0.0155219	1	-1.16	0.000766913	4.74e-05
CLSTN1	0.0343	0.550102	0.948	-0.142	0.159504	0.847
CLTA	-0.00207	0.958995	0.969	-0.0651	0.374017	0.917	-0.2	0.520744	1	-0.0333	0.927036	0.974
CLTB	0.0397	0.459052	0.939	-0.0426	0.616437	0.941	-0.0461	0.862605	1	-0.165	0.468352	0.952
CLTC	0.0159	0.616931	0.954	0.0843	0.118012	0.808	0.0539	0.815795	1	-0.068	0.734259	0.968
CLU	0.00265	0.98077	0.969	0.326	0.0685575	0.712
CLUH	0.0124	0.735524	0.96	-0.0706	0.161349	0.848	-0.0292	0.883659	1	-0.254	0.156337	0.867
CLVS1	0.122	0.212294	0.874	-0.0346	0.837416	0.952	0.685	0.172341	1	0.409	0.390125	0.944
CLVS2	0.0699	0.483082	0.942	0.0556	0.586473	0.939	0.123	0.693107	1	0.153	0.502684	0.955
CMAS	-0.0258	0.481226	0.942	0.0189	0.715703	0.947	0.0116	0.956913	1	0.169	0.367798	0.94
CMBL	0.0819	0.0558733	0.54	0.269	0.00343805	0.0328	0.385	0.309052	1	0.509	0.156994	0.867
CMC1	-0.056	0.388422	0.929	-0.0581	0.785674	0.95
CMC2							0.333	0.202282	1	-0.183	0.458967	0.951
CMIP	0.0636	0.239909	0.888	-0.0941	0.178493	0.859	0.179	0.503777	1	0.0311	0.884772	0.972
CMPK1	-0.00129	0.969926	0.969	-0.043	0.413904	0.922	0.249	0.402911	1	0.205	0.380177	0.942
CMPK2	0.0822	0.168698	0.841	-0.172	0.146792	0.837
CMSS1	-0.0134	0.7521	0.961	0.0341	0.54244	0.936	0.086	0.756627	1	-0.151	0.51018	0.955
CMTM4	0.419	0.136664	0.804	0.137	0.621565	0.941	0.0925	0.764907	1	0.124	0.594124	0.961
CMTM6							-0.56	0.242808	1	0.00578	0.993325	0.975
CMTM7							-0.737	0.19192	1	-0.0296	0.892474	0.973
CMTR1	0.00473	0.909236	0.967	0.103	0.0925418	0.77	0.0966	0.693361	1	-0.204	0.353123	0.938
CMTR2	-0.00502	0.934464	0.968	-0.00466	0.954824	0.957
CNBP	0.0118	0.770671	0.962	0.00494	0.924412	0.956	-0.362	0.462269	1	-0.233	0.615528	0.962
CNDP2	0.067	0.0877648	0.696	-0.0275	0.589854	0.939	0.201	0.47408	1	0.0318	0.894769	0.973
CNIH4	0.0146	0.889046	0.966	0.000178	0.998447	0.958
CNKSR2	0.0255	0.780878	0.962	-0.0328	0.686379	0.945
CNN2							-0.053	0.830861	1	-0.62	0.0219598	0.282
CNN3	0.0341	0.664038	0.956	-0.0599	0.502395	0.932	-0.159	0.612299	1	-0.226	0.494846	0.954
CNNM1	0.00197	0.984596	0.969	-0.139	0.360839	0.915
CNNM3	0.0617	0.314823	0.914	0.0728	0.469649	0.929	0.245	0.334513	1	-0.0304	0.901869	0.973
CNNM4	0.0741	0.262634	0.897	-0.117	0.237944	0.885	0.0103	0.969601	1	-0.259	0.323431	0.933
CNOT1	0.0284	0.368128	0.926	0.0579	0.361109	0.915	0.0638	0.740701	1	0.00803	0.962484	0.974
CNOT10	-0.029	0.40736	0.932	-0.0216	0.820139	0.952	0.219	0.572329	1	0.0462	0.900046	0.973
CNOT11	-0.0215	0.60942	0.953	-0.0565	0.339214	0.911
CNOT2	0.0176	0.61175	0.953	0.0792	0.331058	0.909	-0.919	0.301146	1	-0.0734	0.741951	0.968
CNOT3	0.0748	0.122679	0.782	0.0821	0.187659	0.864	0.276	0.249681	1	0.09	0.63916	0.963
CNOT4	-0.11	0.0773245	0.657	-0.133	0.0518301	0.647	0.216	0.399807	1	-0.106	0.657316	0.964
CNOT6	-0.0631	0.331095	0.918	0.0834	0.455806	0.927
CNOT6L	-0.0553	0.542884	0.948	0.0257	0.794238	0.951	-0.00503	0.985933	1	-0.326	0.189522	0.889
CNOT7	0.0547	0.464493	0.94	-0.0154	0.884034	0.954	-0.213	0.448654	1	-0.379	0.12524	0.834
CNOT8	0.00975	0.774032	0.962	0.108	0.0794725	0.742
CNOT9	-0.0218	0.720027	0.96	-0.0629	0.515872	0.933	-0.179	0.408478	1	-0.0241	0.926859	0.974
CNP	-0.022	0.496869	0.944	-0.0597	0.199272	0.87	0.00731	0.974252	1	-0.0977	0.614868	0.962
CNPY2	0.0528	0.65505	0.956	-0.0607	0.667988	0.944	0.059	0.852131	1	-0.0476	0.865162	0.972
CNPY3	-0.0225	0.780692	0.962	-0.000874	0.995614	0.958	0.319	0.533449	1	0.637	0.237162	0.911
CNPY4	0.0757	0.23123	0.884	0.118	0.112804	0.802
CNRIP1	0.0636	0.353669	0.923	0.0114	0.911828	0.955	-0.162	0.463539	1	-0.158	0.48317	0.953
CNST	-0.0316	0.514954	0.945	-0.131	0.0411889	0.586	-0.505	0.35648	1	0.0415	0.827029	0.971
CNTFR	0.0393	0.70966	0.959	0.22	0.0285912	0.475
CNTN1	0.0345	0.404183	0.932	-0.0577	0.43574	0.925	0.255	0.285595	1	0.723	0.0105287	0.0851
CNTN5	-0.0954	0.39687	0.931	0.0524	0.59168	0.939
CNTNAP1	-0.0627	0.386534	0.929	-0.0481	0.535975	0.935	0.161	0.538749	1	-0.0534	0.81653	0.97
CNTNAP4	0.00371	0.943755	0.968	-0.0272	0.650077	0.943	-0.764	0.308997	1	-0.277	0.711838	0.967
CNTROB	0.202	0.0393347	0.397	0.113	0.291982	0.901
COA1	0.0242	0.54637	0.948	-0.0586	0.266343	0.894	0.0872	0.760716	1	-0.00904	0.971665	0.975
COA3	-0.0686	0.149057	0.82	-0.244	0.000904672	0.00155	0.332	0.709643	1	0.743	0.426891	0.948
COA6	-0.135	0.0121192	0.084	-0.0661	0.537253	0.935	0.311	0.343996	1	0.126	0.64356	0.964
COA7	0.0187	0.612457	0.953	-0.149	0.052115	0.649	-0.0617	0.803615	1	-0.0791	0.750113	0.968
COASY	0.0798	0.065876	0.602	0.108	0.160076	0.847
COCH	-0.038	0.407299	0.932	-0.277	0.0996107	0.782
COG1	-0.0493	0.20523	0.869	0.0391	0.492127	0.931	0.294	0.24675	1	0.128	0.517221	0.956
COG2	0.0617	0.112929	0.763	0.0204	0.664474	0.944	-0.161	0.658151	1	0.641	0.0707445	0.71
COG3	0.0334	0.367956	0.926	-0.000511	0.992872	0.958	0.075	0.810237	1	0.389	0.303199	0.929
COG4	-0.00769	0.836219	0.965	-0.0142	0.780528	0.95	0.0757	0.734097	1	0.0287	0.870697	0.972
COG5	-0.0161	0.844981	0.965	0.00629	0.945834	0.956	0.32	0.299411	1	0.361	0.280866	0.924
COG6	-0.0287	0.574584	0.95	0.0499	0.35536	0.914	-0.229	0.455851	1	0.244	0.246429	0.914
COG7	0.0664	0.360459	0.924	-0.0232	0.864873	0.953	0.0261	0.94798	1	0.497	0.178073	0.883
COG8	-0.0157	0.752101	0.961	0.0217	0.66907	0.944	0.197	0.333179	1	0.285	0.15904	0.869
COIL	0.0218	0.696187	0.958	-0.137	0.058713	0.678	-0.0795	0.821192	1	-0.302	0.386797	0.943
COL1A1							0.204	0.699929	1	-0.522	0.141221	0.853
COL22A1							-1.19	0.00952622	1	-0.25	0.712215	0.967
COL26A1	0.0282	0.700258	0.959	0.0112	0.934172	0.956
COL4A2	-0.122	0.0374914	0.377	-0.165	0.124804	0.816
COL4A3BP	0.051	0.193415	0.862	0.0278	0.584958	0.939	0.0632	0.867277	1	0.568	0.137001	0.848
COL6A1	0.0108	0.855365	0.965	0.263	0.0033505	0.0313	-0.137	0.530469	1	0.024	0.903202	0.973
COL6A2	0.293	0.0208829	0.187	0.206	0.157892	0.845
COLEC11	0.064	0.50256	0.944	-0.0812	0.335388	0.91
COLGALT1	0.0167	0.683772	0.958	-0.0141	0.814691	0.951	0.21	0.396591	1	-0.0396	0.854369	0.972
COMMD1	-0.00466	0.956043	0.969	-0.177	0.303195	0.903
COMMD10	-0.0321	0.603256	0.953	0.00863	0.865174	0.953	0.162	0.49845	1	-0.149	0.477289	0.953
COMMD2	0.031	0.551253	0.949	-0.101	0.148904	0.839	0.0927	0.756397	1	0.118	0.618404	0.962
COMMD3	0.0063	0.894883	0.967	0.00776	0.892953	0.955
COMMD4							0.0944	0.78259	1	0.226	0.597145	0.961
COMMD5	-0.0665	0.223666	0.88	-0.19	0.0660136	0.704	0.139	0.582579	1	0.123	0.548183	0.958
COMMD7	0.201	0.00309558	0.00349	0.311	0.015694	0.283
COMMD8	-0.077	0.147557	0.819	-0.219	0.114371	0.804
COMMD9	0.0444	0.308235	0.912	-0.0576	0.617957	0.941	0.18	0.554403	1	-0.0695	0.761996	0.969
COMT	0.111	0.660111	0.956	0.0287	0.877078	0.954	-0.138	0.891097	1	1.04	0.408275	0.946
COPA	0.0137	0.679633	0.957	0.0481	0.36895	0.916	0.0858	0.660375	1	0.141	0.434792	0.949
COPB1	0.0296	0.380148	0.928	-0.0042	0.927572	0.956	0.309	0.232389	1	0.0609	0.781419	0.969
COPB2	0.00848	0.808841	0.963	0.0565	0.236332	0.885	0.167	0.440845	1	0.0763	0.692367	0.966
COPE	-0.00551	0.873589	0.966	0.0282	0.728996	0.948	0.365	0.103839	1	0.316	0.104968	0.803
COPG1	0.00403	0.922212	0.968	-0.0114	0.833133	0.952	0.28	0.237342	1	0.0504	0.787633	0.969
COPG2	-0.0499	0.388503	0.929	-0.0013	0.982766	0.958	-0.185	0.459094	1	0.0727	0.765402	0.969
COPRS	-0.0556	0.447133	0.938	-0.185	0.0713496	0.721	0.0476	0.83606	1	-0.324	0.173828	0.88
COPS2	0.0233	0.448555	0.938	0.0295	0.56604	0.937	-0.263	0.452049	1	-0.212	0.547893	0.958
COPS3	0.0477	0.196048	0.863	-0.00392	0.950336	0.957	0.0596	0.820899	1	0.316	0.18478	0.887
COPS4	0.0226	0.497853	0.944	0.00607	0.89178	0.954	-0.167	0.46899	1	0.0866	0.691489	0.966
COPS5	0.0179	0.670745	0.957	0.0281	0.686011	0.945	0.278	0.283666	1	0.322	0.196969	0.893
COPS6	-0.00735	0.893039	0.967	-0.0438	0.477332	0.93	-0.036	0.893785	1	0.169	0.460584	0.951
COPS7A	0.0567	0.326691	0.917	-0.0773	0.281016	0.898	0.199	0.526685	1	0.191	0.46919	0.952
COPS7B	0.0309	0.461887	0.94	-0.0238	0.743946	0.948	0.183	0.502505	1	0.158	0.499941	0.955
COPS8	-0.0397	0.397444	0.931	-0.0621	0.255791	0.891	0.0194	0.942101	1	-0.0189	0.932961	0.974
COPZ1	-0.0149	0.67197	0.957	-0.0267	0.576969	0.938
COQ3	-0.0569	0.188918	0.858	0.0461	0.60971	0.941
COQ5	0.02	0.557707	0.949	0.0575	0.276507	0.897	0.217	0.488387	1	0.32	0.330546	0.934
COQ6	-0.00516	0.88352	0.966	0.0381	0.453381	0.927	-0.835	0.129548	1	0.294	0.719691	0.967
COQ7	0.00546	0.926164	0.968	-0.0143	0.863727	0.953	0.0244	0.949686	1	-0.159	0.561291	0.959
COQ8A	0.0428	0.348424	0.922	0.211	0.00642788	0.0892	0.59	0.0693471	1	0.807	0.0138435	0.139
COQ8B	0.0249	0.628159	0.954	-0.103	0.139787	0.831	0.142	0.777106	1	0.679	0.0933321	0.778
COQ9	0.0174	0.728116	0.96	-0.0406	0.572783	0.938	0.0537	0.851581	1	0.357	0.178132	0.883
CORO1A	-0.0101	0.789959	0.963	-0.0471	0.326102	0.908	0.0635	0.789367	1	-0.151	0.456882	0.951
CORO1B	0.00864	0.833031	0.964	0.00209	0.974146	0.957	0.262	0.297162	1	0.212	0.34077	0.936
CORO1C	0.00807	0.84323	0.965	-0.0204	0.879	0.954	-0.153	0.747249	1	0.00271	0.992735	0.975
CORO2A							-1.23	0.303873	1	-0.925	0.472794	0.952
CORO7	0.0527	0.264721	0.898	0.135	0.13666	0.828	0.0557	0.859471	1	-0.0735	0.802939	0.97
COX14	0.00228	0.959426	0.969	0.0297	0.687839	0.945	-0.662	0.284716	1	-0.00442	0.986157	0.975
COX15	0.0284	0.57901	0.951	0.0784	0.14992	0.839	0.00483	0.984174	1	0.491	0.0490646	0.594
COX16	0.0309	0.709595	0.959	-0.0658	0.395904	0.92
COX17	-0.211	0.133724	0.8	-0.161	0.338224	0.911
COX18							-0.57	0.428049	1	-0.761	0.291038	0.926
COX19	0.0252	0.753206	0.961	-0.31	0.0483801	0.63
COX4I1	-0.0347	0.512064	0.945	-0.00298	0.956329	0.957	-0.408	0.257044	1	-0.1	0.635252	0.963
COX5A	0.12	0.423149	0.935	0.178	0.207491	0.873	-0.0775	0.836032	1	0.178	0.693671	0.966
COX5B	-0.203	0.144707	0.815	0.167	0.0322135	0.512	0.0575	0.86494	1	0.0368	0.863511	0.972
COX6A1	-0.0939	0.640062	0.955	-0.0986	0.552619	0.936
COX6B1	0.0117	0.868482	0.966	0.0961	0.355606	0.914
COX6C	-0.0549	0.381552	0.928	0.014	0.819397	0.952	-0.0352	0.915781	1	-0.271	0.39654	0.944
COX7A2							-0.0472	0.884457	1	-0.0778	0.763695	0.969
COX7A2L	0.0191	0.655679	0.956	0.000437	0.992634	0.958	-0.26	0.535104	1	0.144	0.796141	0.97
COX7B							-1.64	0.233074	1	0.0172	0.940115	0.974
COX7C	0.00254	0.9709	0.969	0.107	0.21914	0.878	-0.111	0.720049	1	0.0174	0.940931	0.974
CPD	0.00336	0.919651	0.967	-0.0751	0.147342	0.837	-0.0122	0.967417	1	0.25	0.283226	0.924
CPE	0.0169	0.730185	0.96	0.227	0.00391145	0.0408	0.176	0.44931	1	0.354	0.117631	0.824
CPEB4	0.00877	0.891946	0.967	0.214	0.0122141	0.211	0.263	0.243807	1	0.157	0.490067	0.954
CPLX1	0.0827	0.34633	0.921	-0.0178	0.872962	0.954	0.178	0.527052	1	-0.00875	0.968576	0.975
CPLX2	0.0899	0.215411	0.875	0.0331	0.657678	0.944	-0.0484	0.868995	1	-0.338	0.141896	0.853
CPLX3	0.191	0.0808664	0.671	-0.195	0.161269	0.848
CPNE1	0.0539	0.197671	0.864	0.0899	0.246087	0.888	0.369	0.225044	1	0.361	0.181963	0.885
CPNE2	-0.00807	0.810113	0.964	0.03	0.514864	0.933	-0.234	0.460141	1	-0.168	0.668584	0.965
CPNE3	0.0196	0.632	0.955	-0.0802	0.220995	0.879	0.244	0.351298	1	0.436	0.122957	0.831
CPNE4							0.0266	0.908119	1	-0.465	0.0556797	0.637
CPNE8	-0.0766	0.129259	0.793	-0.00288	0.96508	0.957	-0.053	0.815957	1	-0.0731	0.736052	0.968
CPOX	-0.15	0.0253623	0.231	-0.052	0.409542	0.922	0.0663	0.764411	1	0.102	0.567436	0.959
CPPED1	0.124	0.136458	0.804	0.172	0.137839	0.829	0.391	0.1753	1	0.199	0.439964	0.949
CPSF1	0.0322	0.344648	0.921	-0.00848	0.853711	0.953	-0.0549	0.789751	1	-0.238	0.232657	0.909
CPSF2	0.0091	0.808661	0.963	-0.00844	0.919854	0.955	0.0692	0.789292	1	-0.249	0.328958	0.934
CPSF3	-0.0501	0.528031	0.947	-0.0752	0.404721	0.921	0.0867	0.711891	1	-0.255	0.246151	0.914
CPSF4	-0.0597	0.331032	0.918	0.0324	0.636378	0.942	0.0999	0.701689	1	-0.0857	0.706651	0.966
CPSF6	-0.0115	0.709375	0.959	0.0525	0.280292	0.898	-0.0589	0.774618	1	0.0431	0.849203	0.971
CPSF7	-0.0603	0.0993339	0.731	0.0377	0.488154	0.931	-0.0463	0.90528	1	0.0685	0.868588	0.972
CPT1A	0.0249	0.572681	0.95	0.0516	0.328223	0.909	-0.0631	0.817764	1	-0.00301	0.989615	0.975
CPT1C	-0.106	0.362912	0.925	-0.0993	0.458502	0.928	0.00557	0.987517	1	0.0413	0.907598	0.973
CPT2	0.000701	0.990133	0.97	0.103	0.117283	0.807	0.191	0.375879	1	0.426	0.0706813	0.71
CPVL	0.0551	0.639841	0.955	0.188	0.188278	0.864	0.0439	0.876508	1	-0.228	0.406026	0.945
CPXM1							-0.149	0.615935	1	-0.217	0.439172	0.949
CRABP1	-0.0291	0.520248	0.946	-0.0032	0.950029	0.957	0.277	0.300796	1	0.0319	0.881638	0.972
CRABP2	0.195	0.0195385	0.173	0.219	0.0701096	0.717	-0.61	0.249294	1	-0.491	0.193962	0.892
CRACR2A	-0.0203	0.834396	0.964	-0.018	0.740275	0.948
CRAD	-0.0197	0.548433	0.948	-0.244	0.00706144	0.102	-0.197	0.452192	1	0.132	0.517346	0.956
CRAT	0.038	0.50152	0.944	0.0525	0.680857	0.945	0.169	0.663491	1	0.256	0.508982	0.955
CRCP	-0.112	0.020911	0.187	-0.107	0.0762882	0.734
CREB1	0.0251	0.87945	0.966	-0.29	0.156193	0.844	0.113	0.673338	1	-0.253	0.256046	0.917
CREBBP	0.036	0.321626	0.915	-0.118	0.0725763	0.724	0.0152	0.956453	1	-0.399	0.0827965	0.751
CRELD1	0.0663	0.111701	0.76	0.145	0.272929	0.896	0.385	0.122272	1	0.42	0.0797173	0.742
CRELD2	-0.00552	0.930328	0.968	0.107	0.437875	0.925	-0.691	0.362488	1	-0.838	0.28118	0.924
CRH	0.0634	0.172779	0.845	0.392	0.00112082	0.00268
CRIP1	-0.0305	0.527942	0.947	0.19	0.0122142	0.211	0.149	0.700152	1	-0.00457	0.989347	0.975
CRIP2	0.0472	0.497697	0.944	0.217	0.0664976	0.706	0.22	0.35277	1	0.206	0.33308	0.935
CRISPLD1							-0.116	0.881158	1	-0.747	0.354492	0.938
CRK	0.0488	0.506994	0.945	0.0742	0.358678	0.914	0.273	0.485397	1	0.324	0.387728	0.943
CRKL	0.000859	0.984861	0.969	-0.046	0.391403	0.919	-0.00646	0.986978	1	0.206	0.619955	0.962
CRLF3	0.0675	0.102528	0.739	0.0404	0.530391	0.935	0.386	0.206458	1	0.166	0.526523	0.957
CRMP1	0.0653	0.0937987	0.715	0.179	0.00702054	0.101	0.0699	0.755477	1	0.223	0.306664	0.93
CRNKL1	-0.00019	0.995872	0.97	0.00461	0.919055	0.955	0.178	0.411675	1	-0.0131	0.94551	0.974
CROCC	0.0175	0.665633	0.957	0.0353	0.696716	0.946	-0.0491	0.847395	1	-0.295	0.220713	0.904
CRTAC1	0.0886	0.485745	0.942	0.755	0.000248435	1.61e-05
CRTAP	-0.393	0.231425	0.884	0.0147	0.922197	0.956	-0.068	0.762652	1	-0.19	0.296349	0.927
CRTC1	0.0355	0.425365	0.935	-0.0761	0.488226	0.931	0.675	0.0273653	1	0.373	0.158271	0.868
CRTC2	-0.352	0.207569	0.871	-0.132	0.501536	0.932
CRTC3							0.117	0.664587	1	-0.0173	0.925936	0.974
CRY2	0.0646	0.670358	0.957	0.0861	0.407176	0.921
CRYBG3	-0.0702	0.709546	0.959	-0.165	0.176454	0.858	0.15	0.591815	1	0.061	0.775028	0.969
CRYL1	0.0305	0.639864	0.955	0.143	0.0612957	0.688
CRYZ	0.00888	0.821662	0.964	0.0101	0.86675	0.954	0.0381	0.855968	1	0.23	0.262795	0.919
CRYZL1	0.0286	0.559819	0.949	0.09	0.190306	0.865	0.0898	0.654688	1	0.0882	0.6137	0.962
CS	0.00206	0.953683	0.968	-0.0207	0.643011	0.943	-0.208	0.333156	1	0.0211	0.903221	0.973
CSDE1	-0.0116	0.704272	0.959	-0.00569	0.905323	0.955	0.0845	0.712454	1	-0.196	0.333695	0.935
CSE1L	-0.0134	0.688804	0.958	0.0314	0.517828	0.933	-0.0984	0.683713	1	-0.246	0.27877	0.923
CSK	0.0394	0.260153	0.896	0.0348	0.469417	0.929	0.148	0.500394	1	0.0391	0.844371	0.971
CSNK1A1	-0.0399	0.514491	0.945	0.0963	0.248272	0.889	-0.161	0.511007	1	-0.1	0.639506	0.963
CSNK1D	0.0813	0.690342	0.958	0.117	0.683975	0.945
CSNK1E	0.0234	0.801195	0.963	0.0225	0.711668	0.947	-0.092	0.854886	1	0.324	0.524775	0.957
CSNK1G1	0.0799	0.16307	0.836	0.198	0.0581399	0.675	0.198	0.484017	1	0.474	0.0834437	0.753
CSNK1G3	0.192	0.338902	0.92	-0.25	0.26822	0.895
CSNK2A1	0.0372	0.317794	0.914	-0.013	0.794605	0.951	0.316	0.213327	1	0.205	0.403966	0.945
CSNK2A2	0.0386	0.27295	0.901	-0.00601	0.92251	0.956	0.106	0.630485	1	-0.0731	0.709836	0.967
CSNK2B	0.124	0.303428	0.911	0.00974	0.936424	0.956	0.028	0.923211	1	0.735	0.0218291	0.28
CSRP1	-0.0184	0.665838	0.957	-0.0188	0.794155	0.951
CSRP2	-0.0374	0.301982	0.91	-0.34	0.000412052	0.00012
CST3	-0.0349	0.604718	0.953	0.0386	0.647762	0.943
CST4	-1.12	0.445247	0.938	-1.71	0.229022	0.882
CSTA							0.401	0.168257	1	0.0771	0.777447	0.969
CSTB	-0.0106	0.905459	0.967	0.0777	0.373718	0.917	0.368	0.158867	1	0.228	0.268433	0.92
CSTF1	0.0531	0.143864	0.814	0.0699	0.161034	0.848	0.0806	0.748116	1	-0.0883	0.692209	0.966
CSTF2	-0.00263	0.959664	0.969	-0.0575	0.327368	0.909	-1.4	0.198953	1	0.322	0.688531	0.966
CSTF2T	-0.000347	0.991842	0.97	-0.0442	0.413283	0.922	0.0819	0.852981	1	0.168	0.70989	0.967
CSTF3	-0.00544	0.861731	0.965	0.0763	0.126485	0.818	0.104	0.66882	1	-0.0283	0.893752	0.973
CTAG2							-0.237	0.722264	1	-0.9	0.214661	0.902
CTBP1	0.029	0.521112	0.946	0.0699	0.253014	0.89	0.138	0.599681	1	0.0225	0.918685	0.973
CTBP2	0.007	0.822655	0.964	0.00159	0.973041	0.957	0.0314	0.905012	1	-0.156	0.49471	0.954
CTCF	0.016	0.910386	0.967	0.0802	0.485924	0.931	-0.235	0.452132	1	-0.12	0.736735	0.968
CTCFL	-0.0409	0.498404	0.944	-0.0284	0.854599	0.953
CTDNEP1							0.253	0.339147	1	0.0854	0.707909	0.967
CTDP1	0.0416	0.562868	0.95	0.05	0.534391	0.935	-0.214	0.467568	1	-0.133	0.521175	0.956
CTDSPL2	0.0522	0.371235	0.926	0.0506	0.43303	0.925	-0.958	0.15382	1	-0.696	0.0129845	0.124
CTH	-0.0762	0.229051	0.883	-0.012	0.806563	0.951	0.286	0.298883	1	0.315	0.175203	0.881
CTIF	-0.00306	0.925257	0.968	-0.0641	0.290986	0.901	-0.212	0.728346	1	-0.455	0.445024	0.95
CTNNA1	0.0175	0.630178	0.954	-0.0987	0.231013	0.883	0.0217	0.908091	1	-0.0721	0.69649	0.966
CTNNA2	-0.0279	0.598847	0.952	0.105	0.0856839	0.756	0.107	0.664855	1	0.205	0.393217	0.944
CTNNAL1	0.106	0.0883595	0.698	-0.113	0.3536	0.913	0.171	0.731139	1	-0.879	0.109783	0.811
CTNNB1	0.0392	0.411327	0.933	-0.0545	0.384414	0.918	-0.11	0.588892	1	-0.136	0.438948	0.949
CTNNBL1	-0.0497	0.302779	0.91	-0.0174	0.788562	0.95	0.0819	0.708137	1	-0.109	0.551023	0.958
CTNND1	-0.123	0.112167	0.761	-0.0695	0.431371	0.925	-0.203	0.384144	1	-0.27	0.206133	0.898
CTPS1	0.0484	0.367376	0.925	-0.0465	0.431691	0.925	0.0703	0.739237	1	-0.016	0.93008	0.974
CTPS2	0.0425	0.307688	0.912	0.0132	0.814906	0.951	0.0715	0.704669	1	0.192	0.26651	0.92
CTR9	0.0132	0.680219	0.957	0.0347	0.462491	0.928	0.174	0.471333	1	0.13	0.59974	0.961
CTSA	-0.0059	0.876203	0.966	0.0478	0.570461	0.938	-0.186	0.345465	1	0.23	0.284066	0.925
CTSB	-0.0065	0.860228	0.965	0.185	0.0975911	0.779	0.268	0.270931	1	0.0606	0.792949	0.97
CTSC							0.158	0.543477	1	0.124	0.562474	0.959
CTSD	0.0351	0.372414	0.926	0.102	0.225307	0.881	0.116	0.677402	1	0.39	0.153914	0.865
CTSF	0.0815	0.318579	0.915	-0.197	0.0492763	0.634
CTSV	0.008	0.878121	0.966	0.0601	0.326118	0.908
CTTN	0.036	0.322535	0.916	-0.121	0.308925	0.905	-0.0737	0.733811	1	-0.00359	0.98653	0.975
CTTNBP2NL	0.0454	0.201391	0.867	-0.029	0.664813	0.944	0.386	0.168649	1	0.434	0.128686	0.839
CTU1	0.0368	0.392593	0.93	-0.133	0.0268911	0.455	0.304	0.299918	1	0.169	0.46267	0.951
CUEDC2	-0.124	0.243381	0.89	-0.34	0.0125017	0.217
CUL1	0.00508	0.872495	0.966	0.00393	0.944758	0.956	0.0651	0.798255	1	-0.185	0.388342	0.943
CUL2	0.00293	0.918964	0.967	-0.05	0.399095	0.92	0.27	0.313095	1	0.142	0.534167	0.957
CUL3	0.0272	0.404943	0.932	-0.00714	0.879168	0.954	0.0338	0.887859	1	-0.103	0.619866	0.962
CUL4A	-0.0196	0.667858	0.957	0.0432	0.411011	0.922	0.154	0.582084	1	-0.0793	0.726708	0.967
CUL4B	-0.0457	0.424212	0.935	-0.0247	0.706895	0.946	0.0789	0.739117	1	0.0532	0.800512	0.97
CUL5	0.0411	0.264089	0.898	0.0574	0.231878	0.883	0.0688	0.749372	1	-0.0864	0.651536	0.964
CUL7	-0.00407	0.939298	0.968	0.0136	0.810557	0.951	0.392	0.11013	1	0.486	0.0388556	0.506
CUSTOS	-0.0827	0.110228	0.757	-0.0616	0.467852	0.929
CUTA	-0.00124	0.972321	0.969	-0.0303	0.670732	0.944	0.234	0.413325	1	0.444	0.120185	0.827
CUTC	0.0215	0.866951	0.966	0.019	0.878525	0.954
CUX1	-0.0457	0.466275	0.94	-0.127	0.129937	0.822	-0.181	0.413491	1	-0.373	0.105436	0.804
CWC15	0.00935	0.831662	0.964	-0.114	0.287272	0.9	0.0909	0.761509	1	0.0299	0.890665	0.973
CWC22	-0.037	0.399681	0.931	0.0622	0.354609	0.914	-0.708	0.190341	1	-0.679	0.221477	0.905
CWC25	0.0685	0.214466	0.875	0.0707	0.217145	0.878
CWC27	-0.0835	0.0727291	0.636	-0.14	0.105622	0.792	0.133	0.522295	1	0.0998	0.623683	0.963
CWF19L1	-0.00788	0.794592	0.963	-0.00418	0.928403	0.956	0.224	0.417281	1	-0.0142	0.951457	0.974
CWF19L2	-0.0199	0.719843	0.96	-0.198	0.0386271	0.567	0.15	0.591536	1	-0.323	0.225659	0.906
CXADR	-0.0118	0.7013	0.959	0.0586	0.394128	0.92
CXCR4	0.0863	0.117679	0.772	-0.0569	0.331733	0.909
CXorf38	-0.0244	0.624726	0.954	0.0524	0.369004	0.916
CXorf56	0.00441	0.887402	0.966	-0.0731	0.14318	0.834	0.177	0.52603	1	-0.0867	0.695761	0.966
CXXC1	0.0383	0.63602	0.955	0.111	0.124722	0.816	0.0195	0.963796	1	-0.102	0.827386	0.971
CYB561	-0.0115	0.869958	0.966	0.0592	0.403245	0.921	0.315	0.329842	1	0.115	0.648475	0.964
CYB561D2	-0.0126	0.893206	0.967	0.0221	0.930763	0.956
CYB5A	-0.0658	0.11271	0.762	-0.0821	0.256284	0.891	-0.22	0.542496	1	0.631	0.0481258	0.587
CYB5B	0.0158	0.673489	0.957	-0.0724	0.627719	0.942	0.0852	0.790917	1	-0.59	0.110205	0.812
CYB5D2	0.109	0.279642	0.903	0.0494	0.64152	0.943
CYB5R1	-0.0397	0.409921	0.933	0.217	0.0239907	0.418	0.243	0.38923	1	0.313	0.183443	0.886
CYB5R3	-0.038	0.298072	0.909	0.117	0.124806	0.816	0.283	0.276235	1	0.152	0.492091	0.954
CYB5R4	-0.0281	0.787491	0.963	0.042	0.54424	0.936	0.216	0.569213	1	0.0453	0.876463	0.972
CYBC1	-0.0332	0.640914	0.955	0.149	0.0811993	0.746	-0.177	0.792049	1	0.091	0.874156	0.972
CYC1	-0.0387	0.513151	0.945	-0.157	0.0774096	0.737	-0.0223	0.955958	1	-0.125	0.762954	0.969
CYCS	-0.091	0.127107	0.789	-0.267	0.00521388	0.0642	-0.551	0.205234	1	0.00268	0.986768	0.975
CYFIP1	-0.0341	0.307835	0.912	-0.105	0.0461278	0.617	0.211	0.464566	1	-0.0764	0.772805	0.969
CYFIP2	0.0384	0.321883	0.916	0.256	0.00123249	0.00335	0.106	0.765007	1	-0.0481	0.900807	0.973
CYGB	0.0802	0.0728209	0.637	0.0368	0.717281	0.947
CYHR1	-0.000184	0.998045	0.97	0.0993	0.136085	0.828
CYLD							0.452	0.776071	1	2.01	0.244084	0.913
CYP20A1	-0.0863	0.171775	0.844	-0.102	0.365248	0.915	0.302	0.320167	1	-0.0099	0.97038	0.975
CYP2U1	0.0938	0.161971	0.835	0.0882	0.0923771	0.77	0.548	0.0342831	1	0.183	0.513062	0.956
CYP51A1	-0.0174	0.573649	0.95	-0.141	0.0664046	0.706	0.123	0.645305	1	-0.00661	0.978235	0.975
CYP7B1	-0.0106	0.881169	0.966	0.0541	0.480325	0.93
CYREN	-0.00312	0.935823	0.968	-0.34	0.00752968	0.112
CYTH1	0.0277	0.608233	0.953	-0.0375	0.66546	0.944	-0.472	0.18257	1	-0.81	0.0325973	0.436
CYTH3	0.0053	0.897783	0.967	0.0312	0.604102	0.94	-0.0346	0.8991	1	-0.195	0.426624	0.948
CZIB	0.0322	0.340093	0.92	-0.0994	0.160731	0.847	-0.0132	0.961583	1	0.17	0.547988	0.958
D2HGDH							-0.0326	0.892428	1	0.0814	0.718549	0.967
DAAM1	0.034	0.583836	0.951	-0.0803	0.377355	0.917	-0.0184	0.936903	1	0.0564	0.804123	0.97
DAAM2	-0.286	0.695426	0.958	-0.165	0.857145	0.953
DAB1	-0.127	0.0930995	0.713	0.0551	0.593892	0.939
DAB2IP	0.0316	0.499323	0.944	-0.0355	0.755241	0.949	0.416	0.192743	1	0.705	0.0209514	0.265
DACH1							-0.146	0.443811	1	-0.466	0.0449819	0.562
DAD1	-0.0146	0.714518	0.959	0.052	0.419908	0.923	0.153	0.594856	1	-0.00635	0.976979	0.975
DAG1	-0.107	0.195822	0.863	-0.255	0.069138	0.714
DAGLB	0.132	0.103232	0.741	-0.0573	0.455292	0.927	0.412	0.0908056	1	0.334	0.153258	0.864
DALRD3	0.103	0.222013	0.879	0.114	0.20524	0.872
DAP							-0.742	0.347561	1	-0.444	0.618859	0.962
DAP3	-0.0522	0.305317	0.911	-0.0157	0.849326	0.953	0.129	0.557623	1	0.105	0.578058	0.96
DAPK1	-0.0714	0.243026	0.889	-0.0993	0.0922439	0.769	0.155	0.521182	1	-0.162	0.475165	0.953
DAPK3	-0.0906	0.688807	0.958	-0.245	0.0949034	0.774	-0.244	0.57557	1	-0.18	0.792875	0.97
DARS	0.0716	0.304167	0.911	0.0309	0.655975	0.944	0.0327	0.888511	1	0.257	0.278757	0.923
DARS2	0.00723	0.921367	0.967	0.0735	0.315659	0.906	0.13	0.601751	1	-0.0235	0.91573	0.973
DAXX	-0.0205	0.608967	0.953	-0.17	0.0285032	0.474	-0.608	0.285129	1	-0.306	0.28963	0.926
DAZAP1	0.00666	0.958219	0.969	-0.0598	0.633084	0.942	0.166	0.541665	1	-0.134	0.607554	0.962
DBH	0.0462	0.382496	0.928	0.101	0.105902	0.792	0.107	0.668453	1	0.191	0.413501	0.946
DBI	0.245	0.326686	0.917	0.392	0.162083	0.848	-0.63	0.366362	1	0.19	0.805775	0.97
DBN1	-0.007	0.817356	0.964	-0.0844	0.366175	0.915	0.0473	0.82021	1	-0.122	0.523119	0.956
DBNDD1							-0.0594	0.952478	1	-1.05	0.163633	0.872
DBNL	0.0457	0.25528	0.895	0.0557	0.481113	0.93	0.187	0.500193	1	0.411	0.149297	0.861
DBR1	0.0167	0.660974	0.956	-0.0176	0.703966	0.946	0.103	0.728437	1	0.0175	0.949931	0.974
DBT	-0.0345	0.497711	0.944	0.0126	0.854416	0.953	0.079	0.690334	1	0.315	0.104321	0.802
DCAF1	-0.0295	0.481065	0.942	0.0327	0.581275	0.939	0.256	0.365378	1	0.176	0.490839	0.954
DCAF10							0.144	0.576903	1	-0.134	0.592488	0.961
DCAF11	-0.0446	0.332607	0.918	-0.0735	0.482983	0.93	0.368	0.160446	1	0.31	0.209123	0.899
DCAF13	-0.0825	0.135041	0.802	-0.104	0.211156	0.875	0.154	0.531491	1	0.136	0.519262	0.956
DCAF16	0.0143	0.856644	0.965	-0.118	0.305259	0.904	-0.0644	0.87864	1	-0.177	0.642165	0.964
DCAF5							0.51	0.111091	1	0.482	0.0723846	0.716
DCAF7	0.0769	0.280418	0.904	0.0394	0.724066	0.947	0.014	0.957418	1	-0.309	0.217723	0.903
DCAKD	0.0167	0.67755	0.957	0.0702	0.20096	0.87	0.164	0.535104	1	0.132	0.533643	0.957
DCC	0.208	0.0157424	0.13	0.107	0.450222	0.927
DCD	0.0053	0.98561	0.969	0.541	0.0257538	0.441
DCHS1	-0.0347	0.356149	0.923	0.0459	0.613862	0.941
DCK	-0.00319	0.92587	0.968	-0.0794	0.497163	0.932	0.303	0.232135	1	-0.0238	0.916811	0.973
DCLK1	0.0837	0.0935818	0.714	0.0934	0.11196	0.801	0.193	0.422519	1	0.0796	0.705893	0.966
DCLK2	0.0558	0.170479	0.843	0.0492	0.332342	0.909	0.526	0.227657	1	0.371	0.328932	0.934
DCP1A	-0.00388	0.905716	0.967	0.0562	0.396693	0.92	0.24	0.380137	1	-0.0991	0.677959	0.965
DCP1B	0.142	0.0314921	0.307	0.377	0.000574357	0.000376	0.364	0.171638	1	0.31	0.161882	0.871
DCP2	-0.0307	0.398958	0.931	0.134	0.187382	0.864	0.0306	0.906127	1	-0.328	0.154864	0.865
DCPS	0.081	0.0666843	0.606	0.0781	0.302546	0.903	0.0346	0.911814	1	-0.135	0.627096	0.963
DCTD	0.0158	0.830029	0.964	0.0667	0.513526	0.933	0.187	0.494426	1	0.0206	0.932278	0.974
DCTN1	0.0439	0.358642	0.924	0.0466	0.430679	0.924	0.193	0.404615	1	0.0861	0.66383	0.965
DCTN2	0.0284	0.393746	0.93	-0.0319	0.646836	0.943	0.0292	0.921048	1	0.28	0.291159	0.926
DCTN3	0.0436	0.31013	0.912	0.0179	0.740577	0.948	-0.158	0.486815	1	0.0133	0.948854	0.974
DCTN4	0.00601	0.839214	0.965	-0.0042	0.931562	0.956	-0.168	0.5198	1	0.188	0.450804	0.95
DCTN5	0.0166	0.701407	0.959	-0.0395	0.405076	0.921	-0.14	0.851663	1	0.289	0.707	0.967
DCTN6	-0.0166	0.836908	0.965	0.0592	0.422774	0.923	0.0374	0.927759	1	0.692	0.0651967	0.687
DCTPP1	0.0508	0.209122	0.872	-0.0525	0.474636	0.929	-0.617	0.366766	1	-1.22	0.104031	0.801
DCUN1D1	-0.0665	0.452205	0.938	-0.0445	0.546891	0.936	0.0837	0.801441	1	0.0673	0.814365	0.97
DCUN1D3							-1.62	0.0323809	1	-0.876	0.151205	0.862
DCUN1D5	-0.0923	0.127897	0.791	-0.111	0.293331	0.901
DCX	0.00735	0.941356	0.968	0.0856	0.472341	0.929	0.0531	0.846669	1	0.0734	0.759095	0.969
DCXR	-0.0107	0.771319	0.962	-0.000458	0.992617	0.958	0.199	0.470007	1	-0.0183	0.930684	0.974
DDA1	0.0161	0.72214	0.96	0.0632	0.544444	0.936	0.0594	0.877952	1	-0.408	0.297131	0.928
DDAH1	-0.0585	0.25043	0.893	-0.0521	0.423978	0.924	-0.0884	0.863902	1	0.365	0.449928	0.95
DDAH2	-0.000631	0.987283	0.969	0.0682	0.456607	0.927	0.0132	0.948348	1	0.218	0.270076	0.921
DDB1	0.00518	0.863861	0.966	0.00272	0.95089	0.957	0.0647	0.740577	1	0.154	0.402392	0.945
DDB2	0.017	0.874613	0.966	0.578	0.00142463	0.00465	0.515	0.0813693	1	0.7	0.0154856	0.168
DDC	0.0271	0.440814	0.937	0.132	0.146209	0.836	0.168	0.456326	1	0.33	0.118848	0.825
DDHD2	-0.0469	0.352422	0.922	-0.0123	0.857514	0.953	0.203	0.439747	1	-0.0443	0.846268	0.971
DDI2	-0.012	0.810029	0.964	-0.0396	0.397064	0.92	0.0417	0.951467	1	0.668	0.406324	0.946
DDOST	-0.00608	0.89869	0.967	0.0326	0.588199	0.939	0.179	0.48976	1	-0.0531	0.800031	0.97
DDR1							0.492	0.150132	1	0.747	0.0306589	0.412
DDRGK1	-0.00689	0.958194	0.969	-0.0212	0.8767	0.954	0.25	0.355134	1	-0.00561	0.979554	0.975
DDT	-0.0906	0.137422	0.805	0.0192	0.886147	0.954	0.0738	0.803917	1	0.128	0.600803	0.961
DDX1	0.0158	0.667479	0.957	0.057	0.37496	0.917	-0.0991	0.669019	1	-0.263	0.196908	0.893
DDX10	0.00359	0.92406	0.968	0.0448	0.391543	0.919	0.19	0.459515	1	0.156	0.504249	0.955
DDX11L8	0.0057	0.956834	0.969	-0.149	0.147249	0.837
DDX17	0.00972	0.756834	0.961	-0.0124	0.827315	0.952	0.173	0.42586	1	0.203	0.268863	0.921
DDX18	-0.0568	0.333963	0.918	0.00582	0.935184	0.956	-0.126	0.559921	1	-0.265	0.202484	0.896
DDX19A	-0.106	0.303401	0.911	0.000938	0.994591	0.958
DDX19B							0.277	0.818151	1	-0.0118	0.99215	0.975
DDX20	0.00506	0.90302	0.967	0.00313	0.951422	0.957	0.144	0.562166	1	-0.184	0.382995	0.943
DDX21	-0.0757	0.145773	0.816	-0.0194	0.712205	0.947	-0.135	0.485631	1	-0.396	0.0431915	0.547
DDX23	-0.0243	0.479005	0.942	0.0495	0.393901	0.92	0.111	0.661506	1	-0.0798	0.728948	0.967
DDX24	0.0109	0.774917	0.962	0.13	0.166937	0.852	-0.14	0.543763	1	-0.164	0.490229	0.954
DDX25	0.021	0.682697	0.958	0.0152	0.773222	0.95
DDX27	0.041	0.43674	0.936	0.12	0.0989127	0.781	0.0859	0.72577	1	0.16	0.474674	0.953
DDX28	-0.121	0.100897	0.735	0.09	0.177256	0.858	-0.0751	0.708769	1	0.365	0.0860745	0.76
DDX31	-0.0985	0.0511891	0.505	-0.0077	0.889008	0.954	0.00352	0.990214	1	0.408	0.0697861	0.706
DDX39A	-0.0126	0.699332	0.958	0.0262	0.652148	0.943	0.264	0.351411	1	-0.163	0.496195	0.954
DDX39B	-0.0707	0.551109	0.949	0.125	0.293099	0.901	0.23	0.456735	1	0.197	0.488482	0.954
DDX3X	-0.037	0.384659	0.929	-0.0161	0.752723	0.949	-0.521	0.232229	1	-0.00407	0.984216	0.975
DDX3Y							0.529	0.167702	1	0.384	0.276611	0.923
DDX41	-0.0275	0.43654	0.936	0.0374	0.490537	0.931	0.0476	0.815995	1	-0.0191	0.911253	0.973
DDX42	0.00415	0.905536	0.967	0.0579	0.273879	0.896	-0.081	0.719929	1	-0.259	0.171373	0.878
DDX46	-0.0182	0.656185	0.956	0.0116	0.866068	0.954	-0.249	0.261306	1	-0.399	0.0663336	0.692
DDX47	0.0314	0.394683	0.93	-0.00928	0.865826	0.954	0.19	0.526017	1	0.285	0.376931	0.942
DDX49	0.0575	0.115876	0.769	0.0274	0.603463	0.94	0.114	0.666232	1	-0.0377	0.858262	0.972
DDX5	0.0191	0.718365	0.959	-0.0182	0.730097	0.948	-0.0361	0.862755	1	-0.17	0.38462	0.943
DDX50	0.0219	0.503064	0.944	-0.036	0.462469	0.928	0.293	0.434007	1	0.294	0.294053	0.927
DDX51	0.0348	0.312688	0.913	0.0511	0.409143	0.922	0.0781	0.685249	1	-0.0608	0.730721	0.967
DDX52	0.0113	0.824082	0.964	-0.0134	0.837914	0.952	0.141	0.88949	1	-0.344	0.775801	0.969
DDX54	-0.108	0.0416475	0.42	-0.0615	0.281651	0.898	0.0456	0.828403	1	-0.0801	0.676178	0.965
DDX55	-0.0145	0.758254	0.961	0.0753	0.230011	0.882	0.11	0.657531	1	-0.023	0.892564	0.973
DDX56	0.0367	0.464474	0.94	0.0646	0.311844	0.905	-0.112	0.67577	1	-0.0527	0.817011	0.97
DDX59							0.254	0.399892	1	-0.0904	0.68511	0.966
DDX6	-0.0157	0.634414	0.955	0.015	0.77233	0.95	0.0362	0.892728	1	-0.00954	0.968148	0.975
DECR1	-0.0476	0.222378	0.879	0.0588	0.337295	0.91	-1.27	0.293847	1	0.569	0.0168034	0.192
DECR2	0.232	0.0258126	0.235	0.232	0.154412	0.843
DEF8							-0.347	0.25487	1	-0.409	0.211776	0.901
DEGS1	-0.0525	0.714628	0.959	-0.0609	0.581796	0.939
DEK	-0.0134	0.688083	0.958	-0.0937	0.0891243	0.763	0.0042	0.99415	1	0.133	0.823422	0.971
DENND1A	0.0696	0.198419	0.865	0.0326	0.550918	0.936
DENND4A	-0.0761	0.0610999	0.574	-0.101	0.168305	0.853	0.14	0.599458	1	-0.0604	0.792354	0.97
DENND4B	0.0606	0.426179	0.935	0.0644	0.366375	0.915
DENND4C	0.0101	0.818467	0.964	-0.028	0.73303	0.948	0.226	0.295583	1	0.266	0.186196	0.887
DENND5A	0.0381	0.394479	0.93	0.0371	0.809601	0.951
DENND5B	0.0838	0.284178	0.905	0.0195	0.812393	0.951	-0.0277	0.926498	1	-0.176	0.51813	0.956
DENND6A	0.133	0.123664	0.783	-0.0384	0.772644	0.95
DENR	-0.0226	0.522446	0.946	-0.0366	0.63383	0.942	-1.13	0.286349	1	0.318	0.805847	0.97
DERA							-0.157	0.600628	1	0.0463	0.861632	0.972
DERL1	0.327	0.206867	0.87	-0.0809	0.800361	0.951	0.46	0.457097	1	0.571	0.361307	0.939
DERL2	0.0229	0.865962	0.966	-0.0878	0.457918	0.928	0.13	0.637624	1	-0.23	0.301726	0.929
DES	-0.034	0.538099	0.947	-0.0617	0.363121	0.915
DESI2							0.548	0.098175	1	0.135	0.631727	0.963
DFFA	-0.00357	0.941918	0.968	-0.0641	0.517334	0.933	0.118	0.576927	1	0.0619	0.731117	0.967
DFFB							0.00477	0.987802	1	-0.0132	0.963673	0.974
DGCR6							0.767	0.2081	1	0.621	0.279422	0.923
DGCR6L	0.022	0.654089	0.956	-0.192	0.158029	0.846
DGCR8							-0.817	0.213239	1	-0.0991	0.91433	0.973
DGKE	-0.0366	0.692036	0.958	0.0621	0.500131	0.932
DGKH	-0.0282	0.555274	0.949	0.0909	0.111538	0.8
DGKI	0.131	0.0099456	0.0604	0.037	0.480547	0.93	0.301	0.27556	1	0.0958	0.701908	0.966
DGKK	0.0436	0.461577	0.94	0.141	0.0960887	0.776	0.317	0.352142	1	0.358	0.265135	0.92
DGKZ	0.0994	0.0495878	0.492	0.13	0.236429	0.885
DGLUCY	-0.0744	0.0704974	0.626	0.093	0.235409	0.884
DGUOK	-0.00885	0.814268	0.964	-0.101	0.28628	0.899
DHCR24	-0.0209	0.502864	0.944	-0.0286	0.546432	0.936	0.0566	0.831987	1	-0.313	0.206785	0.898
DHCR7	-0.058	0.18631	0.856	-0.0654	0.430142	0.924	-0.0894	0.795111	1	0.0624	0.786633	0.969
DHFR	-0.0862	0.0454179	0.456	-0.404	0.000150416	1.58e-06	-0.514	0.0931344	1	-1.73	0.000140183	6.68e-09
DHODH	0.0116	0.797275	0.963	0.0295	0.643675	0.943	0.525	0.0501332	1	0.521	0.0206535	0.26
DHPS	-0.103	0.305174	0.911	-0.126	0.201114	0.871	-0.0366	0.897938	1	-0.425	0.0898813	0.77
DHRS1	-0.0896	0.204251	0.869	0.116	0.164161	0.85	0.363	0.207177	1	0.539	0.0509541	0.607
DHRS11	-0.127	0.11747	0.772	-0.223	0.0101591	0.165
DHRS13	-0.0332	0.382455	0.928	-0.143	0.115411	0.805
DHRS4							0.27	0.302207	1	0.403	0.131401	0.842
DHRS7	0.0065	0.896926	0.967	0.0089	0.94321	0.956	0.292	0.679959	1	0.973	0.221443	0.905
DHRSX							-0.223	0.489079	1	0.301	0.287968	0.925
DHTKD1	-0.0706	0.0704728	0.625	-0.0901	0.0862189	0.758	-0.374	0.254511	1	-0.322	0.306411	0.93
DHX15	0.0333	0.3943	0.93	0.0185	0.719489	0.947	-0.00802	0.969048	1	-0.0422	0.807324	0.97
DHX16	0.000109	0.997938	0.97	0.0344	0.535241	0.935	-0.181	0.419878	1	-0.0804	0.735825	0.968
DHX29	0.0167	0.665153	0.957	0.0539	0.249155	0.889	0.203	0.539053	1	-0.146	0.647785	0.964
DHX30	-0.0365	0.252231	0.893	-0.0509	0.304531	0.904	-0.0418	0.827077	1	-0.0175	0.918008	0.973
DHX32	-0.515	0.0860361	0.69	-0.131	0.555085	0.937
DHX33	-0.0259	0.504852	0.944	0.0684	0.220866	0.879	-0.0767	0.782475	1	-0.102	0.719562	0.967
DHX34	0.108	0.147499	0.819	-0.00992	0.897367	0.955	0.467	0.147284	1	-0.164	0.555597	0.959
DHX35	-0.00297	0.942655	0.968	-0.0518	0.505857	0.932
DHX36	0.054	0.205728	0.87	0.0451	0.427153	0.924	-0.33	0.231923	1	0.0856	0.670404	0.965
DHX37	0.0499	0.320348	0.915	0.0354	0.553987	0.937	-0.551	0.078967	1	-0.174	0.632256	0.963
DHX38	0.0288	0.474049	0.941	-0.00131	0.980543	0.958	-0.536	0.299295	1	-0.258	0.67573	0.965
DHX40	-0.0785	0.0333071	0.329	-0.0803	0.266072	0.894	-0.119	0.604032	1	-0.166	0.429867	0.948
DHX57	-0.0538	0.404705	0.932	0.00167	0.980308	0.958	0.299	0.292422	1	0.207	0.349196	0.938
DHX8	-0.0308	0.344147	0.921	0.0497	0.455213	0.927	0.00634	0.974024	1	0.0265	0.895702	0.973
DHX9	-0.00596	0.850811	0.965	0.0323	0.475078	0.929	-0.167	0.53041	1	-0.104	0.67273	0.965
DIABLO	0.0145	0.676467	0.957	-0.00366	0.951243	0.957	0.268	0.322458	1	0.311	0.212156	0.901
DIAPH1	-0.0654	0.164845	0.838	-0.124	0.0669707	0.707	-0.197	0.506394	1	-0.245	0.37631	0.942
DICER1	0.0148	0.674427	0.957	0.0447	0.40781	0.922	0.0672	0.769689	1	-0.146	0.446801	0.95
DIDO1	-0.0422	0.223163	0.88	0.0425	0.447693	0.926	0.0294	0.887897	1	-0.273	0.119334	0.826
DIEXF	0.0252	0.497426	0.944	-0.049	0.357961	0.914	0.0483	0.812332	1	0.382	0.0670761	0.695
DIMT1	-0.0244	0.479241	0.942	-0.0185	0.75959	0.949	-0.198	0.486984	1	-0.171	0.481952	0.953
DIP2A	0.0519	0.9085	0.967	-0.0845	0.830684	0.952
DIP2B	-0.0288	0.503146	0.944	-0.117	0.0610865	0.687	0.0218	0.913325	1	-0.0988	0.587885	0.961
DIPK2A	-0.0325	0.398847	0.931	-0.0263	0.593997	0.94
DIS3	0.0354	0.291459	0.907	0.112	0.114621	0.804	-0.708	0.424309	1	0.462	0.383278	0.943
DIS3L	0.00216	0.963882	0.969	-0.0774	0.624021	0.942	-1.21	0.15616	1	-0.222	0.828892	0.971
DIS3L2	0.0132	0.755389	0.961	0.0156	0.764659	0.949	0.282	0.174862	1	0.218	0.244202	0.913
DISC1	-0.0807	0.243157	0.889	0.0906	0.320437	0.907
DISP2	-0.0662	0.274961	0.902	-0.113	0.165468	0.851
DKC1	-0.024	0.72388	0.96	-0.0663	0.315111	0.906	-0.0579	0.811592	1	-0.325	0.134972	0.846
DLAT	-0.0227	0.530031	0.947	-0.00553	0.906992	0.955	0.274	0.269895	1	0.0949	0.660325	0.964
DLC1	0.0829	0.29943	0.91	0.00634	0.895741	0.955
DLD	0.0176	0.590087	0.952	0.0928	0.0873804	0.76	0.0757	0.686109	1	0.109	0.501106	0.955
DLG1	-0.0631	0.123724	0.784	-0.155	0.0138188	0.245	0.0386	0.874728	1	-0.063	0.748151	0.968
DLG2							0.0964	0.686634	1	-0.0857	0.709824	0.967
DLG3	0.0154	0.852642	0.965	0.158	0.102458	0.787
DLG5	0.07	0.657871	0.956	-0.159	0.38896	0.919
DLGAP3	0.0413	0.697351	0.958	0.109	0.266145	0.894
DLGAP4	0.0623	0.149645	0.821	0.0474	0.507131	0.933	0.213	0.512811	1	0.0733	0.804845	0.97
DLGAP5	0.0953	0.226151	0.881	-0.0935	0.156145	0.844	-0.569	0.0928935	1	-1.95	6.04674e-05	8.85e-12
DLK1	-0.0154	0.906909	0.967	0.0382	0.772092	0.95	0.578	0.120285	1	0.299	0.375446	0.942
DLL3	0.152	0.0194113	0.172	0.0941	0.0968993	0.778	0.0244	0.952943	1	-0.129	0.755603	0.968
DLST	-0.0642	0.110452	0.758	-0.00446	0.935079	0.956	-0.251	0.408293	1	-0.363	0.219164	0.904
DLX6							0.216	0.780853	1	0.392	0.562478	0.959
DMAC1							0.493	0.564695	1	-0.536	0.545618	0.958
DMAC2	-0.0892	0.0837933	0.682	-0.175	0.00983889	0.158	0.246	0.776198	1	0.792	0.363865	0.94
DMAC2L	-0.0321	0.68443	0.958	-0.041	0.732543	0.948	0.315	0.391244	1	0.393	0.252183	0.916
DMAP1	-0.0427	0.230181	0.883	-0.0603	0.295523	0.902	0.165	0.723291	1	0.449	0.431828	0.948
DMBT1	-1.83	0.245309	0.89	-1.15	0.415166	0.923
DMD	0.000301	0.997751	0.97	0.00432	0.98352	0.958	-0.597	0.277409	1	0.563	0.474487	0.953
DMTN							0.275	0.325029	1	0.279	0.263947	0.919
DMWD	0.143	0.447906	0.938	-0.0345	0.717642	0.947	0.246	0.314544	1	-0.013	0.957644	0.974
DMXL2	-0.0523	0.274633	0.902	0.00128	0.986682	0.958	-0.387	0.364302	1	0.0415	0.935766	0.974
DNA2	-0.191	0.00684406	0.0295	-0.543	2.79765e-05	2.55e-11	-0.0955	0.689377	1	-0.671	0.0143379	0.148
DNAAF2							0.0126	0.961866	1	-0.258	0.271523	0.921
DNAAF5	-0.0277	0.506245	0.944	-0.0732	0.277595	0.897	-0.18	0.491745	1	0.00449	0.983712	0.975
DNAH12							0.447	0.120447	1	0.114	0.617273	0.962
DNAH2							-1.15	0.249478	1	-1.29	0.208021	0.899
DNAJA1	0.0832	0.122362	0.781	-0.0851	0.181373	0.86	-0.367	0.463059	1	-0.117	0.772673	0.969
DNAJA2	-0.0167	0.721787	0.96	0.0287	0.686157	0.945	-0.107	0.656654	1	0.252	0.194381	0.892
DNAJA3	-0.0341	0.59973	0.952	-0.0456	0.454064	0.927	0.252	0.298595	1	0.00462	0.981989	0.975
DNAJB1	-0.0246	0.44085	0.937	-0.0784	0.168002	0.852	0.221	0.429497	1	-0.0534	0.813923	0.97
DNAJB11	-0.0402	0.263703	0.898	0.0228	0.615255	0.941	-0.0565	0.948782	1	0.73	0.41472	0.947
DNAJB12	-0.0373	0.450233	0.938	-0.165	0.0495166	0.636
DNAJB14	0.00397	0.956194	0.969	-0.0654	0.583233	0.939	0.726	0.304361	1	0.999	0.0216281	0.276
DNAJB2	0.0608	0.354223	0.923	0.222	0.0686031	0.713	0.406	0.211944	1	0.596	0.0732731	0.72
DNAJB5							-0.619	0.441238	1	0.0167	0.981937	0.975
DNAJB6	-0.0349	0.678568	0.957	0.0191	0.806737	0.951	-0.0698	0.796264	1	-0.0549	0.812435	0.97
DNAJB9	0.0246	0.877204	0.966	0.166	0.185209	0.863
DNAJC1	-0.118	0.00705575	0.0314	-0.264	0.00128474	0.00368	-0.131	0.849788	1	0.192	0.789754	0.97
DNAJC10	0.0316	0.403911	0.932	-0.0159	0.747215	0.948	-0.121	0.569459	1	-0.0603	0.755796	0.968
DNAJC11	-0.0221	0.577701	0.951	0.0225	0.681801	0.945	0.0841	0.791908	1	-0.116	0.708359	0.967
DNAJC12	0.0547	0.471657	0.941	0.13	0.213535	0.876	0.151	0.577083	1	0.151	0.51293	0.956
DNAJC13	0.0121	0.716355	0.959	0.0203	0.683799	0.945	0.117	0.577882	1	0.141	0.476048	0.953
DNAJC14	-0.00749	0.871083	0.966	0.0565	0.415575	0.923
DNAJC15	-0.195	0.0493275	0.49	-0.494	0.000946121	0.00175
DNAJC17	-0.0128	0.722224	0.96	-0.0453	0.504667	0.932	0.0968	0.738993	1	-0.0692	0.768463	0.969
DNAJC18							0.0038	0.99086	1	-0.34	0.333735	0.935
DNAJC19	0.0907	0.0856304	0.689	0.00422	0.945417	0.956	0.0633	0.743596	1	0.536	0.0182392	0.218
DNAJC2	0.0149	0.649463	0.956	-0.0287	0.569585	0.938	-0.105	0.640572	1	-0.0263	0.902145	0.973
DNAJC21	-0.11	0.46469	0.94	0.04	0.819768	0.952	0.207	0.82107	1	-0.212	0.8127	0.97
DNAJC3	-0.00474	0.885525	0.966	-0.00603	0.899918	0.955	-0.212	0.715585	1	-0.379	0.57174	0.96
DNAJC30	0.0911	0.440822	0.937	0.287	0.228997	0.882	-0.451	0.231621	1	-0.515	0.134471	0.845
DNAJC5	-0.0196	0.641682	0.955	0.122	0.0276182	0.464
DNAJC6	0.0272	0.633729	0.955	0.0301	0.637327	0.942	-0.0554	0.877933	1	0.4	0.172605	0.879
DNAJC7	0.0519	0.118747	0.774	-0.106	0.102846	0.788	-0.0328	0.889529	1	-0.402	0.0502606	0.602
DNAJC8	0.00932	0.770806	0.962	-0.0862	0.35463	0.914	-0.586	0.459342	1	0.297	0.242581	0.913
DNAJC9	-0.013	0.775667	0.962	-0.123	0.321615	0.907	-0.168	0.551922	1	-0.331	0.312676	0.931
DNAL1	0.0304	0.660458	0.956	-0.106	0.178076	0.859
DNAL4	-0.01	0.872772	0.966	-0.138	0.177708	0.858
DNASE2	-0.112	0.393907	0.93	0.098	0.411562	0.922	-0.654	0.194267	1	0.258	0.293412	0.927
DNM1	0.0125	0.696644	0.958	0.0196	0.718523	0.947	0.199	0.485116	1	-0.0807	0.747317	0.968
DNM1L	0.0466	0.195695	0.863	0.00798	0.888873	0.954	0.144	0.514122	1	0.118	0.500607	0.955
DNM2	0.108	0.0878747	0.696	0.0506	0.504008	0.932	-0.0682	0.83747	1	0.243	0.21545	0.902
DNM3	0.0687	0.61134	0.953	0.0113	0.9229	0.956
DNMBP	-0.189	0.0280195	0.262	-0.275	0.0708207	0.719
DNMT1	-0.056	0.130992	0.796	-0.237	0.00340535	0.0323	-0.441	0.0909463	1	-1.14	0.000480861	6.81e-06
DNMT3A	-0.0303	0.406008	0.932	0.0396	0.420856	0.923	0.16	0.447335	1	0.186	0.376838	0.942
DNPEP	0.0334	0.674495	0.957	0.0405	0.58711	0.939	0.0935	0.761461	1	-0.0643	0.76692	0.969
DNPH1	0.00171	0.969188	0.969	-0.0689	0.32367	0.908	0.183	0.474425	1	0.0253	0.901977	0.973
DNTTIP1	-0.07	0.0884849	0.698	-0.0316	0.641568	0.943	-0.283	0.397387	1	-0.753	0.0248547	0.329
DNTTIP2	-0.00408	0.928917	0.968	-0.0157	0.800832	0.951	0.0951	0.704738	1	0.193	0.424417	0.948
DOC2A	0.079	0.416998	0.934	0.0583	0.619873	0.941
DOCK1	0.0215	0.609306	0.953	0.0654	0.392485	0.919
DOCK10	-0.0648	0.179215	0.851	-0.195	0.0443871	0.606	-0.114	0.657269	1	-0.0508	0.821245	0.971
DOCK11	0.00292	0.940147	0.968	0.028	0.65304	0.943	0.199	0.494866	1	0.116	0.726975	0.967
DOCK4	0.233	0.181819	0.853	0.26	0.335214	0.91	0.436	0.582581	1	0.605	0.50519	0.955
DOCK5							0.0439	0.871772	1	-0.13	0.601715	0.961
DOCK6	0.256	0.00223059	0.00137	0.251	0.0299577	0.489	-0.153	0.635051	1	-0.0356	0.913915	0.973
DOCK7	0.00532	0.869096	0.966	0.0732	0.175459	0.857	0.223	0.374913	1	0.3	0.227838	0.907
DOCK9	0.12	0.519802	0.946	0.125	0.535405	0.935
DOHH	-0.0774	0.311667	0.913	-0.177	0.0620839	0.691	-1.29	0.002911	1	0.211	0.492332	0.954
DOK4	-0.0294	0.729285	0.96	-0.239	0.075559	0.732	-1.2	0.0529323	1	-0.781	0.101348	0.796
DOP1B	0.0671	0.253695	0.894	0.249	0.000795711	0.00108	-0.0535	0.828607	1	-0.222	0.289482	0.926
DOT1L	-0.0555	0.308654	0.912	-0.0641	0.409984	0.922
DPAGT1	-0.0459	0.21868	0.877	-0.00538	0.916702	0.955	-0.0808	0.901382	1	0.359	0.31601	0.932
DPCD	0.0927	0.024381	0.222	0.155	0.00987577	0.159	0.482	0.0901837	1	0.438	0.0889357	0.768
DPF2	-0.0594	0.379811	0.928	-0.00297	0.960186	0.957	0.284	0.265884	1	0.0185	0.929042	0.974
DPF3	-0.0685	0.30024	0.91	-0.145	0.224469	0.88
DPH1	-0.0254	0.464729	0.94	-0.00428	0.925369	0.956	-0.47	0.408742	1	0.333	0.221087	0.905
DPH2	0.0815	0.0457078	0.459	-0.0352	0.45873	0.928	0.367	0.388083	1	0.656	0.143981	0.856
DPH5	-0.0521	0.394297	0.93	-0.0109	0.887298	0.954
DPH6							0.346	0.327979	1	0.269	0.381011	0.942
DPM1	0.0179	0.578805	0.951	-0.00878	0.90833	0.955	-0.285	0.340471	1	-0.466	0.0770867	0.733
DPM3	0.0328	0.514664	0.945	-0.00858	0.907219	0.955	0.122	0.689003	1	0.0122	0.965872	0.974
DPP3	0.0237	0.49761	0.944	0.0275	0.596508	0.94	0.123	0.536604	1	0.179	0.317412	0.932
DPP6							-0.0205	0.944952	1	0.639	0.038085	0.498
DPP7	0.0277	0.522454	0.946	0.171	0.0192475	0.346	-0.881	0.25063	1	-1.27	0.139052	0.85
DPP8	-0.0575	0.34673	0.921	0.00856	0.927409	0.956
DPP9	0.0202	0.513242	0.945	-0.0329	0.710317	0.947	-0.312	0.659991	1	0.223	0.774327	0.969
DPY19L3							0.23	0.351723	1	0.0719	0.714077	0.967
DPY19L4							0.331	0.313127	1	-0.0202	0.935461	0.974
DPY30							0.0386	0.877424	1	-0.0985	0.612809	0.962
DPYS	0.0468	0.482055	0.942	0.144	0.0568082	0.67
DPYSL2	0.0292	0.486858	0.942	0.0226	0.709858	0.947	-0.33	0.428345	1	-0.223	0.537518	0.957
DPYSL3	0.0729	0.0866937	0.692	0.205	0.0263848	0.449	-0.159	0.689393	1	0.342	0.339854	0.936
DPYSL4	0.0556	0.12564	0.787	0.115	0.0332603	0.522	0.281	0.378178	1	0.5	0.129533	0.84
DPYSL5	0.0601	0.166468	0.839	0.0842	0.132874	0.824	-0.0275	0.937863	1	-0.031	0.918703	0.973
DR1	-0.0107	0.729108	0.96	-0.0831	0.223039	0.88
DRAM2	0.0235	0.737456	0.96	0.0323	0.725035	0.947
DRAP1	0.143	0.267722	0.899	-0.0587	0.653418	0.943	0.155	0.596948	1	-0.0414	0.861585	0.972
DRG1	0.0178	0.684808	0.958	-0.0495	0.377013	0.917	-0.702	0.572527	1	1.32	0.162645	0.872
DRG2	0.0849	0.0870591	0.694	-0.0645	0.355519	0.914	0.186	0.464972	1	0.0166	0.932519	0.974
DROSHA	-0.0284	0.571801	0.95	-0.0789	0.206392	0.873	-0.501	0.120237	1	-0.897	0.0582399	0.652
DSC1	0.287	0.48168	0.942	0.514	0.129509	0.821
DSCC1	-0.0913	0.19594	0.863	-0.261	0.00473572	0.0551	0.0318	0.892382	1	-0.458	0.0582654	0.652
DSEL							0.221	0.371939	1	0.387	0.0928733	0.777
DSG1	0.114	0.615251	0.953	0.219	0.31281	0.906	0.792	0.0285177	1	-0.264	0.431974	0.948
DSN1	-0.0328	0.647439	0.955	-0.142	0.0154151	0.277	0.128	0.659429	1	-0.37	0.19755	0.894
DSP	0.00348	0.987464	0.969	0.0362	0.837158	0.952	0.734	0.145071	1	-0.662	0.277578	0.923
DST	-0.00553	0.869543	0.966	0.091	0.112952	0.802	0.0275	0.880671	1	-0.0129	0.935953	0.974
DSTN	-0.0108	0.812488	0.964	0.00665	0.942876	0.956	0.289	0.270047	1	0.245	0.273143	0.922
DSTYK	0.13	0.063147	0.586	0.0474	0.8133	0.951
DTD1	0.000513	0.991043	0.97	0.0784	0.176645	0.858	0.0355	0.889783	1	0.0894	0.680701	0.965
DTD2	0.182	0.0468645	0.469	0.0604	0.548692	0.936	-0.819	0.10655	1	-0.306	0.702537	0.966
DTL	-0.285	0.00125064	0.000203	-0.357	0.0396055	0.574
DTNA	-0.0644	0.386648	0.929	-0.0149	0.809339	0.951	-0.0731	0.832112	1	-0.223	0.638732	0.963
DTNBP1	-0.0511	0.39313	0.93	-0.0621	0.500036	0.932
DTX3	0.208	0.110824	0.758	0.059	0.69372	0.946
DTYMK	0.0129	0.725989	0.96	-0.0747	0.289274	0.9	0.0695	0.774838	1	-0.0953	0.622149	0.963
DUS1L	-0.0887	0.362484	0.924	-0.0694	0.547564	0.936	-0.0572	0.826553	1	-0.22	0.242839	0.913
DUS2	0.0172	0.672727	0.957	0.0576	0.269181	0.895	0.0885	0.746984	1	-0.182	0.441847	0.949
DUS3L	0.021	0.61974	0.954	-0.159	0.0134334	0.237	-0.576	0.420057	1	0.87	0.106833	0.806
DUSP11	-0.0352	0.721833	0.96	-0.0844	0.389662	0.919	-0.615	0.481087	1	-1.11	0.210161	0.9
DUSP12	-0.0286	0.40887	0.932	0.0644	0.300803	0.903	0.259	0.328802	1	0.0094	0.965464	0.974
DUSP3	-0.0752	0.213263	0.874	-0.0318	0.602503	0.94	-0.0964	0.932097	1	1.26	0.0898842	0.77
DUSP4	0.245	0.00177951	0.000698	0.675	1.14707e-05	1.11e-13	0.34	0.209575	1	-0.425	0.0823877	0.75
DUT	-0.0288	0.57623	0.951	-0.0472	0.409894	0.922	-0.493	0.218391	1	-1.04	0.0227778	0.295
DVL2	0.00946	0.845703	0.965	-0.0559	0.323609	0.908	-0.18	0.604173	1	0.0408	0.856201	0.972
DVL3	-0.0527	0.626389	0.954	0.0671	0.46892	0.929	0.385	0.176433	1	0.0782	0.707416	0.967
DXO	-0.0579	0.350519	0.922	-0.000179	0.998501	0.958
DYM	-0.0765	0.100989	0.735	-0.111	0.138153	0.829	0.141	0.689888	1	-0.11	0.695471	0.966
DYNC1H1	0.0418	0.281272	0.904	0.108	0.0985594	0.781	0.101	0.598925	1	0.164	0.34581	0.937
DYNC1I2	0.0186	0.640158	0.955	0.0964	0.220035	0.879	0.167	0.604624	1	0.123	0.64531	0.964
DYNC1LI1	0.0456	0.253576	0.894	0.0075	0.889986	0.954	0.164	0.443712	1	0.213	0.351663	0.938
DYNC1LI2	0.0347	0.311246	0.913	0.124	0.0438598	0.603	0.0404	0.875815	1	0.243	0.310742	0.931
DYNC2H1	0.103	0.0539613	0.526	-0.0309	0.754029	0.949	-0.38	0.35601	1	0.407	0.260307	0.918
DYNLL1	0.107	0.281491	0.904	0.032	0.831241	0.952	0.121	0.839741	1	0.305	0.61473	0.962
DYNLL2	0.0232	0.486439	0.942	0.0314	0.824644	0.952	0.0326	0.908517	1	0.608	0.0641768	0.682
DYNLRB1	-0.164	0.214433	0.875	0.191	0.145069	0.836	-0.543	0.197599	1	-0.689	0.0684879	0.701
DYNLT1	0.152	0.0842373	0.684	0.29	0.00739815	0.109	0.0642	0.830931	1	-0.0241	0.911584	0.973
DYNLT3	-0.00204	0.991523	0.97	0.29	0.103579	0.789
DYRK1A	0.0973	0.104613	0.744	0.136	0.0503056	0.64	-0.482	0.421034	1	0.0197	0.927309	0.974
E2F3	-0.0367	0.67534	0.957	0.031	0.78091	0.95
E2F4							0.29	0.531638	1	0.863	0.0382103	0.5
E4F1	0.101	0.327077	0.917	-0.199	0.147434	0.837
EAF1	-0.15	0.017305	0.149	-0.0754	0.308132	0.905	0.464	0.20031	1	0.0855	0.82461	0.971
EAPP	0.126	0.0164507	0.139	0.118	0.204887	0.872
EARS2	-0.0193	0.686538	0.958	0.011	0.839494	0.952	0.232	0.392095	1	0.145	0.521188	0.956
EBAG9	0.104	0.54798	0.948	-0.0797	0.609149	0.941
EBF1	0.00743	0.848681	0.965	-0.0395	0.477945	0.93
EBF3	0.0376	0.44906	0.938	-0.0035	0.968164	0.957	0.157	0.510176	1	0.21	0.35592	0.939
EBNA1BP2	-0.034	0.525132	0.946	0.011	0.871624	0.954	-0.276	0.314647	1	-0.283	0.265897	0.92
EBP	-0.0648	0.833525	0.964	-0.327	0.249918	0.889
ECD	-0.17	0.0609432	0.573	-0.171	0.0327671	0.518	-0.0964	0.7228	1	-0.449	0.0956171	0.784
ECE1							0.107	0.783929	1	0.236	0.538518	0.958
ECH1	0.0153	0.670189	0.957	0.0512	0.274495	0.896	0.136	0.557279	1	0.241	0.251876	0.916
ECHDC1	0.0832	0.345344	0.921	0.0259	0.777474	0.95	-0.256	0.247336	1	-0.555	0.0236592	0.31
ECHDC3							-0.122	0.778389	1	0.242	0.719194	0.967
ECHS1	0.000596	0.990477	0.97	0.0288	0.589104	0.939	0.0658	0.78098	1	0.245	0.267198	0.92
ECI1	-0.00534	0.937432	0.968	0.016	0.877204	0.954
ECI2							0.173	0.498559	1	0.104	0.640524	0.964
ECPAS	0.0706	0.134514	0.801	-0.00258	0.966599	0.957	0.12	0.633725	1	-0.159	0.472357	0.952
ECSIT	0.00589	0.901926	0.967	-0.0277	0.811586	0.951	-0.663	0.412086	1	0.136	0.744366	0.968
ECT2	-0.137	0.0531416	0.52	-0.51	0.00337814	0.0318	-0.361	0.720222	1	0.431	0.649035	0.964
EDC3	-0.0293	0.526753	0.946	0.0268	0.734721	0.948	0.0256	0.943175	1	-0.225	0.504159	0.955
EDC4	0.00297	0.939555	0.968	0.0318	0.506069	0.932	-0.00797	0.970058	1	-0.00884	0.964203	0.974
EDEM3	0.184	0.0299411	0.287	0.107	0.299266	0.903	0.335	0.11285	1	0.0812	0.63149	0.963
EDF1	-0.0358	0.344506	0.921	-0.0339	0.482913	0.93	-0.652	0.146392	1	0.142	0.674092	0.965
EDRF1	-0.0309	0.456596	0.939	-0.22	0.0302092	0.492
EEA1	-0.00301	0.927193	0.968	-0.0102	0.836744	0.952	0.241	0.254203	1	0.108	0.590273	0.961
EED	-0.0542	0.435472	0.936	-0.0402	0.612243	0.941	0.0622	0.808486	1	-0.37	0.119331	0.826
EEF1A1	0.00733	0.818595	0.964	-0.00149	0.973667	0.957	0.0929	0.690919	1	-0.0199	0.924573	0.973
EEF1A2	0.0246	0.454041	0.939	0.0724	0.141788	0.833	0.184	0.43929	1	0.204	0.345074	0.937
EEF1AKMT2	0.0191	0.654023	0.956	0.074	0.311678	0.905
EEF1AKMT4	0.0607	0.432057	0.936	-0.013	0.874035	0.954
EEF1AKNMT	0.00992	0.7429	0.961	-0.0206	0.661114	0.944	0.464	0.185831	1	-0.112	0.728965	0.967
EEF1B2	0.0233	0.693728	0.958	-0.137	0.108253	0.795	-0.317	0.472072	1	0.179	0.440011	0.949
EEF1D	0.0568	0.31347	0.913	-0.0109	0.892537	0.955	-0.352	0.380518	1	-0.351	0.384974	0.943
EEF1E1	-0.00771	0.867737	0.966	0.0973	0.223832	0.88	-0.303	0.295774	1	0.135	0.51652	0.956
EEF1G	0.0254	0.457322	0.939	0.0161	0.728612	0.948	-0.255	0.264915	1	-0.219	0.273407	0.922
EEF2	0.0417	0.313959	0.913	-0.0401	0.497863	0.932	-0.0519	0.779085	1	-0.0709	0.66121	0.965
EEF2K	0.0328	0.536697	0.947	-0.196	0.00874724	0.135
EEFSEC	-0.0122	0.785365	0.963	0.14	0.0657805	0.704	0.223	0.401245	1	0.0854	0.713491	0.967
EFHD2	0.0597	0.252092	0.893	-0.0523	0.365331	0.915	0.186	0.532635	1	0.484	0.0380034	0.498
EFL1	-0.0243	0.676148	0.957	-0.0285	0.667456	0.944	0.0218	0.915847	1	0.167	0.438371	0.949
EFNB2	0.21	0.630727	0.954	-0.344	0.309351	0.905
EFNB3	-0.0116	0.833928	0.964	-0.13	0.13452	0.826
EFR3B	0.00269	0.949587	0.968	-0.19	0.162163	0.848	-0.308	0.447069	1	-0.0348	0.909902	0.973
EFTUD2	-0.0196	0.636636	0.955	0.00536	0.945213	0.956	-0.0201	0.91829	1	-0.206	0.249864	0.915
EGFLAM	0.0347	0.396558	0.931	0.0254	0.641975	0.943
EGFR	0.00127	0.978118	0.969	0.0393	0.505535	0.932	-0.0815	0.909424	1	-0.323	0.694615	0.966
EGLN1	0.0134	0.747999	0.961	0.162	0.0110957	0.186	0.153	0.54783	1	0.0323	0.877599	0.972
EHBP1	-0.0366	0.500957	0.944	0.00686	0.917931	0.955	-0.352	0.752084	1	1.07	0.171765	0.878
EHD1	0.00187	0.960662	0.969	0.0175	0.714169	0.947	0.156	0.44718	1	0.234	0.213609	0.901
EHD3	-0.0448	0.312498	0.913	0.0268	0.612987	0.941	0.287	0.341668	1	0.233	0.409962	0.946
EHD4							0.152	0.528163	1	0.243	0.324461	0.933
EHHADH							0.385	0.159829	1	0.301	0.180301	0.884
EHMT1	-0.0653	0.0755004	0.649	-0.0831	0.0961086	0.776	-0.0877	0.649413	1	-0.305	0.123689	0.832
EHMT2	-0.0386	0.379682	0.928	-0.065	0.244258	0.887	0.115	0.619908	1	-0.251	0.287457	0.925
EID2	-0.0988	0.130381	0.795	-0.249	0.0415952	0.588
EIF1	0.0273	0.60292	0.953	0.0382	0.570467	0.938	-0.274	0.754643	1	0.323	0.530069	0.957
EIF1AD	-0.0665	0.378479	0.927	-0.174	0.148855	0.839	0.164	0.625007	1	-0.222	0.4206	0.947
EIF1AX	-0.0119	0.718315	0.959	0.00133	0.978761	0.957	-0.766	0.254942	1	-0.0982	0.686285	0.966
EIF2A	-0.0173	0.69958	0.958	-0.0368	0.534376	0.935	-0.033	0.865657	1	-0.00609	0.970932	0.975
EIF2AK2	0.0119	0.767874	0.962	-0.0932	0.122716	0.814	0.147	0.631066	1	-0.398	0.161779	0.871
EIF2AK3	-0.0395	0.517062	0.946	0.104	0.132008	0.824	-0.0158	0.98642	1	-0.116	0.890269	0.973
EIF2AK4	-0.0121	0.749526	0.961	0.0722	0.171732	0.855	0.162	0.541388	1	0.0535	0.817723	0.97
EIF2B1	0.0297	0.438459	0.937	0.0557	0.430494	0.924	0.237	0.515323	1	0.673	0.124918	0.834
EIF2B2	0.0461	0.584419	0.951	0.0658	0.531505	0.935	-0.238	0.503694	1	-0.304	0.340721	0.936
EIF2B3	-0.0436	0.361343	0.924	-0.00352	0.959965	0.957	0.121	0.717361	1	0.42	0.275031	0.922
EIF2B4	0.0275	0.609237	0.953	0.0361	0.5644	0.937	-0.0206	0.978251	1	0.82	0.265376	0.92
EIF2B5	0.0763	0.703517	0.959	0.364	0.183918	0.862	0.161	0.452867	1	0.14	0.434492	0.949
EIF2D	0.0209	0.638665	0.955	0.0417	0.410436	0.922	-0.113	0.763133	1	-0.517	0.172645	0.879
EIF2S1	-0.0285	0.593276	0.952	0.0264	0.69124	0.946	-0.0312	0.914356	1	0.00119	0.996818	0.975
EIF2S2	-0.0404	0.495185	0.943	-0.0598	0.472803	0.929	0.121	0.701659	1	0.134	0.662357	0.965
EIF2S3	0.00035	0.991115	0.97	-0.0173	0.714455	0.947	0.08	0.691746	1	-0.112	0.559623	0.959
EIF3A	0.0412	0.24579	0.891	0.056	0.332924	0.91	-0.0644	0.7483	1	-0.134	0.468519	0.952
EIF3B	-0.00788	0.79839	0.963	0.0352	0.501717	0.932	0.0307	0.887172	1	-0.115	0.529098	0.957
EIF3C	0.0134	0.680489	0.957	0.00293	0.966626	0.957
EIF3CL							-0.0271	0.918584	1	-0.295	0.255145	0.917
EIF3D	0.0133	0.732642	0.96	-0.00614	0.90041	0.955	-1.03	0.0577856	1	-0.427	0.234603	0.91
EIF3E	0.00251	0.955197	0.969	-0.0329	0.680621	0.945	-0.197	0.396279	1	-0.0423	0.848041	0.971
EIF3F	0.0526	0.175622	0.848	-0.0147	0.767001	0.949	0.125	0.581294	1	-0.073	0.727348	0.967
EIF3G	0.0466	0.541657	0.948	0.086	0.149881	0.839	0.159	0.462262	1	0.132	0.425813	0.948
EIF3H	-0.0701	0.152758	0.825	0.0166	0.823803	0.952	-0.389	0.129379	1	-0.106	0.558651	0.959
EIF3I	0.0499	0.233042	0.885	0.0542	0.393299	0.92	0.0813	0.681519	1	0.0301	0.863766	0.972
EIF3J	-0.0221	0.534282	0.947	-0.0467	0.407257	0.921	0.0981	0.679507	1	-0.0382	0.855533	0.972
EIF3K	0.00722	0.868208	0.966	0.00451	0.924585	0.956	0.127	0.524235	1	0.0384	0.818266	0.97
EIF3L	0.0421	0.444316	0.937	0.0162	0.759166	0.949	-0.177	0.410359	1	-0.136	0.461174	0.951
EIF3M	-0.0375	0.520915	0.946	0.0459	0.485901	0.93	0.348	0.187635	1	0.019	0.918313	0.973
EIF4A1	0.0312	0.468981	0.94	0.031	0.589783	0.939	0.146	0.477786	1	0.0503	0.78592	0.969
EIF4A2	-0.0189	0.711359	0.959	-0.0527	0.458175	0.928	-0.000913	0.997274	1	-0.296	0.224709	0.906
EIF4A3	-0.0482	0.180276	0.851	-0.0186	0.680361	0.945	0.0879	0.639223	1	-0.142	0.397148	0.944
EIF4B	0.0188	0.597311	0.952	-0.172	0.030516	0.495	-0.0266	0.89787	1	-0.525	0.0142404	0.146
EIF4E	0.117	0.149852	0.821	-0.0135	0.855005	0.953	0.208	0.327719	1	0.307	0.174147	0.88
EIF4E2	0.0136	0.768035	0.962	-0.0327	0.732693	0.948	0.245	0.455003	1	0.175	0.603354	0.962
EIF4EBP1	0.0756	0.464202	0.94	-0.112	0.428938	0.924	-0.197	0.31512	1	-0.599	0.0209437	0.265
EIF4EBP2	0.0162	0.916329	0.967	0.188	0.191975	0.866	0.106	0.681023	1	-0.276	0.280335	0.924
EIF4ENIF1	-0.0714	0.317894	0.915	-0.136	0.0797639	0.743	-0.11	0.650322	1	-0.179	0.448032	0.95
EIF4G1	-0.0148	0.696582	0.958	-0.0108	0.8558	0.953	-0.222	0.486285	1	-0.0912	0.754946	0.968
EIF4G2	0.00891	0.844279	0.965	0.0294	0.614078	0.941	0.078	0.732024	1	-0.211	0.29902	0.928
EIF4G3	-0.0288	0.501284	0.944	-0.000383	0.993619	0.958	-0.0702	0.794158	1	0.172	0.536771	0.957
EIF4H	-0.0287	0.460665	0.939	-0.0801	0.177249	0.858	-0.115	0.616857	1	-0.311	0.117153	0.823
EIF5	-0.0405	0.261481	0.897	-0.107	0.123451	0.815	-0.319	0.293651	1	-0.34	0.181517	0.885
EIF5A							-0.0786	0.853733	1	-0.239	0.528654	0.957
EIF5A2	0.0367	0.538275	0.947	-0.0585	0.446383	0.926
EIF5B	-0.05	0.585839	0.951	0.0175	0.858487	0.953	-0.112	0.583073	1	-0.126	0.525619	0.957
EIF6	0.066	0.365546	0.925	0.0152	0.923686	0.956	0.191	0.512811	1	0.348	0.267487	0.92
EIPR1	0.0671	0.24283	0.889	-0.118	0.1058	0.792	-0.0725	0.91046	1	1.18	0.036396	0.481
ELAC2	0.0205	0.554771	0.949	-0.0112	0.806096	0.951	0.113	0.60676	1	0.0375	0.858883	0.972
ELAVL1	0.00461	0.925148	0.968	-0.0198	0.768188	0.949	-0.202	0.368759	1	-0.164	0.380637	0.942
ELAVL2	-0.137	0.0592199	0.562	-0.0753	0.688412	0.945	0.0242	0.92017	1	-0.285	0.267136	0.92
ELAVL3	0.0412	0.321145	0.915	0.121	0.218157	0.878	0.47	0.381337	1	1.3	0.0212585	0.27
ELAVL4	0.0134	0.803487	0.963	0.112	0.314769	0.906	0.348	0.250226	1	0.202	0.477919	0.953
ELF2	-0.334	0.0767199	0.654	-0.424	0.00095164	0.00177
ELK1							0.107	0.67275	1	-0.0532	0.793072	0.97
ELL	-0.0741	0.133143	0.799	-0.0626	0.546076	0.936	-0.672	0.140557	1	-0.449	0.339678	0.936
ELMO1	0.0135	0.729598	0.96	0.0189	0.721724	0.947
ELMO2	0.0749	0.189154	0.858	0.0162	0.74291	0.948
ELMOD2	-0.00591	0.894864	0.967	-0.0589	0.355163	0.914	0.0828	0.782747	1	0.0036	0.989665	0.975
ELMSAN1	-0.0241	0.541128	0.948	-0.0541	0.265355	0.894	-0.787	0.213818	1	0.469	0.339008	0.936
ELOA	0.0034	0.926592	0.968	-0.0433	0.516585	0.933	-0.0783	0.800788	1	0.108	0.711519	0.967
ELOB	0.0319	0.631203	0.954	0.105	0.256888	0.891	0.398	0.24864	1	0.493	0.155162	0.866
ELOC	0.0894	0.0285273	0.269	0.177	0.491268	0.931	-0.159	0.867636	1	-0.843	0.395274	0.944
ELOVL5	0.00244	0.990953	0.97	-0.181	0.463221	0.928
ELP1	0.0297	0.507184	0.945	0.0325	0.515379	0.933	0.184	0.410863	1	-0.0179	0.929531	0.974
ELP2	0.00822	0.833835	0.964	-0.0103	0.883591	0.954	0.272	0.290859	1	0.00521	0.979326	0.975
ELP3	0.00362	0.940781	0.968	0.0927	0.163352	0.849
ELP4	-0.0195	0.876942	0.966	0.0929	0.528097	0.934	-0.123	0.704515	1	-0.23	0.414277	0.946
ELP5	0.0592	0.4218	0.934	0.0283	0.762891	0.949
ELP6							-0.00864	0.976126	1	0.0044	0.984796	0.975
EMC1	-0.0513	0.150174	0.822	-0.0127	0.845646	0.953	0.0843	0.705991	1	0.175	0.406602	0.946
EMC10	0.198	0.191764	0.86	0.0373	0.768434	0.949
EMC2	-0.0486	0.289092	0.906	-0.0415	0.474273	0.929	-0.168	0.709936	1	-0.00871	0.98549	0.975
EMC3	0.0819	0.484517	0.942	-0.0157	0.864077	0.953	0.285	0.282824	1	0.0382	0.870111	0.972
EMC4	-0.00852	0.91638	0.967	-0.0416	0.513678	0.933	0.304	0.724567	1	0.993	0.308103	0.93
EMC6	0.197	0.0678937	0.612	0.256	0.0170792	0.309
EMC7	-0.0515	0.317741	0.914	-0.0917	0.320353	0.907	0.251	0.394563	1	0.154	0.463097	0.952
EMC8	0.0622	0.230177	0.883	0.0209	0.743274	0.948	0.2	0.469474	1	0.0815	0.735665	0.968
EMC9	0.0205	0.883186	0.966	0.142	0.643003	0.943	0.166	0.629796	1	-0.265	0.398827	0.945
EMD	-0.0209	0.582837	0.951	-0.062	0.619139	0.941	0.0515	0.823535	1	-0.314	0.15508	0.866
EME1	0.217	0.0981044	0.727	0.214	0.118349	0.809
EMG1	0.0105	0.753985	0.961	0.0159	0.765832	0.949	-0.304	0.409995	1	0.109	0.811854	0.97
EMILIN1	0.00567	0.862197	0.966	-0.154	0.0301857	0.492
EML1	0.062	0.643915	0.955	-0.0593	0.691406	0.946
EML2							0.308	0.280932	1	0.552	0.0939147	0.78
EML3	0.0863	0.307125	0.912	0.172	0.0076975	0.115	0.623	0.130397	1	-0.266	0.294528	0.927
EML4	0.0553	0.160553	0.833	0.105	0.0498285	0.637	0.0795	0.730683	1	0.051	0.80018	0.97
EMSY	0.0342	0.531898	0.947	0.0674	0.179224	0.859
ENAH	-0.0285	0.383675	0.928	-0.101	0.0823279	0.749	0.212	0.316692	1	-0.0769	0.675113	0.965
ENC1	0.0996	0.0415676	0.42	0.468	0.00111984	0.00267	0.223	0.37993	1	-0.345	0.166054	0.874
ENDOD1	-0.0796	0.135247	0.802	-0.0898	0.141682	0.833	-0.0586	0.800516	1	-0.293	0.229792	0.908
ENDOG							-0.311	0.226675	1	-0.958	0.00766618	0.0457
ENGASE	-0.0573	0.284158	0.905	-0.0516	0.559599	0.937
ENO1	0.0158	0.633661	0.955	0.0124	0.785207	0.95	0.0645	0.736247	1	0.0661	0.694117	0.966
ENO2	-0.0374	0.387271	0.929	0.019	0.760537	0.949	0.0858	0.669338	1	0.0297	0.864287	0.972
ENO3	-0.0292	0.482349	0.942	-0.0293	0.51549	0.933	0.186	0.492151	1	0.128	0.536305	0.957
ENOPH1	-0.00937	0.816027	0.964	-0.00886	0.86389	0.953	0.142	0.621521	1	-0.0506	0.843278	0.971
ENOSF1							-0.394	0.296193	1	-0.454	0.139	0.85
ENPP2	-0.101	0.384665	0.929	-0.236	0.0424831	0.594
ENSA	0.0245	0.635858	0.955	-0.15	0.0525452	0.651
ENTPD5							-0.387	0.587028	1	0.899	0.05214	0.615
ENTPD6							-0.292	0.29378	1	0.217	0.450963	0.95
ENTPD7	0.125	0.0508421	0.502	-0.106	0.281071	0.898
ENY2	0.11	0.438354	0.937	-0.0819	0.476203	0.93	-1	0.198215	1	0.155	0.564863	0.959
EOGT	0.109	0.148404	0.82	0.0823	0.355172	0.914	-0.832	0.151137	1	-0.918	0.164203	0.873
EP300	-0.0607	0.217692	0.877	-0.0302	0.631945	0.942	0.288	0.586807	1	-0.4	0.455184	0.951
EP400	0.0213	0.573653	0.95	0.0117	0.849226	0.953	0.183	0.814563	1	-0.218	0.792655	0.97
EPB41	-0.0807	0.0717986	0.632	-0.135	0.0198064	0.356	0.0603	0.760146	1	-0.0683	0.695091	0.966
EPB41L1	-0.0998	0.112043	0.761	0.0575	0.439962	0.926	0.249	0.570199	1	0.0309	0.959032	0.974
EPB41L2	-0.0843	0.175026	0.847	-0.0787	0.273863	0.896
EPB41L3	0.0461	0.459095	0.939	-0.0903	0.198606	0.869	0.11	0.601853	1	0.194	0.277943	0.923
EPB41L5	-0.0541	0.372313	0.926	-0.16	0.0474273	0.624	0.0426	0.832923	1	-0.217	0.250136	0.915
EPC1	0.171	0.161682	0.834	0.169	0.262372	0.893
[truncated: 5,527 more rows]

## Sheet: Phosphoproteomics
	BAR_6_logFC	BAR_6_pvalue	BAR_6_FDR
AAK1_S14	-0.00295	0.973741	0.916
AAK1_S618	-0.161	0.078334	0.501
AAK1_S624	0.0268	0.811808	0.903
AAK1_S637	0.113	0.450465	0.85
AAK1_S652	-0.0354	0.748025	0.897
AAK1_S670	-0.0286	0.837591	0.905
AAK1_S678	-0.178	0.0646527	0.445
AAK1_S682	0.0674	0.670668	0.888
AAK1_T389	0.243	0.10198	0.575
AAK1_T606	0.13	0.106157	0.585
AAK1_T620	0.0268	0.811808	0.903
AAK1_T673	-0.0286	0.837591	0.905
AAK1_T674	-0.178	0.0646527	0.445
AARSD1_S174	0.134	0.338346	0.815
AATF_S153	-0.158	0.137461	0.65
AATF_S316	-0.0731	0.634137	0.883
AATF_S320	-0.0731	0.634137	0.883
AATF_S321	-0.0731	0.634137	0.883
ABCA2_S1327	-0.0461	0.696141	0.891
ABCA2_S1331	-0.0461	0.696141	0.891
ABCC1_S915	-0.0242	0.840686	0.906
ABCC1_S918	0.0319	0.833205	0.905
ABCC1_S919	-0.0242	0.840686	0.906
ABCC1_S921	0.0319	0.833205	0.905
ABCC4_S655	0.0196	0.914727	0.912
ABCC4_S661	0.0085	0.957063	0.915
ABCC4_S664	0.108	0.65294	0.886
ABCC4_S668	0.0196	0.914727	0.912
ABCC4_S676	-0.0988	0.54325	0.869
ABCC4_T646	-0.0899	0.501815	0.861
ABCF1_S105	-0.0784	0.304813	0.8
ABCF1_S109	-0.00477	0.972327	0.916
ABCF1_S166	-0.11	0.222807	0.749
ABCF1_S22	0.209	0.0418528	0.317
ABCF1_S228	0.0161	0.897492	0.91
ABCF1_S287	-0.0695	0.398354	0.835
ABCF1_S595	-0.0699	0.421907	0.842
ABCF1_T108	-0.112	0.200888	0.73
ABCF2_S349	-0.121	0.642294	0.884
ABCF3_S115	0.197	0.260708	0.776
ABCF3_S83	-0.274	0.384692	0.831
ABI1_S183	-0.0301	0.616894	0.881
ABI1_S222	0.0258	0.888108	0.91
ABI1_S225	-0.0166	0.845657	0.906
ABI1_S231	0.0518	0.616096	0.881
ABI1_S240	-0.116	0.195869	0.725
ABI1_S243	-0.146	0.129066	0.635
ABI2_S183	-0.0727	0.316312	0.805
ABI2_S227	-0.102	0.1501	0.67
ABI2_S368	0.0167	0.814382	0.903
ABL2_S620	-0.0517	0.5843	0.876
ABL2_S631	-0.14	0.0529112	0.386
ABL2_S655	-0.0637	0.368313	0.826
ABL2_S783	-0.126	0.125918	0.629
ABL2_S817	0.00617	0.976136	0.916
ABL2_S820	-0.0911	0.392527	0.834
ABL2_S936	-0.075	0.411068	0.839
ABL2_T815	-0.0911	0.392527	0.834
ABLIM1_S431	-0.142	0.0556728	0.401
ABLIM1_S435	-0.00225	0.980441	0.916
ABLIM1_S452	0.0121	0.93822	0.913
ABLIM1_S455	0.0121	0.93822	0.913
ABLIM1_S586	0.0118	0.930035	0.913
ABLIM1_S677	0.0694	0.605206	0.879
ABLIM1_S706	-0.043	0.759588	0.898
ABRAXAS1_S386	-0.0254	0.754947	0.898
ABRAXAS1_S387	-0.0254	0.754947	0.898
[truncated: 14,461 more rows]

## Sheet: RNA-Seq mice
	ALK_baseMean	ALK_log2FoldChange	ALK_pvalue	ALK_padj	ALKAL_baseMean	ALKAL_log2FoldChange	ALKAL_pvalue	ALKAL_padj
[truncated: 21,800 more rows]
