# Supplementary material for: ATR inhibition enables complete tumour regression in ALK-driven NB mouse models
Source: Nat Commun. 2021 Nov 24;12:6813. doi: 10.1038/s41467-021-27057-2 (PMC8613282; doi:10.1038/s41467-021-27057-2)
Supplement: Supplementary file 4 — Supplementary Dataset 2. [file 41467_2021_27057_MOESM4_ESM.xlsx]

## Sheet: Description
Supplementary Dataset 2. Phosphoproteomics gene set enrichment analysis (GSEA). Canonical pathways GSEA was performed on 31 proteins containing hypophosphorylated sites and 417 proteins containing hyperphosphorylated sites as indicated by tab names. Pathways ordered according to enrichment p values with most significantly enriched pathways on top. GSEA was perfomed using Fisher’s exact test follo…
Szydzik et al., 2021

## Sheet: HypoPP proteins (31)
	n_genes_pw	n_genes_pw_neg	n_genes_pw_pos	prop_neg	prop_pos	OR	p	q	genes
WP_DNA_IRDAMAGE_AND_CELLULAR_RESPONSE_VIA_ATR	58	50	8	1.2	25.8	27.7425	6.12791e-09	1.13366e-05	ATR,DCLRE1A,EXO1,FANCD2,PML,RBBP8,RPA2,TOPBP1
REACTOME_HDR_THROUGH_SINGLE_STRAND_ANNEALING_SSA_	19	14	5	0.3	16.1	55.095	1.93454e-07	0.000178945	ATR,EXO1,RBBP8,RPA2,TOPBP1
REACTOME_PROCESSING_OF_DNA_DOUBLE_STRAND_BREAK_ENDS	42	36	6	0.9	19.4	26.6696	4.9533e-07	0.00022909	ATR,EXO1,NSD2,RBBP8,RPA2,TOPBP1
REACTOME_G2_M_DNA_DAMAGE_CHECKPOINT	42	36	6	0.9	19.4	26.6696	4.9533e-07	0.00022909	ATR,EXO1,NSD2,RBBP8,RPA2,TOPBP1
REACTOME_HOMOLOGOUS_DNA_PAIRING_AND_STRAND_EXCHANGE	25	20	5	0.5	16.1	38.541	8.56114e-07	0.000316762	ATR,EXO1,RBBP8,RPA2,TOPBP1
REACTOME_DNA_REPAIR	152	143	9	3.5	29	11.171	1.07507e-06	0.000331479	ATR,DCLRE1A,EXO1,FANCD2,NSD2,RBBP8,RPA2,TOPBP1,UNG
REACTOME_FANCONI_ANEMIA_PATHWAY	14	10	4	0.2	12.9	59.2999	2.57311e-06	0.000680036	ATR,DCLRE1A,FANCD2,RPA2
REACTOME_HDR_THROUGH_HOMOLOGOUS_RECOMBINATION_HRR_	33	28	5	0.7	16.1	27.5194	3.66472e-06	0.000847467	ATR,EXO1,RBBP8,RPA2,TOPBP1
REACTOME_HOMOLOGY_DIRECTED_REPAIR	60	54	6	1.3	19.4	17.7318	4.29801e-06	0.00088348	ATR,EXO1,NSD2,RBBP8,RPA2,TOPBP1
PID_ATR_PATHWAY	20	16	4	0.4	12.9	37.1803	1.20642e-05	0.00202898	ATR,FANCD2,RPA2,TOPBP1
PID_BARD1_PATHWAY	20	16	4	0.4	12.9	37.1803	1.20642e-05	0.00202898	ATR,FANCD2,RBBP8,TOPBP1
REACTOME_G2_M_CHECKPOINTS	74	68	6	1.7	19.4	14.0458	1.47672e-05	0.00227216	ATR,EXO1,NSD2,RBBP8,RPA2,TOPBP1
REACTOME_DNA_DOUBLE_STRAND_BREAK_REPAIR	75	69	6	1.7	19.4	13.8393	1.59665e-05	0.00227216	ATR,EXO1,NSD2,RBBP8,RPA2,TOPBP1
REACTOME_REGULATION_OF_TP53_ACTIVITY_THROUGH_PHOSPHORYLATION	50	45	5	1.1	16.1	17.0884	2.98808e-05	0.00378323	ATR,EXO1,RBBP8,RPA2,TOPBP1
PID_FANCONI_PATHWAY	25	21	4	0.5	12.9	28.3283	3.06749e-05	0.00378323	ATR,FANCD2,RPA2,TOPBP1
REACTOME_REGULATION_OF_TP53_ACTIVITY	87	81	6	2	19.4	11.7531	3.75728e-05	0.00434436	ATR,EXO1,PML,RBBP8,RPA2,TOPBP1
REACTOME_CELL_CYCLE_CHECKPOINTS	140	133	7	3.3	22.6	8.59109	6.28542e-05	0.00684002	ATR,CENPT,EXO1,NSD2,RBBP8,RPA2,TOPBP1
REACTOME_TRANSCRIPTIONAL_REGULATION_BY_TP53	152	145	7	3.6	22.6	7.85791	0.000106235	0.00991759	ATR,EXO1,FANCD2,PML,RBBP8,RPA2,TOPBP1
WP_DNA_DAMAGE_RESPONSE	34	30	4	0.7	12.9	19.8034	0.000107217	0.00991759	ATR,FANCD2,PML,RPA2
WP_MIRNA_REGULATION_OF_DNA_DAMAGE_RESPONSE	34	30	4	0.7	12.9	19.8034	0.000107217	0.00991759	ATR,FANCD2,PML,RPA2
REACTOME_REPRODUCTION	38	34	4	0.8	12.9	17.4703	0.000167074	0.0140494	ATR,RBBP8,RPA2,SYNE2
REACTOME_MEIOSIS	38	34	4	0.8	12.9	17.4703	0.000167074	0.0140494	ATR,RBBP8,RPA2,SYNE2
REACTOME_CELL_CYCLE	324	315	9	7.8	29	4.85497	0.00046553	0.0374448	ATR,CENPT,E2F3,EXO1,NSD2,RBBP8,RPA2,SYNE2,TOPBP1
WP_ATR_SIGNALING	5	3	2	0.1	6.5	92.0646	0.000549037	0.0423216	ATR,TOPBP1
REACTOME_RNA_POLYMERASE_II_TRANSCRIPTION	435	425	10	10.5	32.3	4.06651	0.000946999	0.070078	ATR,CASC3,CTR9,EXO1,FANCD2,PML,RBBP8,RPA2,SLBP,TOPBP1
WP_DNA_IRDOUBLE_STRAND_BREAKS_DSBS_AND_CELLULAR_RESPONSE_VIA_ATM	37	34	3	0.8	9.7	12.6435	0.00257917	0.183518	ATR,EXO1,FANCD2
REACTOME_MISMATCH_REPAIR	11	9	2	0.2	6.5	30.8393	0.00293515	0.19839	EXO1,RPA2
PID_E2F_PATHWAY	39	36	3	0.9	9.7	11.9376	0.00300265	0.19839	E2F3,RBBP8,TOPBP1
KEGG_MISMATCH_REPAIR	12	10	2	0.2	6.5	27.7404	0.00350558	0.216177	EXO1,RPA2
WP_DNA_MISMATCH_REPAIR	12	10	2	0.2	6.5	27.7404	0.00350558	0.216177	EXO1,RPA2
WP_INTERACTOME_OF_POLYCOMB_REPRESSIVE_COMPLEX_2_PRC2	13	11	2	0.3	6.5	25.226	0.00412343	0.246076	AEBP2,BCLAF1
BIOCARTA_ATRBRCA_PATHWAY	14	12	2	0.3	6.5	23.1357	0.004788	0.276806	ATR,FANCD2
REACTOME_RESOLUTION_OF_ABASIC_SITES_AP_SITES_	18	16	2	0.4	6.5	17.3635	0.00789969	0.432128	RPA2,UNG
WP_RETINOBLASTOMA_GENE_IN_CANCER	55	52	3	1.3	9.7	8.23722	0.00794182	0.432128	DCK,E2F3,RPA2
REACTOME_RESOLUTION_OF_D_LOOP_STRUCTURES_THROUGH_SYNTHESIS_DEPENDENT_STRAND_ANNEALING_SDSA_	19	17	2	0.4	6.5	16.333	0.00878755	0.464485	EXO1,RBBP8
REACTOME_ACTIVATION_OF_ATR_IN_RESPONSE_TO_REPLICATION_STRESS	21	19	2	0.5	6.5	14.6135	0.0106906	0.534529	ATR,RPA2
REACTOME_MEIOTIC_RECOMBINATION	21	19	2	0.5	6.5	14.6135	0.0106906	0.534529	RBBP8,RPA2
REACTOME_RESOLUTION_OF_D_LOOP_STRUCTURES	22	20	2	0.5	6.5	13.8832	0.0117044	0.56982	EXO1,RBBP8
REACTOME_MEIOTIC_SYNAPSIS	23	21	2	0.5	6.5	13.2118	0.012759	0.605233	ATR,SYNE2
PID_ATM_PATHWAY	27	25	2	0.6	6.5	11.0969	0.0173716	0.803436	FANCD2,RBBP8
WP_INTEGRATED_BREAST_CANCER_PATHWAY	75	72	3	1.8	9.7	5.92216	0.0184584	0.820178	ATR,PML,PPP4R3A
REACTOME_BASE_EXCISION_REPAIR	28	26	2	0.6	6.5	10.6649	0.0186203	0.820178	RPA2,UNG
REACTOME_PKMTS_METHYLATE_HISTONE_LYSINES	30	28	2	0.7	6.5	9.90177	0.021228	0.913297	AEBP2,NSD2
WP_G1_TO_S_CELL_CYCLE_CONTROL	31	29	2	0.7	6.5	9.56057	0.0225859	0.949633	E2F3,RPA2
WP_ATM_SIGNALING_NETWORK_IN_DEVELOPMENT_AND_DISEASE	34	32	2	0.8	6.5	8.65948	0.0268686	1	ATR,RBBP8
REACTOME_TP53_REGULATES_TRANSCRIPTION_OF_DNA_REPAIR_GENES	35	33	2	0.8	6.5	8.39318	0.028364	1	ATR,FANCD2
REACTOME_DNA_REPLICATION_PRE_INITIATION	36	34	2	0.8	6.5	8.14536	0.0298923	1	E2F3,RPA2
REACTOME_PURINE_SALVAGE	4	3	1	0.1	3.2	44.7363	0.0300075	1	DCK
REACTOME_SLBP_DEPENDENT_PROCESSING_OF_REPLICATION_DEPENDENT_HISTONE_PRE_MRNAS	4	3	1	0.1	3.2	44.7363	0.0300075	1	SLBP
WP_PEPTIDE_GPCRS	4	3	1	0.1	3.2	44.7363	0.0300075	1	OPRL1
BIOCARTA_BARD1_PATHWAY	5	4	1	0.1	3.2	33.557	0.0373722	1	FANCD2
PID_P53_DOWNSTREAM_PATHWAY	41	39	2	1	6.5	7.09511	0.0380094	1	E2F3,PML
BIOCARTA_PLK3_PATHWAY	6	5	1	0.1	3.2	26.8489	0.0446827	1	ATR
PID_CIRCADIAN_PATHWAY	6	5	1	0.1	3.2	26.8489	0.0446827	1	ATR
REACTOME_TRANSLESION_SYNTHESIS_BY_POLK	6	5	1	0.1	3.2	26.8489	0.0446827	1	RPA2
REACTOME_CDC6_ASSOCIATION_WITH_THE_ORC_ORIGIN_COMPLEX	6	5	1	0.1	3.2	26.8489	0.0446827	1	E2F3
REACTOME_NUCLEOTIDE_SALVAGE	6	5	1	0.1	3.2	26.8489	0.0446827	1	DCK
WP_OVARIAN_INFERTILITY_GENES	6	5	1	0.1	3.2	26.8489	0.0446827	1	SYNE2
WP_15Q133_COPY_NUMBER_VARIATION_SYNDROME	6	5	1	0.1	3.2	26.8489	0.0446827	1	FANCD2
REACTOME_CHROMOSOME_MAINTENANCE	45	43	2	1.1	6.5	6.42836	0.0450418	1	CENPT,RPA2
WP_BREAST_CANCER_PATHWAY	46	44	2	1.1	6.5	6.28088	0.0468704	1	ATR,E2F3
REACTOME_REGULATION_OF_HSF1_MEDIATED_HEAT_SHOCK_RESPONSE	47	45	2	1.1	6.5	6.13998	0.0487262	1	ATR,RPA2
REACTOME_REMOVAL_OF_THE_FLAP_INTERMEDIATE_FROM_THE_C_STRAND	7	6	1	0.1	3.2	22.3962	0.0519394	1	RPA2
REACTOME_TRANSLESION_SYNTHESIS_BY_POLH	7	6	1	0.1	3.2	22.3962	0.0519394	1	RPA2
REACTOME_PEPTIDE_LIGAND_BINDING_RECEPTORS	7	6	1	0.1	3.2	22.3962	0.0519394	1	OPRL1
REACTOME_REGULATION_OF_RUNX1_EXPRESSION_AND_ACTIVITY	7	6	1	0.1	3.2	22.3962	0.0519394	1	PML
REACTOME_RNA_POLYMERASE_II_TRANSCRIPTION_TERMINATION	49	47	2	1.2	6.5	5.87611	0.0525177	1	CASC3,SLBP
WP_ENDODERM_DIFFERENTIATION	52	50	2	1.2	6.5	5.51986	0.058397	1	AEBP2,CTR9
BIOCARTA_PML_PATHWAY	8	7	1	0.2	3.2	19.205	0.0591428	1	PML
WP_NEPHROTIC_SYNDROME	8	7	1	0.2	3.2	19.205	0.0591428	1	E2F3
REACTOME_DNA_REPLICATION	53	51	2	1.3	6.5	5.41104	0.0604061	1	E2F3,RPA2
REACTOME_PCNA_DEPENDENT_LONG_PATCH_BASE_EXCISION_REPAIR	9	8	1	0.2	3.2	16.8097	0.0662932	1	RPA2
REACTOME_HDR_THROUGH_MMEJ_ALT_NHEJ_	9	8	1	0.2	3.2	16.8097	0.0662932	1	RBBP8
REACTOME_PROCESSIVE_SYNTHESIS_ON_THE_LAGGING_STRAND	9	8	1	0.2	3.2	16.8097	0.0662932	1	RPA2
REACTOME_GAP_FILLING_DNA_REPAIR_SYNTHESIS_AND_LIGATION_IN_GG_NER	10	9	1	0.2	3.2	14.9457	0.0733911	1	RPA2
REACTOME_LAGGING_STRAND_SYNTHESIS	10	9	1	0.2	3.2	14.9457	0.0733911	1	RPA2
REACTOME_ABERRANT_REGULATION_OF_MITOTIC_G1_S_TRANSITION_IN_CANCER_DUE_TO_RB1_DEFECTS	10	9	1	0.2	3.2	14.9457	0.0733911	1	E2F3
WP_GPCRS_CLASS_A_RHODOPSINLIKE	10	9	1	0.2	3.2	14.9457	0.0733911	1	OPRL1
REACTOME_CELLULAR_RESPONSE_TO_HEAT_STRESS	60	58	2	1.4	6.5	4.74951	0.0751146	1	ATR,RPA2
WP_CELL_CYCLE	62	60	2	1.5	6.5	4.58958	0.0795113	1	ATR,E2F3
REACTOME_RECOGNITION_OF_DNA_DAMAGE_BY_PCNA_CONTAINING_REPLICATION_COMPLEX	11	10	1	0.2	3.2	13.4449	0.0804367	1	RPA2
REACTOME_TERMINATION_OF_TRANSLESION_DNA_SYNTHESIS	11	10	1	0.2	3.2	13.4449	0.0804367	1	RPA2
REACTOME_TRANSPORT_OF_MATURE_TRANSCRIPT_TO_CYTOPLASM	64	62	2	1.5	6.5	4.43927	0.083988	1	CASC3,SLBP
WP_CIRCADIAN_RHYTHM_RELATED_GENES	64	62	2	1.5	6.5	4.43927	0.083988	1	OPRL1,PML
REACTOME_MITOTIC_G1_PHASE_AND_G1_S_TRANSITION	65	63	2	1.6	6.5	4.36758	0.0862554	1	E2F3,RPA2
KEGG_NEUROACTIVE_LIGAND_RECEPTOR_INTERACTION	12	11	1	0.3	3.2	12.2271	0.0874304	1	OPRL1
PID_MYC_PATHWAY	12	11	1	0.3	3.2	12.2271	0.0874304	1	PML
REACTOME_RESOLUTION_OF_AP_SITES_VIA_THE_MULTIPLE_NUCLEOTIDE_PATCH_REPLACEMENT_PATHWAY	12	11	1	0.3	3.2	12.2271	0.0874304	1	RPA2
REACTOME_CELLULAR_RESPONSES_TO_EXTERNAL_STIMULI	225	221	4	5.4	12.9	2.56985	0.0878329	1	ATR,E2F3,HIRA,RPA2
KEGG_CELL_CYCLE	66	64	2	1.6	6.5	4.29846	0.0885417	1	ATR,E2F3
BIOCARTA_ATM_PATHWAY	13	12	1	0.3	3.2	11.2078	0.0943726	1	RBBP8
REACTOME_PROCESSIVE_SYNTHESIS_ON_THE_C_STRAND_OF_THE_TELOMERE	13	12	1	0.3	3.2	11.2078	0.0943726	1	RPA2
REACTOME_BASE_EXCISION_REPAIR_AP_SITE_FORMATION	13	12	1	0.3	3.2	11.2078	0.0943726	1	UNG
WP_WNTBETACATENIN_SIGNALING_PATHWAY_IN_LEUKEMIA	13	12	1	0.3	3.2	11.2078	0.0943726	1	PML
BIOCARTA_G1_PATHWAY	14	13	1	0.3	3.2	10.3441	0.101264	1	ATR
KEGG_BLADDER_CANCER	14	13	1	0.3	3.2	10.3441	0.101264	1	E2F3
PID_TCPTP_PATHWAY	14	13	1	0.3	3.2	10.3441	0.101264	1	ATR
REACTOME_PRC2_METHYLATES_HISTONES_AND_DNA	14	13	1	0.3	3.2	10.3441	0.101264	1	AEBP2
REACTOME_FORMATION_OF_SENESCENCE_ASSOCIATED_HETEROCHROMATIN_FOCI_SAHF_	14	13	1	0.3	3.2	10.3441	0.101264	1	HIRA
REACTOME_HSF1_ACTIVATION	14	13	1	0.3	3.2	10.3441	0.101264	1	RPA2
REACTOME_METABOLISM_OF_RNA	335	330	5	8.1	16.1	2.17066	0.104848	1	CASC3,POP1,SLBP,SRRM2,UTP14A
KEGG_BASE_EXCISION_REPAIR	15	14	1	0.3	3.2	9.60751	0.108104	1	UNG
KEGG_HOMOLOGOUS_RECOMBINATION	15	14	1	0.3	3.2	9.60751	0.108104	1	RPA2
PID_TAP63_PATHWAY	15	14	1	0.3	3.2	9.60751	0.108104	1	PML
REACTOME_TRANSLESION_SYNTHESIS_BY_Y_FAMILY_DNA_POLYMERASES_BYPASSES_LESIONS_ON_DNA_TEMPLATE	15	14	1	0.3	3.2	9.60751	0.108104	1	RPA2
REACTOME_ONCOGENE_INDUCED_SENESCENCE	15	14	1	0.3	3.2	9.60751	0.108104	1	E2F3
REACTOME_DUAL_INCISION_IN_GG_NER	15	14	1	0.3	3.2	9.60751	0.108104	1	RPA2
REACTOME_DNA_STRAND_ELONGATION	15	14	1	0.3	3.2	9.60751	0.108104	1	RPA2
REACTOME_E3_UBIQUITIN_LIGASES_UBIQUITINATE_TARGET_PROTEINS	15	14	1	0.3	3.2	9.60751	0.108104	1	CTR9
REACTOME_PROCESSING_OF_CAPPED_INTRON_CONTAINING_PRE_MRNA	155	152	3	3.7	9.7	2.75077	0.111118	1	CASC3,SLBP,SRRM2
KEGG_LYSINE_DEGRADATION	16	15	1	0.4	3.2	8.96396	0.114894	1	NSD2
REACTOME_CLASS_A_1_RHODOPSIN_LIKE_RECEPTORS_	16	15	1	0.4	3.2	8.96396	0.114894	1	OPRL1
REACTOME_CYCLIN_D_ASSOCIATED_EVENTS_IN_G1	16	15	1	0.4	3.2	8.96396	0.114894	1	E2F3
WP_ENVELOPE_PROTEINS_AND_THEIR_POTENTIAL_ROLES_IN_EDMD_PHYSIOPATHOLOGY	16	15	1	0.4	3.2	8.96396	0.114894	1	SYNE2
WP_BASE_EXCISION_REPAIR	16	15	1	0.4	3.2	8.96396	0.114894	1	UNG
BIOCARTA_G2_PATHWAY	17	16	1	0.4	3.2	8.40247	0.121634	1	ATR
KEGG_DNA_REPLICATION	17	16	1	0.4	3.2	8.40247	0.121634	1	RPA2
REACTOME_TELOMERE_C_STRAND_LAGGING_STRAND_SYNTHESIS	17	16	1	0.4	3.2	8.40247	0.121634	1	RPA2
REACTOME_DEPOSITION_OF_NEW_CENPA_CONTAINING_NUCLEOSOMES_AT_THE_CENTROMERE	17	16	1	0.4	3.2	8.40247	0.121634	1	CENPT
REACTOME_INTERFERON_GAMMA_SIGNALING	17	16	1	0.4	3.2	8.40247	0.121634	1	PML
REACTOME_PROCESSING_OF_CAPPED_INTRONLESS_PRE_MRNA	18	17	1	0.4	3.2	7.90724	0.128324	1	SLBP
REACTOME_TRANSCRIPTIONAL_REGULATION_OF_GRANULOPOIESIS	18	17	1	0.4	3.2	7.90724	0.128324	1	PML
REACTOME_CELLULAR_SENESCENCE	84	82	2	2	6.5	3.34048	0.132486	1	E2F3,HIRA
KEGG_MELANOMA	19	18	1	0.4	3.2	7.46719	0.134965	1	E2F3
PID_TGFBR_PATHWAY	19	18	1	0.4	3.2	7.46719	0.134965	1	PML
REACTOME_GPCR_LIGAND_BINDING	19	18	1	0.4	3.2	7.46719	0.134965	1	OPRL1
REACTOME_FORMATION_OF_INCISION_COMPLEX_IN_GG_NER	19	18	1	0.4	3.2	7.46719	0.134965	1	RPA2
REACTOME_DNA_DAMAGE_BYPASS	19	18	1	0.4	3.2	7.46719	0.134965	1	RPA2
REACTOME_DISEASES_OF_MITOTIC_CELL_CYCLE	19	18	1	0.4	3.2	7.46719	0.134965	1	E2F3
KEGG_PYRIMIDINE_METABOLISM	20	19	1	0.5	3.2	7.0739	0.141557	1	DCK
KEGG_NUCLEOTIDE_EXCISION_REPAIR	20	19	1	0.5	3.2	7.0739	0.141557	1	RPA2
KEGG_PANCREATIC_CANCER	20	19	1	0.5	3.2	7.0739	0.141557	1	E2F3
REACTOME_ACTIVATION_OF_THE_PRE_REPLICATIVE_COMPLEX	20	19	1	0.5	3.2	7.0739	0.141557	1	RPA2
WP_NUCLEOTIDE_EXCISION_REPAIR	20	19	1	0.5	3.2	7.0739	0.141557	1	RPA2
KEGG_P53_SIGNALING_PATHWAY	21	20	1	0.5	3.2	6.71753	0.148101	1	ATR
PID_HES_HEY_PATHWAY	21	20	1	0.5	3.2	6.71753	0.148101	1	RBBP8
REACTOME_METABOLISM_OF_NUCLEOTIDES	21	20	1	0.5	3.2	6.71753	0.148101	1	DCK
KEGG_NON_SMALL_CELL_LUNG_CANCER	22	21	1	0.5	3.2	6.39675	0.154596	1	E2F3
REACTOME_PRE_NOTCH_EXPRESSION_AND_PROCESSING	22	21	1	0.5	3.2	6.39675	0.154596	1	E2F3
WP_PYRIMIDINE_METABOLISM	22	21	1	0.5	3.2	6.39675	0.154596	1	DCK
KEGG_PATHWAYS_IN_CANCER	94	92	2	2.3	6.5	2.97012	0.15872	1	E2F3,PML
KEGG_ACUTE_MYELOID_LEUKEMIA	23	22	1	0.5	3.2	6.10485	0.161043	1	PML
KEGG_SMALL_CELL_LUNG_CANCER	23	22	1	0.5	3.2	6.10485	0.161043	1	E2F3
PID_NOTCH_PATHWAY	23	22	1	0.5	3.2	6.10485	0.161043	1	RBBP8
REACTOME_EXTENSION_OF_TELOMERES	23	22	1	0.5	3.2	6.10485	0.161043	1	RPA2
REACTOME_DUAL_INCISION_IN_TC_NER	23	22	1	0.5	3.2	6.10485	0.161043	1	RPA2
REACTOME_REGULATION_OF_TP53_ACTIVITY_THROUGH_ACETYLATION	23	22	1	0.5	3.2	6.10485	0.161043	1	PML
WP_DNA_REPLICATION	23	22	1	0.5	3.2	6.10485	0.161043	1	RPA2
WP_SMALL_CELL_LUNG_CANCER	24	23	1	0.6	3.2	5.83833	0.167442	1	E2F3
REACTOME_TRANSCRIPTIONAL_REGULATION_BY_E2F6	25	24	1	0.6	3.2	5.594	0.173794	1	RBBP8
WP_INTEGRATED_CANCER_PATHWAY	25	24	1	0.6	3.2	5.594	0.173794	1	ATR
WP_22Q112_DELETION_SYNDROME	25	24	1	0.6	3.2	5.594	0.173794	1	HIRA
KEGG_GLIOMA	26	25	1	0.6	3.2	5.3699	0.1801	1	E2F3
REACTOME_PROTEIN_UBIQUITINATION	26	25	1	0.6	3.2	5.3699	0.1801	1	CTR9
WP_RETT_SYNDROME_CAUSING_GENES	26	25	1	0.6	3.2	5.3699	0.1801	1	SYNE2
WP_MELANOMA	26	25	1	0.6	3.2	5.3699	0.1801	1	E2F3
REACTOME_TRANSPORT_OF_THE_SLBP_DEPENDANT_MATURE_MRNA	27	26	1	0.6	3.2	5.16215	0.186359	1	SLBP
REACTOME_SUMOYLATION_OF_UBIQUITINYLATION_PROTEINS	27	26	1	0.6	3.2	5.16215	0.186359	1	PML
REACTOME_ASSEMBLY_OF_THE_PRE_REPLICATIVE_COMPLEX	27	26	1	0.6	3.2	5.16215	0.186359	1	E2F3
REACTOME_NONHOMOLOGOUS_END_JOINING_NHEJ_	28	27	1	0.7	3.2	4.96891	0.192571	1	NSD2
KEGG_PURINE_METABOLISM	29	28	1	0.7	3.2	4.79089	0.198738	1	DCK
PID_P73PATHWAY	29	28	1	0.7	3.2	4.79089	0.198738	1	PML
WP_HISTONE_MODIFICATIONS	29	28	1	0.7	3.2	4.79089	0.198738	1	AEBP2
WP_NONSMALL_CELL_LUNG_CANCER	29	28	1	0.7	3.2	4.79089	0.198738	1	E2F3
REACTOME_TRANSCRIPTION_COUPLED_NUCLEOTIDE_EXCISION_REPAIR_TC_NER_	30	29	1	0.7	3.2	4.62477	0.204859	1	RPA2
WP_ATM_SIGNALING_PATHWAY	30	29	1	0.7	3.2	4.62477	0.204859	1	FANCD2
KEGG_CHRONIC_MYELOID_LEUKEMIA	31	30	1	0.7	3.2	4.46999	0.210935	1	E2F3
PID_RB_1PATHWAY	31	30	1	0.7	3.2	4.46999	0.210935	1	E2F3
REACTOME_FORMATION_OF_RNA_POL_II_ELONGATION_COMPLEX_	31	30	1	0.7	3.2	4.46999	0.210935	1	CTR9
REACTOME_DNA_DOUBLE_STRAND_BREAK_RESPONSE	31	30	1	0.7	3.2	4.46999	0.210935	1	NSD2
REACTOME_TRNA_PROCESSING_IN_THE_NUCLEUS	31	30	1	0.7	3.2	4.46999	0.210935	1	POP1
PID_P53_REGULATION_PATHWAY	32	31	1	0.8	3.2	4.32463	0.216965	1	ATR
REACTOME_TELOMERE_MAINTENANCE	32	31	1	0.8	3.2	4.32463	0.216965	1	RPA2
REACTOME_DNA_DAMAGE_TELOMERE_STRESS_INDUCED_SENESCENCE	32	31	1	0.8	3.2	4.32463	0.216965	1	HIRA
REACTOME_RRNA_MODIFICATION_IN_THE_NUCLEUS_AND_CYTOSOL	32	31	1	0.8	3.2	4.32463	0.216965	1	UTP14A
WP_PANCREATIC_ADENOCARCINOMA_PATHWAY	32	31	1	0.8	3.2	4.32463	0.216965	1	E2F3
REACTOME_MRNA_SPLICING	119	117	2	2.9	6.5	2.32112	0.227735	1	CASC3,SRRM2
REACTOME_TRANSPORT_OF_MATURE_MRNAS_DERIVED_FROM_INTRONLESS_TRANSCRIPTS	34	33	1	0.8	3.2	4.06042	0.228894	1	SLBP
KEGG_PROSTATE_CANCER	35	34	1	0.8	3.2	3.94043	0.234791	1	E2F3
PID_MYC_ACTIV_PATHWAY	35	34	1	0.8	3.2	3.94043	0.234791	1	E2F3
WP_B_CELL_RECEPTOR_SIGNALING_PATHWAY	38	37	1	0.9	3.2	3.61879	0.252224	1	E2F3
REACTOME_OXIDATIVE_STRESS_INDUCED_SENESCENCE	39	38	1	0.9	3.2	3.52224	0.25795	1	E2F3
WP_MESODERMAL_COMMITMENT_PATHWAY	41	40	1	1	3.2	3.3448	0.269273	1	AEBP2
REACTOME_CHROMATIN_MODIFYING_ENZYMES	134	132	2	3.3	6.5	2.04977	0.270314	1	AEBP2,NSD2
REACTOME_GLOBAL_GENOME_NUCLEOTIDE_EXCISION_REPAIR_GG_NER_	42	41	1	1	3.2	3.26246	0.274872	1	RPA2
PID_MTOR_4PATHWAY	43	42	1	1	3.2	3.18403	0.280429	1	PML
REACTOME_HCMV_EARLY_EVENTS	46	45	1	1.1	3.2	2.96967	0.296854	1	PML
REACTOME_G_ALPHA_I_SIGNALLING_EVENTS	47	46	1	1.1	3.2	2.90444	0.302248	1	OPRL1
REACTOME_NONSENSE_MEDIATED_DECAY_NMD_	48	47	1	1.2	3.2	2.84198	0.307602	1	CASC3
REACTOME_TRNA_PROCESSING	49	48	1	1.2	3.2	2.78212	0.312917	1	POP1
KEGG_UBIQUITIN_MEDIATED_PROTEOLYSIS	51	50	1	1.2	3.2	2.66953	0.323427	1	PML
REACTOME_CELL_CYCLE_MITOTIC	264	261	3	6.4	9.7	1.55766	0.32384	1	CENPT,E2F3,RPA2
REACTOME_NUCLEOTIDE_EXCISION_REPAIR	52	51	1	1.3	3.2	2.61658	0.328624	1	RPA2
REACTOME_SUMOYLATION_OF_DNA_DAMAGE_RESPONSE_AND_REPAIR_PROTEINS	54	53	1	1.3	3.2	2.5167	0.338901	1	PML
REACTOME_HCMV_INFECTION	56	55	1	1.4	3.2	2.42385	0.349027	1	PML
REACTOME_INTERFERON_SIGNALING	57	56	1	1.4	3.2	2.38009	0.354033	1	PML
REACTOME_MITOTIC_SPINDLE_CHECKPOINT	59	58	1	1.4	3.2	2.29698	0.363934	1	CENPT
WP_TGFBETA_SIGNALING_PATHWAY	59	58	1	1.4	3.2	2.29698	0.363934	1	PML
REACTOME_EPIGENETIC_REGULATION_OF_GENE_EXPRESSION	62	61	1	1.5	3.2	2.1825	0.378511	1	AEBP2
REACTOME_REGULATION_OF_EXPRESSION_OF_SLITS_AND_ROBOS	62	61	1	1.5	3.2	2.1825	0.378511	1	CASC3
REACTOME_RESOLUTION_OF_SISTER_CHROMATID_COHESION	63	62	1	1.5	3.2	2.14674	0.383297	1	CENPT
REACTOME_SIGNALING_BY_NOTCH	64	63	1	1.6	3.2	2.11214	0.388048	1	E2F3
REACTOME_PTEN_REGULATION	64	63	1	1.6	3.2	2.11214	0.388048	1	PML
REACTOME_RHO_GTPASES_ACTIVATE_FORMINS	67	66	1	1.6	3.2	2.01477	0.402089	1	CENPT
REACTOME_TRANSCRIPTIONAL_REGULATION_BY_RUNX1	77	76	1	1.9	3.2	1.7453	0.446678	1	PML
REACTOME_S_PHASE	81	80	1	2	3.2	1.65639	0.463597	1	RPA2
REACTOME_SEPARATION_OF_SISTER_CHROMATIDS	88	87	1	2.1	3.2	1.52047	0.492008	1	CENPT
REACTOME_MITOTIC_G2_G2_M_PHASES	89	88	1	2.2	3.2	1.50282	0.495946	1	E2F3
REACTOME_SIGNALING_BY_ROBO_RECEPTORS	90	89	1	2.2	3.2	1.48556	0.499854	1	CASC3
REACTOME_RRNA_PROCESSING	90	89	1	2.2	3.2	1.48556	0.499854	1	UTP14A
REACTOME_SIGNALING_BY_GPCR	102	101	1	2.5	3.2	1.30518	0.544526	1	OPRL1
REACTOME_MITOTIC_PROMETAPHASE	105	104	1	2.6	3.2	1.26658	0.555076	1	CENPT
REACTOME_SUMOYLATION	106	105	1	2.6	3.2	1.25421	0.55854	1	PML
REACTOME_INTRACELLULAR_SIGNALING_BY_SECOND_MESSENGERS	111	110	1	2.7	3.2	1.1957	0.575471	1	PML
REACTOME_MITOTIC_METAPHASE_AND_ANAPHASE	114	113	1	2.8	3.2	1.16308	0.585326	1	CENPT
REACTOME_RHO_GTPASE_EFFECTORS	130	129	1	3.2	3.2	1.01473	0.63426	1	CENPT
REACTOME_DEVELOPMENTAL_BIOLOGY	284	282	2	7	6.5	0.922979	0.645551	1	CASC3,PML
REACTOME_SIGNALING_BY_RHO_GTPASES	183	182	1	4.5	3.2	0.70957	0.759601	1	CENPT
REACTOME_M_PHASE	188	187	1	4.6	3.2	0.689708	0.769	1	CENPT
REACTOME_NERVOUS_SYSTEM_DEVELOPMENT	196	195	1	4.8	3.2	0.660048	0.783303	1	CASC3
REACTOME_POST_TRANSLATIONAL_PROTEIN_MODIFICATION	380	378	2	9.3	6.5	0.671112	0.798305	1	CTR9,PML
REACTOME_CYTOKINE_SIGNALING_IN_IMMUNE_SYSTEM	211	210	1	5.2	3.2	0.610525	0.807846	1	PML
REACTOME_DISEASE	408	406	2	10	6.5	0.62007	0.830759	1	E2F3,PML
REACTOME_INFECTIOUS_DISEASE	251	250	1	6.2	3.2	0.50751	0.860863	1	PML
BIOCARTA_PROTEASOME_PATHWAY	6	6	0	0.1	0	0	1	1
ST_WNT_CA2_CYCLIC_GMP_PATHWAY	4	4	0	0.1	0	0	1	1
ST_DIFFERENTIATION_PATHWAY_IN_PC12_CELLS	24	24	0	0.6	0	0	1	1
ST_TUMOR_NECROSIS_FACTOR_PATHWAY	14	14	0	0.3	0	0	1	1
ST_ERK1_ERK2_MAPK_PATHWAY	18	18	0	0.4	0	0	1	1
ST_GA12_PATHWAY	8	8	0	0.2	0	0	1	1
ST_G_ALPHA_S_PATHWAY	7	7	0	0.2	0	0	1	1
ST_G_ALPHA_I_PATHWAY	16	16	0	0.4	0	0	1	1
ST_P38_MAPK_PATHWAY	22	22	0	0.5	0	0	1	1
ST_GRANULE_CELL_SURVIVAL_PATHWAY	10	10	0	0.2	0	0	1	1
ST_ADRENERGIC	10	10	0	0.2	0	0	1	1
ST_INTEGRIN_SIGNALING_PATHWAY	40	40	0	1	0	0	1	1
ST_GAQ_PATHWAY	11	11	0	0.3	0	0	1	1
ST_GA13_PATHWAY	18	18	0	0.4	0	0	1	1
ST_T_CELL_SIGNAL_TRANSDUCTION	16	16	0	0.4	0	0	1	1
ST_B_CELL_ANTIGEN_RECEPTOR	16	16	0	0.4	0	0	1	1
ST_INTERLEUKIN_4_PATHWAY	10	10	0	0.2	0	0	1	1
ST_WNT_BETA_CATENIN_PATHWAY	14	14	0	0.3	0	0	1	1
ST_JNK_MAPK_PATHWAY	23	23	0	0.6	0	0	1	1
ST_FAS_SIGNALING_PATHWAY	28	28	0	0.7	0	0	1	1
ST_MYOCYTE_AD_PATHWAY	5	5	0	0.1	0	0	1	1
ST_PHOSPHOINOSITIDE_3_KINASE_PATHWAY	19	19	0	0.5	0	0	1	1
BIOCARTA_RELA_PATHWAY	6	6	0	0.1	0	0	1	1
BIOCARTA_NO1_PATHWAY	9	9	0	0.2	0	0	1	1
BIOCARTA_CSK_PATHWAY	5	5	0	0.1	0	0	1	1
BIOCARTA_SRCRPTP_PATHWAY	5	5	0	0.1	0	0	1	1
BIOCARTA_ARAP_PATHWAY	9	9	0	0.2	0	0	1	1
BIOCARTA_AGR_PATHWAY	16	16	0	0.4	0	0	1	1
BIOCARTA_AKAP95_PATHWAY	6	6	0	0.1	0	0	1	1
BIOCARTA_AKT_PATHWAY	7	7	0	0.2	0	0	1	1
BIOCARTA_ALK_PATHWAY	11	11	0	0.3	0	0	1	1
BIOCARTA_AT1R_PATHWAY	13	13	0	0.3	0	0	1	1
BIOCARTA_DNAFRAGMENT_PATHWAY	5	5	0	0.1	0	0	1	1
BIOCARTA_CHEMICAL_PATHWAY	10	10	0	0.2	0	0	1	1
BIOCARTA_SPPA_PATHWAY	6	6	0	0.1	0	0	1	1
BIOCARTA_AGPCR_PATHWAY	7	7	0	0.2	0	0	1	1
BIOCARTA_BCELLSURVIVAL_PATHWAY	9	9	0	0.2	0	0	1	1
BIOCARTA_BCR_PATHWAY	14	14	0	0.3	0	0	1	1
BIOCARTA_BIOPEPTIDES_PATHWAY	13	13	0	0.3	0	0	1	1
BIOCARTA_RANKL_PATHWAY	4	4	0	0.1	0	0	1	1
BIOCARTA_CACAM_PATHWAY	6	6	0	0.1	0	0	1	1
BIOCARTA_CDMAC_PATHWAY	7	7	0	0.2	0	0	1	1
BIOCARTA_CARM_ER_PATHWAY	14	14	0	0.3	0	0	1	1
BIOCARTA_CASPASE_PATHWAY	7	7	0	0.2	0	0	1	1
BIOCARTA_CBL_PATHWAY	4	4	0	0.1	0	0	1	1
BIOCARTA_CCR3_PATHWAY	7	7	0	0.2	0	0	1	1
BIOCARTA_CD40_PATHWAY	5	5	0	0.1	0	0	1	1
BIOCARTA_MCM_PATHWAY	12	12	0	0.3	0	0	1	1
BIOCARTA_CELL2CELL_PATHWAY	7	7	0	0.2	0	0	1	1
BIOCARTA_CERAMIDE_PATHWAY	10	10	0	0.2	0	0	1	1
BIOCARTA_TID_PATHWAY	4	4	0	0.1	0	0	1	1
BIOCARTA_VDR_PATHWAY	17	17	0	0.4	0	0	1	1
BIOCARTA_HDAC_PATHWAY	9	9	0	0.2	0	0	1	1
BIOCARTA_GCR_PATHWAY	5	5	0	0.1	0	0	1	1
BIOCARTA_CTCF_PATHWAY	8	8	0	0.2	0	0	1	1
BIOCARTA_CXCR4_PATHWAY	7	7	0	0.2	0	0	1	1
BIOCARTA_CELLCYCLE_PATHWAY	10	10	0	0.2	0	0	1	1
BIOCARTA_CFTR_PATHWAY	5	5	0	0.1	0	0	1	1
BIOCARTA_MTA3_PATHWAY	10	10	0	0.2	0	0	1	1
BIOCARTA_SKP2E2F_PATHWAY	5	5	0	0.1	0	0	1	1
BIOCARTA_CALCINEURIN_PATHWAY	9	9	0	0.2	0	0	1	1
BIOCARTA_EGF_PATHWAY	14	14	0	0.3	0	0	1	1
BIOCARTA_NDKDYNAMIN_PATHWAY	10	10	0	0.2	0	0	1	1
BIOCARTA_EPO_PATHWAY	9	9	0	0.2	0	0	1	1
BIOCARTA_ECM_PATHWAY	10	10	0	0.2	0	0	1	1
BIOCARTA_ERK_PATHWAY	10	10	0	0.2	0	0	1	1
BIOCARTA_EIF_PATHWAY	10	10	0	0.2	0	0	1	1
BIOCARTA_FAS_PATHWAY	20	20	0	0.5	0	0	1	1
BIOCARTA_FCER1_PATHWAY	15	15	0	0.4	0	0	1	1
BIOCARTA_FMLP_PATHWAY	12	12	0	0.3	0	0	1	1
BIOCARTA_GABA_PATHWAY	4	4	0	0.1	0	0	1	1
BIOCARTA_GATA3_PATHWAY	6	6	0	0.1	0	0	1	1
BIOCARTA_GH_PATHWAY	12	12	0	0.3	0	0	1	1
BIOCARTA_HIVNEF_PATHWAY	26	26	0	0.6	0	0	1	1
BIOCARTA_MPR_PATHWAY	10	10	0	0.2	0	0	1	1
BIOCARTA_HCMV_PATHWAY	10	10	0	0.2	0	0	1	1
BIOCARTA_P53HYPOXIA_PATHWAY	11	11	0	0.3	0	0	1	1
BIOCARTA_HIF_PATHWAY	8	8	0	0.2	0	0	1	1
BIOCARTA_IGF1_PATHWAY	9	9	0	0.2	0	0	1	1
BIOCARTA_IL2_PATHWAY	8	8	0	0.2	0	0	1	1
BIOCARTA_IL3_PATHWAY	7	7	0	0.2	0	0	1	1
BIOCARTA_IL4_PATHWAY	4	4	0	0.1	0	0	1	1
BIOCARTA_IL6_PATHWAY	9	9	0	0.2	0	0	1	1
BIOCARTA_IL12_PATHWAY	4	4	0	0.1	0	0	1	1
BIOCARTA_IL2RB_PATHWAY	14	14	0	0.3	0	0	1	1
BIOCARTA_IL22BP_PATHWAY	4	4	0	0.1	0	0	1	1
BIOCARTA_IL7_PATHWAY	5	5	0	0.1	0	0	1	1
BIOCARTA_GSK3_PATHWAY	9	9	0	0.2	0	0	1	1
BIOCARTA_DEATH_PATHWAY	8	8	0	0.2	0	0	1	1
BIOCARTA_RACCYCD_PATHWAY	14	14	0	0.3	0	0	1	1
BIOCARTA_GLEEVEC_PATHWAY	14	14	0	0.3	0	0	1	1
BIOCARTA_INSULIN_PATHWAY	9	9	0	0.2	0	0	1	1
BIOCARTA_INTEGRIN_PATHWAY	18	18	0	0.4	0	0	1	1
BIOCARTA_KERATINOCYTE_PATHWAY	20	20	0	0.5	0	0	1	1
BIOCARTA_PYK2_PATHWAY	15	15	0	0.4	0	0	1	1
BIOCARTA_EGFR_SMRTE_PATHWAY	6	6	0	0.1	0	0	1	1
BIOCARTA_MAPK_PATHWAY	42	42	0	1	0	0	1	1
BIOCARTA_MCALPAIN_PATHWAY	7	7	0	0.2	0	0	1	1
BIOCARTA_PPARA_PATHWAY	22	22	0	0.5	0	0	1	1
BIOCARTA_ETS_PATHWAY	8	8	0	0.2	0	0	1	1
BIOCARTA_MTOR_PATHWAY	12	12	0	0.3	0	0	1	1
BIOCARTA_IGF1R_PATHWAY	13	13	0	0.3	0	0	1	1
BIOCARTA_PITX2_PATHWAY	12	12	0	0.3	0	0	1	1
BIOCARTA_NGF_PATHWAY	7	7	0	0.2	0	0	1	1
BIOCARTA_VIP_PATHWAY	9	9	0	0.2	0	0	1	1
BIOCARTA_NFAT_PATHWAY	20	20	0	0.5	0	0	1	1
BIOCARTA_NTHI_PATHWAY	7	7	0	0.2	0	0	1	1
BIOCARTA_NFKB_PATHWAY	6	6	0	0.1	0	0	1	1
BIOCARTA_NOS1_PATHWAY	7	7	0	0.2	0	0	1	1
BIOCARTA_RARRXR_PATHWAY	4	4	0	0.1	0	0	1	1
BIOCARTA_ARENRF2_PATHWAY	7	7	0	0.2	0	0	1	1
BIOCARTA_P38MAPK_PATHWAY	16	16	0	0.4	0	0	1	1
BIOCARTA_P53_PATHWAY	9	9	0	0.2	0	0	1	1
BIOCARTA_PDGF_PATHWAY	13	13	0	0.3	0	0	1	1
BIOCARTA_CCR5_PATHWAY	6	6	0	0.1	0	0	1	1
BIOCARTA_PTDINS_PATHWAY	15	15	0	0.4	0	0	1	1
BIOCARTA_PLCE_PATHWAY	4	4	0	0.1	0	0	1	1
BIOCARTA_EDG1_PATHWAY	4	4	0	0.1	0	0	1	1
BIOCARTA_CDK5_PATHWAY	5	5	0	0.1	0	0	1	1
BIOCARTA_MYOSIN_PATHWAY	6	6	0	0.1	0	0	1	1
BIOCARTA_PS1_PATHWAY	7	7	0	0.2	0	0	1	1
BIOCARTA_AKAPCENTROSOME_PATHWAY	9	9	0	0.2	0	0	1	1
BIOCARTA_PTEN_PATHWAY	12	12	0	0.3	0	0	1	1
BIOCARTA_RAB_PATHWAY	5	5	0	0.1	0	0	1	1
BIOCARTA_RAC1_PATHWAY	9	9	0	0.2	0	0	1	1
BIOCARTA_RAS_PATHWAY	6	6	0	0.1	0	0	1	1
BIOCARTA_RB_PATHWAY	10	10	0	0.2	0	0	1	1
BIOCARTA_BAD_PATHWAY	9	9	0	0.2	0	0	1	1
BIOCARTA_CK1_PATHWAY	8	8	0	0.2	0	0	1	1
BIOCARTA_EIF2_PATHWAY	7	7	0	0.2	0	0	1	1
BIOCARTA_EIF4_PATHWAY	15	15	0	0.4	0	0	1	1
BIOCARTA_P27_PATHWAY	7	7	0	0.2	0	0	1	1
BIOCARTA_PGC1A_PATHWAY	5	5	0	0.1	0	0	1	1
BIOCARTA_DREAM_PATHWAY	8	8	0	0.2	0	0	1	1
BIOCARTA_LEPTIN_PATHWAY	5	5	0	0.1	0	0	1	1
BIOCARTA_RHO_PATHWAY	10	10	0	0.2	0	0	1	1
BIOCARTA_AKAP13_PATHWAY	5	5	0	0.1	0	0	1	1
BIOCARTA_CARDIACEGF_PATHWAY	6	6	0	0.1	0	0	1	1
BIOCARTA_HER2_PATHWAY	8	8	0	0.2	0	0	1	1
BIOCARTA_ERK5_PATHWAY	8	8	0	0.2	0	0	1	1
BIOCARTA_MAL_PATHWAY	7	7	0	0.2	0	0	1	1
BIOCARTA_MEF2D_PATHWAY	8	8	0	0.2	0	0	1	1
BIOCARTA_MITOCHONDRIA_PATHWAY	5	5	0	0.1	0	0	1	1
BIOCARTA_PARKIN_PATHWAY	4	4	0	0.1	0	0	1	1
BIOCARTA_RANMS_PATHWAY	7	7	0	0.2	0	0	1	1
BIOCARTA_BARR_MAPK_PATHWAY	6	6	0	0.1	0	0	1	1
BIOCARTA_BARRESTIN_SRC_PATHWAY	6	6	0	0.1	0	0	1	1
BIOCARTA_IL1R_PATHWAY	6	6	0	0.1	0	0	1	1
BIOCARTA_MET_PATHWAY	13	13	0	0.3	0	0	1	1
BIOCARTA_GPCR_PATHWAY	15	15	0	0.4	0	0	1	1
BIOCARTA_IGF1MTOR_PATHWAY	9	9	0	0.2	0	0	1	1
BIOCARTA_SHH_PATHWAY	10	10	0	0.2	0	0	1	1
BIOCARTA_PTC1_PATHWAY	7	7	0	0.2	0	0	1	1
BIOCARTA_SPRY_PATHWAY	10	10	0	0.2	0	0	1	1
BIOCARTA_BARRESTIN_PATHWAY	5	5	0	0.1	0	0	1	1
BIOCARTA_STATHMIN_PATHWAY	8	8	0	0.2	0	0	1	1
BIOCARTA_TCR_PATHWAY	15	15	0	0.4	0	0	1	1
BIOCARTA_TEL_PATHWAY	9	9	0	0.2	0	0	1	1
BIOCARTA_TGFB_PATHWAY	5	5	0	0.1	0	0	1	1
BIOCARTA_41BB_PATHWAY	7	7	0	0.2	0	0	1	1
BIOCARTA_PAR1_PATHWAY	6	6	0	0.1	0	0	1	1
BIOCARTA_STRESS_PATHWAY	11	11	0	0.3	0	0	1	1
BIOCARTA_TNFR1_PATHWAY	19	19	0	0.5	0	0	1	1
BIOCARTA_TNFR2_PATHWAY	7	7	0	0.2	0	0	1	1
BIOCARTA_TOLL_PATHWAY	9	9	0	0.2	0	0	1	1
BIOCARTA_TPO_PATHWAY	11	11	0	0.3	0	0	1	1
BIOCARTA_CREB_PATHWAY	12	12	0	0.3	0	0	1	1
BIOCARTA_CARM1_PATHWAY	9	9	0	0.2	0	0	1	1
BIOCARTA_TFF_PATHWAY	9	9	0	0.2	0	0	1	1
BIOCARTA_TRKA_PATHWAY	5	5	0	0.1	0	0	1	1
BIOCARTA_ARF_PATHWAY	8	8	0	0.2	0	0	1	1
BIOCARTA_UCALPAIN_PATHWAY	4	4	0	0.1	0	0	1	1
BIOCARTA_VEGF_PATHWAY	10	10	0	0.2	0	0	1	1
BIOCARTA_WNT_PATHWAY	11	11	0	0.3	0	0	1	1
BIOCARTA_ACTINY_PATHWAY	4	4	0	0.1	0	0	1	1
BIOCARTA_PDZS_PATHWAY	10	10	0	0.2	0	0	1	1
BIOCARTA_CHREBP_PATHWAY	9	9	0	0.2	0	0	1	1
BIOCARTA_LIS1_PATHWAY	7	7	0	0.2	0	0	1	1
BIOCARTA_HSWI_SNF_PATHWAY	6	6	0	0.1	0	0	1	1
BIOCARTA_PCAF_PATHWAY	6	6	0	0.1	0	0	1	1
BIOCARTA_EFP_PATHWAY	5	5	0	0.1	0	0	1	1
BIOCARTA_BTG2_PATHWAY	5	5	0	0.1	0	0	1	1
BIOCARTA_TERT_PATHWAY	4	4	0	0.1	0	0	1	1
BIOCARTA_PRC2_PATHWAY	12	12	0	0.3	0	0	1	1
BIOCARTA_SM_PATHWAY	4	4	0	0.1	0	0	1	1
BIOCARTA_RANBP2_PATHWAY	10	10	0	0.2	0	0	1	1
BIOCARTA_IRES_PATHWAY	4	4	0	0.1	0	0	1	1
BIOCARTA_CDC25_PATHWAY	7	7	0	0.2	0	0	1	1
BIOCARTA_NPC_PATHWAY	7	7	0	0.2	0	0	1	1
BIOCARTA_S1P_PATHWAY	4	4	0	0.1	0	0	1	1
BIOCARTA_TSP1_PATHWAY	4	4	0	0.1	0	0	1	1
BIOCARTA_CPSF_PATHWAY	8	8	0	0.2	0	0	1	1
BIOCARTA_RNAPOL3_PATHWAY	6	6	0	0.1	0	0	1	1
BIOCARTA_TERC_PATHWAY	4	4	0	0.1	0	0	1	1
BIOCARTA_REELIN_PATHWAY	5	5	0	0.1	0	0	1	1
BIOCARTA_FBW7_PATHWAY	4	4	0	0.1	0	0	1	1
BIOCARTA_PPARG_PATHWAY	5	5	0	0.1	0	0	1	1
BIOCARTA_PELP1_PATHWAY	5	5	0	0.1	0	0	1	1
BIOCARTA_STAT3_PATHWAY	4	4	0	0.1	0	0	1	1
BIOCARTA_EEA1_PATHWAY	4	4	0	0.1	0	0	1	1
BIOCARTA_RAN_PATHWAY	4	4	0	0.1	0	0	1	1
KEGG_GLYCOLYSIS_GLUCONEOGENESIS	17	17	0	0.4	0	0	1	1
KEGG_CITRATE_CYCLE_TCA_CYCLE	5	5	0	0.1	0	0	1	1
KEGG_PENTOSE_PHOSPHATE_PATHWAY	9	9	0	0.2	0	0	1	1
KEGG_FRUCTOSE_AND_MANNOSE_METABOLISM	9	9	0	0.2	0	0	1	1
KEGG_GALACTOSE_METABOLISM	4	4	0	0.1	0	0	1	1
KEGG_OXIDATIVE_PHOSPHORYLATION	5	5	0	0.1	0	0	1	1
KEGG_CYSTEINE_AND_METHIONINE_METABOLISM	5	5	0	0.1	0	0	1	1
KEGG_STARCH_AND_SUCROSE_METABOLISM	6	6	0	0.1	0	0	1	1
KEGG_AMINO_SUGAR_AND_NUCLEOTIDE_SUGAR_METABOLISM	7	7	0	0.2	0	0	1	1
KEGG_GLYCEROLIPID_METABOLISM	4	4	0	0.1	0	0	1	1
KEGG_INOSITOL_PHOSPHATE_METABOLISM	17	17	0	0.4	0	0	1	1
KEGG_GLYCEROPHOSPHOLIPID_METABOLISM	12	12	0	0.3	0	0	1	1
KEGG_SPHINGOLIPID_METABOLISM	5	5	0	0.1	0	0	1	1
KEGG_PYRUVATE_METABOLISM	8	8	0	0.2	0	0	1	1
KEGG_PROPANOATE_METABOLISM	4	4	0	0.1	0	0	1	1
KEGG_AMINOACYL_TRNA_BIOSYNTHESIS	11	11	0	0.3	0	0	1	1
KEGG_DRUG_METABOLISM_OTHER_ENZYMES	4	4	0	0.1	0	0	1	1
KEGG_RIBOSOME	31	31	0	0.8	0	0	1	1
KEGG_RNA_DEGRADATION	25	25	0	0.6	0	0	1	1
KEGG_RNA_POLYMERASE	5	5	0	0.1	0	0	1	1
KEGG_BASAL_TRANSCRIPTION_FACTORS	14	14	0	0.3	0	0	1	1
KEGG_SPLICEOSOME	74	74	0	1.8	0	0	1	1
KEGG_PROTEASOME	15	15	0	0.4	0	0	1	1
KEGG_PROTEIN_EXPORT	8	8	0	0.2	0	0	1	1
KEGG_PPAR_SIGNALING_PATHWAY	5	5	0	0.1	0	0	1	1
KEGG_NON_HOMOLOGOUS_END_JOINING	8	8	0	0.2	0	0	1	1
KEGG_MAPK_SIGNALING_PATHWAY	81	81	0	2	0	0	1	1
KEGG_ERBB_SIGNALING_PATHWAY	43	43	0	1.1	0	0	1	1
KEGG_CALCIUM_SIGNALING_PATHWAY	28	28	0	0.7	0	0	1	1
KEGG_CYTOKINE_CYTOKINE_RECEPTOR_INTERACTION	5	5	0	0.1	0	0	1	1
KEGG_CHEMOKINE_SIGNALING_PATHWAY	36	36	0	0.9	0	0	1	1
KEGG_PHOSPHATIDYLINOSITOL_SIGNALING_SYSTEM	21	21	0	0.5	0	0	1	1
KEGG_OOCYTE_MEIOSIS	42	42	0	1	0	0	1	1
KEGG_SNARE_INTERACTIONS_IN_VESICULAR_TRANSPORT	13	13	0	0.3	0	0	1	1
KEGG_REGULATION_OF_AUTOPHAGY	9	9	0	0.2	0	0	1	1
KEGG_LYSOSOME	14	14	0	0.3	0	0	1	1
KEGG_ENDOCYTOSIS	68	68	0	1.7	0	0	1	1
KEGG_PEROXISOME	4	4	0	0.1	0	0	1	1
KEGG_MTOR_SIGNALING_PATHWAY	25	25	0	0.6	0	0	1	1
KEGG_APOPTOSIS	20	20	0	0.5	0	0	1	1
KEGG_VASCULAR_SMOOTH_MUSCLE_CONTRACTION	28	28	0	0.7	0	0	1	1
KEGG_WNT_SIGNALING_PATHWAY	37	37	0	0.9	0	0	1	1
KEGG_DORSO_VENTRAL_AXIS_FORMATION	10	10	0	0.2	0	0	1	1
KEGG_NOTCH_SIGNALING_PATHWAY	17	17	0	0.4	0	0	1	1
KEGG_HEDGEHOG_SIGNALING_PATHWAY	11	11	0	0.3	0	0	1	1
KEGG_TGF_BETA_SIGNALING_PATHWAY	15	15	0	0.4	0	0	1	1
KEGG_AXON_GUIDANCE	41	41	0	1	0	0	1	1
KEGG_VEGF_SIGNALING_PATHWAY	19	19	0	0.5	0	0	1	1
KEGG_FOCAL_ADHESION	52	52	0	1.3	0	0	1	1
KEGG_ECM_RECEPTOR_INTERACTION	4	4	0	0.1	0	0	1	1
KEGG_CELL_ADHESION_MOLECULES_CAMS	14	14	0	0.3	0	0	1	1
KEGG_ADHERENS_JUNCTION	32	32	0	0.8	0	0	1	1
KEGG_TIGHT_JUNCTION	46	46	0	1.1	0	0	1	1
KEGG_GAP_JUNCTION	23	23	0	0.6	0	0	1	1
KEGG_ANTIGEN_PROCESSING_AND_PRESENTATION	10	10	0	0.2	0	0	1	1
KEGG_TOLL_LIKE_RECEPTOR_SIGNALING_PATHWAY	23	23	0	0.6	0	0	1	1
KEGG_NOD_LIKE_RECEPTOR_SIGNALING_PATHWAY	16	16	0	0.4	0	0	1	1
KEGG_RIG_I_LIKE_RECEPTOR_SIGNALING_PATHWAY	18	18	0	0.4	0	0	1	1
KEGG_CYTOSOLIC_DNA_SENSING_PATHWAY	9	9	0	0.2	0	0	1	1
KEGG_JAK_STAT_SIGNALING_PATHWAY	24	24	0	0.6	0	0	1	1
KEGG_NATURAL_KILLER_CELL_MEDIATED_CYTOTOXICITY	18	18	0	0.4	0	0	1	1
KEGG_T_CELL_RECEPTOR_SIGNALING_PATHWAY	34	34	0	0.8	0	0	1	1
KEGG_B_CELL_RECEPTOR_SIGNALING_PATHWAY	17	17	0	0.4	0	0	1	1
KEGG_FC_EPSILON_RI_SIGNALING_PATHWAY	21	21	0	0.5	0	0	1	1
KEGG_FC_GAMMA_R_MEDIATED_PHAGOCYTOSIS	32	32	0	0.8	0	0	1	1
KEGG_LEUKOCYTE_TRANSENDOTHELIAL_MIGRATION	29	29	0	0.7	0	0	1	1
KEGG_LONG_TERM_POTENTIATION	24	24	0	0.6	0	0	1	1
KEGG_NEUROTROPHIN_SIGNALING_PATHWAY	51	51	0	1.3	0	0	1	1
KEGG_LONG_TERM_DEPRESSION	11	11	0	0.3	0	0	1	1
KEGG_OLFACTORY_TRANSDUCTION	5	5	0	0.1	0	0	1	1
KEGG_TASTE_TRANSDUCTION	5	5	0	0.1	0	0	1	1
KEGG_REGULATION_OF_ACTIN_CYTOSKELETON	60	60	0	1.5	0	0	1	1
KEGG_INSULIN_SIGNALING_PATHWAY	53	53	0	1.3	0	0	1	1
KEGG_GNRH_SIGNALING_PATHWAY	31	31	0	0.8	0	0	1	1
KEGG_PROGESTERONE_MEDIATED_OOCYTE_MATURATION	32	32	0	0.8	0	0	1	1
KEGG_MELANOGENESIS	21	21	0	0.5	0	0	1	1
KEGG_ADIPOCYTOKINE_SIGNALING_PATHWAY	19	19	0	0.5	0	0	1	1
KEGG_TYPE_II_DIABETES_MELLITUS	9	9	0	0.2	0	0	1	1
KEGG_ALDOSTERONE_REGULATED_SODIUM_REABSORPTION	9	9	0	0.2	0	0	1	1
KEGG_VASOPRESSIN_REGULATED_WATER_REABSORPTION	14	14	0	0.3	0	0	1	1
KEGG_ALZHEIMERS_DISEASE	26	26	0	0.6	0	0	1	1
KEGG_PARKINSONS_DISEASE	15	15	0	0.4	0	0	1	1
KEGG_AMYOTROPHIC_LATERAL_SCLEROSIS_ALS	15	15	0	0.4	0	0	1	1
KEGG_HUNTINGTONS_DISEASE	31	31	0	0.8	0	0	1	1
KEGG_PRION_DISEASES	7	7	0	0.2	0	0	1	1
KEGG_VIBRIO_CHOLERAE_INFECTION	9	9	0	0.2	0	0	1	1
KEGG_EPITHELIAL_CELL_SIGNALING_IN_HELICOBACTER_PYLORI_INFECTION	18	18	0	0.4	0	0	1	1
KEGG_PATHOGENIC_ESCHERICHIA_COLI_INFECTION	19	19	0	0.5	0	0	1	1
KEGG_LEISHMANIA_INFECTION	13	13	0	0.3	0	0	1	1
KEGG_COLORECTAL_CANCER	24	24	0	0.6	0	0	1	1
KEGG_RENAL_CELL_CARCINOMA	26	26	0	0.6	0	0	1	1
KEGG_ENDOMETRIAL_CANCER	26	26	0	0.6	0	0	1	1
KEGG_THYROID_CANCER	11	11	0	0.3	0	0	1	1
KEGG_BASAL_CELL_CARCINOMA	12	12	0	0.3	0	0	1	1
KEGG_SYSTEMIC_LUPUS_ERYTHEMATOSUS	11	11	0	0.3	0	0	1	1
KEGG_HYPERTROPHIC_CARDIOMYOPATHY_HCM	10	10	0	0.2	0	0	1	1
KEGG_ARRHYTHMOGENIC_RIGHT_VENTRICULAR_CARDIOMYOPATHY_ARVC	13	13	0	0.3	0	0	1	1
KEGG_DILATED_CARDIOMYOPATHY	9	9	0	0.2	0	0	1	1
KEGG_VIRAL_MYOCARDITIS	13	13	0	0.3	0	0	1	1
PID_SMAD2_3NUCLEAR_PATHWAY	31	31	0	0.8	0	0	1	1
PID_FCER1_PATHWAY	25	25	0	0.6	0	0	1	1
PID_ENDOTHELIN_PATHWAY	15	15	0	0.4	0	0	1	1
PID_BCR_5PATHWAY	23	23	0	0.6	0	0	1	1
PID_PRL_SIGNALING_EVENTS_PATHWAY	9	9	0	0.2	0	0	1	1
PID_RHOA_PATHWAY	24	24	0	0.6	0	0	1	1
PID_ERBB4_PATHWAY	13	13	0	0.3	0	0	1	1
PID_AURORA_B_PATHWAY	26	26	0	0.6	0	0	1	1
PID_LYSOPHOSPHOLIPID_PATHWAY	23	23	0	0.6	0	0	1	1
PID_INSULIN_PATHWAY	26	26	0	0.6	0	0	1	1
PID_P38_MKK3_6PATHWAY	16	16	0	0.4	0	0	1	1
PID_GMCSF_PATHWAY	13	13	0	0.3	0	0	1	1
PID_WNT_NONCANONICAL_PATHWAY	11	11	0	0.3	0	0	1	1
PID_IL4_2PATHWAY	15	15	0	0.4	0	0	1	1
PID_HDAC_CLASSII_PATHWAY	16	16	0	0.4	0	0	1	1
PID_BETA_CATENIN_DEG_PATHWAY	12	12	0	0.3	0	0	1	1
PID_HDAC_CLASSIII_PATHWAY	12	12	0	0.3	0	0	1	1
PID_GLYPICAN_1PATHWAY	4	4	0	0.1	0	0	1	1
PID_TCR_PATHWAY	22	22	0	0.5	0	0	1	1
PID_IL27_PATHWAY	4	4	0	0.1	0	0	1	1
PID_NFKAPPAB_CANONICAL_PATHWAY	9	9	0	0.2	0	0	1	1
PID_ER_NONGENOMIC_PATHWAY	11	11	0	0.3	0	0	1	1
PID_DNA_PK_PATHWAY	7	7	0	0.2	0	0	1	1
PID_HIF2PATHWAY	8	8	0	0.2	0	0	1	1
PID_CD40_PATHWAY	10	10	0	0.2	0	0	1	1
PID_MET_PATHWAY	47	47	0	1.2	0	0	1	1
PID_PTP1B_PATHWAY	15	15	0	0.4	0	0	1	1
PID_INTEGRIN3_PATHWAY	5	5	0	0.1	0	0	1	1
PID_IL12_2PATHWAY	14	14	0	0.3	0	0	1	1
PID_S1P_S1P3_PATHWAY	5	5	0	0.1	0	0	1	1
PID_AR_PATHWAY	27	27	0	0.7	0	0	1	1
PID_NFAT_TFPATHWAY	9	9	0	0.2	0	0	1	1
PID_EPHB_FWD_PATHWAY	16	16	0	0.4	0	0	1	1
PID_AVB3_OPN_PATHWAY	9	9	0	0.2	0	0	1	1
PID_FRA_PATHWAY	8	8	0	0.2	0	0	1	1
PID_ARF6_TRAFFICKING_PATHWAY	17	17	0	0.4	0	0	1	1
PID_RHOA_REG_PATHWAY	21	21	0	0.5	0	0	1	1
PID_REELIN_PATHWAY	16	16	0	0.4	0	0	1	1
PID_PS1_PATHWAY	20	20	0	0.5	0	0	1	1
PID_ILK_PATHWAY	26	26	0	0.6	0	0	1	1
PID_NECTIN_PATHWAY	12	12	0	0.3	0	0	1	1
PID_P38_ALPHA_BETA_PATHWAY	17	17	0	0.4	0	0	1	1
PID_TRAIL_PATHWAY	7	7	0	0.2	0	0	1	1
PID_CDC42_PATHWAY	38	38	0	0.9	0	0	1	1
PID_RET_PATHWAY	22	22	0	0.5	0	0	1	1
PID_CDC42_REG_PATHWAY	21	21	0	0.5	0	0	1	1
PID_ARF6_PATHWAY	9	9	0	0.2	0	0	1	1
PID_LKB1_PATHWAY	26	26	0	0.6	0	0	1	1
PID_CD8_TCR_PATHWAY	14	14	0	0.3	0	0	1	1
PID_WNT_CANONICAL_PATHWAY	13	13	0	0.3	0	0	1	1
PID_ANGIOPOIETIN_RECEPTOR_PATHWAY	21	21	0	0.5	0	0	1	1
PID_FAS_PATHWAY	13	13	0	0.3	0	0	1	1
PID_TXA2PATHWAY	15	15	0	0.4	0	0	1	1
PID_SHP2_PATHWAY	13	13	0	0.3	0	0	1	1
PID_HDAC_CLASSI_PATHWAY	33	33	0	0.8	0	0	1	1
PID_S1P_S1P1_PATHWAY	4	4	0	0.1	0	0	1	1
PID_TELOMERASE_PATHWAY	42	42	0	1	0	0	1	1
PID_HNF3B_PATHWAY	8	8	0	0.2	0	0	1	1
PID_NETRIN_PATHWAY	17	17	0	0.4	0	0	1	1
PID_IL1_PATHWAY	10	10	0	0.2	0	0	1	1
PID_NFAT_3PATHWAY	25	25	0	0.6	0	0	1	1
PID_REG_GR_PATHWAY	35	35	0	0.9	0	0	1	1
PID_INTEGRIN_A9B1_PATHWAY	5	5	0	0.1	0	0	1	1
PID_ERB_GENOMIC_PATHWAY	6	6	0	0.1	0	0	1	1
PID_ARF6_DOWNSTREAM_PATHWAY	5	5	0	0.1	0	0	1	1
PID_IL2_1PATHWAY	21	21	0	0.5	0	0	1	1
PID_CXCR4_PATHWAY	31	31	0	0.8	0	0	1	1
PID_IGF1_PATHWAY	19	19	0	0.5	0	0	1	1
PID_ERBB1_RECEPTOR_PROXIMAL_PATHWAY	17	17	0	0.4	0	0	1	1
PID_TNF_PATHWAY	20	20	0	0.5	0	0	1	1
PID_PLK1_PATHWAY	27	27	0	0.7	0	0	1	1
PID_TCR_RAS_PATHWAY	6	6	0	0.1	0	0	1	1
PID_IL5_PATHWAY	4	4	0	0.1	0	0	1	1
PID_FOXO_PATHWAY	23	23	0	0.6	0	0	1	1
PID_RANBP2_PATHWAY	9	9	0	0.2	0	0	1	1
PID_PI3KCI_PATHWAY	9	9	0	0.2	0	0	1	1
PID_AJDISS_2PATHWAY	19	19	0	0.5	0	0	1	1
PID_IL2_PI3K_PATHWAY	12	12	0	0.3	0	0	1	1
PID_CERAMIDE_PATHWAY	22	22	0	0.5	0	0	1	1
PID_AR_TF_PATHWAY	27	27	0	0.7	0	0	1	1
PID_P75_NTR_PATHWAY	19	19	0	0.5	0	0	1	1
PID_ECADHERIN_NASCENT_AJ_PATHWAY	17	17	0	0.4	0	0	1	1
PID_AMB2_NEUTROPHILS_PATHWAY	9	9	0	0.2	0	0	1	1
PID_AVB3_INTEGRIN_PATHWAY	20	20	0	0.5	0	0	1	1
PID_IFNG_PATHWAY	20	20	0	0.5	0	0	1	1
PID_RXR_VDR_PATHWAY	6	6	0	0.1	0	0	1	1
PID_LIS1_PATHWAY	13	13	0	0.3	0	0	1	1
PID_ERBB1_DOWNSTREAM_PATHWAY	45	45	0	1.1	0	0	1	1
PID_SYNDECAN_4_PATHWAY	5	5	0	0.1	0	0	1	1
PID_ATF2_PATHWAY	22	22	0	0.5	0	0	1	1
PID_AP1_PATHWAY	23	23	0	0.6	0	0	1	1
PID_UPA_UPAR_PATHWAY	5	5	0	0.1	0	0	1	1
PID_ERBB2_ERBB3_PATHWAY	17	17	0	0.4	0	0	1	1
PID_FOXM1_PATHWAY	18	18	0	0.4	0	0	1	1
PID_EPHA_FWDPATHWAY	9	9	0	0.2	0	0	1	1
PID_HIF1A_PATHWAY	5	5	0	0.1	0	0	1	1
PID_BMP_PATHWAY	12	12	0	0.3	0	0	1	1
PID_IL3_PATHWAY	10	10	0	0.2	0	0	1	1
PID_IL6_7_PATHWAY	18	18	0	0.4	0	0	1	1
PID_ECADHERIN_KERATINOCYTE_PATHWAY	12	12	0	0.3	0	0	1	1
PID_ALK1_PATHWAY	8	8	0	0.2	0	0	1	1
PID_PDGFRB_PATHWAY	55	55	0	1.4	0	0	1	1
PID_TRKR_PATHWAY	19	19	0	0.5	0	0	1	1
PID_TCR_JNK_PATHWAY	6	6	0	0.1	0	0	1	1
PID_NEPHRIN_NEPH1_PATHWAY	13	13	0	0.3	0	0	1	1
PID_CMYB_PATHWAY	30	30	0	0.7	0	0	1	1
PID_IL23_PATHWAY	4	4	0	0.1	0	0	1	1
PID_HIV_NEF_PATHWAY	11	11	0	0.3	0	0	1	1
PID_P38_MK2_PATHWAY	14	14	0	0.3	0	0	1	1
PID_ERA_GENOMIC_PATHWAY	28	28	0	0.7	0	0	1	1
PID_ALK2_PATHWAY	5	5	0	0.1	0	0	1	1
PID_PDGFRA_PATHWAY	9	9	0	0.2	0	0	1	1
PID_RETINOIC_ACID_PATHWAY	16	16	0	0.4	0	0	1	1
PID_P38_GAMMA_DELTA_PATHWAY	9	9	0	0.2	0	0	1	1
PID_IL8_CXCR2_PATHWAY	12	12	0	0.3	0	0	1	1
PID_AR_NONGENOMIC_PATHWAY	11	11	0	0.3	0	0	1	1
PID_ERBB1_INTERNALIZATION_PATHWAY	22	22	0	0.5	0	0	1	1
PID_HEDGEHOG_GLI_PATHWAY	23	23	0	0.6	0	0	1	1
PID_CASPASE_PATHWAY	19	19	0	0.5	0	0	1	1
PID_CXCR3_PATHWAY	14	14	0	0.3	0	0	1	1
PID_BETA_CATENIN_NUC_PATHWAY	29	29	0	0.7	0	0	1	1
PID_VEGFR1_PATHWAY	11	11	0	0.3	0	0	1	1
PID_SMAD2_3PATHWAY	7	7	0	0.2	0	0	1	1
PID_P38_ALPHA_BETA_DOWNSTREAM_PATHWAY	16	16	0	0.4	0	0	1	1
PID_KIT_PATHWAY	25	25	0	0.6	0	0	1	1
PID_ECADHERIN_STABILIZATION_PATHWAY	19	19	0	0.5	0	0	1	1
PID_EPO_PATHWAY	15	15	0	0.4	0	0	1	1
PID_IL2_STAT5_PATHWAY	8	8	0	0.2	0	0	1	1
PID_TCR_CALCIUM_PATHWAY	8	8	0	0.2	0	0	1	1
PID_DELTA_NP63_PATHWAY	15	15	0	0.4	0	0	1	1
PID_VEGFR1_2_PATHWAY	37	37	0	0.9	0	0	1	1
PID_THROMBIN_PAR1_PATHWAY	14	14	0	0.3	0	0	1	1
PID_A6B1_A6B4_INTEGRIN_PATHWAY	11	11	0	0.3	0	0	1	1
PID_SYNDECAN_2_PATHWAY	8	8	0	0.2	0	0	1	1
PID_RAC1_REG_PATHWAY	15	15	0	0.4	0	0	1	1
PID_AURORA_A_PATHWAY	17	17	0	0.4	0	0	1	1
PID_ARF_3PATHWAY	8	8	0	0.2	0	0	1	1
PID_INSULIN_GLUCOSE_PATHWAY	13	13	0	0.3	0	0	1	1
PID_PI3KCI_AKT_PATHWAY	22	22	0	0.5	0	0	1	1
PID_SYNDECAN_3_PATHWAY	6	6	0	0.1	0	0	1	1
PID_IL8_CXCR1_PATHWAY	10	10	0	0.2	0	0	1	1
PID_MYC_REPRESS_PATHWAY	19	19	0	0.5	0	0	1	1
PID_HIF1_TFPATHWAY	28	28	0	0.7	0	0	1	1
PID_EPHRINB_REV_PATHWAY	11	11	0	0.3	0	0	1	1
PID_NCADHERIN_PATHWAY	14	14	0	0.3	0	0	1	1
PID_ANTHRAX_PATHWAY	5	5	0	0.1	0	0	1	1
PID_S1P_S1P2_PATHWAY	7	7	0	0.2	0	0	1	1
PID_RAS_PATHWAY	10	10	0	0.2	0	0	1	1
PID_MAPK_TRK_PATHWAY	15	15	0	0.4	0	0	1	1
PID_PI3K_PLC_TRK_PATHWAY	20	20	0	0.5	0	0	1	1
PID_CD8_TCR_DOWNSTREAM_PATHWAY	12	12	0	0.3	0	0	1	1
PID_EPHA2_FWD_PATHWAY	8	8	0	0.2	0	0	1	1
PID_LYMPH_ANGIOGENESIS_PATHWAY	11	11	0	0.3	0	0	1	1
PID_ALPHA_SYNUCLEIN_PATHWAY	13	13	0	0.3	0	0	1	1
PID_FGF_PATHWAY	25	25	0	0.6	0	0	1	1
PID_INTEGRIN_A4B1_PATHWAY	12	12	0	0.3	0	0	1	1
PID_RAC1_PATHWAY	22	22	0	0.5	0	0	1	1
PID_FAK_PATHWAY	31	31	0	0.8	0	0	1	1
PID_HNF3A_PATHWAY	15	15	0	0.4	0	0	1	1
PID_IL12_STAT4_PATHWAY	5	5	0	0.1	0	0	1	1
SA_B_CELL_RECEPTOR_COMPLEXES	13	13	0	0.3	0	0	1	1
SIG_CD40PATHWAYMAP	16	16	0	0.4	0	0	1	1
SIG_PIP3_SIGNALING_IN_CARDIAC_MYOCTES	38	38	0	0.9	0	0	1	1
SA_CASPASE_CASCADE	5	5	0	0.1	0	0	1	1
SIG_CHEMOTAXIS	22	22	0	0.5	0	0	1	1
SIG_IL4RECEPTOR_IN_B_LYPHOCYTES	16	16	0	0.4	0	0	1	1
WNT_SIGNALING	22	22	0	0.5	0	0	1	1
SIG_REGULATION_OF_THE_ACTIN_CYTOSKELETON_BY_RHO_GTPASES	16	16	0	0.4	0	0	1	1
SA_G1_AND_S_PHASES	8	8	0	0.2	0	0	1	1
SIG_INSULIN_RECEPTOR_PATHWAY_IN_CARDIAC_MYOCYTES	30	30	0	0.7	0	0	1	1
SIG_PIP3_SIGNALING_IN_B_LYMPHOCYTES	15	15	0	0.4	0	0	1	1
SIG_BCR_SIGNALING_PATHWAY	19	19	0	0.5	0	0	1	1
SA_G2_AND_M_PHASES	7	7	0	0.2	0	0	1	1
SA_PROGRAMMED_CELL_DEATH	5	5	0	0.1	0	0	1	1
SA_PTEN_PATHWAY	10	10	0	0.2	0	0	1	1
SA_REG_CASCADE_OF_CYCLIN_EXPR	5	5	0	0.1	0	0	1	1
SA_TRKA_RECEPTOR	6	6	0	0.1	0	0	1	1
NABA_ECM_REGULATORS	4	4	0	0.1	0	0	1	1
NABA_ECM_AFFILIATED	9	9	0	0.2	0	0	1	1
NABA_SECRETED_FACTORS	7	7	0	0.2	0	0	1	1
NABA_MATRISOME_ASSOCIATED	20	20	0	0.5	0	0	1	1
NABA_MATRISOME	22	22	0	0.5	0	0	1	1
REACTOME_INTERLEUKIN_6_SIGNALING	4	4	0	0.1	0	0	1	1
REACTOME_HEMOSTASIS	133	133	0	3.3	0	0	1	1
REACTOME_INTRINSIC_PATHWAY_FOR_APOPTOSIS	23	23	0	0.6	0	0	1	1
REACTOME_RECOGNITION_AND_ASSOCIATION_OF_DNA_GLYCOSYLASE_WITH_SITE_CONTAINING_AN_AFFECTED_PURINE	11	11	0	0.3	0	0	1	1
REACTOME_POLB_DEPENDENT_LONG_PATCH_BASE_EXCISION_REPAIR	5	5	0	0.1	0	0	1	1
REACTOME_ACTIVATION_OF_BAD_AND_TRANSLOCATION_TO_MITOCHONDRIA_	8	8	0	0.2	0	0	1	1
REACTOME_CYTOCHROME_C_MEDIATED_APOPTOTIC_RESPONSE	7	7	0	0.2	0	0	1	1
REACTOME_APOPTOTIC_CLEAVAGE_OF_CELLULAR_PROTEINS	23	23	0	0.6	0	0	1	1
REACTOME_APOPTOTIC_FACTOR_MEDIATED_RESPONSE	8	8	0	0.2	0	0	1	1
REACTOME_OPIOID_SIGNALLING	28	28	0	0.7	0	0	1	1
REACTOME_PKA_MEDIATED_PHOSPHORYLATION_OF_CREB	8	8	0	0.2	0	0	1	1
REACTOME_CAMK_IV_MEDIATED_PHOSPHORYLATION_OF_CREB	9	9	0	0.2	0	0	1	1
REACTOME_CA_DEPENDENT_EVENTS	18	18	0	0.4	0	0	1	1
REACTOME_G_PROTEIN_MEDIATED_EVENTS	21	21	0	0.5	0	0	1	1
REACTOME_NEUROTRANSMITTER_RELEASE_CYCLE	16	16	0	0.4	0	0	1	1
REACTOME_NEUROTRANSMITTER_RECEPTORS_AND_POSTSYNAPTIC_SIGNAL_TRANSMISSION	54	54	0	1.3	0	0	1	1
REACTOME_TRANSMISSION_ACROSS_CHEMICAL_SYNAPSES	72	72	0	1.8	0	0	1	1
REACTOME_NEURONAL_SYSTEM	104	104	0	2.6	0	0	1	1
REACTOME_IRS_MEDIATED_SIGNALLING	12	12	0	0.3	0	0	1	1
REACTOME_RAF_INDEPENDENT_MAPK1_3_ACTIVATION	7	7	0	0.2	0	0	1	1
REACTOME_FORMATION_OF_THE_EARLY_ELONGATION_COMPLEX	13	13	0	0.3	0	0	1	1
REACTOME_INHIBITION_OF_REPLICATION_INITIATION_OF_DAMAGED_DNA_BY_RB1_E2F1	5	5	0	0.1	0	0	1	1
REACTOME_E2F_ENABLED_INHIBITION_OF_PRE_REPLICATION_COMPLEX_FORMATION	4	4	0	0.1	0	0	1	1
REACTOME_E2F_MEDIATED_REGULATION_OF_DNA_REPLICATION	9	9	0	0.2	0	0	1	1
REACTOME_ACTIVATION_OF_BH3_ONLY_PROTEINS	14	14	0	0.3	0	0	1	1
REACTOME_EFFECTS_OF_PIP2_HYDROLYSIS	7	7	0	0.2	0	0	1	1
REACTOME_GPVI_MEDIATED_ACTIVATION_CASCADE	4	4	0	0.1	0	0	1	1
REACTOME_DOWNSTREAM_SIGNALING_EVENTS_OF_B_CELL_RECEPTOR_BCR_	22	22	0	0.5	0	0	1	1
REACTOME_ANTIVIRAL_MECHANISM_BY_IFN_STIMULATED_GENES	39	39	0	1	0	0	1	1
REACTOME_PROLACTIN_RECEPTOR_SIGNALING	4	4	0	0.1	0	0	1	1
REACTOME_SIGNALING_BY_FGFR_IN_DISEASE	22	22	0	0.5	0	0	1	1
REACTOME_SIGNALING_BY_ERBB2	20	20	0	0.5	0	0	1	1
REACTOME_SIGNALING_BY_ERBB2_IN_CANCER	9	9	0	0.2	0	0	1	1
REACTOME_CELLULAR_RESPONSE_TO_HYPOXIA	19	19	0	0.5	0	0	1	1
REACTOME_CONSTITUTIVE_SIGNALING_BY_LIGAND_RESPONSIVE_EGFR_CANCER_VARIANTS	7	7	0	0.2	0	0	1	1
REACTOME_SIGNALING_BY_ERBB4	15	15	0	0.4	0	0	1	1
REACTOME_ANTIGEN_PROCESSING_CROSS_PRESENTATION	21	21	0	0.5	0	0	1	1
REACTOME_CROSS_PRESENTATION_OF_SOLUBLE_EXOGENOUS_ANTIGENS_ENDOSOMES_	15	15	0	0.4	0	0	1	1
REACTOME_SHC1_EVENTS_IN_ERBB2_SIGNALING	8	8	0	0.2	0	0	1	1
REACTOME_NUCLEAR_SIGNALING_BY_ERBB4	10	10	0	0.2	0	0	1	1
REACTOME_INTERLEUKIN_7_SIGNALING	6	6	0	0.1	0	0	1	1
REACTOME_MITOCHONDRIAL_PROTEIN_IMPORT	8	8	0	0.2	0	0	1	1
REACTOME_ADAPTIVE_IMMUNE_SYSTEM	182	182	0	4.5	0	0	1	1
REACTOME_SPRY_REGULATION_OF_FGF_SIGNALING	7	7	0	0.2	0	0	1	1
REACTOME_POTASSIUM_CHANNELS	9	9	0	0.2	0	0	1	1
REACTOME_DOWNREGULATION_OF_ERBB2_ERBB3_SIGNALING	5	5	0	0.1	0	0	1	1
REACTOME_TRANSCRIPTION_OF_E2F_TARGETS_UNDER_NEGATIVE_CONTROL_BY_DREAM_COMPLEX	13	13	0	0.3	0	0	1	1
REACTOME_TRANSCRIPTION_OF_E2F_TARGETS_UNDER_NEGATIVE_CONTROL_BY_P107_RBL1_AND_P130_RBL2_IN_COMPLEX_WITH_HDAC1	10	10	0	0.2	0	0	1	1
REACTOME_RORA_ACTIVATES_GENE_EXPRESSION	11	11	0	0.3	0	0	1	1
REACTOME_BMAL1_CLOCK_NPAS2_ACTIVATES_CIRCADIAN_GENE_EXPRESSION	9	9	0	0.2	0	0	1	1
REACTOME_ACTIVATION_OF_PUMA_AND_TRANSLOCATION_TO_MITOCHONDRIA	5	5	0	0.1	0	0	1	1
REACTOME_APOPTOSIS_INDUCED_DNA_FRAGMENTATION	7	7	0	0.2	0	0	1	1
REACTOME_INHIBITION_OF_THE_PROTEOLYTIC_ACTIVITY_OF_APC_C_REQUIRED_FOR_THE_ONSET_OF_ANAPHASE_BY_MITOTIC_SPINDLE_CHECKPOINT_COMPONENTS	12	12	0	0.3	0	0	1	1
REACTOME_THE_CITRIC_ACID_TCA_CYCLE_AND_RESPIRATORY_ELECTRON_TRANSPORT	12	12	0	0.3	0	0	1	1
REACTOME_SIGNALING_BY_SCF_KIT	14	14	0	0.3	0	0	1	1
REACTOME_REGULATION_OF_KIT_SIGNALING	6	6	0	0.1	0	0	1	1
REACTOME_TRANSLOCATION_OF_SLC2A4_GLUT4_TO_THE_PLASMA_MEMBRANE	33	33	0	0.8	0	0	1	1
REACTOME_TETRAHYDROBIOPTERIN_BH4_SYNTHESIS_RECYCLING_SALVAGE_AND_REGULATION	4	4	0	0.1	0	0	1	1
REACTOME_DEGRADATION_OF_THE_EXTRACELLULAR_MATRIX	6	6	0	0.1	0	0	1	1
REACTOME_EXTRACELLULAR_MATRIX_ORGANIZATION	20	20	0	0.5	0	0	1	1
REACTOME_SYNTHESIS_OF_PA	5	5	0	0.1	0	0	1	1
REACTOME_SYNTHESIS_OF_PC	4	4	0	0.1	0	0	1	1
REACTOME_GLYCEROPHOSPHOLIPID_BIOSYNTHESIS	20	20	0	0.5	0	0	1	1
REACTOME_INOSITOL_PHOSPHATE_METABOLISM	18	18	0	0.4	0	0	1	1
REACTOME_PI_METABOLISM	31	31	0	0.8	0	0	1	1
REACTOME_PHOSPHOLIPID_METABOLISM	51	51	0	1.3	0	0	1	1
REACTOME_DAG_AND_IP3_SIGNALING	20	20	0	0.5	0	0	1	1
REACTOME_CELL_CELL_COMMUNICATION	38	38	0	0.9	0	0	1	1
REACTOME_G0_AND_EARLY_G1	18	18	0	0.4	0	0	1	1
REACTOME_PHASE_II_CONJUGATION_OF_COMPOUNDS	8	8	0	0.2	0	0	1	1
REACTOME_CYTOSOLIC_SULFONATION_OF_SMALL_MOLECULES	4	4	0	0.1	0	0	1	1
REACTOME_POLO_LIKE_KINASE_MEDIATED_EVENTS	13	13	0	0.3	0	0	1	1
REACTOME_EUKARYOTIC_TRANSLATION_ELONGATION	35	35	0	0.9	0	0	1	1
REACTOME_GAP_JUNCTION_TRAFFICKING_AND_REGULATION	10	10	0	0.2	0	0	1	1
REACTOME_MITOCHONDRIAL_BIOGENESIS	34	34	0	0.8	0	0	1	1
REACTOME_RECYCLING_OF_BILE_ACIDS_AND_SALTS	4	4	0	0.1	0	0	1	1
REACTOME_ZBP1_DAI_MEDIATED_INDUCTION_OF_TYPE_I_IFNS	7	7	0	0.2	0	0	1	1
REACTOME_HIV_LIFE_CYCLE	80	80	0	2	0	0	1	1
REACTOME_BUDDING_AND_MATURATION_OF_HIV_VIRION	13	13	0	0.3	0	0	1	1
REACTOME_INTEGRATION_OF_PROVIRUS	5	5	0	0.1	0	0	1	1
REACTOME_EARLY_PHASE_OF_HIV_LIFE_CYCLE	7	7	0	0.2	0	0	1	1
REACTOME_GOLGI_CISTERNAE_PERICENTRIOLAR_STACK_REORGANIZATION	6	6	0	0.1	0	0	1	1
REACTOME_HIV_INFECTION	102	102	0	2.5	0	0	1	1
REACTOME_HOST_INTERACTIONS_OF_HIV_FACTORS	52	52	0	1.3	0	0	1	1
REACTOME_GLYCOSAMINOGLYCAN_METABOLISM	4	4	0	0.1	0	0	1	1
REACTOME_RESPIRATORY_ELECTRON_TRANSPORT_ATP_SYNTHESIS_BY_CHEMIOSMOTIC_COUPLING_AND_HEAT_PRODUCTION_BY_UNCOUPLING_PROTEINS_	5	5	0	0.1	0	0	1	1
REACTOME_GLUCAGON_SIGNALING_IN_METABOLIC_REGULATION	7	7	0	0.2	0	0	1	1
REACTOME_TRIGLYCERIDE_CATABOLISM	5	5	0	0.1	0	0	1	1
REACTOME_INTEGRATION_OF_ENERGY_METABOLISM	29	29	0	0.7	0	0	1	1
REACTOME_CHREBP_ACTIVATES_METABOLIC_GENE_EXPRESSION	4	4	0	0.1	0	0	1	1
REACTOME_GAMMA_CARBOXYLATION_HYPUSINE_FORMATION_AND_ARYLSULFATASE_ACTIVATION	6	6	0	0.1	0	0	1	1
REACTOME_SIGNALING_BY_EGFR_IN_CANCER	7	7	0	0.2	0	0	1	1
REACTOME_PKA_ACTIVATION_IN_GLUCAGON_SIGNALLING	6	6	0	0.1	0	0	1	1
REACTOME_2_LTR_CIRCLE_FORMATION	5	5	0	0.1	0	0	1	1
REACTOME_NEF_MEDIATES_DOWN_MODULATION_OF_CELL_SURFACE_RECEPTORS_BY_RECRUITING_THEM_TO_CLATHRIN_ADAPTERS	4	4	0	0.1	0	0	1	1
REACTOME_THE_ROLE_OF_NEF_IN_HIV_1_REPLICATION_AND_DISEASE_PATHOGENESIS	6	6	0	0.1	0	0	1	1
REACTOME_MTOR_SIGNALLING	21	21	0	0.5	0	0	1	1
REACTOME_REGULATION_OF_CHOLESTEROL_BIOSYNTHESIS_BY_SREBP_SREBF_	22	22	0	0.5	0	0	1	1
REACTOME_TOLL_LIKE_RECEPTOR_4_TLR4_CASCADE	36	36	0	0.9	0	0	1	1
REACTOME_SYNTHESIS_OF_PIPS_AT_THE_PLASMA_MEMBRANE	15	15	0	0.4	0	0	1	1
REACTOME_SYNTHESIS_OF_PIPS_AT_THE_GOLGI_MEMBRANE	10	10	0	0.2	0	0	1	1
REACTOME_SYNTHESIS_OF_PIPS_AT_THE_EARLY_ENDOSOME_MEMBRANE	12	12	0	0.3	0	0	1	1
REACTOME_SYNTHESIS_OF_PIPS_AT_THE_LATE_ENDOSOME_MEMBRANE	9	9	0	0.2	0	0	1	1
REACTOME_SPHINGOLIPID_DE_NOVO_BIOSYNTHESIS	11	11	0	0.3	0	0	1	1
REACTOME_GLYCOSPHINGOLIPID_METABOLISM	5	5	0	0.1	0	0	1	1
REACTOME_MYD88_INDEPENDENT_TLR4_CASCADE_	33	33	0	0.8	0	0	1	1
REACTOME_MTORC1_MEDIATED_SIGNALLING	11	11	0	0.3	0	0	1	1
REACTOME_SIGNALING_BY_NTRKS	50	50	0	1.2	0	0	1	1
REACTOME_SIGNALLING_TO_RAS	7	7	0	0.2	0	0	1	1
REACTOME_HIV_TRANSCRIPTION_INITIATION	18	18	0	0.4	0	0	1	1
REACTOME_HIV_TRANSCRIPTION_ELONGATION	19	19	0	0.5	0	0	1	1
REACTOME_TRANSCRIPTION_OF_THE_HIV_GENOME	33	33	0	0.8	0	0	1	1
REACTOME_ABORTIVE_ELONGATION_OF_HIV_1_TRANSCRIPT_IN_THE_ABSENCE_OF_TAT	9	9	0	0.2	0	0	1	1
REACTOME_HIV_ELONGATION_ARREST_AND_RECOVERY	15	15	0	0.4	0	0	1	1
REACTOME_TOLL_LIKE_RECEPTOR_9_TLR9_CASCADE	30	30	0	0.7	0	0	1	1
REACTOME_TOLL_LIKE_RECEPTOR_10_TLR10_CASCADE	27	27	0	0.7	0	0	1	1
REACTOME_TOLL_LIKE_RECEPTOR_TLR1_TLR2_CASCADE	27	27	0	0.7	0	0	1	1
REACTOME_INNATE_IMMUNE_SYSTEM	206	206	0	5.1	0	0	1	1
REACTOME_INFLUENZA_INFECTION	70	70	0	1.7	0	0	1	1
REACTOME_EXPORT_OF_VIRAL_RIBONUCLEOPROTEINS_FROM_NUCLEUS	24	24	0	0.6	0	0	1	1
REACTOME_NS1_MEDIATED_EFFECTS_ON_HOST_PATHWAYS	27	27	0	0.7	0	0	1	1
REACTOME_VIRAL_MESSENGER_RNA_SYNTHESIS	25	25	0	0.6	0	0	1	1
REACTOME_NOD1_2_SIGNALING_PATHWAY	12	12	0	0.3	0	0	1	1
REACTOME_NUCLEOTIDE_BINDING_DOMAIN_LEUCINE_RICH_REPEAT_CONTAINING_RECEPTOR_NLR_SIGNALING_PATHWAYS	16	16	0	0.4	0	0	1	1
REACTOME_TOLL_LIKE_RECEPTOR_CASCADES	40	40	0	1	0	0	1	1
REACTOME_DDX58_IFIH1_MEDIATED_INDUCTION_OF_INTERFERON_ALPHA_BETA	20	20	0	0.5	0	0	1	1
REACTOME_PROLONGED_ERK_ACTIVATION_EVENTS	7	7	0	0.2	0	0	1	1
REACTOME_REGULATION_OF_GLUCOKINASE_BY_GLUCOKINASE_REGULATORY_PROTEIN	22	22	0	0.5	0	0	1	1
REACTOME_SIGNALING_BY_TGF_BETA_RECEPTOR_COMPLEX	30	30	0	0.7	0	0	1	1
REACTOME_P38MAPK_EVENTS	5	5	0	0.1	0	0	1	1
REACTOME_TELOMERE_EXTENSION_BY_TELOMERASE	10	10	0	0.2	0	0	1	1
REACTOME_APC_C_CDC20_MEDIATED_DEGRADATION_OF_CYCLIN_B	9	9	0	0.2	0	0	1	1
REACTOME_APC_C_MEDIATED_DEGRADATION_OF_CELL_CYCLE_PROTEINS	31	31	0	0.8	0	0	1	1
REACTOME_APC_C_CDH1_MEDIATED_DEGRADATION_OF_CDC20_AND_OTHER_APC_C_CDH1_TARGETED_PROTEINS_IN_LATE_MITOSIS_EARLY_G1	27	27	0	0.7	0	0	1	1
REACTOME_POLYMERASE_SWITCHING_ON_THE_C_STRAND_OF_THE_TELOMERE	11	11	0	0.3	0	0	1	1
REACTOME_TELOMERE_C_STRAND_SYNTHESIS_INITIATION	6	6	0	0.1	0	0	1	1
REACTOME_PLASMA_LIPOPROTEIN_ASSEMBLY_REMODELING_AND_CLEARANCE	6	6	0	0.1	0	0	1	1
REACTOME_ASSEMBLY_OF_THE_HIV_VIRION	4	4	0	0.1	0	0	1	1
REACTOME_INTERACTIONS_OF_VPR_WITH_HOST_CELLULAR_PROTEINS	24	24	0	0.6	0	0	1	1
REACTOME_CONVERSION_FROM_APC_C_CDC20_TO_APC_C_CDH1_IN_LATE_ANAPHASE	9	9	0	0.2	0	0	1	1
REACTOME_PHOSPHORYLATION_OF_THE_APC_C	8	8	0	0.2	0	0	1	1
REACTOME_UNWINDING_OF_DNA	5	5	0	0.1	0	0	1	1
REACTOME_INTERACTIONS_OF_REV_WITH_HOST_CELLULAR_PROTEINS	27	27	0	0.7	0	0	1	1
REACTOME_RETROGRADE_NEUROTROPHIN_SIGNALLING	5	5	0	0.1	0	0	1	1
REACTOME_SIGNALING_BY_EGFR	21	21	0	0.5	0	0	1	1
REACTOME_APC_CDC20_MEDIATED_DEGRADATION_OF_NEK2A	12	12	0	0.3	0	0	1	1
REACTOME_SRP_DEPENDENT_COTRANSLATIONAL_PROTEIN_TARGETING_TO_MEMBRANE	42	42	0	1	0	0	1	1
REACTOME_DARPP_32_EVENTS	11	11	0	0.3	0	0	1	1
REACTOME_GAB1_SIGNALOSOME	6	6	0	0.1	0	0	1	1
REACTOME_NUCLEAR_IMPORT_OF_REV_PROTEIN	24	24	0	0.6	0	0	1	1
REACTOME_RIP_MEDIATED_NFKB_ACTIVATION_VIA_ZBP1	6	6	0	0.1	0	0	1	1
REACTOME_SEROTONIN_NEUROTRANSMITTER_RELEASE_CYCLE	10	10	0	0.2	0	0	1	1
REACTOME_NOREPINEPHRINE_NEUROTRANSMITTER_RELEASE_CYCLE	8	8	0	0.2	0	0	1	1
REACTOME_EGFR_DOWNREGULATION	12	12	0	0.3	0	0	1	1
REACTOME_STING_MEDIATED_INDUCTION_OF_HOST_IMMUNE_RESPONSES	6	6	0	0.1	0	0	1	1
REACTOME_CYTOSOLIC_SENSORS_OF_PATHOGEN_ASSOCIATED_DNA_	22	22	0	0.5	0	0	1	1
REACTOME_SIGNALING_BY_CYTOSOLIC_FGFR1_FUSION_MUTANTS	12	12	0	0.3	0	0	1	1
REACTOME_FGFR1_MUTANT_RECEPTOR_ACTIVATION	13	13	0	0.3	0	0	1	1
REACTOME_FGFR2_MUTANT_RECEPTOR_ACTIVATION	5	5	0	0.1	0	0	1	1
REACTOME_ORGANELLE_BIOGENESIS_AND_MAINTENANCE	99	99	0	2.4	0	0	1	1
REACTOME_SYNTHESIS_OF_PYROPHOSPHATES_IN_THE_CYTOSOL	4	4	0	0.1	0	0	1	1
REACTOME_SYNTHESIS_OF_IP2_IP_AND_INS_IN_THE_CYTOSOL	4	4	0	0.1	0	0	1	1
REACTOME_SYNTHESIS_OF_IP3_AND_IP4_IN_THE_CYTOSOL	10	10	0	0.2	0	0	1	1
REACTOME_REGULATION_OF_BETA_CELL_DEVELOPMENT	8	8	0	0.2	0	0	1	1
REACTOME_DOWNSTREAM_SIGNAL_TRANSDUCTION	12	12	0	0.3	0	0	1	1
REACTOME_SIGNALING_BY_PDGF	14	14	0	0.3	0	0	1	1
REACTOME_SCF_SKP2_MEDIATED_DEGRADATION_OF_P27_P21	20	20	0	0.5	0	0	1	1
REACTOME_SIGNALLING_TO_ERKS	14	14	0	0.3	0	0	1	1
REACTOME_SIGNALING_BY_FGFR	24	24	0	0.6	0	0	1	1
REACTOME_GAP_JUNCTION_ASSEMBLY	4	4	0	0.1	0	0	1	1
REACTOME_GAP_JUNCTION_DEGRADATION	4	4	0	0.1	0	0	1	1
REACTOME_CHOLESTEROL_BIOSYNTHESIS	6	6	0	0.1	0	0	1	1
REACTOME_SNRNP_ASSEMBLY	32	32	0	0.8	0	0	1	1
REACTOME_SYNTHESIS_OF_BILE_ACIDS_AND_BILE_SALTS	8	8	0	0.2	0	0	1	1
REACTOME_P75NTR_SIGNALS_VIA_NF_KB	4	4	0	0.1	0	0	1	1
REACTOME_NRAGE_SIGNALS_DEATH_THROUGH_JNK	25	25	0	0.6	0	0	1	1
REACTOME_REGULATED_PROTEOLYSIS_OF_P75NTR	4	4	0	0.1	0	0	1	1
REACTOME_P75_NTR_RECEPTOR_MEDIATED_SIGNALLING	39	39	0	1	0	0	1	1
REACTOME_BILE_ACID_AND_BILE_SALT_METABOLISM	9	9	0	0.2	0	0	1	1
REACTOME_SIGNALING_BY_VEGF	42	42	0	1	0	0	1	1
REACTOME_RHO_GTPASE_CYCLE	54	54	0	1.3	0	0	1	1
REACTOME_DEGRADATION_OF_BETA_CATENIN_BY_THE_DESTRUCTION_COMPLEX	30	30	0	0.7	0	0	1	1
REACTOME_SIGNALING_BY_WNT	85	85	0	2.1	0	0	1	1
REACTOME_BETA_CATENIN_PHOSPHORYLATION_CASCADE	9	9	0	0.2	0	0	1	1
REACTOME_METABOLISM_OF_WATER_SOLUBLE_VITAMINS_AND_COFACTORS	16	16	0	0.4	0	0	1	1
REACTOME_METABOLISM_OF_VITAMINS_AND_COFACTORS	23	23	0	0.6	0	0	1	1
REACTOME_SIGNALING_BY_NOTCH1	25	25	0	0.6	0	0	1	1
REACTOME_SIGNALING_BY_NOTCH2	8	8	0	0.2	0	0	1	1
REACTOME_AKT_PHOSPHORYLATES_TARGETS_IN_THE_CYTOSOL	11	11	0	0.3	0	0	1	1
REACTOME_AKT_PHOSPHORYLATES_TARGETS_IN_THE_NUCLEUS	5	5	0	0.1	0	0	1	1
REACTOME_NUCLEAR_EVENTS_KINASE_AND_TRANSCRIPTION_FACTOR_ACTIVATION_	28	28	0	0.7	0	0	1	1
REACTOME_ERK_MAPK_TARGETS	10	10	0	0.2	0	0	1	1
REACTOME_IMMUNOREGULATORY_INTERACTIONS_BETWEEN_A_LYMPHOID_AND_A_NON_LYMPHOID_CELL	7	7	0	0.2	0	0	1	1
REACTOME_NEGATIVE_REGULATION_OF_THE_PI3K_AKT_NETWORK	20	20	0	0.5	0	0	1	1
REACTOME_CREB_PHOSPHORYLATION	4	4	0	0.1	0	0	1	1
REACTOME_ER_TO_GOLGI_ANTEROGRADE_TRANSPORT	48	48	0	1.2	0	0	1	1
REACTOME_MEMBRANE_TRAFFICKING	253	253	0	6.2	0	0	1	1
REACTOME_TRANS_GOLGI_NETWORK_VESICLE_BUDDING	33	33	0	0.8	0	0	1	1
REACTOME_CARNITINE_METABOLISM	4	4	0	0.1	0	0	1	1
REACTOME_SIGNALING_BY_BMP	4	4	0	0.1	0	0	1	1
REACTOME_TCF_DEPENDENT_SIGNALING_IN_RESPONSE_TO_WNT	64	64	0	1.6	0	0	1	1
REACTOME_WNT_MEDIATED_ACTIVATION_OF_DVL	4	4	0	0.1	0	0	1	1
REACTOME_FORMATION_OF_THE_BETA_CATENIN_TCF_TRANSACTIVATING_COMPLEX	24	24	0	0.6	0	0	1	1
REACTOME_METABOLISM_OF_NITRIC_OXIDE_NOS3_ACTIVATION_AND_REGULATION	5	5	0	0.1	0	0	1	1
REACTOME_TCR_SIGNALING	33	33	0	0.8	0	0	1	1
REACTOME_GENERATION_OF_SECOND_MESSENGER_MOLECULES	8	8	0	0.2	0	0	1	1
REACTOME_ERKS_ARE_INACTIVATED	5	5	0	0.1	0	0	1	1
REACTOME_CELL_SURFACE_INTERACTIONS_AT_THE_VASCULAR_WALL	14	14	0	0.3	0	0	1	1
REACTOME_SIGNALING_BY_HIPPO	9	9	0	0.2	0	0	1	1
REACTOME_FCGAMMA_RECEPTOR_FCGR_DEPENDENT_PHAGOCYTOSIS	31	31	0	0.8	0	0	1	1
REACTOME_ROLE_OF_PHOSPHOLIPIDS_IN_PHAGOCYTOSIS	5	5	0	0.1	0	0	1	1
REACTOME_MICRORNA_MIRNA_BIOGENESIS	7	7	0	0.2	0	0	1	1
REACTOME_COPII_MEDIATED_VESICLE_TRANSPORT	19	19	0	0.5	0	0	1	1
REACTOME_CELL_DEATH_SIGNALLING_VIA_NRAGE_NRIF_AND_NADE	31	31	0	0.8	0	0	1	1
REACTOME_NRIF_SIGNALS_CELL_DEATH_FROM_THE_NUCLEUS	4	4	0	0.1	0	0	1	1
REACTOME_GLUTAMATE_NEUROTRANSMITTER_RELEASE_CYCLE	9	9	0	0.2	0	0	1	1
REACTOME_REGULATION_OF_GENE_EXPRESSION_IN_LATE_STAGE_BRANCHING_MORPHOGENESIS_PANCREATIC_BUD_PRECURSOR_CELLS	4	4	0	0.1	0	0	1	1
REACTOME_REGULATION_OF_GENE_EXPRESSION_IN_BETA_CELLS	4	4	0	0.1	0	0	1	1
REACTOME_PECAM1_INTERACTIONS	5	5	0	0.1	0	0	1	1
REACTOME_GENE_SILENCING_BY_RNA	39	39	0	1	0	0	1	1
REACTOME_BIOLOGICAL_OXIDATIONS	16	16	0	0.4	0	0	1	1
REACTOME_CYTOCHROME_P450_ARRANGED_BY_SUBSTRATE_TYPE	4	4	0	0.1	0	0	1	1
REACTOME_PHASE_I_FUNCTIONALIZATION_OF_COMPOUNDS	8	8	0	0.2	0	0	1	1
REACTOME_ENDOGENOUS_STEROLS	4	4	0	0.1	0	0	1	1
REACTOME_NOTCH1_INTRACELLULAR_DOMAIN_REGULATES_TRANSCRIPTION	17	17	0	0.4	0	0	1	1
REACTOME_ACTIVATED_NOTCH1_TRANSMITS_SIGNAL_TO_THE_NUCLEUS	8	8	0	0.2	0	0	1	1
REACTOME_DOPAMINE_NEUROTRANSMITTER_RELEASE_CYCLE	12	12	0	0.3	0	0	1	1
REACTOME_MHC_CLASS_II_ANTIGEN_PRESENTATION	36	36	0	0.9	0	0	1	1
REACTOME_TRANSCRIPTIONAL_ACTIVATION_OF_MITOCHONDRIAL_BIOGENESIS	22	22	0	0.5	0	0	1	1
REACTOME_ACTIVATION_OF_PPARGC1A_PGC_1ALPHA_BY_PHOSPHORYLATION	6	6	0	0.1	0	0	1	1
REACTOME_INTEGRIN_CELL_SURFACE_INTERACTIONS	4	4	0	0.1	0	0	1	1
REACTOME_DAP12_INTERACTIONS	4	4	0	0.1	0	0	1	1
REACTOME_DOWNREGULATION_OF_TGF_BETA_RECEPTOR_SIGNALING	7	7	0	0.2	0	0	1	1
REACTOME_TGF_BETA_RECEPTOR_SIGNALING_ACTIVATES_SMADS	10	10	0	0.2	0	0	1	1
REACTOME_TGF_BETA_RECEPTOR_SIGNALING_IN_EMT_EPITHELIAL_TO_MESENCHYMAL_TRANSITION_	4	4	0	0.1	0	0	1	1
REACTOME_TRANSCRIPTIONAL_ACTIVITY_OF_SMAD2_SMAD3_SMAD4_HETEROTRIMER	18	18	0	0.4	0	0	1	1
REACTOME_DOWNREGULATION_OF_SMAD2_3_SMAD4_TRANSCRIPTIONAL_ACTIVITY	8	8	0	0.2	0	0	1	1
REACTOME_SMAD2_SMAD3_SMAD4_HETEROTRIMER_REGULATES_TRANSCRIPTION	11	11	0	0.3	0	0	1	1
REACTOME_VISUAL_PHOTOTRANSDUCTION	8	8	0	0.2	0	0	1	1
REACTOME_NOTCH2_INTRACELLULAR_DOMAIN_REGULATES_TRANSCRIPTION	4	4	0	0.1	0	0	1	1
REACTOME_PI3K_AKT_SIGNALING_IN_CANCER	29	29	0	0.7	0	0	1	1
REACTOME_CONSTITUTIVE_SIGNALING_BY_ABERRANT_PI3K_IN_CANCER	10	10	0	0.2	0	0	1	1
REACTOME_CONDENSATION_OF_PROPHASE_CHROMOSOMES	12	12	0	0.3	0	0	1	1
REACTOME_SIGNALING_BY_TYPE_1_INSULIN_LIKE_GROWTH_FACTOR_1_RECEPTOR_IGF1R_	13	13	0	0.3	0	0	1	1
REACTOME_SELENOAMINO_ACID_METABOLISM	38	38	0	0.9	0	0	1	1
REACTOME_DAP12_SIGNALING	4	4	0	0.1	0	0	1	1
REACTOME_ACTIVATION_OF_GENE_EXPRESSION_BY_SREBF_SREBP_	20	20	0	0.5	0	0	1	1
REACTOME_FC_EPSILON_RECEPTOR_FCERI_SIGNALING	40	40	0	1	0	0	1	1
REACTOME_ESTABLISHMENT_OF_SISTER_CHROMATID_COHESION	11	11	0	0.3	0	0	1	1
REACTOME_COHESIN_LOADING_ONTO_CHROMATIN	9	9	0	0.2	0	0	1	1
REACTOME_CONDENSATION_OF_PROMETAPHASE_CHROMOSOMES	4	4	0	0.1	0	0	1	1
REACTOME_THE_PHOTOTRANSDUCTION_CASCADE	5	5	0	0.1	0	0	1	1
REACTOME_SENESCENCE_ASSOCIATED_SECRETORY_PHENOTYPE_SASP_	27	27	0	0.7	0	0	1	1
REACTOME_REGULATION_OF_PLK1_ACTIVITY_AT_G2_M_TRANSITION	44	44	0	1.1	0	0	1	1
REACTOME_SIGNALING_BY_LEPTIN	6	6	0	0.1	0	0	1	1
REACTOME_SIGNALING_BY_NOTCH1_PEST_DOMAIN_MUTANTS_IN_CANCER	18	18	0	0.4	0	0	1	1
REACTOME_ACETYLCHOLINE_NEUROTRANSMITTER_RELEASE_CYCLE	9	9	0	0.2	0	0	1	1
REACTOME_CASPASE_MEDIATED_CLEAVAGE_OF_CYTOSKELETAL_PROTEINS	7	7	0	0.2	0	0	1	1
REACTOME_INSULIN_PROCESSING	9	9	0	0.2	0	0	1	1
REACTOME_STIMULI_SENSING_CHANNELS	24	24	0	0.6	0	0	1	1
REACTOME_EPH_EPHRIN_SIGNALING	30	30	0	0.7	0	0	1	1
REACTOME_ROLE_OF_LAT2_NTAL_LAB_ON_CALCIUM_MOBILIZATION	6	6	0	0.1	0	0	1	1
REACTOME_FCERI_MEDIATED_MAPK_ACTIVATION	12	12	0	0.3	0	0	1	1
REACTOME_FCERI_MEDIATED_CA_2_MOBILIZATION	7	7	0	0.2	0	0	1	1
REACTOME_FCERI_MEDIATED_NF_KB_ACTIVATION	24	24	0	0.6	0	0	1	1
REACTOME_NOTCH2_ACTIVATION_AND_TRANSMISSION_OF_SIGNAL_TO_THE_NUCLEUS	5	5	0	0.1	0	0	1	1
REACTOME_PEPTIDE_HORMONE_METABOLISM	12	12	0	0.3	0	0	1	1
REACTOME_NUCLEAR_ENVELOPE_BREAKDOWN	32	32	0	0.8	0	0	1	1
REACTOME_INITIATION_OF_NUCLEAR_ENVELOPE_NE_REFORMATION	9	9	0	0.2	0	0	1	1
REACTOME_NUCLEAR_ENVELOPE_NE_REASSEMBLY	35	35	0	0.9	0	0	1	1
REACTOME_SYNDECAN_INTERACTIONS	4	4	0	0.1	0	0	1	1
REACTOME_NON_INTEGRIN_MEMBRANE_ECM_INTERACTIONS	6	6	0	0.1	0	0	1	1
REACTOME_SUMO_IS_PROTEOLYTICALLY_PROCESSED	4	4	0	0.1	0	0	1	1
REACTOME_DEX_H_BOX_HELICASES_ACTIVATE_TYPE_I_IFN_AND_INFLAMMATORY_CYTOKINES_PRODUCTION_	4	4	0	0.1	0	0	1	1
REACTOME_LRR_FLII_INTERACTING_PROTEIN_1_LRRFIP1_ACTIVATES_TYPE_I_IFN_PRODUCTION	5	5	0	0.1	0	0	1	1
REACTOME_HDACS_DEACETYLATE_HISTONES	23	23	0	0.6	0	0	1	1
REACTOME_HDMS_DEMETHYLATE_HISTONES	19	19	0	0.5	0	0	1	1
REACTOME_HATS_ACETYLATE_HISTONES	51	51	0	1.3	0	0	1	1
REACTOME_RMTS_METHYLATE_HISTONE_ARGININES	19	19	0	0.5	0	0	1	1
REACTOME_PROCESSING_AND_ACTIVATION_OF_SUMO	5	5	0	0.1	0	0	1	1
REACTOME_SUMOYLATION_OF_TRANSCRIPTION_FACTORS	10	10	0	0.2	0	0	1	1
REACTOME_IRF3_MEDIATED_INDUCTION_OF_TYPE_I_IFN	6	6	0	0.1	0	0	1	1
REACTOME_NUCLEAR_PORE_COMPLEX_NPC_DISASSEMBLY	24	24	0	0.6	0	0	1	1
REACTOME_GLYCOGEN_SYNTHESIS	4	4	0	0.1	0	0	1	1
REACTOME_HSP90_CHAPERONE_CYCLE_FOR_STEROID_HORMONE_RECEPTORS_SHR_	18	18	0	0.4	0	0	1	1
REACTOME_ATTENUATION_PHASE	12	12	0	0.3	0	0	1	1
REACTOME_HSF1_DEPENDENT_TRANSACTIVATION	18	18	0	0.4	0	0	1	1
REACTOME_NOTCH_HLH_TRANSCRIPTION_PATHWAY	13	13	0	0.3	0	0	1	1
REACTOME_METABOLISM_OF_POLYAMINES	15	15	0	0.4	0	0	1	1
REACTOME_APOPTOTIC_CLEAVAGE_OF_CELL_ADHESION_PROTEINS	4	4	0	0.1	0	0	1	1
REACTOME_AMINO_ACID_TRANSPORT_ACROSS_THE_PLASMA_MEMBRANE	4	4	0	0.1	0	0	1	1
REACTOME_INTEGRIN_SIGNALING	9	9	0	0.2	0	0	1	1
REACTOME_GRB2_SOS_PROVIDES_LINKAGE_TO_MAPK_SIGNALING_FOR_INTEGRINS_	4	4	0	0.1	0	0	1	1
REACTOME_P130CAS_LINKAGE_TO_MAPK_SIGNALING_FOR_INTEGRINS	4	4	0	0.1	0	0	1	1
REACTOME_NETRIN_1_SIGNALING	19	19	0	0.5	0	0	1	1
REACTOME_NEPHRIN_FAMILY_INTERACTIONS	11	11	0	0.3	0	0	1	1
REACTOME_SEMAPHORIN_INTERACTIONS	29	29	0	0.7	0	0	1	1
REACTOME_L1CAM_INTERACTIONS	37	37	0	0.9	0	0	1	1
REACTOME_NCAM_SIGNALING_FOR_NEURITE_OUT_GROWTH	14	14	0	0.3	0	0	1	1
REACTOME_AMINE_LIGAND_BINDING_RECEPTORS	4	4	0	0.1	0	0	1	1
REACTOME_DSCAM_INTERACTIONS	5	5	0	0.1	0	0	1	1
REACTOME_DEACTIVATION_OF_THE_BETA_CATENIN_TRANSACTIVATING_COMPLEX	19	19	0	0.5	0	0	1	1
REACTOME_DISEASES_OF_GLYCOSYLATION	8	8	0	0.2	0	0	1	1
REACTOME_CYTOSOLIC_TRNA_AMINOACYLATION	9	9	0	0.2	0	0	1	1
REACTOME_TRNA_AMINOACYLATION	10	10	0	0.2	0	0	1	1
REACTOME_RECRUITMENT_OF_MITOTIC_CENTROSOME_PROTEINS_AND_COMPLEXES	43	43	0	1.1	0	0	1	1
REACTOME_RECRUITMENT_OF_NUMA_TO_MITOTIC_CENTROSOMES	43	43	0	1.1	0	0	1	1
REACTOME_ENERGY_DEPENDENT_REGULATION_OF_MTOR_BY_LKB1_AMPK	12	12	0	0.3	0	0	1	1
REACTOME_ATF4_ACTIVATES_GENES_IN_RESPONSE_TO_ENDOPLASMIC_RETICULUM_STRESS	10	10	0	0.2	0	0	1	1
REACTOME_PERK_REGULATES_GENE_EXPRESSION	12	12	0	0.3	0	0	1	1
REACTOME_IRE1ALPHA_ACTIVATES_CHAPERONES	20	20	0	0.5	0	0	1	1
REACTOME_UNFOLDED_PROTEIN_RESPONSE_UPR_	33	33	0	0.8	0	0	1	1
REACTOME_TRANSCRIPTIONAL_REGULATION_OF_WHITE_ADIPOCYTE_DIFFERENTIATION	28	28	0	0.7	0	0	1	1
REACTOME_REGULATION_OF_INSULIN_LIKE_GROWTH_FACTOR_IGF_TRANSPORT_AND_UPTAKE_BY_INSULIN_LIKE_GROWTH_FACTOR_BINDING_PROTEINS_IGFBPS_	20	20	0	0.5	0	0	1	1
REACTOME_GLUCAGON_LIKE_PEPTIDE_1_GLP1_REGULATES_INSULIN_SECRETION	11	11	0	0.3	0	0	1	1
REACTOME_TRANSPORT_OF_SMALL_MOLECULES	118	118	0	2.9	0	0	1	1
REACTOME_ABC_FAMILY_PROTEINS_MEDIATED_TRANSPORT	22	22	0	0.5	0	0	1	1
REACTOME_NUCLEAR_RECEPTOR_TRANSCRIPTION_PATHWAY	9	9	0	0.2	0	0	1	1
REACTOME_BETA_CATENIN_INDEPENDENT_WNT_SIGNALING	36	36	0	0.9	0	0	1	1
REACTOME_COSTIMULATION_BY_THE_CD28_FAMILY	18	18	0	0.4	0	0	1	1
REACTOME_RECEPTOR_TYPE_TYROSINE_PROTEIN_PHOSPHATASES	5	5	0	0.1	0	0	1	1
REACTOME_CD28_CO_STIMULATION	14	14	0	0.3	0	0	1	1
REACTOME_CD28_DEPENDENT_PI3K_AKT_SIGNALING	9	9	0	0.2	0	0	1	1
REACTOME_CD28_DEPENDENT_VAV1_PATHWAY	4	4	0	0.1	0	0	1	1
REACTOME_CTLA4_INHIBITORY_SIGNALING	10	10	0	0.2	0	0	1	1
REACTOME_SUMOYLATION_OF_TRANSCRIPTION_COFACTORS	29	29	0	0.7	0	0	1	1
REACTOME_COOPERATION_OF_PREFOLDIN_AND_TRIC_CCT_IN_ACTIN_AND_TUBULIN_FOLDING	9	9	0	0.2	0	0	1	1
REACTOME_FORMATION_OF_TUBULIN_FOLDING_INTERMEDIATES_BY_CCT_TRIC	6	6	0	0.1	0	0	1	1
REACTOME_POST_CHAPERONIN_TUBULIN_FOLDING_PATHWAY	5	5	0	0.1	0	0	1	1
REACTOME_FOLDING_OF_ACTIN_BY_CCT_TRIC	4	4	0	0.1	0	0	1	1
REACTOME_ASSOCIATION_OF_TRIC_CCT_WITH_TARGET_PROTEINS_DURING_BIOSYNTHESIS	16	16	0	0.4	0	0	1	1
REACTOME_SIGNAL_REGULATORY_PROTEIN_FAMILY_INTERACTIONS	4	4	0	0.1	0	0	1	1
REACTOME_PROTEIN_FOLDING	26	26	0	0.6	0	0	1	1
REACTOME_G_BETA_GAMMA_SIGNALLING_THROUGH_PI3KGAMMA	5	5	0	0.1	0	0	1	1
REACTOME_RAP1_SIGNALLING	5	5	0	0.1	0	0	1	1
REACTOME_EPHB_MEDIATED_FORWARD_SIGNALING	15	15	0	0.4	0	0	1	1
REACTOME_EPHA_MEDIATED_GROWTH_CONE_COLLAPSE	9	9	0	0.2	0	0	1	1
REACTOME_EPHRIN_SIGNALING	10	10	0	0.2	0	0	1	1
REACTOME_EPH_EPHRIN_MEDIATED_REPULSION_OF_CELLS	14	14	0	0.3	0	0	1	1
REACTOME_MUSCLE_CONTRACTION	29	29	0	0.7	0	0	1	1
REACTOME_G_PROTEIN_BETA_GAMMA_SIGNALLING	7	7	0	0.2	0	0	1	1
REACTOME_TRAFFICKING_OF_AMPA_RECEPTORS	12	12	0	0.3	0	0	1	1
REACTOME_SEMA3A_PAK_DEPENDENT_AXON_REPULSION	9	9	0	0.2	0	0	1	1
REACTOME_SEMA3A_PLEXIN_REPULSION_SIGNALING_BY_INHIBITING_INTEGRIN_ADHESION	5	5	0	0.1	0	0	1	1
REACTOME_CRMPS_IN_SEMA3A_SIGNALING	10	10	0	0.2	0	0	1	1
REACTOME_ACETYLCHOLINE_REGULATES_INSULIN_SECRETION	4	4	0	0.1	0	0	1	1
REACTOME_REGULATION_OF_LIPID_METABOLISM_BY_PPARALPHA	33	33	0	0.8	0	0	1	1
REACTOME_CIRCADIAN_CLOCK	26	26	0	0.6	0	0	1	1
REACTOME_SEMA4D_IN_SEMAPHORIN_SIGNALING	9	9	0	0.2	0	0	1	1
REACTOME_SUMOYLATION_OF_SUMOYLATION_PROTEINS	24	24	0	0.6	0	0	1	1
REACTOME_CA2_PATHWAY	12	12	0	0.3	0	0	1	1
REACTOME_PCP_CE_PATHWAY	25	25	0	0.6	0	0	1	1
REACTOME_SUMOYLATION_OF_INTRACELLULAR_RECEPTORS	8	8	0	0.2	0	0	1	1
REACTOME_G_ALPHA_Q_SIGNALLING_EVENTS	25	25	0	0.6	0	0	1	1
REACTOME_G_ALPHA_12_13_SIGNALLING_EVENTS	25	25	0	0.6	0	0	1	1
REACTOME_SEMA4D_INDUCED_CELL_MIGRATION_AND_GROWTH_CONE_COLLAPSE	8	8	0	0.2	0	0	1	1
REACTOME_OTHER_SEMAPHORIN_INTERACTIONS	4	4	0	0.1	0	0	1	1
REACTOME_TRAFFICKING_OF_GLUR2_CONTAINING_AMPA_RECEPTORS	5	5	0	0.1	0	0	1	1
REACTOME_PLATELET_HOMEOSTASIS	16	16	0	0.4	0	0	1	1
REACTOME_REDUCTION_OF_CYTOSOLIC_CA_LEVELS	4	4	0	0.1	0	0	1	1
REACTOME_PLATELET_CALCIUM_HOMEOSTASIS	6	6	0	0.1	0	0	1	1
REACTOME_G_ALPHA_S_SIGNALLING_EVENTS	13	13	0	0.3	0	0	1	1
REACTOME_G_ALPHA_Z_SIGNALLING_EVENTS	8	8	0	0.2	0	0	1	1
REACTOME_DCC_MEDIATED_ATTRACTIVE_SIGNALING	8	8	0	0.2	0	0	1	1
REACTOME_NETRIN_MEDIATED_REPULSION_SIGNALS	5	5	0	0.1	0	0	1	1
REACTOME_CASPASE_ACTIVATION_VIA_DEPENDENCE_RECEPTORS_IN_THE_ABSENCE_OF_LIGAND	5	5	0	0.1	0	0	1	1
REACTOME_ADHERENS_JUNCTIONS_INTERACTIONS	9	9	0	0.2	0	0	1	1
REACTOME_LYSOSPHINGOLIPID_AND_LPA_RECEPTORS	5	5	0	0.1	0	0	1	1
REACTOME_TIGHT_JUNCTION_INTERACTIONS	4	4	0	0.1	0	0	1	1
REACTOME_CELL_CELL_JUNCTION_ORGANIZATION	14	14	0	0.3	0	0	1	1
REACTOME_REGULATION_OF_INSULIN_SECRETION	19	19	0	0.5	0	0	1	1
REACTOME_TRANSPORT_OF_BILE_SALTS_AND_ORGANIC_ACIDS_METAL_IONS_AND_AMINE_COMPOUNDS	13	13	0	0.3	0	0	1	1
REACTOME_BICARBONATE_TRANSPORTERS	4	4	0	0.1	0	0	1	1
REACTOME_TRANSPORT_OF_INORGANIC_CATIONS_ANIONS_AND_AMINO_ACIDS_OLIGOPEPTIDES	17	17	0	0.4	0	0	1	1
REACTOME_SLC_MEDIATED_TRANSMEMBRANE_TRANSPORT	33	33	0	0.8	0	0	1	1
REACTOME_METAL_ION_SLC_TRANSPORTERS	8	8	0	0.2	0	0	1	1
REACTOME_SIRT1_NEGATIVELY_REGULATES_RRNA_EXPRESSION	9	9	0	0.2	0	0	1	1
REACTOME_ERCC6_CSB_AND_EHMT2_G9A_POSITIVELY_REGULATE_RRNA_EXPRESSION	20	20	0	0.5	0	0	1	1
REACTOME_SPHINGOLIPID_METABOLISM	16	16	0	0.4	0	0	1	1
REACTOME_ACTIVATION_OF_RAC1	9	9	0	0.2	0	0	1	1
REACTOME_INACTIVATION_OF_CDC42_AND_RAC1	4	4	0	0.1	0	0	1	1
REACTOME_ROLE_OF_ABL_IN_ROBO_SLIT_SIGNALING	5	5	0	0.1	0	0	1	1
REACTOME_DEADENYLATION_DEPENDENT_MRNA_DECAY	27	27	0	0.7	0	0	1	1
REACTOME_DEADENYLATION_OF_MRNA	14	14	0	0.3	0	0	1	1
REACTOME_MRNA_DECAY_BY_3_TO_5_EXORIBONUCLEASE	6	6	0	0.1	0	0	1	1
REACTOME_MRNA_DECAY_BY_5_TO_3_EXORIBONUCLEASE	7	7	0	0.2	0	0	1	1
REACTOME_VASOPRESSIN_REGULATES_RENAL_WATER_HOMEOSTASIS_VIA_AQUAPORINS	8	8	0	0.2	0	0	1	1
REACTOME_PLATELET_SENSITIZATION_BY_LDL	6	6	0	0.1	0	0	1	1
REACTOME_LYSOSOME_VESICLE_BIOGENESIS	10	10	0	0.2	0	0	1	1
REACTOME_GOLGI_ASSOCIATED_VESICLE_BIOGENESIS	25	25	0	0.6	0	0	1	1
REACTOME_ZINC_TRANSPORTERS	7	7	0	0.2	0	0	1	1
REACTOME_RECYCLING_PATHWAY_OF_L1	20	20	0	0.5	0	0	1	1
REACTOME_UNBLOCKING_OF_NMDA_RECEPTORS_GLUTAMATE_BINDING_AND_ACTIVATION	7	7	0	0.2	0	0	1	1
REACTOME_DEPOLYMERISATION_OF_THE_NUCLEAR_LAMINA	8	8	0	0.2	0	0	1	1
REACTOME_ZINC_INFLUX_INTO_CELLS_BY_THE_SLC39_GENE_FAMILY	4	4	0	0.1	0	0	1	1
REACTOME_CREB1_PHOSPHORYLATION_THROUGH_THE_ACTIVATION_OF_ADENYLATE_CYCLASE	6	6	0	0.1	0	0	1	1
REACTOME_CREB1_PHOSPHORYLATION_THROUGH_THE_ACTIVATION_OF_CAMKII_CAMKK_CAMKIV_CASCASDE	8	8	0	0.2	0	0	1	1
REACTOME_CREB1_PHOSPHORYLATION_THROUGH_NMDA_RECEPTOR_MEDIATED_ACTIVATION_OF_RAS_SIGNALING	15	15	0	0.4	0	0	1	1
REACTOME_ACTIVATION_OF_NMDA_RECEPTORS_AND_POSTSYNAPTIC_EVENTS	40	40	0	1	0	0	1	1
REACTOME_RAS_ACTIVATION_UPON_CA2_INFLUX_THROUGH_NMDA_RECEPTOR	8	8	0	0.2	0	0	1	1
REACTOME_RSK_ACTIVATION	6	6	0	0.1	0	0	1	1
REACTOME_INTERACTION_BETWEEN_L1_AND_ANKYRINS	10	10	0	0.2	0	0	1	1
REACTOME_SIGNAL_TRANSDUCTION_BY_L1	7	7	0	0.2	0	0	1	1
REACTOME_SMOOTH_MUSCLE_CONTRACTION	9	9	0	0.2	0	0	1	1
REACTOME_AQUAPORIN_MEDIATED_TRANSPORT	8	8	0	0.2	0	0	1	1
REACTOME_TAK1_ACTIVATES_NFKB_BY_PHOSPHORYLATION_AND_ACTIVATION_OF_IKKS_COMPLEX	9	9	0	0.2	0	0	1	1
REACTOME_BIOSYNTHESIS_OF_THE_N_GLYCAN_PRECURSOR_DOLICHOL_LIPID_LINKED_OLIGOSACCHARIDE_LLO_AND_TRANSFER_TO_A_NASCENT_PROTEIN	6	6	0	0.1	0	0	1	1
REACTOME_ASPARAGINE_N_LINKED_GLYCOSYLATION	64	64	0	1.6	0	0	1	1
REACTOME_SYNTHESIS_OF_SUBSTRATES_IN_N_GLYCAN_BIOSYTHESIS	5	5	0	0.1	0	0	1	1
REACTOME_CELL_EXTRACELLULAR_MATRIX_INTERACTIONS	9	9	0	0.2	0	0	1	1
REACTOME_REGULATION_OF_CYTOSKELETAL_REMODELING_AND_CELL_SPREADING_BY_IPP_COMPLEX_COMPONENTS	4	4	0	0.1	0	0	1	1
REACTOME_INTERLEUKIN_1_FAMILY_SIGNALING	32	32	0	0.8	0	0	1	1
REACTOME_CELL_JUNCTION_ORGANIZATION	24	24	0	0.6	0	0	1	1
REACTOME_INTERLEUKIN_12_FAMILY_SIGNALING	16	16	0	0.4	0	0	1	1
REACTOME_INTERLEUKIN_17_SIGNALING	23	23	0	0.6	0	0	1	1
REACTOME_SIGNALING_BY_INTERLEUKINS	98	98	0	2.4	0	0	1	1
REACTOME_OTHER_INTERLEUKIN_SIGNALING	4	4	0	0.1	0	0	1	1
REACTOME_MAPK_TARGETS_NUCLEAR_EVENTS_MEDIATED_BY_MAP_KINASES	15	15	0	0.4	0	0	1	1
REACTOME_ACTIVATED_TAK1_MEDIATES_P38_MAPK_ACTIVATION	8	8	0	0.2	0	0	1	1
REACTOME_JNK_C_JUN_KINASES_PHOSPHORYLATION_AND_ACTIVATION_MEDIATED_BY_ACTIVATED_HUMAN_TAK1	6	6	0	0.1	0	0	1	1
REACTOME_ACTIVATION_OF_THE_AP_1_FAMILY_OF_TRANSCRIPTION_FACTORS	7	7	0	0.2	0	0	1	1
REACTOME_BUTYRATE_RESPONSE_FACTOR_1_BRF1_BINDS_AND_DESTABILIZES_MRNA	8	8	0	0.2	0	0	1	1
REACTOME_AUF1_HNRNP_D0_BINDS_AND_DESTABILIZES_MRNA	21	21	0	0.5	0	0	1	1
REACTOME_TRISTETRAPROLIN_TTP_ZFP36_BINDS_AND_DESTABILIZES_MRNA	7	7	0	0.2	0	0	1	1
REACTOME_HUR_ELAVL1_BINDS_AND_STABILIZES_MRNA	6	6	0	0.1	0	0	1	1
REACTOME_REGULATION_OF_MRNA_STABILITY_BY_PROTEINS_THAT_BIND_AU_RICH_ELEMENTS	39	39	0	1	0	0	1	1
REACTOME_KSRP_KHSRP_BINDS_AND_DESTABILIZES_MRNA	11	11	0	0.3	0	0	1	1
REACTOME_ACTIVATION_OF_KAINATE_RECEPTORS_UPON_GLUTAMATE_BINDING	4	4	0	0.1	0	0	1	1
REACTOME_INTERLEUKIN_2_FAMILY_SIGNALING	7	7	0	0.2	0	0	1	1
REACTOME_SUMOYLATION_OF_CHROMATIN_ORGANIZATION_PROTEINS	41	41	0	1	0	0	1	1
REACTOME_THROMBIN_SIGNALLING_THROUGH_PROTEINASE_ACTIVATED_RECEPTORS_PARS_	6	6	0	0.1	0	0	1	1
REACTOME_SUMOYLATION_OF_RNA_BINDING_PROTEINS	33	33	0	0.8	0	0	1	1
REACTOME_ASYMMETRIC_LOCALIZATION_OF_PCP_PROTEINS	19	19	0	0.5	0	0	1	1
REACTOME_SUMOYLATION_OF_DNA_REPLICATION_PROTEINS	31	31	0	0.8	0	0	1	1
REACTOME_DEGRADATION_OF_AXIN	16	16	0	0.4	0	0	1	1
REACTOME_DEGRADATION_OF_DVL	19	19	0	0.5	0	0	1	1
REACTOME_DISASSEMBLY_OF_THE_DESTRUCTION_COMPLEX_AND_RECRUITMENT_OF_AXIN_TO_THE_MEMBRANE	14	14	0	0.3	0	0	1	1
REACTOME_REPRESSION_OF_WNT_TARGET_GENES	5	5	0	0.1	0	0	1	1
REACTOME_SUMOYLATION_OF_DNA_METHYLATION_PROTEINS	10	10	0	0.2	0	0	1	1
REACTOME_SUMOYLATION_OF_IMMUNE_RESPONSE_PROTEINS	5	5	0	0.1	0	0	1	1
REACTOME_SIGNALING_BY_WNT_IN_CANCER	10	10	0	0.2	0	0	1	1
REACTOME_PHOSPHORYLATION_SITE_MUTANTS_OF_CTNNB1_ARE_NOT_TARGETED_TO_THE_PROTEASOME_BY_THE_DESTRUCTION_COMPLEX	9	9	0	0.2	0	0	1	1
REACTOME_INTERCONVERSION_OF_NUCLEOTIDE_DI_AND_TRIPHOSPHATES	7	7	0	0.2	0	0	1	1
REACTOME_WNT5A_DEPENDENT_INTERNALIZATION_OF_FZD4	5	5	0	0.1	0	0	1	1
REACTOME_INTERLEUKIN_3_INTERLEUKIN_5_AND_GM_CSF_SIGNALING	11	11	0	0.3	0	0	1	1
REACTOME_MITOPHAGY	9	9	0	0.2	0	0	1	1
REACTOME_PINK1_PRKN_MEDIATED_MITOPHAGY	5	5	0	0.1	0	0	1	1
REACTOME_UPTAKE_AND_FUNCTION_OF_ANTHRAX_TOXINS	5	5	0	0.1	0	0	1	1
REACTOME_VEGFR2_MEDIATED_VASCULAR_PERMEABILITY	17	17	0	0.4	0	0	1	1
REACTOME_VEGFR2_MEDIATED_CELL_PROLIFERATION	7	7	0	0.2	0	0	1	1
REACTOME_MISCELLANEOUS_TRANSPORT_AND_BINDING_EVENTS	6	6	0	0.1	0	0	1	1
REACTOME_POSITIVE_EPIGENETIC_REGULATION_OF_RRNA_EXPRESSION	34	34	0	0.8	0	0	1	1
REACTOME_B_WICH_COMPLEX_POSITIVELY_REGULATES_RRNA_EXPRESSION	20	20	0	0.5	0	0	1	1
REACTOME_NEGATIVE_EPIGENETIC_REGULATION_OF_RRNA_EXPRESSION	31	31	0	0.8	0	0	1	1
REACTOME_MYOGENESIS	15	15	0	0.4	0	0	1	1
REACTOME_DISEASES_OF_IMMUNE_SYSTEM	4	4	0	0.1	0	0	1	1
REACTOME_N_GLYCAN_TRIMMING_IN_THE_ER_AND_CALNEXIN_CALRETICULIN_CYCLE	9	9	0	0.2	0	0	1	1
REACTOME_DNA_METHYLATION	8	8	0	0.2	0	0	1	1
REACTOME_UPTAKE_AND_ACTIONS_OF_BACTERIAL_TOXINS	10	10	0	0.2	0	0	1	1
REACTOME_CASPASE_ACTIVATION_VIA_EXTRINSIC_APOPTOTIC_SIGNALLING_PATHWAY	7	7	0	0.2	0	0	1	1
REACTOME_TNFR1_INDUCED_PROAPOPTOTIC_SIGNALING	5	5	0	0.1	0	0	1	1
REACTOME_PROGRAMMED_CELL_DEATH	77	77	0	1.9	0	0	1	1
REACTOME_REGULATION_OF_TNFR1_SIGNALING	12	12	0	0.3	0	0	1	1
REACTOME_TNFR1_INDUCED_NFKAPPAB_SIGNALING_PATHWAY	11	11	0	0.3	0	0	1	1
REACTOME_HEDGEHOG_LIGAND_BIOGENESIS	19	19	0	0.5	0	0	1	1
REACTOME_SIGNALING_BY_HEDGEHOG	42	42	0	1	0	0	1	1
REACTOME_SIGNALING_BY_RETINOIC_ACID	4	4	0	0.1	0	0	1	1
REACTOME_MITOCHONDRIAL_TRANSLATION	4	4	0	0.1	0	0	1	1
REACTOME_NEGATIVE_REGULATION_OF_TCF_DEPENDENT_SIGNALING_BY_DVL_INTERACTING_PROTEINS	4	4	0	0.1	0	0	1	1
REACTOME_DISEASES_OF_MISMATCH_REPAIR_MMR_	4	4	0	0.1	0	0	1	1
REACTOME_METABOLISM_OF_LIPIDS	128	128	0	3.2	0	0	1	1
REACTOME_CARDIAC_CONDUCTION	19	19	0	0.5	0	0	1	1
REACTOME_PHASE_0_RAPID_DEPOLARISATION	7	7	0	0.2	0	0	1	1
REACTOME_TRANSCRIPTIONAL_REGULATION_BY_SMALL_RNAS	30	30	0	0.7	0	0	1	1
REACTOME_ION_HOMEOSTASIS	11	11	0	0.3	0	0	1	1
REACTOME_DECTIN_1_MEDIATED_NONCANONICAL_NF_KB_SIGNALING	17	17	0	0.4	0	0	1	1
REACTOME_CLEC7A_DECTIN_1_SIGNALING	29	29	0	0.7	0	0	1	1
REACTOME_DEGRADATION_OF_GLI1_BY_THE_PROTEASOME	19	19	0	0.5	0	0	1	1
REACTOME_HEDGEHOG_OFF_STATE	35	35	0	0.9	0	0	1	1
REACTOME_ACTIVATION_OF_ANTERIOR_HOX_GENES_IN_HINDBRAIN_DEVELOPMENT_DURING_EARLY_EMBRYOGENESIS	31	31	0	0.8	0	0	1	1
REACTOME_CILIUM_ASSEMBLY	65	65	0	1.6	0	0	1	1
REACTOME_ABC_TRANSPORTER_DISORDERS	16	16	0	0.4	0	0	1	1
REACTOME_SLC_TRANSPORTER_DISORDERS	27	27	0	0.7	0	0	1	1
REACTOME_DISORDERS_OF_TRANSMEMBRANE_TRANSPORTERS	43	43	0	1.1	0	0	1	1
REACTOME_ANCHORING_OF_THE_BASAL_BODY_TO_THE_PLASMA_MEMBRANE	45	45	0	1.1	0	0	1	1
REACTOME_VXPX_CARGO_TARGETING_TO_CILIUM	9	9	0	0.2	0	0	1	1
REACTOME_CARGO_TRAFFICKING_TO_THE_PERICILIARY_MEMBRANE	14	14	0	0.3	0	0	1	1
REACTOME_INTRAFLAGELLAR_TRANSPORT	7	7	0	0.2	0	0	1	1
REACTOME_C_TYPE_LECTIN_RECEPTORS_CLRS_	38	38	0	0.9	0	0	1	1
REACTOME_CD209_DC_SIGN_SIGNALING	10	10	0	0.2	0	0	1	1
REACTOME_RHO_GTPASES_ACTIVATE_PKNS	22	22	0	0.5	0	0	1	1
REACTOME_ACTIVATED_PKN1_STIMULATES_TRANSCRIPTION_OF_AR_ANDROGEN_RECEPTOR_REGULATED_GENES_KLK2_AND_KLK3	8	8	0	0.2	0	0	1	1
REACTOME_RHO_GTPASES_ACTIVATE_CIT	10	10	0	0.2	0	0	1	1
REACTOME_RHO_GTPASES_ACTIVATE_KTN1	4	4	0	0.1	0	0	1	1
REACTOME_RHO_GTPASES_ACTIVATE_IQGAPS	10	10	0	0.2	0	0	1	1
REACTOME_RHO_GTPASES_ACTIVATE_ROCKS	10	10	0	0.2	0	0	1	1
REACTOME_RHO_GTPASES_ACTIVATE_PAKS	13	13	0	0.3	0	0	1	1
REACTOME_TP53_REGULATES_METABOLIC_GENES	24	24	0	0.6	0	0	1	1
REACTOME_HEDGEHOG_ON_STATE	26	26	0	0.6	0	0	1	1
REACTOME_TP53_REGULATES_TRANSCRIPTION_OF_CELL_DEATH_GENES	10	10	0	0.2	0	0	1	1
REACTOME_ACTIVATION_OF_SMO	4	4	0	0.1	0	0	1	1
REACTOME_CONSTITUTIVE_SIGNALING_BY_EGFRVIII	7	7	0	0.2	0	0	1	1
REACTOME_APEX1_INDEPENDENT_RESOLUTION_OF_AP_SITES_VIA_THE_SINGLE_NUCLEOTIDE_REPLACEMENT_PATHWAY	4	4	0	0.1	0	0	1	1
REACTOME_VESICLE_MEDIATED_TRANSPORT	255	255	0	6.3	0	0	1	1
REACTOME_DOWNSTREAM_SIGNALING_OF_ACTIVATED_FGFR1	6	6	0	0.1	0	0	1	1
REACTOME_DOWNSTREAM_SIGNALING_OF_ACTIVATED_FGFR2	6	6	0	0.1	0	0	1	1
REACTOME_DOWNSTREAM_SIGNALING_OF_ACTIVATED_FGFR3	6	6	0	0.1	0	0	1	1
REACTOME_DOWNSTREAM_SIGNALING_OF_ACTIVATED_FGFR4	6	6	0	0.1	0	0	1	1
REACTOME_NEGATIVE_REGULATION_OF_FGFR1_SIGNALING	8	8	0	0.2	0	0	1	1
REACTOME_NEGATIVE_REGULATION_OF_FGFR2_SIGNALING	8	8	0	0.2	0	0	1	1
REACTOME_NEGATIVE_REGULATION_OF_FGFR3_SIGNALING	8	8	0	0.2	0	0	1	1
REACTOME_NEGATIVE_REGULATION_OF_FGFR4_SIGNALING	8	8	0	0.2	0	0	1	1
REACTOME_SIGNALING_BY_FGFR1	14	14	0	0.3	0	0	1	1
REACTOME_SIGNALING_BY_FGFR2	22	22	0	0.5	0	0	1	1
REACTOME_SIGNALING_BY_FGFR3	12	12	0	0.3	0	0	1	1
REACTOME_SIGNALING_BY_FGFR4	12	12	0	0.3	0	0	1	1
REACTOME_SIGNALING_BY_FGFR2_IN_DISEASE	9	9	0	0.2	0	0	1	1
REACTOME_SIGNALING_BY_FGFR4_IN_DISEASE	4	4	0	0.1	0	0	1	1
REACTOME_SIGNALING_BY_FGFR1_IN_DISEASE	17	17	0	0.4	0	0	1	1
REACTOME_REGULATION_OF_RAS_BY_GAPS	22	22	0	0.5	0	0	1	1
REACTOME_DISEASES_OF_SIGNAL_TRANSDUCTION_BY_GROWTH_FACTOR_RECEPTORS_AND_SECOND_MESSENGERS	143	143	0	3.5	0	0	1	1
REACTOME_RHO_GTPASES_ACTIVATE_WASPS_AND_WAVES	14	14	0	0.3	0	0	1	1
REACTOME_TNFR2_NON_CANONICAL_NF_KB_PATHWAY	18	18	0	0.4	0	0	1	1
REACTOME_RHO_GTPASES_ACTIVATE_NADPH_OXIDASES	8	8	0	0.2	0	0	1	1
REACTOME_DISEASES_OF_METABOLISM	14	14	0	0.3	0	0	1	1
REACTOME_RAF_ACTIVATION	17	17	0	0.4	0	0	1	1
REACTOME_MAP2K_AND_MAPK_ACTIVATION	16	16	0	0.4	0	0	1	1
REACTOME_CONSTITUTIVE_SIGNALING_BY_AKT1_E17K_IN_CANCER	18	18	0	0.4	0	0	1	1
REACTOME_NEGATIVE_FEEDBACK_REGULATION_OF_MAPK_PATHWAY	4	4	0	0.1	0	0	1	1
REACTOME_NEGATIVE_REGULATION_OF_MAPK_PATHWAY	15	15	0	0.4	0	0	1	1
REACTOME_DEFECTIVE_CFTR_CAUSES_CYSTIC_FIBROSIS	16	16	0	0.4	0	0	1	1
REACTOME_MAPK_FAMILY_SIGNALING_CASCADES	98	98	0	2.4	0	0	1	1
REACTOME_MAPK6_MAPK4_SIGNALING	34	34	0	0.8	0	0	1	1
REACTOME_DEUBIQUITINATION	112	112	0	2.8	0	0	1	1
REACTOME_UCH_PROTEINASES	38	38	0	0.9	0	0	1	1
REACTOME_JOSEPHIN_DOMAIN_DUBS	5	5	0	0.1	0	0	1	1
REACTOME_UB_SPECIFIC_PROCESSING_PROTEASES	66	66	0	1.6	0	0	1	1
REACTOME_OVARIAN_TUMOR_DOMAIN_PROTEASES	17	17	0	0.4	0	0	1	1
REACTOME_METALLOPROTEASE_DUBS	10	10	0	0.2	0	0	1	1
REACTOME_SENSING_OF_DNA_DOUBLE_STRAND_BREAKS	6	6	0	0.1	0	0	1	1
REACTOME_CARGO_CONCENTRATION_IN_THE_ER	4	4	0	0.1	0	0	1	1
REACTOME_DNA_DAMAGE_RECOGNITION_IN_GG_NER	23	23	0	0.6	0	0	1	1
REACTOME_INFLAMMASOMES	4	4	0	0.1	0	0	1	1
REACTOME_FORMATION_OF_TC_NER_PRE_INCISION_COMPLEX	19	19	0	0.5	0	0	1	1
REACTOME_TRNA_MODIFICATION_IN_THE_NUCLEUS_AND_CYTOSOL	18	18	0	0.4	0	0	1	1
REACTOME_INTERLEUKIN_6_FAMILY_SIGNALING	4	4	0	0.1	0	0	1	1
REACTOME_INTERLEUKIN_4_AND_INTERLEUKIN_13_SIGNALING	20	20	0	0.5	0	0	1	1
REACTOME_TP53_REGULATES_TRANSCRIPTION_OF_CELL_CYCLE_GENES	19	19	0	0.5	0	0	1	1
REACTOME_NEUREXINS_AND_NEUROLIGINS	25	25	0	0.6	0	0	1	1
REACTOME_PROTEIN_PROTEIN_INTERACTIONS_AT_SYNAPSES	33	33	0	0.8	0	0	1	1
REACTOME_NEUTROPHIL_DEGRANULATION	97	97	0	2.4	0	0	1	1
REACTOME_SIGNALING_BY_MODERATE_KINASE_ACTIVITY_BRAF_MUTANTS	22	22	0	0.5	0	0	1	1
REACTOME_SIGNALING_BY_BRAF_AND_RAF_FUSIONS	33	33	0	0.8	0	0	1	1
REACTOME_ONCOGENIC_MAPK_SIGNALING	42	42	0	1	0	0	1	1
REACTOME_TP53_REGULATES_TRANSCRIPTION_OF_GENES_INVOLVED_IN_CYTOCHROME_C_RELEASE	7	7	0	0.2	0	0	1	1
REACTOME_TP53_REGULATES_TRANSCRIPTION_OF_SEVERAL_ADDITIONAL_CELL_DEATH_GENES_WHOSE_SPECIFIC_ROLES_IN_P53_DEPENDENT_APOPTOSIS_REMAIN_UNCERTAIN	5	5	0	0.1	0	0	1	1
REACTOME_FGFR2_ALTERNATIVE_SPLICING	10	10	0	0.2	0	0	1	1
REACTOME_TP53_REGULATES_TRANSCRIPTION_OF_GENES_INVOLVED_IN_G2_CELL_CYCLE_ARREST	7	7	0	0.2	0	0	1	1
REACTOME_TP53_REGULATES_TRANSCRIPTION_OF_ADDITIONAL_CELL_CYCLE_GENES_WHOSE_EXACT_ROLE_IN_THE_P53_PATHWAY_REMAIN_UNCERTAIN	7	7	0	0.2	0	0	1	1
REACTOME_TP53_REGULATES_TRANSCRIPTION_OF_GENES_INVOLVED_IN_G1_CELL_CYCLE_ARREST	8	8	0	0.2	0	0	1	1
REACTOME_REGULATION_OF_TP53_ACTIVITY_THROUGH_ASSOCIATION_WITH_CO_FACTORS	7	7	0	0.2	0	0	1	1
REACTOME_REGULATION_OF_TP53_ACTIVITY_THROUGH_METHYLATION	9	9	0	0.2	0	0	1	1
REACTOME_KERATINIZATION	6	6	0	0.1	0	0	1	1
REACTOME_REGULATION_OF_TP53_EXPRESSION_AND_DEGRADATION	19	19	0	0.5	0	0	1	1
REACTOME_SIGNALING_BY_MET	21	21	0	0.5	0	0	1	1
REACTOME_NEGATIVE_REGULATION_OF_MET_ACTIVITY	8	8	0	0.2	0	0	1	1
REACTOME_RNA_POLYMERASE_II_TRANSCRIBES_SNRNA_GENES	34	34	0	0.8	0	0	1	1
REACTOME_COPI_MEDIATED_ANTEROGRADE_TRANSPORT	32	32	0	0.8	0	0	1	1
REACTOME_FORMATION_OF_THE_CORNIFIED_ENVELOPE	6	6	0	0.1	0	0	1	1
REACTOME_COPI_DEPENDENT_GOLGI_TO_ER_RETROGRADE_TRAFFIC	40	40	0	1	0	0	1	1
REACTOME_COPI_INDEPENDENT_GOLGI_TO_ER_RETROGRADE_TRAFFIC	13	13	0	0.3	0	0	1	1
REACTOME_INTRA_GOLGI_TRAFFIC	9	9	0	0.2	0	0	1	1
REACTOME_RETROGRADE_TRANSPORT_AT_THE_TRANS_GOLGI_NETWORK	17	17	0	0.4	0	0	1	1
REACTOME_INTRA_GOLGI_AND_RETROGRADE_GOLGI_TO_ER_TRAFFIC	70	70	0	1.7	0	0	1	1
REACTOME_PI5P_REGULATES_TP53_ACETYLATION	4	4	0	0.1	0	0	1	1
REACTOME_COOPERATION_OF_PDCL_PHLP1_AND_TRIC_CCT_IN_G_PROTEIN_BETA_FOLDING	5	5	0	0.1	0	0	1	1
REACTOME_MITOTIC_PROPHASE	53	53	0	1.3	0	0	1	1
REACTOME_MITOTIC_TELOPHASE_CYTOKINESIS	11	11	0	0.3	0	0	1	1
REACTOME_ORC1_REMOVAL_FROM_CHROMATIN	27	27	0	0.7	0	0	1	1
REACTOME_SWITCHING_OF_ORIGINS_TO_A_POST_REPLICATIVE_STATE	37	37	0	0.9	0	0	1	1
REACTOME_POLYMERASE_SWITCHING	6	6	0	0.1	0	0	1	1
REACTOME_G1_S_SPECIFIC_TRANSCRIPTION	17	17	0	0.4	0	0	1	1
REACTOME_CYCLIN_A_B1_B2_ASSOCIATED_EVENTS_DURING_G2_M_TRANSITION	10	10	0	0.2	0	0	1	1
REACTOME_STABILIZATION_OF_P53	21	21	0	0.5	0	0	1	1
REACTOME_G1_S_DNA_DAMAGE_CHECKPOINTS	28	28	0	0.7	0	0	1	1
REACTOME_CYCLIN_A_CDK2_ASSOCIATED_EVENTS_AT_S_PHASE_ENTRY	38	38	0	0.9	0	0	1	1
REACTOME_GLYCOLYSIS	37	37	0	0.9	0	0	1	1
REACTOME_GLYCOGEN_BREAKDOWN_GLYCOGENOLYSIS_	4	4	0	0.1	0	0	1	1
REACTOME_GLUCONEOGENESIS	8	8	0	0.2	0	0	1	1
REACTOME_PYRUVATE_METABOLISM	7	7	0	0.2	0	0	1	1
REACTOME_GLUCOSE_METABOLISM	38	38	0	0.9	0	0	1	1
REACTOME_METABOLISM_OF_AMINO_ACIDS_AND_DERIVATIVES	67	67	0	1.7	0	0	1	1
REACTOME_PENTOSE_PHOSPHATE_PATHWAY	4	4	0	0.1	0	0	1	1
REACTOME_METABOLISM_OF_CARBOHYDRATES	51	51	0	1.3	0	0	1	1
REACTOME_PYRUVATE_METABOLISM_AND_CITRIC_ACID_TCA_CYCLE	8	8	0	0.2	0	0	1	1
REACTOME_MRNA_CAPPING	11	11	0	0.3	0	0	1	1
REACTOME_MRNA_SPLICING_MINOR_PATHWAY	20	20	0	0.5	0	0	1	1
REACTOME_EUKARYOTIC_TRANSLATION_INITIATION	49	49	0	1.2	0	0	1	1
REACTOME_ACTIVATION_OF_THE_MRNA_UPON_BINDING_OF_THE_CAP_BINDING_COMPLEX_AND_EIFS_AND_SUBSEQUENT_BINDING_TO_43S	23	23	0	0.6	0	0	1	1
REACTOME_RECYCLING_OF_EIF2_GDP	4	4	0	0.1	0	0	1	1
REACTOME_TRANSLATION	78	78	0	1.9	0	0	1	1
REACTOME_RNA_POLYMERASE_I_TRANSCRIPTION_INITIATION	24	24	0	0.6	0	0	1	1
REACTOME_RNA_POLYMERASE_I_PROMOTER_ESCAPE	16	16	0	0.4	0	0	1	1
REACTOME_RNA_POLYMERASE_III_CHAIN_ELONGATION	4	4	0	0.1	0	0	1	1
REACTOME_PURINE_RIBONUCLEOSIDE_MONOPHOSPHATE_BIOSYNTHESIS	4	4	0	0.1	0	0	1	1
REACTOME_RNA_POLYMERASE_I_TRANSCRIPTION_TERMINATION	10	10	0	0.2	0	0	1	1
REACTOME_RNA_POLYMERASE_I_TRANSCRIPTION	32	32	0	0.8	0	0	1	1
REACTOME_DEATH_RECEPTOR_SIGNALLING	57	57	0	1.4	0	0	1	1
REACTOME_DNA_DAMAGE_REVERSAL	5	5	0	0.1	0	0	1	1
REACTOME_RNA_POLYMERASE_III_TRANSCRIPTION_TERMINATION	8	8	0	0.2	0	0	1	1
REACTOME_RNA_POLYMERASE_III_TRANSCRIPTION	19	19	0	0.5	0	0	1	1
REACTOME_SIGNAL_ATTENUATION	7	7	0	0.2	0	0	1	1
REACTOME_INSULIN_RECEPTOR_SIGNALLING_CASCADE	16	16	0	0.4	0	0	1	1
REACTOME_SIGNALING_BY_INSULIN_RECEPTOR	17	17	0	0.4	0	0	1	1
REACTOME_CHK1_CHK2_CDS1_MEDIATED_INACTIVATION_OF_CYCLIN_B_CDK1_COMPLEX	7	7	0	0.2	0	0	1	1
REACTOME_FATTY_ACYL_COA_BIOSYNTHESIS	6	6	0	0.1	0	0	1	1
REACTOME_APOPTOTIC_EXECUTION_PHASE	32	32	0	0.8	0	0	1	1
REACTOME_TNF_SIGNALING	19	19	0	0.5	0	0	1	1
REACTOME_PLATELET_ACTIVATION_SIGNALING_AND_AGGREGATION	47	47	0	1.2	0	0	1	1
REACTOME_RESPONSE_TO_ELEVATED_PLATELET_CYTOSOLIC_CA2_	21	21	0	0.5	0	0	1	1
REACTOME_PLATELET_AGGREGATION_PLUG_FORMATION_	10	10	0	0.2	0	0	1	1
REACTOME_RNA_POLYMERASE_III_TRANSCRIPTION_INITIATION_FROM_TYPE_1_PROMOTER	12	12	0	0.3	0	0	1	1
REACTOME_RNA_POLYMERASE_III_TRANSCRIPTION_INITIATION_FROM_TYPE_3_PROMOTER	8	8	0	0.2	0	0	1	1
REACTOME_PROCESSING_OF_INTRONLESS_PRE_MRNAS	16	16	0	0.4	0	0	1	1
REACTOME_THE_NLRP3_INFLAMMASOME	4	4	0	0.1	0	0	1	1
REACTOME_REGULATION_OF_IFNG_SIGNALING	5	5	0	0.1	0	0	1	1
REACTOME_GASTRIN_CREB_SIGNALLING_PATHWAY_VIA_PKC_AND_MAPK	9	9	0	0.2	0	0	1	1
REACTOME_SIGNALING_BY_PTK6	18	18	0	0.4	0	0	1	1
REACTOME_PTK6_REGULATES_RTKS_AND_THEIR_EFFECTORS_AKT1_AND_DOK1	4	4	0	0.1	0	0	1	1
REACTOME_PTK6_REGULATES_CELL_CYCLE	4	4	0	0.1	0	0	1	1
REACTOME_SIGNALING_BY_FGFR2_IIIA_TM	5	5	0	0.1	0	0	1	1
REACTOME_THE_ROLE_OF_GTSE1_IN_G2_M_PROGRESSION_AFTER_G2_CHECKPOINT	23	23	0	0.6	0	0	1	1
REACTOME_RET_SIGNALING	17	17	0	0.4	0	0	1	1
REACTOME_TRANSCRIPTIONAL_REGULATION_BY_VENTX	18	18	0	0.4	0	0	1	1
REACTOME_TBC_RABGAPS	22	22	0	0.5	0	0	1	1
REACTOME_AURKA_ACTIVATION_BY_TPX2	39	39	0	1	0	0	1	1
REACTOME_INTERLEUKIN_20_FAMILY_SIGNALING	5	5	0	0.1	0	0	1	1
REACTOME_GOLGI_TO_ER_RETROGRADE_TRANSPORT	50	50	0	1.2	0	0	1	1
REACTOME_CARGO_RECOGNITION_FOR_CLATHRIN_MEDIATED_ENDOCYTOSIS	39	39	0	1	0	0	1	1
REACTOME_CLATHRIN_MEDIATED_ENDOCYTOSIS	62	62	0	1.5	0	0	1	1
REACTOME_DOWNREGULATION_OF_ERBB2_SIGNALING	10	10	0	0.2	0	0	1	1
REACTOME_TRANSCRIPTIONAL_REGULATION_BY_THE_AP_2_TFAP2_FAMILY_OF_TRANSCRIPTION_FACTORS	18	18	0	0.4	0	0	1	1
REACTOME_SYNTHESIS_OF_ACTIVE_UBIQUITIN_ROLES_OF_E1_AND_E2_ENZYMES	12	12	0	0.3	0	0	1	1
REACTOME_NEGATIVE_REGULATION_OF_ACTIVITY_OF_TFAP2_AP_2_FAMILY_TRANSCRIPTION_FACTORS	5	5	0	0.1	0	0	1	1
REACTOME_ACTIVATION_OF_THE_TFAP2_AP_2_FAMILY_OF_TRANSCRIPTION_FACTORS	5	5	0	0.1	0	0	1	1
REACTOME_TFAP2_AP_2_FAMILY_REGULATES_TRANSCRIPTION_OF_GROWTH_FACTORS_AND_THEIR_RECEPTORS	4	4	0	0.1	0	0	1	1
REACTOME_TFAP2A_ACTS_AS_A_TRANSCRIPTIONAL_REPRESSOR_DURING_RETINOIC_ACID_INDUCED_CELL_DIFFERENTIATION	4	4	0	0.1	0	0	1	1
REACTOME_RAB_GERANYLGERANYLATION	18	18	0	0.4	0	0	1	1
REACTOME_INLB_MEDIATED_ENTRY_OF_LISTERIA_MONOCYTOGENES_INTO_HOST_CELL	6	6	0	0.1	0	0	1	1
REACTOME_MET_ACTIVATES_RAP1_AND_RAC1	4	4	0	0.1	0	0	1	1
REACTOME_MET_PROMOTES_CELL_MOTILITY	8	8	0	0.2	0	0	1	1
REACTOME_RAB_GEFS_EXCHANGE_GTP_FOR_GDP_ON_RABS	44	44	0	1.1	0	0	1	1
REACTOME_LISTERIA_MONOCYTOGENES_ENTRY_INTO_HOST_CELLS	10	10	0	0.2	0	0	1	1
REACTOME_INLA_MEDIATED_ENTRY_OF_LISTERIA_MONOCYTOGENES_INTO_HOST_CELLS	4	4	0	0.1	0	0	1	1
REACTOME_PROTEIN_METHYLATION	7	7	0	0.2	0	0	1	1
REACTOME_TRANSCRIPTIONAL_REGULATION_BY_RUNX3	30	30	0	0.7	0	0	1	1
REACTOME_TRANSCRIPTIONAL_REGULATION_BY_RUNX2	37	37	0	0.9	0	0	1	1
REACTOME_GABA_SYNTHESIS_RELEASE_REUPTAKE_AND_DEGRADATION	6	6	0	0.1	0	0	1	1
REACTOME_RECEPTOR_MEDIATED_MITOPHAGY	4	4	0	0.1	0	0	1	1
REACTOME_RUNX1_REGULATES_GENES_INVOLVED_IN_MEGAKARYOCYTE_DIFFERENTIATION_AND_PLATELET_FUNCTION	23	23	0	0.6	0	0	1	1
REACTOME_ARYL_HYDROCARBON_RECEPTOR_SIGNALLING	4	4	0	0.1	0	0	1	1
REACTOME_ESR_MEDIATED_SIGNALING	73	73	0	1.8	0	0	1	1
REACTOME_RUNX1_REGULATES_TRANSCRIPTION_OF_GENES_INVOLVED_IN_DIFFERENTIATION_OF_HSCS	29	29	0	0.7	0	0	1	1
REACTOME_RUNX1_INTERACTS_WITH_CO_FACTORS_WHOSE_PRECISE_EFFECT_ON_RUNX1_TARGETS_IS_NOT_KNOWN	21	21	0	0.5	0	0	1	1
REACTOME_REGULATION_OF_RUNX2_EXPRESSION_AND_ACTIVITY	21	21	0	0.5	0	0	1	1
REACTOME_RUNX2_REGULATES_OSTEOBLAST_DIFFERENTIATION	6	6	0	0.1	0	0	1	1
REACTOME_RUNX2_REGULATES_BONE_DEVELOPMENT	9	9	0	0.2	0	0	1	1
REACTOME_RUNX3_REGULATES_NOTCH_SIGNALING	4	4	0	0.1	0	0	1	1
REACTOME_REGULATION_OF_RUNX3_EXPRESSION_AND_ACTIVITY	16	16	0	0.4	0	0	1	1
REACTOME_REGULATION_OF_PTEN_MRNA_TRANSLATION	4	4	0	0.1	0	0	1	1
REACTOME_REGULATION_OF_PTEN_GENE_TRANSCRIPTION	38	38	0	0.9	0	0	1	1
REACTOME_REGULATION_OF_PTEN_STABILITY_AND_ACTIVITY	22	22	0	0.5	0	0	1	1
REACTOME_MITOCHONDRIAL_CALCIUM_ION_TRANSPORT	5	5	0	0.1	0	0	1	1
REACTOME_CRISTAE_FORMATION	6	6	0	0.1	0	0	1	1
REACTOME_GENE_AND_PROTEIN_EXPRESSION_BY_JAK_STAT_SIGNALING_AFTER_INTERLEUKIN_12_STIMULATION	13	13	0	0.3	0	0	1	1
REACTOME_NEDDYLATION	53	53	0	1.3	0	0	1	1
REACTOME_RUNX3_REGULATES_P14_ARF	4	4	0	0.1	0	0	1	1
REACTOME_CARBOXYTERMINAL_POST_TRANSLATIONAL_MODIFICATIONS_OF_TUBULIN	5	5	0	0.1	0	0	1	1
REACTOME_NUCLEOBASE_BIOSYNTHESIS	5	5	0	0.1	0	0	1	1
REACTOME_METABOLISM_OF_STEROIDS	31	31	0	0.8	0	0	1	1
REACTOME_PLASMA_LIPOPROTEIN_CLEARANCE	4	4	0	0.1	0	0	1	1
REACTOME_FATTY_ACID_METABOLISM	13	13	0	0.3	0	0	1	1
REACTOME_METABOLISM_OF_COFACTORS	4	4	0	0.1	0	0	1	1
REACTOME_TRIGLYCERIDE_METABOLISM	7	7	0	0.2	0	0	1	1
REACTOME_GLYCOGEN_METABOLISM	6	6	0	0.1	0	0	1	1
REACTOME_INTERLEUKIN_15_SIGNALING	6	6	0	0.1	0	0	1	1
REACTOME_TRANSCRIPTIONAL_REGULATION_BY_MECP2	22	22	0	0.5	0	0	1	1
REACTOME_LOSS_OF_FUNCTION_OF_MECP2_IN_RETT_SYNDROME	7	7	0	0.2	0	0	1	1
REACTOME_SIGNALING_BY_NTRK2_TRKB_	11	11	0	0.3	0	0	1	1
REACTOME_SIGNALING_BY_ERYTHROPOIETIN	10	10	0	0.2	0	0	1	1
REACTOME_SIGNALING_BY_NUCLEAR_RECEPTORS	86	86	0	2.1	0	0	1	1
REACTOME_SIGNALING_BY_RECEPTOR_TYROSINE_KINASES	144	144	0	3.6	0	0	1	1
REACTOME_SIGNALING_BY_TGFB_FAMILY_MEMBERS	34	34	0	0.8	0	0	1	1
REACTOME_RAB_REGULATION_OF_TRAFFICKING	59	59	0	1.5	0	0	1	1
REACTOME_INTERLEUKIN_37_SIGNALING	4	4	0	0.1	0	0	1	1
REACTOME_EXTRA_NUCLEAR_ESTROGEN_SIGNALING	22	22	0	0.5	0	0	1	1
REACTOME_CALNEXIN_CALRETICULIN_CYCLE	4	4	0	0.1	0	0	1	1
REACTOME_ROBO_RECEPTORS_BIND_AKAP5	4	4	0	0.1	0	0	1	1
REACTOME_SIGNALING_BY_NOTCH3	14	14	0	0.3	0	0	1	1
REACTOME_NOTCH3_ACTIVATION_AND_TRANSMISSION_OF_SIGNAL_TO_THE_NUCLEUS	8	8	0	0.2	0	0	1	1
REACTOME_NOTCH3_INTRACELLULAR_DOMAIN_REGULATES_TRANSCRIPTION	6	6	0	0.1	0	0	1	1
REACTOME_SIGNALING_BY_NOTCH4	22	22	0	0.5	0	0	1	1
REACTOME_NOTCH4_INTRACELLULAR_DOMAIN_REGULATES_TRANSCRIPTION	5	5	0	0.1	0	0	1	1
REACTOME_ESTROGEN_DEPENDENT_GENE_EXPRESSION	52	52	0	1.3	0	0	1	1
REACTOME_INTERLEUKIN_12_SIGNALING	14	14	0	0.3	0	0	1	1
REACTOME_INTERLEUKIN_1_SIGNALING	28	28	0	0.7	0	0	1	1
REACTOME_REGULATION_OF_MECP2_EXPRESSION_AND_ACTIVITY	17	17	0	0.4	0	0	1	1
REACTOME_MECP2_REGULATES_NEURONAL_RECEPTORS_AND_CHANNELS	8	8	0	0.2	0	0	1	1
REACTOME_MECP2_REGULATES_TRANSCRIPTION_OF_NEURONAL_LIGANDS	4	4	0	0.1	0	0	1	1
REACTOME_NR1H2_AND_NR1H3_MEDIATED_SIGNALING	16	16	0	0.4	0	0	1	1
REACTOME_ERYTHROPOIETIN_ACTIVATES_STAT5	4	4	0	0.1	0	0	1	1
REACTOME_ERYTHROPOIETIN_ACTIVATES_RAS	6	6	0	0.1	0	0	1	1
REACTOME_NR1H3_NR1H2_REGULATE_GENE_EXPRESSION_LINKED_TO_CHOLESTEROL_TRANSPORT_AND_EFFLUX	13	13	0	0.3	0	0	1	1
REACTOME_NGF_STIMULATED_TRANSCRIPTION	18	18	0	0.4	0	0	1	1
REACTOME_SIGNALING_BY_NTRK3_TRKC_	5	5	0	0.1	0	0	1	1
REACTOME_INTERFERON_ALPHA_BETA_SIGNALING	8	8	0	0.2	0	0	1	1
REACTOME_REGULATION_OF_SIGNALING_BY_CBL	5	5	0	0.1	0	0	1	1
REACTOME_REGULATION_OF_IFNA_SIGNALING	5	5	0	0.1	0	0	1	1
REACTOME_ENDOSOMAL_SORTING_COMPLEX_REQUIRED_FOR_TRANSPORT_ESCRT_	13	13	0	0.3	0	0	1	1
REACTOME_IRON_UPTAKE_AND_TRANSPORT	7	7	0	0.2	0	0	1	1
REACTOME_TRAF3_DEPENDENT_IRF_ACTIVATION_PATHWAY	6	6	0	0.1	0	0	1	1
REACTOME_TRAF6_MEDIATED_IRF7_ACTIVATION	6	6	0	0.1	0	0	1	1
REACTOME_TRAF6_MEDIATED_NF_KB_ACTIVATION	8	8	0	0.2	0	0	1	1
REACTOME_NF_KB_ACTIVATION_THROUGH_FADD_RIP_1_PATHWAY_MEDIATED_BY_CASPASE_8_AND_10	5	5	0	0.1	0	0	1	1
REACTOME_NEGATIVE_REGULATORS_OF_DDX58_IFIH1_SIGNALING	9	9	0	0.2	0	0	1	1
REACTOME_ION_TRANSPORT_BY_P_TYPE_ATPASES	13	13	0	0.3	0	0	1	1
REACTOME_ACTIVATION_OF_IRF3_IRF7_MEDIATED_BY_TBK1_IKK_EPSILON	5	5	0	0.1	0	0	1	1
REACTOME_TRAF6_MEDIATED_INDUCTION_OF_TAK1_COMPLEX_WITHIN_TLR4_COMPLEX	4	4	0	0.1	0	0	1	1
REACTOME_TRANSPORT_TO_THE_GOLGI_AND_SUBSEQUENT_MODIFICATION	49	49	0	1.2	0	0	1	1
REACTOME_CLASS_I_PEROXISOMAL_MEMBRANE_PROTEIN_IMPORT	4	4	0	0.1	0	0	1	1
REACTOME_NEGATIVE_REGULATION_OF_NOTCH4_SIGNALING	15	15	0	0.4	0	0	1	1
REACTOME_FLT3_SIGNALING	87	87	0	2.1	0	0	1	1
REACTOME_PROTEIN_LOCALIZATION	23	23	0	0.6	0	0	1	1
REACTOME_INSERTION_OF_TAIL_ANCHORED_PROTEINS_INTO_THE_ENDOPLASMIC_RETICULUM_MEMBRANE	8	8	0	0.2	0	0	1	1
REACTOME_ASSEMBLY_AND_CELL_SURFACE_PRESENTATION_OF_NMDA_RECEPTORS	12	12	0	0.3	0	0	1	1
REACTOME_HCMV_LATE_EVENTS	35	35	0	0.9	0	0	1	1
REACTOME_AUTOPHAGY	59	59	0	1.5	0	0	1	1
REACTOME_LIPOPHAGY	5	5	0	0.1	0	0	1	1
REACTOME_CHAPERONE_MEDIATED_AUTOPHAGY	9	9	0	0.2	0	0	1	1
REACTOME_FOXO_MEDIATED_TRANSCRIPTION	19	19	0	0.5	0	0	1	1
REACTOME_REGULATION_OF_LOCALIZATION_OF_FOXO_TRANSCRIPTION_FACTORS	6	6	0	0.1	0	0	1	1
REACTOME_FOXO_MEDIATED_TRANSCRIPTION_OF_CELL_DEATH_GENES	6	6	0	0.1	0	0	1	1
REACTOME_FOXO_MEDIATED_TRANSCRIPTION_OF_OXIDATIVE_STRESS_METABOLIC_AND_NEURONAL_GENES	5	5	0	0.1	0	0	1	1
REACTOME_LATE_ENDOSOMAL_MICROAUTOPHAGY	15	15	0	0.4	0	0	1	1
REACTOME_POSTMITOTIC_NUCLEAR_PORE_COMPLEX_NPC_REFORMATION	17	17	0	0.4	0	0	1	1
REACTOME_NEGATIVE_REGULATION_OF_NMDA_RECEPTOR_MEDIATED_NEURONAL_TRANSMISSION	10	10	0	0.2	0	0	1	1
REACTOME_REGULATION_OF_FOXO_TRANSCRIPTIONAL_ACTIVITY_BY_ACETYLATION	4	4	0	0.1	0	0	1	1
REACTOME_FOXO_MEDIATED_TRANSCRIPTION_OF_CELL_CYCLE_GENES	4	4	0	0.1	0	0	1	1
REACTOME_ACTIVATION_OF_RAC1_DOWNSTREAM_OF_NMDARS	6	6	0	0.1	0	0	1	1
REACTOME_ACTIVATION_OF_AMPK_DOWNSTREAM_OF_NMDARS	10	10	0	0.2	0	0	1	1
REACTOME_EGR2_AND_SOX10_MEDIATED_INITIATION_OF_SCHWANN_CELL_MYELINATION	6	6	0	0.1	0	0	1	1
REACTOME_LONG_TERM_POTENTIATION	9	9	0	0.2	0	0	1	1
REACTOME_NR1H2_NR1H3_REGULATE_GENE_EXPRESSION_TO_CONTROL_BILE_ACID_HOMEOSTASIS	5	5	0	0.1	0	0	1	1
REACTOME_RESPONSE_OF_EIF2AK4_GCN2_TO_AMINO_ACID_DEFICIENCY	38	38	0	0.9	0	0	1	1
REACTOME_CONSTITUTIVE_SIGNALING_BY_OVEREXPRESSED_ERBB2	5	5	0	0.1	0	0	1	1
REACTOME_REGULATION_OF_GLYCOLYSIS_BY_FRUCTOSE_2_6_BISPHOSPHATE_METABOLISM	4	4	0	0.1	0	0	1	1
REACTOME_ESTROGEN_DEPENDENT_NUCLEAR_EVENTS_DOWNSTREAM_OF_ESR_MEMBRANE_SIGNALING	14	14	0	0.3	0	0	1	1
REACTOME_SUPPRESSION_OF_APOPTOSIS	5	5	0	0.1	0	0	1	1
REACTOME_INFECTION_WITH_MYCOBACTERIUM_TUBERCULOSIS	10	10	0	0.2	0	0	1	1
REACTOME_RESPONSE_OF_MTB_TO_PHAGOCYTOSIS	10	10	0	0.2	0	0	1	1
REACTOME_AMINO_ACIDS_REGULATE_MTORC1	15	15	0	0.4	0	0	1	1
REACTOME_STAT5_ACTIVATION	4	4	0	0.1	0	0	1	1
REACTOME_DISEASES_OF_PROGRAMMED_CELL_DEATH	14	14	0	0.3	0	0	1	1
REACTOME_AGGREPHAGY	15	15	0	0.4	0	0	1	1
REACTOME_RESPONSE_OF_EIF2AK1_HRI_TO_HEME_DEFICIENCY	4	4	0	0.1	0	0	1	1
REACTOME_LEISHMANIA_INFECTION	42	42	0	1	0	0	1	1
REACTOME_SIGNALING_BY_MRAS_COMPLEX_MUTANTS	4	4	0	0.1	0	0	1	1
REACTOME_ADORA2B_MEDIATED_ANTI_INFLAMMATORY_CYTOKINES_PRODUCTION	8	8	0	0.2	0	0	1	1
REACTOME_PURINERGIC_SIGNALING_IN_LEISHMANIASIS_INFECTION	4	4	0	0.1	0	0	1	1
REACTOME_ANTI_INFLAMMATORY_RESPONSE_FAVOURING_LEISHMANIA_PARASITE_INFECTION	17	17	0	0.4	0	0	1	1
REACTOME_SELECTIVE_AUTOPHAGY	30	30	0	0.7	0	0	1	1
REACTOME_FCGR3A_MEDIATED_IL10_SYNTHESIS	12	12	0	0.3	0	0	1	1
REACTOME_PARASITE_INFECTION	21	21	0	0.5	0	0	1	1
REACTOME_KILLING_MECHANISMS	4	4	0	0.1	0	0	1	1
REACTOME_SIGNALING_BY_ERBB2_ECD_MUTANTS	7	7	0	0.2	0	0	1	1
REACTOME_SEALING_OF_THE_NUCLEAR_ENVELOPE_NE_BY_ESCRT_III	10	10	0	0.2	0	0	1	1
REACTOME_SIGNALING_BY_KIT_IN_DISEASE	7	7	0	0.2	0	0	1	1
REACTOME_INHIBITION_OF_DNA_RECOMBINATION_AT_TELOMERE	13	13	0	0.3	0	0	1	1
REACTOME_SIGNALING_BY_PDGFR_IN_DISEASE	6	6	0	0.1	0	0	1	1
REACTOME_DISEASES_OF_DNA_REPAIR	5	5	0	0.1	0	0	1	1
REACTOME_SARS_COV_1_INFECTION	15	15	0	0.4	0	0	1	1
REACTOME_POTENTIAL_THERAPEUTICS_FOR_SARS	13	13	0	0.3	0	0	1	1
REACTOME_TRANSLATION_OF_REPLICASE_AND_ASSEMBLY_OF_THE_REPLICATION_TRANSCRIPTION_COMPLEX	7	7	0	0.2	0	0	1	1
REACTOME_SARS_COV_INFECTIONS	28	28	0	0.7	0	0	1	1
REACTOME_GENOME_REPLICATION_AND_TRANSCRIPTION	5	5	0	0.1	0	0	1	1
REACTOME_ABERRANT_REGULATION_OF_MITOTIC_EXIT_IN_CANCER_DUE_TO_RB1_DEFECTS	10	10	0	0.2	0	0	1	1
REACTOME_AMYLOID_FIBER_FORMATION	6	6	0	0.1	0	0	1	1
REACTOME_GABA_RECEPTOR_ACTIVATION	5	5	0	0.1	0	0	1	1
REACTOME_GROWTH_HORMONE_RECEPTOR_SIGNALING	11	11	0	0.3	0	0	1	1
REACTOME_ANTIGEN_PROCESSING_UBIQUITINATION_PROTEASOME_DEGRADATION	91	91	0	2.2	0	0	1	1
REACTOME_CLASS_I_MHC_MEDIATED_ANTIGEN_PROCESSING_PRESENTATION	99	99	0	2.4	0	0	1	1
REACTOME_KINESINS	27	27	0	0.7	0	0	1	1
REACTOME_FACTORS_INVOLVED_IN_MEGAKARYOCYTE_DEVELOPMENT_AND_PLATELET_PRODUCTION	66	66	0	1.6	0	0	1	1
REACTOME_ANTIGEN_ACTIVATES_B_CELL_RECEPTOR_BCR_LEADING_TO_GENERATION_OF_SECOND_MESSENGERS	8	8	0	0.2	0	0	1	1
REACTOME_SIGNALING_BY_THE_B_CELL_RECEPTOR_BCR_	29	29	0	0.7	0	0	1	1
REACTOME_ION_CHANNEL_TRANSPORT	36	36	0	0.9	0	0	1	1
WP_NANOPARTICLE_TRIGGERED_AUTOPHAGIC_CELL_DEATH	8	8	0	0.2	0	0	1	1
WP_CALCIUM_REGULATION_IN_THE_CARDIAC_CELL	35	35	0	0.9	0	0	1	1
WP_WHITE_FAT_CELL_DIFFERENTIATION	12	12	0	0.3	0	0	1	1
WP_EGFEGFR_SIGNALING_PATHWAY	91	91	0	2.2	0	0	1	1
WP_ANGIOPOIETIN_LIKE_PROTEIN_8_REGULATORY_PATHWAY	69	69	0	1.7	0	0	1	1
WP_OXIDATIVE_DAMAGE	10	10	0	0.2	0	0	1	1
WP_SPINAL_CORD_INJURY	21	21	0	0.5	0	0	1	1
WP_NICOTINE_ACTIVITY_ON_DOPAMINERGIC_NEURONS	4	4	0	0.1	0	0	1	1
WP_PI3KAKTMTOR_VITD3_SIGNALLING	9	9	0	0.2	0	0	1	1
WP_IL1_SIGNALING_PATHWAY	19	19	0	0.5	0	0	1	1
WP_GASTRIC_CANCER_NETWORK_1	13	13	0	0.3	0	0	1	1
WP_CYTOSINE_METHYLATION	5	5	0	0.1	0	0	1	1
WP_COPPER_HOMEOSTASIS	15	15	0	0.4	0	0	1	1
WP_KIT_RECEPTOR_SIGNALING_PATHWAY	33	33	0	0.8	0	0	1	1
WP_TGFBETA_RECEPTOR_SIGNALING	13	13	0	0.3	0	0	1	1
WP_MIRNAS_INVOLVEMENT_IN_THE_IMMUNE_RESPONSE_IN_SEPSIS	7	7	0	0.2	0	0	1	1
WP_AMYOTROPHIC_LATERAL_SCLEROSIS_ALS	12	12	0	0.3	0	0	1	1
WP_SEROTONIN_RECEPTOR_467_AND_NR3C_SIGNALING	7	7	0	0.2	0	0	1	1
WP_ID_SIGNALING_PATHWAY	5	5	0	0.1	0	0	1	1
WP_GLYCEROLIPIDS_AND_GLYCEROPHOSPHOLIPIDS	6	6	0	0.1	0	0	1	1
WP_DEVELOPMENT_AND_HETEROGENEITY_OF_THE_ILC_FAMILY	4	4	0	0.1	0	0	1	1
WP_HEMATOPOIETIC_STEM_CELL_DIFFERENTIATION	4	4	0	0.1	0	0	1	1
WP_TP53_NETWORK	6	6	0	0.1	0	0	1	1
WP_GABA_RECEPTOR_SIGNALING	5	5	0	0.1	0	0	1	1
WP_TGFB_SIGNALING_IN_THYROID_CELLS_FOR_EPITHELIALMESENCHYMAL_TRANSITION	5	5	0	0.1	0	0	1	1
WP_SUDDEN_INFANT_DEATH_SYNDROME_SIDS_SUSCEPTIBILITY_PATHWAYS	51	51	0	1.3	0	0	1	1
WP_PATHWAYS_IN_CLEAR_CELL_RENAL_CELL_CARCINOMA	41	41	0	1	0	0	1	1
WP_MIRNAS_INVOLVED_IN_DNA_DAMAGE_RESPONSE	9	9	0	0.2	0	0	1	1
WP_ZINC_HOMEOSTASIS	7	7	0	0.2	0	0	1	1
WP_BMP2WNT4FOXO1_PATHWAY_IN_HUMAN_PRIMARY_ENDOMETRIAL_STROMAL_CELL_DIFFERENTIATION	4	4	0	0.1	0	0	1	1
WP_ALZHEIMERS_DISEASE	23	23	0	0.6	0	0	1	1
WP_THYMIC_STROMAL_LYMPHOPOIETIN_TSLP_SIGNALING_PATHWAY	18	18	0	0.4	0	0	1	1
WP_IMATINIB_AND_CHRONIC_MYELOID_LEUKEMIA	7	7	0	0.2	0	0	1	1
WP_SIGNALING_OF_HEPATOCYTE_GROWTH_FACTOR_RECEPTOR	16	16	0	0.4	0	0	1	1
WP_SIGNAL_TRANSDUCTION_OF_S1P_RECEPTOR	13	13	0	0.3	0	0	1	1
WP_SELENIUM_MICRONUTRIENT_NETWORK	4	4	0	0.1	0	0	1	1
WP_EUKARYOTIC_TRANSCRIPTION_INITIATION	16	16	0	0.4	0	0	1	1
WP_WNT_SIGNALING_PATHWAY_AND_PLURIPOTENCY	27	27	0	0.7	0	0	1	1
WP_DEREGULATION_OF_RAB_AND_RAB_EFFECTOR_GENES_IN_BLADDER_CANCER	5	5	0	0.1	0	0	1	1
WP_IL5_SIGNALING_PATHWAY	21	21	0	0.5	0	0	1	1
WP_SRF_AND_MIRS_IN_SMOOTH_MUSCLE_DIFFERENTIATION_AND_PROLIFERATION	4	4	0	0.1	0	0	1	1
WP_HIF1A_AND_PPARG_REGULATION_OF_GLYCOLYSIS	4	4	0	0.1	0	0	1	1
WP_STEROL_REGULATORY_ELEMENTBINDING_PROTEINS_SREBP_SIGNALLING	29	29	0	0.7	0	0	1	1
WP_CHEMOKINE_SIGNALING_PATHWAY	35	35	0	0.9	0	0	1	1
WP_MECP2_AND_ASSOCIATED_RETT_SYNDROME	34	34	0	0.8	0	0	1	1
WP_FOCAL_ADHESION	52	52	0	1.3	0	0	1	1
WP_PRIMARY_FOCAL_SEGMENTAL_GLOMERULOSCLEROSIS_FSGS	23	23	0	0.6	0	0	1	1
WP_GLUCURONIDATION	4	4	0	0.1	0	0	1	1
WP_GENES_TARGETED_BY_MIRNAS_IN_ADIPOCYTES	4	4	0	0.1	0	0	1	1
WP_MRNA_PROCESSING	84	84	0	2.1	0	0	1	1
WP_EBV_LMP1_SIGNALING	8	8	0	0.2	0	0	1	1
WP_HEPATITIS_C_AND_HEPATOCELLULAR_CARCINOMA	14	14	0	0.3	0	0	1	1
WP_TRANSCRIPTION_FACTOR_REGULATION_IN_ADIPOGENESIS	7	7	0	0.2	0	0	1	1
WP_MIRNA_BIOGENESIS	5	5	0	0.1	0	0	1	1
WP_ELECTRON_TRANSPORT_CHAIN_OXPHOS_SYSTEM_IN_MITOCHONDRIA	4	4	0	0.1	0	0	1	1
WP_MELATONIN_METABOLISM_AND_EFFECTS	9	9	0	0.2	0	0	1	1
WP_AGERAGE_PATHWAY	22	22	0	0.5	0	0	1	1
WP_MIR5093P_ALTERATION_OF_YAP1ECM_AXIS	4	4	0	0.1	0	0	1	1
WP_TRANSLATION_FACTORS	28	28	0	0.7	0	0	1	1
WP_MIRNA_REGULATION_OF_P53_PATHWAY_IN_PROSTATE_CANCER	8	8	0	0.2	0	0	1	1
WP_G_PROTEIN_SIGNALING_PATHWAYS	29	29	0	0.7	0	0	1	1
WP_NUCLEAR_RECEPTORS_METAPATHWAY	57	57	0	1.4	0	0	1	1
WP_TCELL_ANTIGEN_RECEPTOR_TCR_PATHWAY_DURING_STAPHYLOCOCCUS_AUREUS_INFECTION	19	19	0	0.5	0	0	1	1
WP_OVERVIEW_OF_LEUKOCYTEINTRINSIC_HIPPO_PATHWAY_FUNCTIONS	7	7	0	0.2	0	0	1	1
WP_TFS_REGULATE_MIRNAS_RELATED_TO_CARDIAC_HYPERTROPHY	4	4	0	0.1	0	0	1	1
WP_TOLLLIKE_RECEPTOR_SIGNALING_PATHWAY	24	24	0	0.6	0	0	1	1
WP_INTERFERON_TYPE_I_SIGNALING_PATHWAYS	26	26	0	0.6	0	0	1	1
WP_PHOTODYNAMIC_THERAPYINDUCED_AP1_SURVIVAL_SIGNALING	19	19	0	0.5	0	0	1	1
WP_NAD_METABOLISM_SIRTUINS_AND_AGING	5	5	0	0.1	0	0	1	1
WP_FATTY_ACID_BIOSYNTHESIS	5	5	0	0.1	0	0	1	1
WP_CORTICOTROPINRELEASING_HORMONE_SIGNALING_PATHWAY	33	33	0	0.8	0	0	1	1
WP_EXERCISEINDUCED_CIRCADIAN_REGULATION	14	14	0	0.3	0	0	1	1
WP_PI3KAKTMTOR_SIGNALING_PATHWAY_AND_THERAPEUTIC_OPPORTUNITIES	16	16	0	0.4	0	0	1	1
WP_INSULIN_SIGNALLING_IN_HUMAN_ADIPOCYTES_NORMAL_CONDITION	6	6	0	0.1	0	0	1	1
WP_NEURAL_CREST_DIFFERENTIATION	26	26	0	0.6	0	0	1	1
WP_APOPTOSIS_MODULATION_BY_HSP70	10	10	0	0.2	0	0	1	1
WP_TNF_RELATED_WEAK_INDUCER_OF_APOPTOSIS_TWEAK_SIGNALING_PATHWAY	17	17	0	0.4	0	0	1	1
WP_NRF2_PATHWAY	20	20	0	0.5	0	0	1	1
WP_MAMMARY_GLAND_DEVELOPMENT_PATHWAY_PREGNANCY_AND_LACTATION_STAGE_3_OF_4	6	6	0	0.1	0	0	1	1
WP_RAC1PAK1P38MMP2_PATHWAY	25	25	0	0.6	0	0	1	1
WP_SYNAPTIC_VESICLE_PATHWAY	20	20	0	0.5	0	0	1	1
WP_PARKINSONS_DISEASE_PATHWAY	17	17	0	0.4	0	0	1	1
WP_ARRHYTHMOGENIC_RIGHT_VENTRICULAR_CARDIOMYOPATHY	13	13	0	0.3	0	0	1	1
WP_MFAP5MEDIATED_OVARIAN_CANCER_CELL_MOTILITY_AND_INVASIVENESS	7	7	0	0.2	0	0	1	1
WP_HAIR_FOLLICLE_DEVELOPMENT_CYTODIFFERENTIATION_PART_3_OF_3	14	14	0	0.3	0	0	1	1
WP_NONHOMOLOGOUS_END_JOINING	6	6	0	0.1	0	0	1	1
WP_H19_ACTION_RBE2F1_SIGNALING_AND_CDKBETACATENIN_ACTIVITY	6	6	0	0.1	0	0	1	1
WP_GLYCOLYSIS_AND_GLUCONEOGENESIS	16	16	0	0.4	0	0	1	1
WP_MYOMETRIAL_RELAXATION_AND_CONTRACTION_PATHWAYS	35	35	0	0.9	0	0	1	1
WP_CONSTITUTIVE_ANDROSTANE_RECEPTOR_PATHWAY	7	7	0	0.2	0	0	1	1
WP_LUNG_FIBROSIS	5	5	0	0.1	0	0	1	1
WP_NANOMATERIAL_INDUCED_APOPTOSIS	6	6	0	0.1	0	0	1	1
WP_INSULIN_SIGNALING	81	81	0	2	0	0	1	1
WP_SEROTONIN_RECEPTOR_2_AND_ELKSRFGATA4_SIGNALING	6	6	0	0.1	0	0	1	1
WP_TCA_CYCLE_AND_DEFICIENCY_OF_PYRUVATE_DEHYDROGENASE_COMPLEX_PDHC	5	5	0	0.1	0	0	1	1
WP_LEPTIN_SIGNALING_PATHWAY	40	40	0	1	0	0	1	1
WP_DNA_DAMAGE_RESPONSE_ONLY_ATM_DEPENDENT	38	38	0	0.9	0	0	1	1
WP_CYTOPLASMIC_RIBOSOMAL_PROTEINS	35	35	0	0.9	0	0	1	1
WP_GASTRIC_CANCER_NETWORK_2	14	14	0	0.3	0	0	1	1
WP_IL7_SIGNALING_PATHWAY	11	11	0	0.3	0	0	1	1
WP_SPHINGOLIPID_PATHWAY	6	6	0	0.1	0	0	1	1
WP_ALPHA_6_BETA_4_SIGNALING_PATHWAY	16	16	0	0.4	0	0	1	1
WP_SLEEP_REGULATION	5	5	0	0.1	0	0	1	1
WP_ADIPOGENESIS	35	35	0	0.9	0	0	1	1
WP_NEOVASCULARISATION_PROCESSES	7	7	0	0.2	0	0	1	1
WP_TYROBP_CAUSAL_NETWORK	10	10	0	0.2	0	0	1	1
WP_SEROTONIN_AND_ANXIETY	4	4	0	0.1	0	0	1	1
WP_EXTRACELLULAR_VESICLEMEDIATED_SIGNALING_IN_RECIPIENT_CELLS	7	7	0	0.2	0	0	1	1
WP_LEPTIN_INSULIN_OVERLAP	4	4	0	0.1	0	0	1	1
WP_REGULATION_OF_ACTIN_CYTOSKELETON	53	53	0	1.3	0	0	1	1
WP_INITIATION_OF_TRANSCRIPTION_AND_TRANSLATION_ELONGATION_AT_THE_HIV1_LTR	18	18	0	0.4	0	0	1	1
WP_TUMOR_SUPPRESSOR_ACTIVITY_OF_SMARCB1	17	17	0	0.4	0	0	1	1
WP_BLADDER_CANCER	13	13	0	0.3	0	0	1	1
WP_REGULATION_OF_WNTBCATENIN_SIGNALING_BY_SMALL_MOLECULE_COMPOUNDS	7	7	0	0.2	0	0	1	1
WP_GPR40_PATHWAY	6	6	0	0.1	0	0	1	1
WP_CELL_DIFFERENTIATION_INDEX	5	5	0	0.1	0	0	1	1
WP_ESC_PLURIPOTENCY_PATHWAYS	35	35	0	0.9	0	0	1	1
WP_NOCGMPPKG_MEDIATED_NEUROPROTECTION	11	11	0	0.3	0	0	1	1
WP_BDNFTRKB_SIGNALING	16	16	0	0.4	0	0	1	1
WP_REGULATION_OF_APOPTOSIS_BY_PARATHYROID_HORMONERELATED_PROTEIN	5	5	0	0.1	0	0	1	1
WP_IL2_SIGNALING_PATHWAY	20	20	0	0.5	0	0	1	1
WP_INSULIN_SIGNALLING_IN_HUMAN_ADIPOCYTES_DIABETIC_CONDITION	6	6	0	0.1	0	0	1	1
WP_NOTCH_SIGNALING_PATHWAY_NETPATH	27	27	0	0.7	0	0	1	1
WP_NAD_METABOLISM	5	5	0	0.1	0	0	1	1
WP_PRADERWILLI_AND_ANGELMAN_SYNDROME	14	14	0	0.3	0	0	1	1
WP_STRUCTURAL_PATHWAY_OF_INTERLEUKIN_1_IL1	17	17	0	0.4	0	0	1	1
WP_MITOCHONDRIAL_GENE_EXPRESSION	8	8	0	0.2	0	0	1	1
WP_CANONICAL_AND_NONCANONICAL_NOTCH_SIGNALING	5	5	0	0.1	0	0	1	1
WP_MAPK_AND_NFKB_SIGNALLING_PATHWAYS_INHIBITED_BY_YERSINIA_YOPJ	6	6	0	0.1	0	0	1	1
WP_PPAR_SIGNALING_PATHWAY	5	5	0	0.1	0	0	1	1
WP_PDGF_PATHWAY	18	18	0	0.4	0	0	1	1
WP_ANGIOGENESIS	8	8	0	0.2	0	0	1	1
WP_REGULATION_OF_TOLLLIKE_RECEPTOR_SIGNALING_PATHWAY	34	34	0	0.8	0	0	1	1
WP_IL17_SIGNALING_PATHWAY	11	11	0	0.3	0	0	1	1
WP_TLR4_SIGNALING_AND_TOLERANCE	8	8	0	0.2	0	0	1	1
WP_ONCOSTATIN_M_SIGNALING_PATHWAY	30	30	0	0.7	0	0	1	1
WP_NCRNAS_INVOLVED_IN_WNT_SIGNALING_IN_HEPATOCELLULAR_CARCINOMA	18	18	0	0.4	0	0	1	1
WP_ERK_PATHWAY_IN_HUNTINGTONS_DISEASE	6	6	0	0.1	0	0	1	1
WP_REGULATION_OF_MICROTUBULE_CYTOSKELETON	26	26	0	0.6	0	0	1	1
WP_PREGNANE_X_RECEPTOR_PATHWAY	8	8	0	0.2	0	0	1	1
WP_NONGENOMIC_ACTIONS_OF_125_DIHYDROXYVITAMIN_D3	26	26	0	0.6	0	0	1	1
WP_FACTORS_AND_PATHWAYS_AFFECTING_INSULINLIKE_GROWTH_FACTOR_IGF1AKT_SIGNALING	16	16	0	0.4	0	0	1	1
WP_AMINO_ACID_METABOLISM	12	12	0	0.3	0	0	1	1
WP_NOTCH_SIGNALING	14	14	0	0.3	0	0	1	1
WP_NANOPARTICLEMEDIATED_ACTIVATION_OF_RECEPTOR_SIGNALING	13	13	0	0.3	0	0	1	1
WP_TOLLLIKE_RECEPTOR_SIGNALING_RELATED_TO_MYD88	6	6	0	0.1	0	0	1	1
WP_4HYDROXYTAMOXIFEN_DEXAMETHASONE_AND_RETINOIC_ACIDS_REGULATION_OF_P27_EXPRESSION	13	13	0	0.3	0	0	1	1
WP_ECTODERM_DIFFERENTIATION	49	49	0	1.2	0	0	1	1
WP_PHYSIOLOGICAL_AND_PATHOLOGICAL_HYPERTROPHY_OF_THE_HEART	12	12	0	0.3	0	0	1	1
WP_INTEGRINMEDIATED_CELL_ADHESION	35	35	0	0.9	0	0	1	1
WP_EXRNA_MECHANISM_OF_ACTION_AND_BIOGENESIS	5	5	0	0.1	0	0	1	1
WP_PREIMPLANTATION_EMBRYO	13	13	0	0.3	0	0	1	1
WP_DOPAMINERGIC_NEUROGENESIS	4	4	0	0.1	0	0	1	1
WP_HUMAN_COMPLEMENT_SYSTEM	4	4	0	0.1	0	0	1	1
WP_NOVEL_INTRACELLULAR_COMPONENTS_OF_RIGILIKE_RECEPTOR_RLR_PATHWAY	20	20	0	0.5	0	0	1	1
WP_PILOCYTIC_ASTROCYTOMA	5	5	0	0.1	0	0	1	1
WP_MONOAMINE_GPCRS	4	4	0	0.1	0	0	1	1
WP_SIMPLIFIED_INTERACTION_MAP_BETWEEN_LOXL4_AND_OXIDATIVE_STRESS_PATHWAY	4	4	0	0.1	0	0	1	1
WP_ENERGY_METABOLISM	23	23	0	0.6	0	0	1	1
WP_GLYCEROPHOSPHOLIPID_BIOSYNTHETIC_PATHWAY	5	5	0	0.1	0	0	1	1
WP_HEMATOPOIETIC_STEM_CELL_GENE_REGULATION_BY_GABP_ALPHABETA_COMPLEX	11	11	0	0.3	0	0	1	1
WP_MAPK_CASCADE	20	20	0	0.5	0	0	1	1
WP_GLYCOGEN_SYNTHESIS_AND_DEGRADATION	10	10	0	0.2	0	0	1	1
WP_FATTY_ACID_BETA_OXIDATION	4	4	0	0.1	0	0	1	1
WP_MAPK_SIGNALING_PATHWAY	79	79	0	1.9	0	0	1	1
WP_PROLACTIN_SIGNALING_PATHWAY	34	34	0	0.8	0	0	1	1
WP_NEURODEGENERATION_WITH_BRAIN_IRON_ACCUMULATION_NBIA_SUBTYPES_PATHWAY	19	19	0	0.5	0	0	1	1
WP_OSTEOPONTIN_SIGNALING	4	4	0	0.1	0	0	1	1
WP_CORI_CYCLE	9	9	0	0.2	0	0	1	1
WP_G13_SIGNALING_PATHWAY	17	17	0	0.4	0	0	1	1
WP_CHOLESTEROL_BIOSYNTHESIS_PATHWAY	4	4	0	0.1	0	0	1	1
WP_FOLLICLE_STIMULATING_HORMONE_FSH_SIGNALING_PATHWAY	16	16	0	0.4	0	0	1	1
WP_HEART_DEVELOPMENT	10	10	0	0.2	0	0	1	1
WP_FLUOROPYRIMIDINE_ACTIVITY	4	4	0	0.1	0	0	1	1
WP_PATHOGENIC_ESCHERICHIA_COLI_INFECTION	19	19	0	0.5	0	0	1	1
WP_ARYL_HYDROCARBON_RECEPTOR_PATHWAY	13	13	0	0.3	0	0	1	1
WP_PDGFRBETA_PATHWAY	14	14	0	0.3	0	0	1	1
WP_FOLATE_METABOLISM	6	6	0	0.1	0	0	1	1
WP_PHOTODYNAMIC_THERAPYINDUCED_UNFOLDED_PROTEIN_RESPONSE	7	7	0	0.2	0	0	1	1
WP_SENESCENCE_AND_AUTOPHAGY_IN_CANCER	34	34	0	0.8	0	0	1	1
WP_KENNEDY_PATHWAY_FROM_SPHINGOLIPIDS	4	4	0	0.1	0	0	1	1
WP_ENDOMETRIAL_CANCER	28	28	0	0.7	0	0	1	1
WP_BMP_SIGNALING_PATHWAY_IN_EYELID_DEVELOPMENT	5	5	0	0.1	0	0	1	1
WP_MICRORNAS_IN_CARDIOMYOCYTE_HYPERTROPHY	34	34	0	0.8	0	0	1	1
WP_GPCRS_OTHER	7	7	0	0.2	0	0	1	1
WP_AMPACTIVATED_PROTEIN_KINASE_AMPK_SIGNALING	28	28	0	0.7	0	0	1	1
WP_TCELL_RECEPTOR_AND_COSTIMULATORY_SIGNALING	13	13	0	0.3	0	0	1	1
WP_TARGET_OF_RAPAMYCIN_TOR_SIGNALING	21	21	0	0.5	0	0	1	1
WP_PRION_DISEASE_PATHWAY	18	18	0	0.4	0	0	1	1
WP_SIGNALING_PATHWAYS_IN_GLIOBLASTOMA	44	44	0	1.1	0	0	1	1
WP_PROTEASOME_DEGRADATION	15	15	0	0.4	0	0	1	1
WP_ASSOCIATION_BETWEEN_PHYSICOCHEMICAL_FEATURES_AND_TOXICITY_ASSOCIATED_PATHWAYS	27	27	0	0.7	0	0	1	1
WP_IL9_SIGNALING_PATHWAY	6	6	0	0.1	0	0	1	1
WP_OXIDATIVE_STRESS	5	5	0	0.1	0	0	1	1
WP_ENDOCHONDRAL_OSSIFICATION	13	13	0	0.3	0	0	1	1
WP_ENDOTHELIN_PATHWAYS	6	6	0	0.1	0	0	1	1
WP_APOPTOSIS	23	23	0	0.6	0	0	1	1
WP_COMMON_PATHWAYS_UNDERLYING_DRUG_ADDICTION	13	13	0	0.3	0	0	1	1
WP_IL6_SIGNALING_PATHWAY	21	21	0	0.5	0	0	1	1
WP_NUCLEAR_RECEPTORS	5	5	0	0.1	0	0	1	1
WP_TYPE_II_DIABETES_MELLITUS	5	5	0	0.1	0	0	1	1
WP_P38_MAPK_SIGNALING_PATHWAY	16	16	0	0.4	0	0	1	1
WP_ARYL_HYDROCARBON_RECEPTOR_NETPATH	18	18	0	0.4	0	0	1	1
WP_TNF_ALPHA_SIGNALING_PATHWAY	31	31	0	0.8	0	0	1	1
WP_APOPTOSIS_MODULATION_AND_SIGNALING	26	26	0	0.6	0	0	1	1
WP_DIFFERENTIATION_OF_WHITE_AND_BROWN_ADIPOCYTE	5	5	0	0.1	0	0	1	1
WP_RANKLRANK_RECEPTOR_ACTIVATOR_OF_NFKB_LIGAND_SIGNALING_PATHWAY	23	23	0	0.6	0	0	1	1
WP_WNT_SIGNALING	28	28	0	0.7	0	0	1	1
WP_ESTROGEN_SIGNALING_PATHWAY	11	11	0	0.3	0	0	1	1
WP_FAS_LIGAND_FASL_PATHWAY_AND_STRESS_INDUCTION_OF_HEAT_SHOCK_PROTEINS_HSP_REGULATION	23	23	0	0.6	0	0	1	1
WP_HEDGEHOG_SIGNALING_PATHWAY_NETPATH	5	5	0	0.1	0	0	1	1
WP_CANNABINOID_RECEPTOR_SIGNALING	9	9	0	0.2	0	0	1	1
WP_SREBF_AND_MIR33_IN_CHOLESTEROL_AND_LIPID_HOMEOSTASIS	10	10	0	0.2	0	0	1	1
WP_CARDIAC_PROGENITOR_DIFFERENTIATION	6	6	0	0.1	0	0	1	1
WP_PATHWAYS_AFFECTED_IN_ADENOID_CYSTIC_CARCINOMA	42	42	0	1	0	0	1	1
WP_MIRNA_REGULATION_OF_PROSTATE_CANCER_SIGNALING_PATHWAYS	18	18	0	0.4	0	0	1	1
WP_HUMAN_THYROID_STIMULATING_HORMONE_TSH_SIGNALING_PATHWAY	27	27	0	0.7	0	0	1	1
WP_CARDIAC_HYPERTROPHIC_RESPONSE	28	28	0	0.7	0	0	1	1
WP_EPO_RECEPTOR_SIGNALING	13	13	0	0.3	0	0	1	1
WP_APOPTOSISRELATED_NETWORK_DUE_TO_ALTERED_NOTCH3_IN_OVARIAN_CANCER	25	25	0	0.6	0	0	1	1
WP_DDX1_AS_A_REGULATORY_COMPONENT_OF_THE_DROSHA_MICROPROCESSOR	6	6	0	0.1	0	0	1	1
WP_PARKINUBIQUITIN_PROTEASOMAL_SYSTEM_PATHWAY	22	22	0	0.5	0	0	1	1
WP_BRAINDERIVED_NEUROTROPHIC_FACTOR_BDNF_SIGNALING_PATHWAY	74	74	0	1.8	0	0	1	1
WP_TRIACYLGLYCERIDE_SYNTHESIS	4	4	0	0.1	0	0	1	1
WP_EBOLA_VIRUS_PATHWAY_ON_HOST	30	30	0	0.7	0	0	1	1
WP_NUCLEOTIDEBINDING_OLIGOMERIZATION_DOMAIN_NOD_PATHWAY	6	6	0	0.1	0	0	1	1
WP_WNT_SIGNALING_IN_KIDNEY_DISEASE	6	6	0	0.1	0	0	1	1
WP_ANDROGEN_RECEPTOR_SIGNALING_PATHWAY	47	47	0	1.2	0	0	1	1
WP_SPLICING_FACTOR_NOVA_REGULATED_SYNAPTIC_PROTEINS	19	19	0	0.5	0	0	1	1
WP_NAD_BIOSYNTHETIC_PATHWAYS	5	5	0	0.1	0	0	1	1
WP_HEDGEHOG_SIGNALING_PATHWAY	14	14	0	0.3	0	0	1	1
WP_PHOTODYNAMIC_THERAPYINDUCED_HIF1_SURVIVAL_SIGNALING	11	11	0	0.3	0	0	1	1
WP_PHOTODYNAMIC_THERAPYINDUCED_NFE2L2_NRF2_SURVIVAL_SIGNALING	7	7	0	0.2	0	0	1	1
WP_HOMOLOGOUS_RECOMBINATION	9	9	0	0.2	0	0	1	1
WP_HYPOTHESIZED_PATHWAYS_IN_PATHOGENESIS_OF_CARDIOVASCULAR_DISEASE	6	6	0	0.1	0	0	1	1
WP_ETHANOL_EFFECTS_ON_HISTONE_MODIFICATIONS	11	11	0	0.3	0	0	1	1
WP_ERBB_SIGNALING_PATHWAY	48	48	0	1.2	0	0	1	1
WP_INTERLEUKIN11_SIGNALING_PATHWAY	16	16	0	0.4	0	0	1	1
WP_VITAMIN_D_RECEPTOR_PATHWAY	20	20	0	0.5	0	0	1	1
WP_FOCAL_ADHESIONPI3KAKTMTORSIGNALING_PATHWAY	66	66	0	1.6	0	0	1	1
WP_IL4_SIGNALING_PATHWAY	27	27	0	0.7	0	0	1	1
WP_WNT_SIGNALING_PATHWAY_NETPATH	25	25	0	0.6	0	0	1	1
WP_IL3_SIGNALING_PATHWAY	20	20	0	0.5	0	0	1	1
WP_CELL_DIFFERENTIATION_INDEX_EXPANDED	6	6	0	0.1	0	0	1	1
WP_MONOAMINE_TRANSPORT	10	10	0	0.2	0	0	1	1
WP_TCELL_ANTIGEN_RECEPTOR_TCR_SIGNALING_PATHWAY	32	32	0	0.8	0	0	1	1
WP_ONE_CARBON_METABOLISM_AND_RELATED_PATHWAYS	5	5	0	0.1	0	0	1	1
WP_VEGFAVEGFR2_SIGNALING_PATHWAY	170	170	0	4.2	0	0	1	1
WP_LNCRNA_INVOLVEMENT_IN_CANONICAL_WNT_SIGNALING_AND_COLORECTAL_CANCER	22	22	0	0.5	0	0	1	1
WP_CILIARY_LANDSCAPE	74	74	0	1.8	0	0	1	1
WP_EXTRACELLULAR_VESICLES_IN_THE_CROSSTALK_OF_CARDIAC_CELLS	7	7	0	0.2	0	0	1	1
WP_PI3KAKT_SIGNALING_PATHWAY	65	65	0	1.6	0	0	1	1
WP_INHIBITION_OF_EXOSOME_BIOGENESIS_AND_SECRETION_BY_MANUMYCIN_A_IN_CRPC_CELLS	11	11	0	0.3	0	0	1	1
WP_METABOLIC_REPROGRAMMING_IN_COLON_CANCER	16	16	0	0.4	0	0	1	1
WP_SOMATROPH_AXIS_GH_AND_ITS_RELATIONSHIP_TO_DIETARY_RESTRICTION_AND_AGING	4	4	0	0.1	0	0	1	1
WP_CALORIC_RESTRICTION_AND_AGING	5	5	0	0.1	0	0	1	1
WP_FIBRIN_COMPLEMENT_RECEPTOR_3_SIGNALING_PATHWAY	6	6	0	0.1	0	0	1	1
WP_RESISTIN_AS_A_REGULATOR_OF_INFLAMMATION	14	14	0	0.3	0	0	1	1
WP_THERMOGENESIS	42	42	0	1	0	0	1	1
WP_THE_HUMAN_IMMUNE_RESPONSE_TO_TUBERCULOSIS	5	5	0	0.1	0	0	1	1
WP_MET_IN_TYPE_1_PAPILLARY_RENAL_CELL_CARCINOMA	32	32	0	0.8	0	0	1	1
WP_HEREDITARY_LEIOMYOMATOSIS_AND_RENAL_CELL_CARCINOMA_PATHWAY	9	9	0	0.2	0	0	1	1
WP_MTHFR_DEFICIENCY	8	8	0	0.2	0	0	1	1
WP_THE_EFFECT_OF_PROGERIN_ON_THE_INVOLVED_GENES_IN_HUTCHINSONGILFORD_PROGERIA_SYNDROME	18	18	0	0.4	0	0	1	1
WP_CHROMOSOMAL_AND_MICROSATELLITE_INSTABILITY_IN_COLORECTAL_CANCER	29	29	0	0.7	0	0	1	1
WP_GENOTOXICITY_PATHWAY	24	24	0	0.6	0	0	1	1
WP_NRF2ARE_REGULATION	7	7	0	0.2	0	0	1	1
WP_LIPID_METABOLISM_PATHWAY	19	19	0	0.5	0	0	1	1
WP_PHOSPHODIESTERASES_IN_NEURONAL_FUNCTION	8	8	0	0.2	0	0	1	1
WP_RAS_SIGNALING	46	46	0	1.1	0	0	1	1
WP_FERROPTOSIS	6	6	0	0.1	0	0	1	1
WP_EPITHELIAL_TO_MESENCHYMAL_TRANSITION_IN_COLORECTAL_CANCER	34	34	0	0.8	0	0	1	1
WP_TYPE_2_PAPILLARY_RENAL_CELL_CARCINOMA	12	12	0	0.3	0	0	1	1
WP_REGULATION_OF_SISTER_CHROMATID_SEPARATION_AT_THE_METAPHASEANAPHASE_TRANSITION	12	12	0	0.3	0	0	1	1
WP_VITAMIN_D_IN_INFLAMMATORY_DISEASES	8	8	0	0.2	0	0	1	1
WP_THIAMINE_METABOLIC_PATHWAYS	4	4	0	0.1	0	0	1	1
WP_OLIGODENDROCYTE_SPECIFICATION_AND_DIFFERENTIATION_LEADING_TO_MYELIN_COMPONENTS_FOR_CNS	5	5	0	0.1	0	0	1	1
WP_VIRAL_ACUTE_MYOCARDITIS	27	27	0	0.7	0	0	1	1
WP_NETRINUNC5B_SIGNALING_PATHWAY	20	20	0	0.5	0	0	1	1
WP_SPHINGOLIPID_METABOLISM_INTEGRATED_PATHWAY	4	4	0	0.1	0	0	1	1
WP_OVERVIEW_OF_INTERFERONSMEDIATED_SIGNALING_PATHWAY	4	4	0	0.1	0	0	1	1
WP_NEURAL_CREST_CELL_MIGRATION_IN_CANCER	16	16	0	0.4	0	0	1	1
WP_THYROID_HORMONES_PRODUCTION_AND_THEIR_PERIPHERAL_DOWNSTREAM_SIGNALLING_EFFECTS	34	34	0	0.8	0	0	1	1
WP_CELL_MIGRATION_AND_INVASION_THROUGH_P75NTR	12	12	0	0.3	0	0	1	1
WP_RELATIONSHIP_BETWEEN_INFLAMMATION_COX2_AND_EGFR	8	8	0	0.2	0	0	1	1
WP_PKCGAMMA_CALCIUM_SIGNALING_PATHWAY_IN_ATAXIA	5	5	0	0.1	0	0	1	1
WP_NEURAL_CREST_CELL_MIGRATION_DURING_DEVELOPMENT	14	14	0	0.3	0	0	1	1
WP_FBXL10_ENHANCEMENT_OF_MAPERK_SIGNALING_IN_DIFFUSE_LARGE_BCELL_LYMPHOMA	12	12	0	0.3	0	0	1	1
WP_HEPATITIS_B_INFECTION	45	45	0	1.1	0	0	1	1
WP_SIGNAL_TRANSDUCTION_THROUGH_IL1R	6	6	0	0.1	0	0	1	1
WP_FRAGILE_X_SYNDROME	54	54	0	1.3	0	0	1	1
WP_TRANSLATION_INHIBITORS_IN_CHRONICALLY_ACTIVATED_PDGFRA_CELLS	21	21	0	0.5	0	0	1	1
WP_NONALCOHOLIC_FATTY_LIVER_DISEASE	26	26	0	0.6	0	0	1	1
WP_MFAP5_EFFECT_ON_PERMEABILITY_AND_MOTILITY_OF_ENDOTHELIAL_CELLS_VIA_CYTOSKELETON_REARRANGEMENT	12	12	0	0.3	0	0	1	1
WP_PROXIMAL_TUBULE_TRANSPORT	5	5	0	0.1	0	0	1	1
WP_GDNFRET_SIGNALLING_AXIS	4	4	0	0.1	0	0	1	1
WP_COMPUTATIONAL_MODEL_OF_AEROBIC_GLYCOLYSIS	8	8	0	0.2	0	0	1	1
WP_THE_INFLUENCE_OF_LAMINOPATHIES_ON_WNT_SIGNALING	15	15	0	0.4	0	0	1	1
WP_IL18_SIGNALING_PATHWAY	72	72	0	1.8	0	0	1	1
WP_HIPPOYAP_SIGNALING_PATHWAY	9	9	0	0.2	0	0	1	1
WP_SYNAPTIC_SIGNALING_PATHWAYS_ASSOCIATED_WITH_AUTISM_SPECTRUM_DISORDER	22	22	0	0.5	0	0	1	1
WP_HIPPOMERLIN_SIGNALING_DYSREGULATION	27	27	0	0.7	0	0	1	1
WP_REGULATORY_CIRCUITS_OF_THE_STAT3_SIGNALING_PATHWAY	22	22	0	0.5	0	0	1	1
WP_TRANSCRIPTION_COFACTORS_SKI_AND_SKIL_PROTEIN_PARTNERS	7	7	0	0.2	0	0	1	1
WP_GENES_RELATED_TO_PRIMARY_CILIUM_DEVELOPMENT_BASED_ON_CRISPR	19	19	0	0.5	0	0	1	1
WP_INTRAFLAGELLAR_TRANSPORT_PROTEINS_BINDING_TO_DYNEIN	4	4	0	0.1	0	0	1	1
WP_MECHANOREGULATION_AND_PATHOLOGY_OF_YAPTAZ_VIA_HIPPO_AND_NONHIPPO_MECHANISMS	18	18	0	0.4	0	0	1	1
WP_PATHWAYS_REGULATING_HIPPO_SIGNALING	24	24	0	0.6	0	0	1	1
WP_VITAMIN_DSENSITIVE_CALCIUM_SIGNALING_IN_DEPRESSION	9	9	0	0.2	0	0	1	1
WP_JOUBERT_SYNDROME	27	27	0	0.7	0	0	1	1
WP_CYTOSOLIC_DNASENSING_PATHWAY	13	13	0	0.3	0	0	1	1
WP_FGFR3_SIGNALLING_IN_CHONDROCYTE_PROLIFERATION_AND_TERMINAL_DIFFERENTIATION	9	9	0	0.2	0	0	1	1
WP_EGFR_TYROSINE_KINASE_INHIBITOR_RESISTANCE	31	31	0	0.8	0	0	1	1
WP_CANCER_IMMUNOTHERAPY_BY_PD1_BLOCKADE	4	4	0	0.1	0	0	1	1
WP_RENIN_ANGIOTENSIN_ALDOSTERONE_SYSTEM_RAAS	11	11	0	0.3	0	0	1	1
WP_PATHWAYS_OF_NUCLEIC_ACID_METABOLISM_AND_INNATE_IMMUNE_SENSING	5	5	0	0.1	0	0	1	1
WP_OSTEOBLAST_DIFFERENTIATION	27	27	0	0.7	0	0	1	1
WP_CHOLESTEROL_METABOLISM_INCLUDES_BOTH_BLOCH_AND_KANDUTSCHRUSSELL_PATHWAYS	8	8	0	0.2	0	0	1	1
WP_MBDNF_AND_PROBDNF_REGULATION_OF_GABA_NEUROTRANSMISSION	8	8	0	0.2	0	0	1	1
WP_GENES_INVOLVED_IN_MALE_INFERTILITY	34	34	0	0.8	0	0	1	1
WP_HEAD_AND_NECK_SQUAMOUS_CELL_CARCINOMA	32	32	0	0.8	0	0	1	1
WP_TYPE_I_INTERFERON_INDUCTION_AND_SIGNALING_DURING_SARSCOV2_INFECTION	11	11	0	0.3	0	0	1	1
WP_3Q29_COPY_NUMBER_VARIATION_SYNDROME	24	24	0	0.6	0	0	1	1
WP_FGF23_SIGNALLING_IN_HYPOPHOSPHATEMIC_RICKETS_AND_RELATED_DISORDERS	5	5	0	0.1	0	0	1	1
WP_SPHINGOLIPID_METABOLISM_GENERAL_OVERVIEW	4	4	0	0.1	0	0	1	1
WP_GASTRIN_SIGNALING_PATHWAY	50	50	0	1.2	0	0	1	1
WP_AUTOSOMAL_RECESSIVE_OSTEOPETROSIS_PATHWAYS	5	5	0	0.1	0	0	1	1
WP_DISRUPTION_OF_POSTSYNAPTIC_SIGNALLING_BY_CNV	16	16	0	0.4	0	0	1	1
WP_THE_OVERLAP_BETWEEN_SIGNAL_TRANSDUCTION_PATHWAYS_THAT_CONTRIBUTE_TO_A_RANGE_OF_LMNA_LAMINOPATHIES	22	22	0	0.5	0	0	1	1
WP_UNFOLDED_PROTEIN_RESPONSE	5	5	0	0.1	0	0	1	1
WP_CILIOPATHIES	36	36	0	0.9	0	0	1	1
WP_MAPK_PATHWAY_IN_CONGENITAL_THYROID_CANCER	11	11	0	0.3	0	0	1	1
WP_ENDOCHONDRAL_OSSIFICATION_WITH_SKELETAL_DYSPLASIAS	13	13	0	0.3	0	0	1	1
WP_TGFBETA_RECEPTOR_SIGNALLING_IN_SKELETAL_DYSPLASIAS	13	13	0	0.3	0	0	1	1
WP_1Q211_COPY_NUMBER_VARIATION_SYNDROME	12	12	0	0.3	0	0	1	1
WP_GENES_CONTROLLING_RENAL_NEPHROGENESIS	6	6	0	0.1	0	0	1	1
WP_REGUCALCIN_IN_PROXIMAL_TUBULE_EPITHELIAL_KIDNEY_CELLS	8	8	0	0.2	0	0	1	1
WP_NEUROINFLAMMATION	4	4	0	0.1	0	0	1	1
WP_SARS_CORONAVIRUS_AND_INNATE_IMMUNITY	6	6	0	0.1	0	0	1	1
WP_INTRACELLULAR_TRAFFICKING_PROTEINS_INVOLVED_IN_CMT_NEUROPATHY	8	8	0	0.2	0	0	1	1
WP_ENDOPLASMIC_RETICULUM_STRESS_RESPONSE_IN_CORONAVIRUS_INFECTION	18	18	0	0.4	0	0	1	1
WP_HOSTPATHOGEN_INTERACTION_OF_HUMAN_CORONA_VIRUSES_APOPTOSIS	9	9	0	0.2	0	0	1	1
WP_HOSTPATHOGEN_INTERACTION_OF_HUMAN_CORONA_VIRUSES_AUTOPHAGY	7	7	0	0.2	0	0	1	1
WP_AUTOPHAGY	18	18	0	0.4	0	0	1	1
WP_KISSPEPTINKISSPEPTIN_RECEPTOR_SYSTEM_IN_THE_OVARY	13	13	0	0.3	0	0	1	1
WP_MAP3K1_ROLE_IN_PROMOTING_AND_BLOCKING_GONADAL_DETERMINATION	8	8	0	0.2	0	0	1	1
WP_HOSTPATHOGEN_INTERACTION_OF_HUMAN_CORONA_VIRUSES_MAPK_SIGNALING	18	18	0	0.4	0	0	1	1
WP_HOSTPATHOGEN_INTERACTION_OF_HUMAN_CORONA_VIRUSES_INTERFERON_INDUCTION	13	13	0	0.3	0	0	1	1

## Sheet: HyperPP proteins (417)
	n_genes_pw	n_genes_pw_neg	n_genes_pw_pos	prop_neg	prop_pos	OR	p	q	genes
REACTOME_CELL_CYCLE	324	239	85	6.5	20.4	3.67403	4.58279e-18	8.47816e-15	AHCTF1,ANKLE2,ATM,ATRX,BORA,BRCA1,BUB1B,CDC20,CDC23,CDC25A,CDC25C,CDC27,CDCA8,CDKN1A,CENPC,CENPF,CHEK2,CHTF18,CLASP1,CLASP2,CLIP1,DAXX,DSN1,DYNC1LI1,DYNC1LI2,EML4,FOXM1,GTSE1,H2AX,H3-3A,H3-4,INCENP,KIF20A,KIF23,KIF2A,LEMD2,LIG1,LMNB1,MAD1L1,MCM2,MCM3,MCM4,MCM6,MDC1,NBN,NCAPG,NCAPH,NCAPH2,NDC1,NPM1,NSL1,NUF2,NUMA1,NUP133,NUP35,PDS5A,PDS5B,POM121,PRKAR2B,PRKCA,PSMA5,PSMD4,RAB1A,RAB8A,RAD50,RAD51C,R…
REACTOME_CELL_CYCLE_MITOTIC	264	195	69	5.3	16.5	3.53151	1.39492e-14	1.2903e-11	AHCTF1,ANKLE2,BORA,BUB1B,CDC20,CDC23,CDC25A,CDC25C,CDC27,CDCA8,CDKN1A,CENPC,CENPF,CLASP1,CLASP2,CLIP1,DSN1,DYNC1LI1,DYNC1LI2,EML4,FOXM1,GTSE1,H2AX,H3-3A,H3-4,INCENP,KIF20A,KIF23,KIF2A,LEMD2,LIG1,LMNB1,MAD1L1,MCM2,MCM3,MCM4,MCM6,NCAPG,NCAPH,NCAPH2,NDC1,NSL1,NUF2,NUMA1,NUP133,NUP35,PDS5A,PDS5B,POM121,PRKAR2B,PRKCA,PSMA5,PSMD4,RAB1A,RAB8A,RANBP2,RFC1,RPA1,SMC1A,SMC3,TMPO,TOP2A,TP53,TPR,TPX2,TUBGCP3,…
REACTOME_CELL_CYCLE_CHECKPOINTS	140	95	45	2.6	10.8	4.54949	3.44363e-13	2.12356947443112e-10	AHCTF1,ATM,BRCA1,BUB1B,CDC20,CDC23,CDC25A,CDC25C,CDC27,CDCA8,CDKN1A,CENPC,CENPF,CHEK2,CLASP1,CLASP2,CLIP1,DSN1,DYNC1LI1,DYNC1LI2,GTSE1,H2AX,H3-4,INCENP,KIF2A,MAD1L1,MCM2,MCM3,MCM4,MCM6,MDC1,NBN,NSL1,NUF2,NUP133,PSMA5,PSMD4,RAD50,RANBP2,RBBP8,RPA1,TP53,TP53BP1,UBE2E1,WEE1
REACTOME_M_PHASE	188	137	51	3.7	12.2	3.59152	1.30175e-11	6.02059e-09	AHCTF1,ANKLE2,BUB1B,CDC20,CDC23,CDC27,CDCA8,CENPC,CENPF,CLASP1,CLASP2,CLIP1,DSN1,DYNC1LI1,DYNC1LI2,EML4,H2AX,H3-3A,H3-4,INCENP,KIF20A,KIF23,KIF2A,LEMD2,LMNB1,MAD1L1,NCAPG,NCAPH,NCAPH2,NDC1,NSL1,NUF2,NUMA1,NUP133,NUP35,PDS5A,PDS5B,POM121,PRKAR2B,PRKCA,PSMA5,PSMD4,RAB1A,RANBP2,SMC1A,SMC3,TMPO,TPR,TUBGCP3,UBE2E1,WAPL
REACTOME_MITOTIC_METAPHASE_AND_ANAPHASE	114	78	36	2.1	8.6	4.34891	1.64231126449943e-10	6.07655e-08	AHCTF1,ANKLE2,BUB1B,CDC20,CDC23,CDC27,CDCA8,CENPC,CENPF,CLASP1,CLASP2,CLIP1,DSN1,DYNC1LI1,DYNC1LI2,INCENP,KIF2A,LEMD2,LMNB1,MAD1L1,NDC1,NSL1,NUF2,NUP133,NUP35,PDS5A,PDS5B,POM121,PSMA5,PSMD4,RANBP2,SMC1A,SMC3,TMPO,UBE2E1,WAPL
REACTOME_RESOLUTION_OF_SISTER_CHROMATID_COHESION	63	39	24	1.1	5.8	5.68042	3.07937e-09	9.38268e-07	AHCTF1,BUB1B,CDC20,CDCA8,CENPC,CENPF,CLASP1,CLASP2,CLIP1,DSN1,DYNC1LI1,DYNC1LI2,INCENP,KIF2A,MAD1L1,NSL1,NUF2,NUP133,PDS5A,PDS5B,RANBP2,SMC1A,SMC3,WAPL
REACTOME_SEPARATION_OF_SISTER_CHROMATIDS	88	59	29	1.6	7	4.57172	3.5502e-09	9.38268e-07	AHCTF1,BUB1B,CDC20,CDC23,CDC27,CDCA8,CENPC,CENPF,CLASP1,CLASP2,CLIP1,DSN1,DYNC1LI1,DYNC1LI2,INCENP,KIF2A,MAD1L1,NSL1,NUF2,NUP133,PDS5A,PDS5B,PSMA5,PSMD4,RANBP2,SMC1A,SMC3,UBE2E1,WAPL
REACTOME_MITOTIC_SPINDLE_CHECKPOINT	59	37	22	1	5.3	5.46471	2.27114e-08	4.88205e-06	AHCTF1,BUB1B,CDC20,CDC23,CDC27,CDCA8,CENPC,CENPF,CLASP1,CLASP2,CLIP1,DSN1,DYNC1LI1,DYNC1LI2,INCENP,KIF2A,MAD1L1,NSL1,NUF2,NUP133,RANBP2,UBE2E1
WP_DNA_IRDOUBLE_STRAND_BREAKS_DSBS_AND_CELLULAR_RESPONSE_VIA_ATM	37	20	17	0.5	4.1	7.74717	2.37505e-08	4.88205e-06	ATF2,ATM,BRCA1,CDC25C,CHEK2,H2AX,MDC1,NBN,PARP1,PRKDC,RAD50,RIF1,SMC1A,SMC3,TP53,TP53BP1,TRIM28
PID_ATM_PATHWAY	27	13	14	0.4	3.4	9.7614	6.19731e-08	1.1465e-05	ATM,BRCA1,CDC25A,CDC25C,CHEK2,H2AX,MDC1,NBN,RAD50,RBBP8,SMC1A,SMC3,TP53BP1,TRIM28
REACTOME_MITOTIC_PROMETAPHASE	105	75	30	2	7.2	3.71364	7.78634e-08	1.30952e-05	AHCTF1,BUB1B,CDC20,CDCA8,CENPC,CENPF,CLASP1,CLASP2,CLIP1,DSN1,DYNC1LI1,DYNC1LI2,EML4,INCENP,KIF2A,MAD1L1,NCAPG,NCAPH,NSL1,NUF2,NUMA1,NUP133,PDS5A,PDS5B,PRKAR2B,RANBP2,SMC1A,SMC3,TUBGCP3,WAPL
REACTOME_SUMOYLATION	106	76	30	2.1	7.2	3.66383	9.84992e-08	1.51853e-05	BRCA1,CBX8,CDCA8,CREBBP,DAXX,DNMT1,HDAC2,INCENP,MDC1,MTA1,NDC1,NPM1,NUP133,NUP35,PARP1,PHC1,POM121,RANBP2,RPA1,SATB1,SIN3A,SMC1A,SMC3,SUMO3,TOP2A,TOP2B,TP53,TP53BP1,TPR,TRIM28
REACTOME_DNA_REPAIR	152	115	37	3.1	8.9	3.00865	2.30866e-07	3.08094e-05	ATM,BAZ1B,BRCA1,CHEK2,COPS3,CUL4B,ERCC3,ERCC6,GPS1,H2AX,H3-4,KPNA2,LIG1,MDC1,MPG,MSH6,NBN,NEIL3,PARP1,PMS2,PRKDC,RAD18,RAD50,RAD51C,RBBP8,RFC1,RIF1,RPA1,SMARCA5,SUMO3,TERF2IP,TIPIN,TP53,TP53BP1,UFD1,XRCC1,XRCC6
KEGG_CELL_CYCLE	66	44	22	1.2	5.3	4.58709	2.33152e-07	3.08094e-05	ATM,BUB1B,CDC20,CDC23,CDC25A,CDC25C,CDC27,CDKN1A,CHEK2,CREBBP,HDAC2,MAD1L1,MCM2,MCM3,MCM4,MCM6,PRKDC,SMC1A,SMC3,TP53,TTK,WEE1
WP_ATM_SIGNALING_PATHWAY	30	16	14	0.4	3.4	7.92396	3.36348e-07	4.14829e-05	ATF2,ATM,BRCA1,CDC25A,CDC25C,CDKN1A,CHEK2,H2AX,MDC1,NBN,RAD50,SMC1A,TP53,TP53BP1
REACTOME_DNA_DOUBLE_STRAND_BREAK_REPAIR	75	52	23	1.4	5.5	4.05972	6.77696e-07	7.83586e-05	ATM,BAZ1B,BRCA1,CHEK2,H2AX,H3-4,KPNA2,MDC1,NBN,PARP1,PRKDC,RAD50,RAD51C,RBBP8,RFC1,RIF1,RPA1,SMARCA5,TIPIN,TP53,TP53BP1,XRCC1,XRCC6
REACTOME_DNA_DAMAGE_TELOMERE_STRESS_INDUCED_SENESCENCE	32	18	14	0.5	3.4	7.04149	8.99113e-07	9.78447e-05	ATM,CDKN1A,H1-2,H1-3,H1-4,H1-5,H2AX,H3-4,HMGA1,LMNB1,NBN,RAD50,TERF2IP,TP53
WP_CELL_CYCLE	62	42	20	1.1	4.8	4.3493	1.51124e-06	0.000155322	ATM,CDC20,CDC23,CDC25A,CDC25C,CDC27,CDKN1A,CHEK2,HDAC2,MAD1L1,MCM2,MCM3,MCM4,MCM6,PRKDC,SMC1A,SMC3,TP53,TTK,WEE1
REACTOME_G2_M_CHECKPOINTS	74	52	22	1.4	5.3	3.87271	2.14019e-06	0.000202516	ATM,BRCA1,CDC25A,CDC25C,CHEK2,GTSE1,H2AX,H3-4,MCM2,MCM3,MCM4,MCM6,MDC1,NBN,PSMA5,PSMD4,RAD50,RBBP8,RPA1,TP53,TP53BP1,WEE1
WP_ATM_SIGNALING_NETWORK_IN_DEVELOPMENT_AND_DISEASE	34	20	14	0.5	3.4	6.33516	2.18936e-06	0.000202516	ATF2,ATM,CHEK2,H2AX,MDC1,NBN,PRKDC,RAD50,RBBP8,RIF1,SMC1A,TP53BP1,TRIM28,TSC2
REACTOME_DNA_DOUBLE_STRAND_BREAK_RESPONSE	31	18	13	0.5	3.1	6.52293	3.99218e-06	0.000339735	ATM,BAZ1B,BRCA1,CHEK2,H2AX,H3-4,KPNA2,MDC1,NBN,RAD50,SMARCA5,TP53,TP53BP1
WP_RETINOBLASTOMA_GENE_IN_CANCER	55	37	18	1	4.3	4.42707	4.04009e-06	0.000339735	CCDC6,CDC25A,CDKN1A,DNMT1,KIF4A,MCM3,MCM4,MCM6,MSH6,PRKDC,RPA1,SIN3A,SMC1A,SMC3,TOP2A,TP53,TTK,WEE1
BIOCARTA_ATM_PATHWAY	13	5	8	0.1	1.9	14.3175	8.92875e-06	0.000718182	ATM,BRCA1,CDKN1A,CHEK2,NBN,RAD50,RBBP8,TP53
WP_DNA_IRDAMAGE_AND_CELLULAR_RESPONSE_VIA_ATR	58	40	18	1.1	4.3	4.09205	9.4304e-06	0.000726927	ATM,BRCA1,CDC25C,CHEK2,FOXM1,H2AX,MCM2,MDC1,NBN,PARP1,PRKDC,RAD50,RBBP8,RPA1,SMC1A,TP53,TP53BP1,TRIM28
REACTOME_REPRODUCTION	38	24	14	0.7	3.4	5.2737	1.03482e-05	0.000736317	ATM,BRCA1,H2AX,H3-3A,H3-4,LMNB1,NBN,RAD50,RAD51C,RBBP8,RPA1,SMC1A,SMC3,TERF2IP
REACTOME_MEIOSIS	38	24	14	0.7	3.4	5.2737	1.03482e-05	0.000736317	ATM,BRCA1,H2AX,H3-3A,H3-4,LMNB1,NBN,RAD50,RAD51C,RBBP8,RPA1,SMC1A,SMC3,TERF2IP
BIOCARTA_G2_PATHWAY	17	8	9	0.2	2.2	10.0858	1.26936e-05	0.000849949	ATM,BRCA1,CDC25A,CDC25C,CDKN1A,CHEK2,PRKDC,TP53,WEE1
WP_DNA_DAMAGE_RESPONSE	34	21	13	0.6	3.1	5.5871	1.34707e-05	0.000849949	ATM,BRCA1,CDC25A,CDC25C,CDKN1A,CHEK2,H2AX,NBN,PRKDC,RAD50,RFC1,SMC1A,TP53
WP_MIRNA_REGULATION_OF_DNA_DAMAGE_RESPONSE	34	21	13	0.6	3.1	5.5871	1.34707e-05	0.000849949	ATM,BRCA1,CDC25A,CDC25C,CDKN1A,CHEK2,H2AX,NBN,PRKDC,RAD50,RFC1,SMC1A,TP53
REACTOME_MEIOTIC_RECOMBINATION	21	11	10	0.3	2.4	8.16649	1.3783e-05	0.000849949	ATM,BRCA1,H2AX,H3-3A,H3-4,NBN,RAD50,RAD51C,RBBP8,RPA1
REACTOME_FORMATION_OF_SENESCENCE_ASSOCIATED_HETEROCHROMATIN_FOCI_SAHF_	14	6	8	0.2	1.9	11.9295	1.89866e-05	0.00113307	CDKN1A,H1-2,H1-3,H1-4,H1-5,HMGA1,LMNB1,TP53
REACTOME_CELLULAR_SENESCENCE	84	62	22	1.7	5.3	3.23985	2.07416e-05	0.00119912	ATM,CBX8,CDC23,CDC27,CDKN1A,H1-2,H1-3,H1-4,H1-5,H2AX,H3-3A,H3-4,HMGA1,LMNB1,MAP4K4,NBN,PHC1,RAD50,TERF2IP,TNRC6B,TP53,UBE2E1
REACTOME_RHO_GTPASES_ACTIVATE_FORMINS	67	48	19	1.3	4.6	3.60049	2.27055e-05	0.00127288	AHCTF1,BUB1B,CDC20,CDCA8,CENPC,CENPF,CLASP1,CLASP2,CLIP1,DSN1,DYNC1LI1,DYNC1LI2,INCENP,KIF2A,MAD1L1,NSL1,NUF2,NUP133,RANBP2
REACTOME_MITOTIC_TELOPHASE_CYTOKINESIS	11	4	7	0.1	1.7	15.625	2.5138e-05	0.0013678	KIF20A,KIF23,PDS5A,PDS5B,SMC1A,SMC3,WAPL
WP_CILIARY_LANDSCAPE	74	54	20	1.5	4.8	3.37189	3.00892e-05	0.00159043	CEP170,COPS3,CREBBP,DYNC1LI1,H3-3A,HDAC2,MCM2,MCM3,MCM4,MCM6,MFAP1,NEFM,NUP133,PGRMC2,POM121,RAB8A,TNKS1BP1,VAPB,WEE1,WNK1
REACTOME_G2_M_DNA_DAMAGE_CHECKPOINT	42	28	14	0.8	3.4	4.51595	3.85149e-05	0.00197924	ATM,BRCA1,CDC25C,CHEK2,H2AX,H3-4,MDC1,NBN,RAD50,RBBP8,RPA1,TP53,TP53BP1,WEE1
REACTOME_MITOTIC_PROPHASE	53	37	16	1	3.8	3.91523	4.35864e-05	0.00217932	H2AX,H3-3A,H3-4,LEMD2,LMNB1,NCAPH2,NDC1,NUMA1,NUP133,NUP35,POM121,PRKCA,RAB1A,RANBP2,TMPO,TPR
REACTOME_NONHOMOLOGOUS_END_JOINING_NHEJ_	28	17	11	0.5	2.6	5.81679	4.70204e-05	0.00228915	ATM,BRCA1,H2AX,H3-4,MDC1,NBN,PRKDC,RAD50,RIF1,TP53BP1,XRCC6
PID_BARD1_PATHWAY	20	11	9	0.3	2.2	7.33011	6.62286e-05	0.00314161	ATM,BRCA1,NBN,NPM1,PRKDC,RAD50,RBBP8,TP53,XRCC6
REACTOME_CHROMOSOME_MAINTENANCE	45	31	14	0.8	3.4	4.07607	9.11697e-05	0.0042166	ATRX,CENPC,CHTF18,DAXX,H2AX,H3-3A,H3-4,LIG1,NPM1,RFC1,RPA1,RSF1,SMARCA5,TERF2IP
REACTOME_CELLULAR_RESPONSES_TO_EXTERNAL_STIMULI	225	184	41	5	9.8	2.06542	0.000118231	0.0053348	ATF2,ATM,BAG3,CBX8,CDC23,CDC27,CDKN1A,CREBBP,DYNC1LI1,DYNC1LI2,FKBP5,H1-2,H1-3,H1-4,H1-5,H2AX,H3-3A,H3-4,HMGA1,HSPA4,LAMTOR1,LMNB1,MAP4K4,NBN,NDC1,NUP133,NUP35,PHC1,POM121,PSMA5,PSMD4,RAD50,RANBP2,RPA1,RPL12,STIP1,TERF2IP,TNRC6B,TP53,TPR,UBE2E1
REACTOME_S_PHASE	81	61	20	1.7	4.8	2.97929	0.000121518	0.0053526	CDC23,CDC25A,CDC27,CDKN1A,LIG1,MCM2,MCM3,MCM4,MCM6,PDS5A,PDS5B,PSMA5,PSMD4,RFC1,RPA1,SMC1A,SMC3,UBE2E1,WAPL,WEE1
REACTOME_SUMOYLATION_OF_DNA_REPLICATION_PROTEINS	31	20	11	0.5	2.6	4.94125	0.000139543	0.00600358	CDCA8,INCENP,NDC1,NUP133,NUP35,POM121,RANBP2,SUMO3,TOP2A,TOP2B,TPR
PID_PLK1_PATHWAY	27	17	10	0.5	2.4	5.27585	0.000187324	0.00783845	BORA,BUB1B,CDC20,CDC25C,INCENP,KIF20A,KIF2A,RAB1A,TPX2,WEE1
REACTOME_APOPTOSIS_INDUCED_DNA_FRAGMENTATION	7	2	5	0.1	1.2	22.216	0.000190665	0.00783845	DFFA,H1-2,H1-3,H1-4,H1-5
WP_GASTRIC_CANCER_NETWORK_2	14	7	7	0.2	1.7	8.9251	0.000198752	0.00799328	AHCTF1,ATAD2,CHTF18,LMNB2,MTDH,TOP2A,TP53
REACTOME_SUMOYLATION_OF_DNA_DAMAGE_RESPONSE_AND_REPAIR_PROTEINS	54	39	15	1.1	3.6	3.47231	0.000214544	0.00844481	BRCA1,CBX8,MDC1,NDC1,NUP133,NUP35,PARP1,PHC1,POM121,RANBP2,RPA1,SMC1A,SMC3,SUMO3,TPR
REACTOME_BASE_EXCISION_REPAIR	28	18	10	0.5	2.4	4.98159	0.00026527	0.010224	H2AX,H3-4,LIG1,MPG,NEIL3,PARP1,RFC1,RPA1,TERF2IP,XRCC1
REACTOME_EPIGENETIC_REGULATION_OF_GENE_EXPRESSION	62	46	16	1.3	3.8	3.14184	0.000337156	0.0125879	BAZ1B,CBX3,DDX21,DEK,DNMT1,ERCC3,ERCC6,H2AX,H3-3A,HDAC2,MTA1,MYBBP1A,RRP8,SIN3A,SMARCA5,SUDS3
REACTOME_DNA_STRAND_ELONGATION	15	8	7	0.2	1.7	7.80632	0.000340213	0.0125879	LIG1,MCM2,MCM3,MCM4,MCM6,RFC1,RPA1
REACTOME_POSITIVE_EPIGENETIC_REGULATION_OF_RRNA_EXPRESSION	34	23	11	0.6	2.6	4.29382	0.000355099	0.012881	BAZ1B,CBX3,DDX21,DEK,ERCC6,H2AX,H3-3A,HDAC2,MTA1,MYBBP1A,SMARCA5
REACTOME_POST_TRANSLATIONAL_PROTEIN_MODIFICATION	380	321	59	8.7	14.1	1.71914	0.000428952	0.0152608	AHSG,AMFR,BRCA1,CBX8,CDC20,CDC25A,CDCA8,CKAP4,COPS3,CREBBP,CUL4B,DAXX,DHPS,DNMT1,DYNC1LI1,DYNC1LI2,GPS1,HCFC1,HDAC2,INCENP,MAVS,MDC1,MTA1,NDC1,NPM1,NUP133,NUP35,PARP1,PHC1,POM121,PRKDC,PSMA5,PSMD4,RAB1A,RAB8A,RAD18,RANBP2,RPA1,RTF1,SATB1,SEC16A,SEC23IP,SIN3A,SMC1A,SMC3,SUDS3,SUMO3,SYVN1,TOP2A,TOP2B,TP53,TP53BP1,TPR,TRAF3,TRIM28,UBE2E1,UFD1,USP37,WAC
REACTOME_B_WICH_COMPLEX_POSITIVELY_REGULATES_RRNA_EXPRESSION	20	12	8	0.3	1.9	5.95767	0.000457359	0.0159644	BAZ1B,DDX21,DEK,ERCC6,H2AX,H3-3A,MYBBP1A,SMARCA5
PID_MYC_ACTIV_PATHWAY	35	24	11	0.7	2.6	4.11401	0.000471223	0.0161438	CAD,CDC25A,CREBBP,HMGA1,HSPA4,MTA1,MTDH,NBN,NCL,NPM1,TP53
REACTOME_UNWINDING_OF_DNA	5	1	4	0	1	35.4378	0.000491609	0.0165359	MCM2,MCM3,MCM4,MCM6
WP_INTEGRATED_CANCER_PATHWAY	25	16	9	0.4	2.2	5.03421	0.000505432	0.0166973	ATM,BRCA1,CDC25A,CDKN1A,CHEK2,MSH6,POU2F1,RAD50,TP53
REACTOME_RNA_POLYMERASE_II_TRANSCRIPTION	435	370	65	10.1	15.6	1.64672	0.00063969	0.0207619	ATAD2,ATF2,ATM,BRCA1,CBX3,CBX8,CDC23,CDC25C,CDC27,CDKN1A,CHEK2,CREBBP,DAXX,DEK,ELF1,ERCC3,FIP1L1,FKBP5,H2AX,H3-3A,HDAC2,INTS1,KMT2A,KMT2B,LAMTOR1,MDC1,MECP2,MGA,NBN,NELFA,NOC2L,NPM1,NR2C2,PABPN1,PARP1,PBRM1,PHC1,PMS2,POU2F1,PSMA5,PSMD4,RAD50,RBBP8,RPA1,RPRD2,RTF1,SIN3A,SMARCA4,SUPT16H,TAF15,THOC2,TNKS1BP1,TNRC6B,TP53,TPX2,TRIM28,TSC2,UBE2E1,ZC3H8,ZKSCAN1,ZKSCAN5,ZNF136,ZNF250,ZNF597,ZNF711
WP_G1_TO_S_CELL_CYCLE_CONTROL	31	21	10	0.6	2.4	4.2671	0.000676736	0.0215856	ATM,CDC25A,CDKN1A,MCM2,MCM3,MCM4,MCM6,RPA1,TP53,WEE1
PID_AURORA_B_PATHWAY	26	17	9	0.5	2.2	4.73703	0.000704419	0.0220877	CDCA8,INCENP,KIF20A,KIF23,NCAPG,NCAPH,NCL,NPM1,PEBP1
REACTOME_HOMOLOGY_DIRECTED_REPAIR	60	45	15	1.2	3.6	3.0045	0.000741703	0.0228692	ATM,BRCA1,H2AX,H3-4,MDC1,NBN,PARP1,RAD50,RAD51C,RBBP8,RFC1,RPA1,TIPIN,TP53BP1,XRCC1
BIOCARTA_VDR_PATHWAY	17	10	7	0.3	1.7	6.2429	0.000857322	0.0255814	BAZ1B,CHAF1A,CREBBP,SMARCA4,SUPT16H,TOP2B,TSC2
KEGG_DNA_REPLICATION	17	10	7	0.3	1.7	6.2429	0.000857322	0.0255814	LIG1,MCM2,MCM3,MCM4,MCM6,RFC1,RPA1
REACTOME_TELOMERE_MAINTENANCE	32	22	10	0.6	2.4	4.07228	0.000896413	0.0259119	ATRX,CHTF18,DAXX,H2AX,H3-3A,H3-4,LIG1,RFC1,RPA1,TERF2IP
REACTOME_NUCLEAR_ENVELOPE_BREAKDOWN	32	22	10	0.6	2.4	4.07228	0.000896413	0.0259119	LEMD2,LMNB1,NDC1,NUP133,NUP35,POM121,PRKCA,RANBP2,TMPO,TPR
REACTOME_COHESIN_LOADING_ONTO_CHROMATIN	9	4	5	0.1	1.2	11.1091	0.000960726	0.0265275	PDS5A,PDS5B,SMC1A,SMC3,WAPL
REACTOME_HDR_THROUGH_MMEJ_ALT_NHEJ_	9	4	5	0.1	1.2	11.1091	0.000960726	0.0265275	NBN,PARP1,RAD50,RBBP8,XRCC1
WP_MIRNAS_INVOLVED_IN_DNA_DAMAGE_RESPONSE	9	4	5	0.1	1.2	11.1091	0.000960726	0.0265275	ATM,CDC25A,CDKN1A,H2AX,TP53
REACTOME_INHIBITION_OF_DNA_RECOMBINATION_AT_TELOMERE	13	7	6	0.2	1.4	7.63091	0.000999822	0.0272011	ATRX,DAXX,H2AX,H3-3A,H3-4,TERF2IP
REACTOME_RHO_GTPASE_EFFECTORS	130	105	25	2.9	6	2.16479	0.00117421	0.0314825	AHCTF1,BUB1B,CDC20,CDC25C,CDCA8,CENPC,CENPF,CFL1,CLASP1,CLASP2,CLIP1,DSN1,DYNC1LI1,DYNC1LI2,H2AX,H3-3A,INCENP,KIF2A,KLC2,MAD1L1,NSL1,NUF2,NUP133,PRKCA,RANBP2
BIOCARTA_PLK3_PATHWAY	6	2	4	0.1	1	17.7358	0.0013559	0.0353297	ATM,CDC25C,CHEK2,TP53
REACTOME_SENSING_OF_DNA_DOUBLE_STRAND_BREAKS	6	2	4	0.1	1	17.7358	0.0013559	0.0353297	ATM,KPNA2,NBN,RAD50
WP_CIRCADIAN_RHYTHM_RELATED_GENES	64	49	15	1.3	3.6	2.7564	0.00151694	0.0389769	HDAC2,HNRNPU,KMT2A,METTL3,MTA1,MYBBP1A,NONO,PRKDC,RAI1,SFPQ,SIN3A,SUV39H2,THRAP3,TOP2A,TP53
BIOCARTA_ATRBRCA_PATHWAY	14	8	6	0.2	1.4	6.67654	0.00160063	0.0405638	ATM,BRCA1,CHEK2,NBN,RAD50,TP53
BIOCARTA_RB_PATHWAY	10	5	5	0.1	1.2	8.88695	0.00176145	0.0440363	ATM,CDC25A,CDC25C,TP53,WEE1
REACTOME_INTERACTIONS_OF_VPR_WITH_HOST_CELLULAR_PROTEINS	24	16	8	0.4	1.9	4.46442	0.00184927	0.0456154	HMGA1,NDC1,NUP133,NUP35,POM121,PSIP1,RANBP2,TPR
REACTOME_SUMOYLATION_OF_CHROMATIN_ORGANIZATION_PROTEINS	41	30	11	0.8	2.6	3.28588	0.00202909	0.0493922	CBX8,HDAC2,NDC1,NUP133,NUP35,PHC1,POM121,RANBP2,SATB1,SUMO3,TPR
REACTOME_TRANSCRIPTION_COUPLED_NUCLEOTIDE_EXCISION_REPAIR_TC_NER_	30	21	9	0.6	2.2	3.83065	0.00222656	0.0534953	COPS3,CUL4B,ERCC3,ERCC6,GPS1,LIG1,RFC1,RPA1,XRCC1
REACTOME_PROCESSING_OF_DNA_DOUBLE_STRAND_BREAK_ENDS	42	31	11	0.8	2.6	3.17934	0.00250295	0.0593648	ATM,BRCA1,H2AX,H3-4,MDC1,NBN,RAD50,RBBP8,RPA1,TIPIN,TP53BP1
REACTOME_TRANSCRIPTIONAL_REGULATION_BY_TP53	152	125	27	3.4	6.5	1.96301	0.00257855	0.0603837	ATF2,ATM,BRCA1,CDC25C,CDKN1A,CHEK2,CREBBP,DAXX,ERCC3,HDAC2,LAMTOR1,MDC1,NBN,NELFA,NOC2L,NPM1,PMS2,RAD50,RBBP8,RPA1,SUPT16H,TAF15,TNKS1BP1,TNRC6B,TP53,TPX2,TSC2
REACTOME_NEGATIVE_EPIGENETIC_REGULATION_OF_RRNA_EXPRESSION	31	22	9	0.6	2.2	3.65589	0.00286058	0.0629666	DNMT1,ERCC3,H2AX,H3-3A,HDAC2,RRP8,SIN3A,SMARCA5,SUDS3
BIOCARTA_CASPASE_PATHWAY	7	3	4	0.1	1	11.8237	0.00290954	0.0629666	DFFA,LMNB1,LMNB2,PARP1
BIOCARTA_CDC25_PATHWAY	7	3	4	0.1	1	11.8237	0.00290954	0.0629666	ATM,CDC25A,CDC25C,WEE1
REACTOME_EARLY_PHASE_OF_HIV_LIFE_CYCLE	7	3	4	0.1	1	11.8237	0.00290954	0.0629666	HMGA1,LIG1,PSIP1,XRCC6
REACTOME_TP53_REGULATES_TRANSCRIPTION_OF_ADDITIONAL_CELL_CYCLE_GENES_WHOSE_EXACT_ROLE_IN_THE_P53_PATHWAY_REMAIN_UNCERTAIN	7	3	4	0.1	1	11.8237	0.00290954	0.0629666	CDC25C,NPM1,TNKS1BP1,TP53
KEGG_SYSTEMIC_LUPUS_ERYTHEMATOSUS	11	6	5	0.2	1.2	7.40341	0.00296113	0.0629666	H2AX,H3-3A,H3-4,MACROH2A1,MACROH2A2
REACTOME_RECOGNITION_AND_ASSOCIATION_OF_DNA_GLYCOSYLASE_WITH_SITE_CONTAINING_AN_AFFECTED_PURINE	11	6	5	0.2	1.2	7.40341	0.00296113	0.0629666	H2AX,H3-4,MPG,NEIL3,TERF2IP
REACTOME_ESTABLISHMENT_OF_SISTER_CHROMATID_COHESION	11	6	5	0.2	1.2	7.40341	0.00296113	0.0629666	PDS5A,PDS5B,SMC1A,SMC3,WAPL
REACTOME_ACTIVATION_OF_ATR_IN_RESPONSE_TO_REPLICATION_STRESS	21	14	7	0.4	1.7	4.45598	0.00357033	0.0743703	CDC25A,CDC25C,MCM2,MCM3,MCM4,MCM6,RPA1
REACTOME_REGULATION_OF_TP53_ACTIVITY_THROUGH_PHOSPHORYLATION	50	38	12	1	2.9	2.83089	0.00357781	0.0743703	ATM,BRCA1,CHEK2,NBN,NOC2L,RAD50,RBBP8,RPA1,SUPT16H,TAF15,TP53,TPX2
REACTOME_NS1_MEDIATED_EFFECTS_ON_HOST_PATHWAYS	27	19	8	0.5	1.9	3.75643	0.0042436	0.0872296	KPNA2,NDC1,NUP133,NUP35,PABPN1,POM121,RANBP2,TPR
KEGG_MISMATCH_REPAIR	12	7	5	0.2	1.2	6.34641	0.00465579	0.089721	LIG1,MSH6,PMS2,RFC1,RPA1
PID_HDAC_CLASSIII_PATHWAY	12	7	5	0.2	1.2	6.34641	0.00465579	0.089721	CDKN1A,CREBBP,H1-4,TP53,XRCC6
REACTOME_INHIBITION_OF_THE_PROTEOLYTIC_ACTIVITY_OF_APC_C_REQUIRED_FOR_THE_ONSET_OF_ANAPHASE_BY_MITOTIC_SPINDLE_CHECKPOINT_COMPONENTS	12	7	5	0.2	1.2	6.34641	0.00465579	0.089721	BUB1B,CDC20,CDC23,CDC27,UBE2E1
REACTOME_APC_CDC20_MEDIATED_DEGRADATION_OF_NEK2A	12	7	5	0.2	1.2	6.34641	0.00465579	0.089721	BUB1B,CDC20,CDC23,CDC27,UBE2E1
WP_DNA_MISMATCH_REPAIR	12	7	5	0.2	1.2	6.34641	0.00465579	0.089721	LIG1,MSH6,PMS2,RFC1,RPA1
WP_REGULATION_OF_SISTER_CHROMATID_SEPARATION_AT_THE_METAPHASEANAPHASE_TRANSITION	12	7	5	0.2	1.2	6.34641	0.00465579	0.089721	BUB1B,CDC20,MAD1L1,SMC1A,SMC3
REACTOME_HOST_INTERACTIONS_OF_HIV_FACTORS	52	40	12	1.1	2.9	2.68795	0.00503939	0.0961122	HMGA1,NDC1,NPM1,NUP133,NUP35,PACS1,POM121,PSIP1,PSMA5,PSMD4,RANBP2,TPR
REACTOME_DEPOLYMERISATION_OF_THE_NUCLEAR_LAMINA	8	4	4	0.1	1	8.86801	0.0053532	0.100034	LEMD2,LMNB1,PRKCA,TMPO
REACTOME_MECP2_REGULATES_NEURONAL_RECEPTORS_AND_CHANNELS	8	4	4	0.1	1	8.86801	0.0053532	0.100034	FKBP5,HDAC2,MECP2,SIN3A
REACTOME_DNA_REPLICATION	53	41	12	1.1	2.9	2.6217	0.00593033	0.109711	CDC23,CDC27,LIG1,MCM2,MCM3,MCM4,MCM6,PSMA5,PSMD4,RFC1,RPA1,UBE2E1
REACTOME_MEIOTIC_SYNAPSIS	23	16	7	0.4	1.7	3.89661	0.00628832	0.115182	BRCA1,H2AX,H3-4,LMNB1,SMC1A,SMC3,TERF2IP
REACTOME_SUMOYLATION_OF_TRANSCRIPTION_COFACTORS	29	21	8	0.6	1.9	3.39717	0.00683853	0.117845	CBX8,CREBBP,DAXX,NPM1,PHC1,SIN3A,SUMO3,TRIM28
REACTOME_NUCLEAR_ENVELOPE_NE_REASSEMBLY	35	26	9	0.7	2.2	3.09015	0.00693181	0.117845	AHCTF1,ANKLE2,LEMD2,LMNB1,NDC1,NUP133,NUP35,POM121,TMPO
REACTOME_TP53_REGULATES_TRANSCRIPTION_OF_DNA_REPAIR_GENES	35	26	9	0.7	2.2	3.09015	0.00693181	0.117845	ATF2,ATM,BRCA1,ERCC3,MDC1,NELFA,PMS2,SUPT16H,TP53
REACTOME_POLO_LIKE_KINASE_MEDIATED_EVENTS	13	8	5	0.2	1.2	5.551	0.00694077	0.117845	CDC25A,CDC25C,CENPF,FOXM1,WEE1
REACTOME_BASE_EXCISION_REPAIR_AP_SITE_FORMATION	13	8	5	0.2	1.2	5.551	0.00694077	0.117845	H2AX,H3-4,MPG,NEIL3,TERF2IP
WP_GASTRIC_CANCER_NETWORK_1	13	8	5	0.2	1.2	5.551	0.00694077	0.117845	CENPF,H3-3A,MCM4,TOP2A,TPX2
WP_PREIMPLANTATION_EMBRYO	13	8	5	0.2	1.2	5.551	0.00694077	0.117845	ELAVL1,HMGA1,HNRNPAB,MACROH2A2,SMARCA4
REACTOME_RESOLUTION_OF_ABASIC_SITES_AP_SITES_	18	12	6	0.3	1.4	4.44758	0.0069433	0.117845	LIG1,MPG,PARP1,RFC1,RPA1,XRCC1
REACTOME_GLOBAL_GENOME_NUCLEOTIDE_EXCISION_REPAIR_GG_NER_	42	32	10	0.9	2.4	2.79229	0.00806374	0.133398	COPS3,CUL4B,ERCC3,GPS1,LIG1,PARP1,RFC1,RPA1,SUMO3,XRCC1
WP_PATHWAYS_AFFECTED_IN_ADENOID_CYSTIC_CARCINOMA	42	32	10	0.9	2.4	2.79229	0.00806374	0.133398	ATM,ATRX,BRCA1,CHEK2,CREBBP,H1-4,MGA,PRKDC,SMC1A,TP53
REACTOME_NUCLEAR_IMPORT_OF_REV_PROTEIN	24	17	7	0.5	1.7	3.66685	0.00811617	0.133398	NDC1,NPM1,NUP133,NUP35,POM121,RANBP2,TPR
REACTOME_TRANSCRIPTIONAL_REGULATION_BY_SMALL_RNAS	30	22	8	0.6	1.9	3.24209	0.00851561	0.133398	H2AX,H3-3A,NDC1,NUP133,NUP35,POM121,RANBP2,TPR
REACTOME_APC_C_CDC20_MEDIATED_DEGRADATION_OF_CYCLIN_B	9	5	4	0.1	1	7.09248	0.00886717	0.133398	CDC20,CDC23,CDC27,UBE2E1
REACTOME_CONVERSION_FROM_APC_C_CDC20_TO_APC_C_CDH1_IN_LATE_ANAPHASE	9	5	4	0.1	1	7.09248	0.00886717	0.133398	CDC20,CDC23,CDC27,UBE2E1
REACTOME_INITIATION_OF_NUCLEAR_ENVELOPE_NE_REFORMATION	9	5	4	0.1	1	7.09248	0.00886717	0.133398	ANKLE2,LEMD2,LMNB1,TMPO
WP_HOMOLOGOUS_RECOMBINATION	9	5	4	0.1	1	7.09248	0.00886717	0.133398	ATM,NBN,RAD50,RPA1
BIOCARTA_SRCRPTP_PATHWAY	5	2	3	0.1	0.7	13.2721	0.0090134	0.133398	CDC25A,CDC25C,PRKCA
BIOCARTA_DNAFRAGMENT_PATHWAY	5	2	3	0.1	0.7	13.2721	0.0090134	0.133398	DFFA,TOP2A,TOP2B
BIOCARTA_BTG2_PATHWAY	5	2	3	0.1	0.7	13.2721	0.0090134	0.133398	CHAF1A,CHAF1B,TP53
REACTOME_INTEGRATION_OF_PROVIRUS	5	2	3	0.1	0.7	13.2721	0.0090134	0.133398	HMGA1,PSIP1,XRCC6
REACTOME_2_LTR_CIRCLE_FORMATION	5	2	3	0.1	0.7	13.2721	0.0090134	0.133398	HMGA1,PSIP1,XRCC6
REACTOME_ROLE_OF_ABL_IN_ROBO_SLIT_SIGNALING	5	2	3	0.1	0.7	13.2721	0.0090134	0.133398	CAP1,CLASP1,CLASP2
REACTOME_NUCLEOBASE_BIOSYNTHESIS	5	2	3	0.1	0.7	13.2721	0.0090134	0.133398	CAD,GMPS,PAICS
REACTOME_DISEASES_OF_DNA_REPAIR	5	2	3	0.1	0.7	13.2721	0.0090134	0.133398	MSH6,NEIL3,PMS2
PID_CASPASE_PATHWAY	19	13	6	0.4	1.4	4.10475	0.00929257	0.134307	DFFA,LMNB1,LMNB2,NUMA1,PARP1,SATB1
REACTOME_HDR_THROUGH_SINGLE_STRAND_ANNEALING_SSA_	19	13	6	0.4	1.4	4.10475	0.00929257	0.134307	ATM,BRCA1,NBN,RAD50,RBBP8,RPA1
REACTOME_RESOLUTION_OF_D_LOOP_STRUCTURES_THROUGH_SYNTHESIS_DEPENDENT_STRAND_ANNEALING_SDSA_	19	13	6	0.4	1.4	4.10475	0.00929257	0.134307	ATM,BRCA1,NBN,RAD50,RAD51C,RBBP8
REACTOME_SIGNALING_BY_RHO_GTPASES	183	154	29	4.2	7	1.70618	0.0098002	0.140545	AHCTF1,AKAP13,ARHGAP11A,BUB1B,CDC20,CDC25C,CDCA8,CENPC,CENPF,CFL1,CLASP1,CLASP2,CLIP1,DSN1,DYNC1LI1,DYNC1LI2,FGD1,H2AX,H3-3A,INCENP,KIF2A,KLC2,MAD1L1,NSL1,NUF2,NUP133,PRKCA,RANBP2,TRIO
REACTOME_SWITCHING_OF_ORIGINS_TO_A_POST_REPLICATIVE_STATE	37	28	9	0.8	2.2	2.8681	0.0101664	0.144676	CDC23,CDC27,MCM2,MCM3,MCM4,MCM6,PSMA5,PSMD4,UBE2E1
REACTOME_HOMOLOGOUS_DNA_PAIRING_AND_STRAND_EXCHANGE	25	18	7	0.5	1.7	3.46229	0.0103074	0.145562	ATM,BRCA1,NBN,RAD50,RAD51C,RBBP8,RPA1
BIOCARTA_FAS_PATHWAY	20	14	6	0.4	1.4	3.81003	0.0121587	0.165395	DAXX,DFFA,LMNB1,LMNB2,PARP1,PRKDC
KEGG_NUCLEOTIDE_EXCISION_REPAIR	20	14	6	0.4	1.4	3.81003	0.0121587	0.165395	CUL4B,ERCC3,ERCC6,LIG1,RFC1,RPA1
PID_ATR_PATHWAY	20	14	6	0.4	1.4	3.81003	0.0121587	0.165395	CDC25A,CDC25C,MCM2,NBN,RPA1,TIPIN
REACTOME_ERCC6_CSB_AND_EHMT2_G9A_POSITIVELY_REGULATE_RRNA_EXPRESSION	20	14	6	0.4	1.4	3.81003	0.0121587	0.165395	CBX3,ERCC6,H2AX,H3-3A,HDAC2,MTA1
WP_NUCLEOTIDE_EXCISION_REPAIR	20	14	6	0.4	1.4	3.81003	0.0121587	0.165395	CUL4B,ERCC3,ERCC6,LIG1,RFC1,RPA1
REACTOME_APOPTOTIC_EXECUTION_PHASE	32	24	8	0.7	1.9	2.97022	0.012767	0.172402	ACIN1,DFFA,H1-2,H1-3,H1-4,H1-5,LMNB1,SATB1
BIOCARTA_HIVNEF_PATHWAY	26	19	7	0.5	1.7	3.2793	0.0128995	0.172928	DAXX,DFFA,LMNB1,LMNB2,NUMA1,PARP1,PRKDC
BIOCARTA_CHEMICAL_PATHWAY	10	6	4	0.2	1	5.90938	0.0136043	0.173271	ATM,PARP1,PRKCA,TP53
REACTOME_SUMOYLATION_OF_TRANSCRIPTION_FACTORS	10	6	4	0.2	1	5.90938	0.0136043	0.173271	MTA1,SUMO3,TP53,TP53BP1
REACTOME_GAP_FILLING_DNA_REPAIR_SYNTHESIS_AND_LIGATION_IN_GG_NER	10	6	4	0.2	1	5.90938	0.0136043	0.173271	LIG1,RFC1,RPA1,XRCC1
REACTOME_CYCLIN_A_B1_B2_ASSOCIATED_EVENTS_DURING_G2_M_TRANSITION	10	6	4	0.2	1	5.90938	0.0136043	0.173271	CDC25A,CDC25C,FOXM1,WEE1
KEGG_BASE_EXCISION_REPAIR	15	10	5	0.3	1.2	4.43922	0.0136408	0.173271	LIG1,MPG,NEIL3,PARP1,XRCC1
REACTOME_DUAL_INCISION_IN_GG_NER	15	10	5	0.3	1.2	4.43922	0.0136408	0.173271	CUL4B,ERCC3,PARP1,RFC1,RPA1
REACTOME_E3_UBIQUITIN_LIGASES_UBIQUITINATE_TARGET_PROTEINS	15	10	5	0.3	1.2	4.43922	0.0136408	0.173271	PRKDC,RAD18,RTF1,UBE2E1,WAC
REACTOME_HIV_INFECTION	102	84	18	2.3	4.3	1.92556	0.0136743	0.173271	ERCC3,HMGA1,LIG1,NDC1,NELFA,NPM1,NUP133,NUP35,PACS1,POM121,PSIP1,PSMA5,PSMD4,RANBP2,SUPT16H,TAF15,TPR,XRCC6
REACTOME_NUCLEOTIDE_EXCISION_REPAIR	52	41	11	1.1	2.6	2.39731	0.0138939	0.174855	COPS3,CUL4B,ERCC3,ERCC6,GPS1,LIG1,PARP1,RFC1,RPA1,SUMO3,XRCC1
REACTOME_FACTORS_INVOLVED_IN_MEGAKARYOCYTE_DEVELOPMENT_AND_PLATELET_PRODUCTION	66	53	13	1.4	3.1	2.19544	0.0142255	0.176706	H3-3A,HDAC2,KIF11,KIF20A,KIF23,KIF2A,KIF4A,KLC2,PRKAR2B,RAD51C,SIN3A,TP53,WEE1
PID_E2F_PATHWAY	39	30	9	0.8	2.2	2.67554	0.0144231	0.176706	ATM,BRCA1,CDC25A,CDKN1A,CREBBP,MCM3,RBBP8,TRIM28,XRCC1
REACTOME_ANTIVIRAL_MECHANISM_BY_IFN_STIMULATED_GENES	39	30	9	0.8	2.2	2.67554	0.0144231	0.176706	FLNB,KPNA2,NDC1,NUP133,NUP35,POM121,RANBP2,TPR,UBE2E1
REACTOME_GENE_SILENCING_BY_RNA	39	30	9	0.8	2.2	2.67554	0.0144231	0.176706	H2AX,H3-3A,NDC1,NUP133,NUP35,POM121,RANBP2,TNRC6B,TPR
REACTOME_SUMOYLATION_OF_RNA_BINDING_PROTEINS	33	25	8	0.7	1.9	2.85073	0.0153962	0.185515	CBX8,NDC1,NUP133,NUP35,PHC1,POM121,RANBP2,TPR
REACTOME_HDR_THROUGH_HOMOLOGOUS_RECOMBINATION_HRR_	33	25	8	0.7	1.9	2.85073	0.0153962	0.185515	ATM,BRCA1,NBN,RAD50,RAD51C,RBBP8,RFC1,RPA1
REACTOME_HCMV_EARLY_EVENTS	46	36	10	1	2.4	2.47943	0.0154428	0.185515	DAXX,DYNC1LI1,DYNC1LI2,NDC1,NUP133,NUP35,POM121,RANBP2,TPR,TRIM28
KEGG_P53_SIGNALING_PATHWAY	21	15	6	0.4	1.4	3.55542	0.0155941	0.186123	ATM,CDKN1A,CHEK2,GTSE1,TP53,TSC2
PID_AR_PATHWAY	27	20	7	0.5	1.7	3.11432	0.0159291	0.187699	BRCA1,KDM3A,PRKDC,TCF4,TMF1,XRCC6,ZNF318
REACTOME_INTERACTIONS_OF_REV_WITH_HOST_CELLULAR_PROTEINS	27	20	7	0.5	1.7	3.11432	0.0159291	0.187699	NDC1,NPM1,NUP133,NUP35,POM121,RANBP2,TPR
REACTOME_MITOTIC_G2_G2_M_PHASES	89	73	16	2	3.8	1.96567	0.0164821	0.19156	BORA,CDC25A,CDC25C,CDKN1A,CENPF,CLASP1,FOXM1,GTSE1,PRKAR2B,PSMA5,PSMD4,RAB8A,TP53,TPX2,TUBGCP3,WEE1
REACTOME_TRAF3_DEPENDENT_IRF_ACTIVATION_PATHWAY	6	3	3	0.1	0.7	8.84915	0.0166709	0.19156	CREBBP,MAVS,TRAF3
WP_TP53_NETWORK	6	3	3	0.1	0.7	8.84915	0.0166709	0.19156	ATM,CDKN1A,TP53
WP_DDX1_AS_A_REGULATORY_COMPONENT_OF_THE_DROSHA_MICROPROCESSOR	6	3	3	0.1	0.7	8.84915	0.0166709	0.19156	ATM,NBN,RAD50
WP_INTEGRATED_BREAST_CANCER_PATHWAY	75	61	14	1.7	3.4	2.05486	0.0176708	0.201796	ATM,BRCA1,CDC25A,CHEK2,MSH6,MYCBP2,RAD50,RPP38,SMARCA4,TP53,TPR,TSC2,WEE1,ZMYND8
REACTOME_REGULATION_OF_HSF1_MEDIATED_HEAT_SHOCK_RESPONSE	47	37	10	1	2.4	2.41166	0.0178923	0.203072	ATM,BAG3,HSPA4,NDC1,NUP133,NUP35,POM121,RANBP2,RPA1,TPR
WP_BASE_EXCISION_REPAIR	16	11	5	0.3	1.2	4.03505	0.0182166	0.205492	LIG1,MPG,NEIL3,PARP1,XRCC1
WP_GENES_INVOLVED_IN_MALE_INFERTILITY	34	26	8	0.7	1.9	2.74042	0.0183966	0.206265	ATM,CREBBP,H3-4,HMGA1,KDM3A,PARP1,PMS2,RFC1
REACTOME_G1_S_DNA_DAMAGE_CHECKPOINTS	28	21	7	0.6	1.7	2.96542	0.0194309	0.21174	ATM,CDC25A,CDKN1A,CHEK2,PSMA5,PSMD4,TP53
REACTOME_REGULATION_OF_GLUCOKINASE_BY_GLUCOKINASE_REGULATORY_PROTEIN	22	16	6	0.4	1.4	3.33241	0.0196473	0.21174	NDC1,NUP133,NUP35,POM121,RANBP2,TPR
REACTOME_RESOLUTION_OF_D_LOOP_STRUCTURES	22	16	6	0.4	1.4	3.33241	0.0196473	0.21174	ATM,BRCA1,NBN,RAD50,RAD51C,RBBP8
BIOCARTA_P53HYPOXIA_PATHWAY	11	7	4	0.2	1	5.06462	0.0196861	0.21174	ATM,CDKN1A,RPA1,TP53
REACTOME_RECOGNITION_OF_DNA_DAMAGE_BY_PCNA_CONTAINING_REPLICATION_COMPLEX	11	7	4	0.2	1	5.06462	0.0196861	0.21174	CUL4B,RAD18,RFC1,RPA1
REACTOME_MISMATCH_REPAIR	11	7	4	0.2	1	5.06462	0.0196861	0.21174	LIG1,MSH6,PMS2,RPA1
WP_HEMATOPOIETIC_STEM_CELL_GENE_REGULATION_BY_GABP_ALPHABETA_COMPLEX	11	7	4	0.2	1	5.06462	0.0196861	0.21174	ATM,CREBBP,DNMT1,SMARCA4
WP_MESODERMAL_COMMITMENT_PATHWAY	41	32	9	0.9	2.2	2.50702	0.0198694	0.212476	CCDC6,CUL4B,MACF1,PHF6,TCF4,TRERF1,TRIM28,WDHD1,ZNF462
REACTOME_TRANSCRIPTIONAL_REGULATION_BY_RUNX1	77	63	14	1.7	3.4	1.98857	0.0219356	0.233224	CBX8,CREBBP,ELF1,H2AX,H3-3A,KMT2A,KMT2B,PBRM1,PHC1,PSMA5,PSMD4,SIN3A,SMARCA4,TNRC6B
PID_AURORA_A_PATHWAY	17	12	5	0.3	1.2	3.69741	0.0237002	0.246323	BRCA1,DLGAP5,TACC3,TP53,TPX2
REACTOME_TELOMERE_C_STRAND_LAGGING_STRAND_SYNTHESIS	17	12	5	0.3	1.2	3.69741	0.0237002	0.246323	CHTF18,LIG1,RFC1,RPA1,TERF2IP
REACTOME_DEPOSITION_OF_NEW_CENPA_CONTAINING_NUCLEOSOMES_AT_THE_CENTROMERE	17	12	5	0.3	1.2	3.69741	0.0237002	0.246323	CENPC,H2AX,NPM1,RSF1,SMARCA5
REACTOME_POSTMITOTIC_NUCLEAR_PORE_COMPLEX_NPC_REFORMATION	17	12	5	0.3	1.2	3.69741	0.0237002	0.246323	AHCTF1,NDC1,NUP133,NUP35,POM121
REACTOME_RUNX1_REGULATES_GENES_INVOLVED_IN_MEGAKARYOCYTE_DIFFERENTIATION_AND_PLATELET_FUNCTION	23	17	6	0.5	1.4	3.13538	0.0243622	0.249006	H2AX,H3-3A,KMT2A,KMT2B,SIN3A,TNRC6B
WP_DNA_REPLICATION	23	17	6	0.5	1.4	3.13538	0.0243622	0.249006	MCM2,MCM3,MCM4,MCM6,RFC1,RPA1
WP_FAS_LIGAND_FASL_PATHWAY_AND_STRESS_INDUCTION_OF_HEAT_SHOCK_PROTEINS_HSP_REGULATION	23	17	6	0.5	1.4	3.13538	0.0243622	0.249006	DAXX,DFFA,LMNB1,LMNB2,PARP1,PRKDC
REACTOME_MHC_CLASS_II_ANTIGEN_PRESENTATION	36	28	8	0.8	1.9	2.54336	0.0256112	0.260333	DYNC1LI1,DYNC1LI2,KIF11,KIF20A,KIF23,KIF2A,KIF4A,KLC2
BIOCARTA_RANMS_PATHWAY	7	4	3	0.1	0.7	6.63544	0.0269919	0.262096	KPNA2,NUMA1,TPX2
SA_G2_AND_M_PHASES	7	4	3	0.1	0.7	6.63544	0.0269919	0.262096	CDC25A,CDKN1A,WEE1
REACTOME_TRANSLESION_SYNTHESIS_BY_POLH	7	4	3	0.1	0.7	6.63544	0.0269919	0.262096	RFC1,RPA1,UFD1
REACTOME_TP53_REGULATES_TRANSCRIPTION_OF_GENES_INVOLVED_IN_CYTOCHROME_C_RELEASE	7	4	3	0.1	0.7	6.63544	0.0269919	0.262096	ATM,CREBBP,TP53
REACTOME_CHK1_CHK2_CDS1_MEDIATED_INACTIVATION_OF_CYCLIN_B_CDK1_COMPLEX	7	4	3	0.1	0.7	6.63544	0.0269919	0.262096	CDC25C,CHEK2,WEE1
BIOCARTA_MCM_PATHWAY	12	8	4	0.2	1	4.4309	0.0272013	0.262096	MCM2,MCM3,MCM4,MCM6
REACTOME_RESOLUTION_OF_AP_SITES_VIA_THE_MULTIPLE_NUCLEOTIDE_PATCH_REPLACEMENT_PATHWAY	12	8	4	0.2	1	4.4309	0.0272013	0.262096	LIG1,PARP1,RFC1,RPA1
REACTOME_CONDENSATION_OF_PROPHASE_CHROMOSOMES	12	8	4	0.2	1	4.4309	0.0272013	0.262096	H2AX,H3-3A,H3-4,NCAPH2
REACTOME_RNA_POLYMERASE_III_TRANSCRIPTION_INITIATION_FROM_TYPE_1_PROMOTER	12	8	4	0.2	1	4.4309	0.0272013	0.262096	BRF1,GTF3A,GTF3C1,POLR3E
WP_FBXL10_ENHANCEMENT_OF_MAPERK_SIGNALING_IN_DIFFUSE_LARGE_BCELL_LYMPHOMA	12	8	4	0.2	1	4.4309	0.0272013	0.262096	H2AX,H3-3A,MACROH2A1,MACROH2A2
REACTOME_HIV_LIFE_CYCLE	80	66	14	1.8	3.4	1.8967	0.0297214	0.276082	ERCC3,HMGA1,LIG1,NDC1,NELFA,NUP133,NUP35,POM121,PSIP1,RANBP2,SUPT16H,TAF15,TPR,XRCC6
REACTOME_EXPORT_OF_VIRAL_RIBONUCLEOPROTEINS_FROM_NUCLEUS	24	18	6	0.5	1.4	2.96064	0.0297775	0.276082	NDC1,NUP133,NUP35,POM121,RANBP2,TPR
REACTOME_FORMATION_OF_THE_BETA_CATENIN_TCF_TRANSACTIVATING_COMPLEX	24	18	6	0.5	1.4	2.96064	0.0297775	0.276082	CREBBP,H2AX,H3-3A,H3-4,SMARCA4,TCF4
REACTOME_NUCLEAR_PORE_COMPLEX_NPC_DISASSEMBLY	24	18	6	0.5	1.4	2.96064	0.0297775	0.276082	NDC1,NUP133,NUP35,POM121,RANBP2,TPR
REACTOME_SUMOYLATION_OF_SUMOYLATION_PROTEINS	24	18	6	0.5	1.4	2.96064	0.0297775	0.276082	NDC1,NUP133,NUP35,POM121,RANBP2,TPR
PID_FOXM1_PATHWAY	18	13	5	0.4	1.2	3.41231	0.0301452	0.276082	CENPF,CHEK2,CREBBP,FOXM1,XRCC1
REACTOME_TRANSCRIPTIONAL_REGULATION_BY_VENTX	18	13	5	0.4	1.2	3.41231	0.0301452	0.276082	CDC23,CDC27,TNRC6B,TP53,UBE2E1
REACTOME_TRANSCRIPTIONAL_REGULATION_BY_THE_AP_2_TFAP2_FAMILY_OF_TRANSCRIPTION_FACTORS	18	13	5	0.4	1.2	3.41231	0.0301452	0.276082	ATAD2,CDKN1A,CREBBP,DEK,NPM1
REACTOME_TRANSCRIPTIONAL_REGULATION_OF_GRANULOPOIESIS	18	13	5	0.4	1.2	3.41231	0.0301452	0.276082	CDKN1A,DEK,H2AX,H3-3A,KMT2A
WP_THE_EFFECT_OF_PROGERIN_ON_THE_INVOLVED_GENES_IN_HUTCHINSONGILFORD_PROGERIA_SYNDROME	18	13	5	0.4	1.2	3.41231	0.0301452	0.276082	CBX3,H3-3A,HDAC2,MTA1,TP53
REACTOME_APC_C_MEDIATED_DEGRADATION_OF_CELL_CYCLE_PROTEINS	31	24	7	0.7	1.7	2.59283	0.0330821	0.300009	BUB1B,CDC20,CDC23,CDC27,PSMA5,PSMD4,UBE2E1
REACTOME_TRNA_PROCESSING_IN_THE_NUCLEUS	31	24	7	0.7	1.7	2.59283	0.0330821	0.300009	NDC1,NUP133,NUP35,POM121,RANBP2,RPP38,TPR
PID_FANCONI_PATHWAY	25	19	6	0.5	1.4	2.80417	0.035926	0.322636	ATM,BRCA1,H2AX,NBN,RAD50,RPA1
REACTOME_VIRAL_MESSENGER_RNA_SYNTHESIS	25	19	6	0.5	1.4	2.80417	0.035926	0.322636	NDC1,NUP133,NUP35,POM121,RANBP2,TPR
BIOCARTA_TNFR1_PATHWAY	19	14	5	0.4	1.2	3.16814	0.0375926	0.326975	DFFA,LMNB1,LMNB2,PARP1,PRKDC
REACTOME_FORMATION_OF_INCISION_COMPLEX_IN_GG_NER	19	14	5	0.4	1.2	3.16814	0.0375926	0.326975	CUL4B,ERCC3,PARP1,RPA1,SUMO3
REACTOME_FORMATION_OF_TC_NER_PRE_INCISION_COMPLEX	19	14	5	0.4	1.2	3.16814	0.0375926	0.326975	COPS3,CUL4B,ERCC3,ERCC6,GPS1
REACTOME_TP53_REGULATES_TRANSCRIPTION_OF_CELL_CYCLE_GENES	19	14	5	0.4	1.2	3.16814	0.0375926	0.326975	CDC25C,CDKN1A,NPM1,TNKS1BP1,TP53
REACTOME_DNA_DAMAGE_BYPASS	19	14	5	0.4	1.2	3.16814	0.0375926	0.326975	CUL4B,RAD18,RFC1,RPA1,UFD1
REACTOME_RNA_POLYMERASE_III_TRANSCRIPTION	19	14	5	0.4	1.2	3.16814	0.0375926	0.326975	BRF1,GTF3A,GTF3C1,POLR3E,POU2F1
REACTOME_CELLULAR_RESPONSE_TO_HEAT_STRESS	60	49	11	1.3	2.6	2.00175	0.0376463	0.326975	ATM,BAG3,CREBBP,HSPA4,NDC1,NUP133,NUP35,POM121,RANBP2,RPA1,TPR
PID_P53_REGULATION_PATHWAY	32	25	7	0.7	1.7	2.48849	0.0387703	0.333605	ATM,CHEK2,CREBBP,DAXX,KAT8,TP53,TRIM28
REACTOME_RNA_POLYMERASE_I_TRANSCRIPTION	32	25	7	0.7	1.7	2.48849	0.0387703	0.333605	CBX3,ERCC3,ERCC6,H2AX,H3-3A,HDAC2,MTA1
BIOCARTA_PML_PATHWAY	8	5	3	0.1	0.7	5.30772	0.0399752	0.334634	CREBBP,DAXX,TP53
KEGG_NON_HOMOLOGOUS_END_JOINING	8	5	3	0.1	0.7	5.30772	0.0399752	0.334634	PRKDC,RAD50,XRCC6
SA_G1_AND_S_PHASES	8	5	3	0.1	0.7	5.30772	0.0399752	0.334634	CDKN1A,CFL1,TP53
REACTOME_PHOSPHORYLATION_OF_THE_APC_C	8	5	3	0.1	0.7	5.30772	0.0399752	0.334634	CDC23,CDC27,UBE2E1
REACTOME_DNA_METHYLATION	8	5	3	0.1	0.7	5.30772	0.0399752	0.334634	DNMT1,H2AX,H3-3A
WP_MIRNA_REGULATION_OF_P53_PATHWAY_IN_PROSTATE_CANCER	8	5	3	0.1	0.7	5.30772	0.0399752	0.334634	ATM,CHEK2,TP53
REACTOME_ACTIVATION_OF_THE_PRE_REPLICATIVE_COMPLEX	20	15	5	0.4	1.2	2.95588	0.0460705	0.383921	MCM2,MCM3,MCM4,MCM6,RPA1
BIOCARTA_G1_PATHWAY	14	10	4	0.3	1	3.54304	0.0467254	0.387632	ATM,CDC25A,CDKN1A,TP53
REACTOME_TRANSPORT_OF_THE_SLBP_DEPENDANT_MATURE_MRNA	27	21	6	0.6	1.4	2.53585	0.050521	0.404606	NDC1,NUP133,NUP35,POM121,RANBP2,TPR
REACTOME_APC_C_CDH1_MEDIATED_DEGRADATION_OF_CDC20_AND_OTHER_APC_C_CDH1_TARGETED_PROTEINS_IN_LATE_MITOSIS_EARLY_G1	27	21	6	0.6	1.4	2.53585	0.050521	0.404606	CDC20,CDC23,CDC27,PSMA5,PSMD4,UBE2E1
REACTOME_SENESCENCE_ASSOCIATED_SECRETORY_PHENOTYPE_SASP_	27	21	6	0.6	1.4	2.53585	0.050521	0.404606	CDC23,CDC27,CDKN1A,H2AX,H3-3A,UBE2E1
REACTOME_SUMOYLATION_OF_UBIQUITINYLATION_PROTEINS	27	21	6	0.6	1.4	2.53585	0.050521	0.404606	NDC1,NUP133,NUP35,POM121,RANBP2,TPR
REACTOME_SLC_TRANSPORTER_DISORDERS	27	21	6	0.6	1.4	2.53585	0.050521	0.404606	NDC1,NUP133,NUP35,POM121,RANBP2,TPR
REACTOME_ASSEMBLY_OF_THE_PRE_REPLICATIVE_COMPLEX	27	21	6	0.6	1.4	2.53585	0.050521	0.404606	MCM2,MCM3,MCM4,MCM6,PSMA5,PSMD4
REACTOME_ORC1_REMOVAL_FROM_CHROMATIN	27	21	6	0.6	1.4	2.53585	0.050521	0.404606	MCM2,MCM3,MCM4,MCM6,PSMA5,PSMD4
REACTOME_KINESINS	27	21	6	0.6	1.4	2.53585	0.050521	0.404606	KIF11,KIF20A,KIF23,KIF2A,KIF4A,KLC2
PID_P53_DOWNSTREAM_PATHWAY	41	33	8	0.9	1.9	2.1552	0.0517202	0.411398	CDKN1A,CREBBP,HDAC2,MAP4K4,PMS2,SMARCA4,TP53,TSC2
REACTOME_TRANSPORT_OF_MATURE_MRNAS_DERIVED_FROM_INTRONLESS_TRANSCRIPTS	34	27	7	0.7	1.7	2.30296	0.0519769	0.411398	FIP1L1,NDC1,NUP133,NUP35,POM121,RANBP2,TPR
REACTOME_HCMV_INFECTION	56	46	10	1.3	2.4	1.93536	0.0540608	0.411398	DAXX,DYNC1LI1,DYNC1LI2,NDC1,NUP133,NUP35,POM121,RANBP2,TPR,TRIM28
REACTOME_CONDENSATION_OF_PROMETAPHASE_CHROMOSOMES	4	2	2	0.1	0.5	8.83038	0.0542056	0.411398	NCAPG,NCAPH
REACTOME_ACETYLCHOLINE_REGULATES_INSULIN_SECRETION	4	2	2	0.1	0.5	8.83038	0.0542056	0.411398	MARCKS,PRKCA
REACTOME_DISEASES_OF_MISMATCH_REPAIR_MMR_	4	2	2	0.1	0.5	8.83038	0.0542056	0.411398	MSH6,PMS2
REACTOME_PURINE_RIBONUCLEOSIDE_MONOPHOSPHATE_BIOSYNTHESIS	4	2	2	0.1	0.5	8.83038	0.0542056	0.411398	GMPS,PAICS
REACTOME_CALNEXIN_CALRETICULIN_CYCLE	4	2	2	0.1	0.5	8.83038	0.0542056	0.411398	AMFR,SYVN1
REACTOME_MECP2_REGULATES_TRANSCRIPTION_OF_NEURONAL_LIGANDS	4	2	2	0.1	0.5	8.83038	0.0542056	0.411398	MECP2,SIN3A
WP_INTRAFLAGELLAR_TRANSPORT_PROTEINS_BINDING_TO_DYNEIN	4	2	2	0.1	0.5	8.83038	0.0542056	0.411398	DYNC1LI1,DYNC1LI2
REACTOME_REGULATION_OF_TP53_ACTIVITY	87	73	14	2	3.4	1.71147	0.0554332	0.411398	ATM,BRCA1,CHEK2,DAXX,HDAC2,NBN,NOC2L,RAD50,RBBP8,RPA1,SUPT16H,TAF15,TP53,TPX2
BIOCARTA_CALCINEURIN_PATHWAY	9	6	3	0.2	0.7	4.42262	0.0555292	0.411398	CDKN1A,MARCKS,PRKCA
BIOCARTA_P53_PATHWAY	9	6	3	0.2	0.7	4.42262	0.0555292	0.411398	ATM,CDKN1A,TP53
BIOCARTA_TEL_PATHWAY	9	6	3	0.2	0.7	4.42262	0.0555292	0.411398	PRKCA,TP53,XRCC6
REACTOME_SIRT1_NEGATIVELY_REGULATES_RRNA_EXPRESSION	9	6	3	0.2	0.7	4.42262	0.0555292	0.411398	H2AX,H3-3A,RRP8
REACTOME_PCNA_DEPENDENT_LONG_PATCH_BASE_EXCISION_REPAIR	9	6	3	0.2	0.7	4.42262	0.0555292	0.411398	LIG1,RFC1,RPA1
REACTOME_REGULATION_OF_TP53_ACTIVITY_THROUGH_METHYLATION	9	6	3	0.2	0.7	4.42262	0.0555292	0.411398	ATM,CHEK2,TP53
REACTOME_STABILIZATION_OF_P53	21	16	5	0.4	1.2	2.77054	0.0555944	0.411398	ATM,CHEK2,PSMA5,PSMD4,TP53
REACTOME_RESPONSE_TO_ELEVATED_PLATELET_CYTOSOLIC_CA2_	21	16	5	0.4	1.2	2.77054	0.0555944	0.411398	AHSG,CAP1,CFL1,MAGED2,PRKCA
PID_TELOMERASE_PATHWAY	42	34	8	0.9	1.9	2.09127	0.058457	0.42964	ATM,HDAC2,NBN,NCL,RAD50,SIN3A,TERF2IP,XRCC6
KEGG_HOMOLOGOUS_RECOMBINATION	15	11	4	0.3	1	3.22044	0.0587561	0.42964	NBN,RAD50,RAD51C,RPA1
PID_HNF3A_PATHWAY	15	11	4	0.3	1	3.22044	0.0587561	0.42964	BRCA1,CREBBP,FOXA3,POU2F1
ST_FAS_SIGNALING_PATHWAY	28	22	6	0.6	1.4	2.41983	0.0590002	0.429726	CAD,DAXX,DFFA,PARP1,TP53,TPX2
PID_REG_GR_PATHWAY	35	28	7	0.8	1.7	2.22028	0.0595227	0.431832	CDKN1A,CREBBP,FKBP5,HDAC2,POU2F1,SMARCA4,TP53
REACTOME_INTERFERON_SIGNALING	57	47	10	1.3	2.4	1.89371	0.0598782	0.432713	ADAR,FLNB,KPNA2,NDC1,NUP133,NUP35,POM121,RANBP2,TPR,UBE2E1
REACTOME_MITOTIC_G1_PHASE_AND_G1_S_TRANSITION	65	54	11	1.5	2.6	1.81393	0.06219	0.447671	CDC25A,CDKN1A,MCM2,MCM3,MCM4,MCM6,PSMA5,PSMD4,RPA1,TOP2A,WEE1
REACTOME_GOLGI_TO_ER_RETROGRADE_TRANSPORT	50	41	9	1.1	2.2	1.95212	0.0629893	0.451667	DYNC1LI1,DYNC1LI2,KIF11,KIF20A,KIF23,KIF2A,KIF4A,KLC2,RAB1A
REACTOME_DISORDERS_OF_TRANSMEMBRANE_TRANSPORTERS	43	35	8	1	1.9	2.03099	0.0657237	0.465434	NDC1,NUP133,NUP35,POM121,PSMA5,PSMD4,RANBP2,TPR
PID_ATF2_PATHWAY	22	17	5	0.5	1.2	2.60692	0.066167	0.465434	ATF2,BRCA1,MACROH2A1,POU2F1,PRKCA
REACTOME_CYTOSOLIC_SENSORS_OF_PATHOGEN_ASSOCIATED_DNA_	22	17	5	0.5	1.2	2.60692	0.066167	0.465434	CREBBP,DHX36,POLR3E,PRKDC,XRCC6
REACTOME_PRE_NOTCH_EXPRESSION_AND_PROCESSING	22	17	5	0.5	1.2	2.60692	0.066167	0.465434	CREBBP,H2AX,H3-3A,TNRC6B,TP53
REACTOME_TRANSCRIPTIONAL_REGULATION_BY_MECP2	22	17	5	0.5	1.2	2.60692	0.066167	0.465434	FKBP5,HDAC2,MECP2,SIN3A,TNRC6B
REACTOME_DNA_REPLICATION_PRE_INITIATION	36	29	7	0.8	1.7	2.14303	0.0677083	0.474471	MCM2,MCM3,MCM4,MCM6,PSMA5,PSMD4,RPA1
KEGG_UBIQUITIN_MEDIATED_PROTEOLYSIS	51	42	9	1.1	2.2	1.90517	0.0699309	0.488197	BRCA1,CDC20,CDC23,CDC27,CUL4B,SYVN1,TRIP12,UBE2E1,UBE2O
REACTOME_RNA_POLYMERASE_I_PROMOTER_ESCAPE	16	12	4	0.3	1	2.95115	0.0722693	0.498057	CBX3,ERCC3,H2AX,H3-3A
BIOCARTA_MPR_PATHWAY	10	7	3	0.2	0.7	3.7897	0.073497	0.498057	CAP1,CDC25C,PRKAR2B
BIOCARTA_VEGF_PATHWAY	10	7	3	0.2	0.7	3.7897	0.073497	0.498057	EIF2B4,ELAVL1,PRKCA
REACTOME_SUMOYLATION_OF_DNA_METHYLATION_PROTEINS	10	7	3	0.2	0.7	3.7897	0.073497	0.498057	CBX8,DNMT1,PHC1
REACTOME_TP53_REGULATES_TRANSCRIPTION_OF_CELL_DEATH_GENES	10	7	3	0.2	0.7	3.7897	0.073497	0.498057	ATM,CREBBP,TP53
REACTOME_LAGGING_STRAND_SYNTHESIS	10	7	3	0.2	0.7	3.7897	0.073497	0.498057	LIG1,RFC1,RPA1
REACTOME_ABERRANT_REGULATION_OF_MITOTIC_EXIT_IN_CANCER_DUE_TO_RB1_DEFECTS	10	7	3	0.2	0.7	3.7897	0.073497	0.498057	CDC23,CDC27,UBE2E1
WP_MONOAMINE_TRANSPORT	10	7	3	0.2	0.7	3.7897	0.073497	0.498057	CDC25C,SYN1,TSC2
REACTOME_ESTROGEN_DEPENDENT_GENE_EXPRESSION	52	43	9	1.2	2.2	1.86021	0.0773317	0.515742	ATF2,CREBBP,H2AX,H3-3A,KPNA2,POU2F1,SMC1A,SMC3,TNRC6B
WP_ENDODERM_DIFFERENTIATION	52	43	9	1.2	2.2	1.86021	0.0773317	0.515742	BPTF,CUL4B,ELAVL1,PHF6,RTF1,TCF4,TRERF1,WDHD1,ZNF462
REACTOME_EXTENSION_OF_TELOMERES	23	18	5	0.5	1.2	2.46157	0.0777795	0.515742	CHTF18,LIG1,RFC1,RPA1,TERF2IP
REACTOME_DUAL_INCISION_IN_TC_NER	23	18	5	0.5	1.2	2.46157	0.0777795	0.515742	CUL4B,ERCC3,ERCC6,RFC1,RPA1
REACTOME_THE_ROLE_OF_GTSE1_IN_G2_M_PROGRESSION_AFTER_G2_CHECKPOINT	23	18	5	0.5	1.2	2.46157	0.0777795	0.515742	CDKN1A,GTSE1,PSMA5,PSMD4,TP53
WP_APOPTOSIS	23	18	5	0.5	1.2	2.46157	0.0777795	0.515742	DFFA,HELLS,SCAF11,TP53,TRAF3
PID_CMYB_PATHWAY	30	24	6	0.7	1.4	2.21727	0.078352	0.517683	CDKN1A,CREBBP,MAD1L1,MCM4,SIN3A,TRIM28
BIOCARTA_CSK_PATHWAY	5	3	2	0.1	0.5	5.88549	0.0843338	0.539853	CREBBP,PRKAR2B
BIOCARTA_RAB_PATHWAY	5	3	2	0.1	0.5	5.88549	0.0843338	0.539853	RAB1A,RAB8A
BIOCARTA_AKAP13_PATHWAY	5	3	2	0.1	0.5	5.88549	0.0843338	0.539853	AKAP13,PRKAR2B
SA_CASPASE_CASCADE	5	3	2	0.1	0.5	5.88549	0.0843338	0.539853	DFFA,PARP1
REACTOME_POLB_DEPENDENT_LONG_PATCH_BASE_EXCISION_REPAIR	5	3	2	0.1	0.5	5.88549	0.0843338	0.539853	LIG1,PARP1
REACTOME_GLYCOSPHINGOLIPID_METABOLISM	5	3	2	0.1	0.5	5.88549	0.0843338	0.539853	ESYT1,SMPD4
REACTOME_FOXO_MEDIATED_TRANSCRIPTION_OF_OXIDATIVE_STRESS_METABOLIC_AND_NEURONAL_GENES	5	3	2	0.1	0.5	5.88549	0.0843338	0.539853	HDAC2,SIN3A
WP_CYTOSINE_METHYLATION	5	3	2	0.1	0.5	5.88549	0.0843338	0.539853	DNMT1,MECP2
WP_PATHWAYS_OF_NUCLEIC_ACID_METABOLISM_AND_INNATE_IMMUNE_SENSING	5	3	2	0.1	0.5	5.88549	0.0843338	0.539853	ADAR,MAVS
REACTOME_REGULATION_OF_PTEN_GENE_TRANSCRIPTION	38	31	7	0.8	1.7	2.00376	0.0860073	0.548667	ATF2,CBX8,HDAC2,LAMTOR1,MTA1,PHC1,TP53
PID_ECADHERIN_NASCENT_AJ_PATHWAY	17	13	4	0.4	1	2.72356	0.0872136	0.552552	AFDN,CTNND1,ENAH,RAPGEF1
REACTOME_REGULATION_OF_MECP2_EXPRESSION_AND_ACTIVITY	17	13	4	0.4	1	2.72356	0.0872136	0.552552	HDAC2,MECP2,SIN3A,TNRC6B
PID_SMAD2_3NUCLEAR_PATHWAY	31	25	6	0.7	1.4	2.12794	0.0892168	0.561398	ATF2,CDKN1A,CREBBP,DCP1A,HDAC2,SIN3A
PID_RB_1PATHWAY	31	25	6	0.7	1.4	2.12794	0.0892168	0.561398	ATF2,CDKN1A,CREBBP,DNMT1,ELF1,SMARCA4
KEGG_THYROID_CANCER	11	8	3	0.2	0.7	3.31551	0.0936761	0.585475	CCDC6,TP53,TPR
REACTOME_POLYMERASE_SWITCHING_ON_THE_C_STRAND_OF_THE_TELOMERE	11	8	3	0.2	0.7	3.31551	0.0936761	0.585475	CHTF18,RFC1,TERF2IP
REACTOME_OXIDATIVE_STRESS_INDUCED_SENESCENCE	39	32	7	0.9	1.7	1.94067	0.0961148	0.598695	CBX8,H2AX,H3-3A,MAP4K4,PHC1,TNRC6B,TP53
WP_ANDROGEN_RECEPTOR_SIGNALING_PATHWAY	47	39	8	1.1	1.9	1.82074	0.100151	0.62174	BRCA1,CDKN1A,CREBBP,DAXX,KAT7,NR2C2,SIN3A,ZNF318
KEGG_ADHERENS_JUNCTION	32	26	6	0.7	1.4	2.04559	0.100858	0.62196	AFDN,CREBBP,CTNNA2,CTNND1,PARD3,SORBS1
REACTOME_SNRNP_ASSEMBLY	32	26	6	0.7	1.4	2.04559	0.100858	0.62196	NDC1,NUP133,NUP35,POM121,RANBP2,TPR
REACTOME_HSP90_CHAPERONE_CYCLE_FOR_STEROID_HORMONE_RECEPTORS_SHR_	18	14	4	0.4	1	2.52841	0.103519	0.636245	DYNC1LI1,DYNC1LI2,FKBP5,STIP1
REACTOME_TRANSCRIPTIONAL_REGULATION_BY_E2F6	25	20	5	0.5	1.2	2.21427	0.104033	0.637288	BRCA1,CBX3,MGA,PHC1,RBBP8
REACTOME_COPI_DEPENDENT_GOLGI_TO_ER_RETROGRADE_TRAFFIC	40	33	7	0.9	1.7	1.88121	0.10685	0.652385	KIF11,KIF20A,KIF23,KIF2A,KIF4A,KLC2,RAB1A
REACTOME_SIGNALING_BY_NOTCH	64	54	10	1.5	2.4	1.64503	0.11178	0.677215	CREBBP,DLGAP5,H2AX,H3-3A,HDAC2,PSMA5,PSMD4,TACC3,TNRC6B,TP53
REACTOME_PTEN_REGULATION	64	54	10	1.5	2.4	1.64503	0.11178	0.677215	ATF2,CBX8,HDAC2,LAMTOR1,MTA1,PHC1,PSMA5,PSMD4,TNRC6B,TP53
WP_AMYOTROPHIC_LATERAL_SCLEROSIS_ALS	12	9	3	0.2	0.7	2.94644	0.115834	0.677215	DAXX,NEFM,TP53
WP_TYPE_2_PAPILLARY_RENAL_CELL_CARCINOMA	12	9	3	0.2	0.7	2.94644	0.115834	0.677215	CDKN1A,CREBBP,SFPQ
BIOCARTA_PCAF_PATHWAY	6	4	2	0.1	0.5	4.41438	0.118165	0.677215	ATF2,CREBBP
BIOCARTA_RNAPOL3_PATHWAY	6	4	2	0.1	0.5	4.41438	0.118165	0.677215	BRF1,GTF3C1
REACTOME_STING_MEDIATED_INDUCTION_OF_HOST_IMMUNE_RESPONSES	6	4	2	0.1	0.5	4.41438	0.118165	0.677215	PRKDC,XRCC6
REACTOME_IRF3_MEDIATED_INDUCTION_OF_TYPE_I_IFN	6	4	2	0.1	0.5	4.41438	0.118165	0.677215	PRKDC,XRCC6
REACTOME_HUR_ELAVL1_BINDS_AND_STABILIZES_MRNA	6	4	2	0.1	0.5	4.41438	0.118165	0.677215	ELAVL1,PRKCA
REACTOME_TRANSLESION_SYNTHESIS_BY_POLK	6	4	2	0.1	0.5	4.41438	0.118165	0.677215	RFC1,RPA1
REACTOME_NOTCH3_INTRACELLULAR_DOMAIN_REGULATES_TRANSCRIPTION	6	4	2	0.1	0.5	4.41438	0.118165	0.677215	CREBBP,DLGAP5
REACTOME_TRAF6_MEDIATED_IRF7_ACTIVATION	6	4	2	0.1	0.5	4.41438	0.118165	0.677215	CREBBP,MAVS
REACTOME_EGR2_AND_SOX10_MEDIATED_INITIATION_OF_SCHWANN_CELL_MYELINATION	6	4	2	0.1	0.5	4.41438	0.118165	0.677215	HDAC2,SMARCA4
REACTOME_AMYLOID_FIBER_FORMATION	6	4	2	0.1	0.5	4.41438	0.118165	0.677215	H2AX,H3-3A
WP_NONHOMOLOGOUS_END_JOINING	6	4	2	0.1	0.5	4.41438	0.118165	0.677215	PRKDC,XRCC6
WP_ENDOTHELIN_PATHWAYS	6	4	2	0.1	0.5	4.41438	0.118165	0.677215	CAD,PRKCA
WP_FERROPTOSIS	6	4	2	0.1	0.5	4.41438	0.118165	0.677215	PCBP1,TP53
WP_SARS_CORONAVIRUS_AND_INNATE_IMMUNITY	6	4	2	0.1	0.5	4.41438	0.118165	0.677215	MAVS,TRAF3
REACTOME_PROTEIN_UBIQUITINATION	26	21	5	0.6	1.2	2.10825	0.118604	0.677215	PRKDC,RAD18,RTF1,UBE2E1,WAC
WP_REGULATION_OF_MICROTUBULE_CYTOSKELETON	26	21	5	0.6	1.2	2.10825	0.118604	0.677215	CLASP1,CLIP1,MAP1B,PRKCA,TRIO
WP_APOPTOSIS_MODULATION_AND_SIGNALING	26	21	5	0.6	1.2	2.10825	0.118604	0.677215	BAG3,DAXX,DFFA,TP53,TRAF3
REACTOME_DISEASE	408	359	49	9.8	11.8	1.22797	0.119346	0.67889	CDC23,CDC25A,CDC25C,CDC27,CDKN1A,CREBBP,CTNND1,DAXX,DYNC1LI1,DYNC1LI2,ERCC3,FIP1L1,HDAC2,HMGA1,KPNA2,LIG1,LMNB1,MECP2,MPRIP,MSH6,NDC1,NEIL3,NELFA,NPM1,NUP133,NUP35,PABPN1,PACS1,PARP1,PEBP1,PMS2,POM121,PRKAR2B,PSIP1,PSMA5,PSMD4,RANBP2,RPL12,SFPQ,SIN3A,SUPT16H,SYVN1,TAF15,TPR,TRAF3,TRIM28,TSC2,UBE2E1,XRCC6
REACTOME_TRNA_PROCESSING	49	41	8	1.1	1.9	1.731	0.120543	0.67889	NDC1,NUP133,NUP35,POM121,RANBP2,RPP38,TPR,TRMT6
REACTOME_REGULATION_OF_TP53_EXPRESSION_AND_DEGRADATION	19	15	4	0.4	1	2.35925	0.121099	0.67889	ATM,CHEK2,DAXX,TP53
REACTOME_FOXO_MEDIATED_TRANSCRIPTION	19	15	4	0.4	1	2.35925	0.121099	0.67889	CDKN1A,CREBBP,HDAC2,SIN3A
REACTOME_DISEASES_OF_MITOTIC_CELL_CYCLE	19	15	4	0.4	1	2.35925	0.121099	0.67889	CDC23,CDC27,CDKN1A,UBE2E1
WP_SPLICING_FACTOR_NOVA_REGULATED_SYNAPTIC_PROTEINS	19	15	4	0.4	1	2.35925	0.121099	0.67889	CLASP1,GPHN,MAP4,TERF2IP
REACTOME_HEMOSTASIS	133	115	18	3.1	4.3	1.39444	0.127831	0.714465	AHSG,CAP1,CFL1,H3-3A,HDAC2,KIF11,KIF20A,KIF23,KIF2A,KIF4A,KLC2,MAGED2,PRKAR2B,PRKCA,RAD51C,SIN3A,TP53,WEE1
REACTOME_PROCESSIVE_SYNTHESIS_ON_THE_C_STRAND_OF_THE_TELOMERE	13	10	3	0.3	0.7	2.65126	0.139723	0.769771	LIG1,RPA1,TERF2IP
REACTOME_GENE_AND_PROTEIN_EXPRESSION_BY_JAK_STAT_SIGNALING_AFTER_INTERLEUKIN_12_STIMULATION	13	10	3	0.3	0.7	2.65126	0.139723	0.769771	CFL1,HNRNPA2B1,LMNB1
WP_CYTOSOLIC_DNASENSING_PATHWAY	13	10	3	0.3	0.7	2.65126	0.139723	0.769771	ADAR,MAVS,POLR3E
KEGG_APOPTOSIS	20	16	4	0.4	1	2.21128	0.139856	0.769771	ATM,DFFA,PRKAR2B,TP53
REACTOME_INTERLEUKIN_4_AND_INTERLEUKIN_13_SIGNALING	20	16	4	0.4	1	2.21128	0.139856	0.769771	CDKN1A,POU2F1,TP53,ZEB1
REACTOME_HCMV_LATE_EVENTS	35	29	6	0.8	1.4	1.83251	0.140223	0.769771	NDC1,NUP133,NUP35,POM121,RANBP2,TPR
ST_G_ALPHA_S_PATHWAY	7	5	2	0.1	0.5	3.53079	0.154634	0.826803	RAPGEF1,TERF2IP
BIOCARTA_AGPCR_PATHWAY	7	5	2	0.1	0.5	3.53079	0.154634	0.826803	PRKAR2B,PRKCA
BIOCARTA_NOS1_PATHWAY	7	5	2	0.1	0.5	3.53079	0.154634	0.826803	PRKAR2B,PRKCA
BIOCARTA_PTC1_PATHWAY	7	5	2	0.1	0.5	3.53079	0.154634	0.826803	CDC25A,CDC25C
BIOCARTA_NPC_PATHWAY	7	5	2	0.1	0.5	3.53079	0.154634	0.826803	KPNA2,RANBP2
PID_DNA_PK_PATHWAY	7	5	2	0.1	0.5	3.53079	0.154634	0.826803	PRKDC,XRCC6
REACTOME_TP53_REGULATES_TRANSCRIPTION_OF_GENES_INVOLVED_IN_G2_CELL_CYCLE_ARREST	7	5	2	0.1	0.5	3.53079	0.154634	0.826803	CDC25C,TP53
REACTOME_LOSS_OF_FUNCTION_OF_MECP2_IN_RETT_SYNDROME	7	5	2	0.1	0.5	3.53079	0.154634	0.826803	MECP2,SIN3A
WP_TRANSCRIPTION_COFACTORS_SKI_AND_SKIL_PROTEIN_PARTNERS	7	5	2	0.1	0.5	3.53079	0.154634	0.826803	MECP2,SIN3A
WP_SIGNALING_PATHWAYS_IN_GLIOBLASTOMA	44	37	7	1	1.7	1.67614	0.155759	0.829425	ATM,BRCA1,CDKN1A,MSH6,PRKCA,TP53,TSC2
REACTOME_INTRACELLULAR_SIGNALING_BY_SECOND_MESSENGERS	111	96	15	2.6	3.6	1.38902	0.156022	0.829425	ATF2,CBX8,CDKN1A,HDAC2,KPNA2,LAMTOR1,MTA1,PHC1,PRKAR2B,PRKCA,PSMA5,PSMD4,TNRC6B,TP53,TSC2
REACTOME_PROGRAMMED_CELL_DEATH	77	66	11	1.8	2.6	1.4793	0.156772	0.831026	ACIN1,DFFA,H1-2,H1-3,H1-4,H1-5,LMNB1,PSMA5,PSMD4,SATB1,TP53
REACTOME_METABOLISM_OF_NUCLEOTIDES	21	17	4	0.5	1	2.0807	0.159683	0.841633	CAD,GMPS,NUDT9,PAICS
REACTOME_RUNX1_INTERACTS_WITH_CO_FACTORS_WHOSE_PRECISE_EFFECT_ON_RUNX1_TARGETS_IS_NOT_KNOWN	21	17	4	0.5	1	2.0807	0.159683	0.841633	CBX8,PBRM1,PHC1,SMARCA4
BIOCARTA_CARM_ER_PATHWAY	14	11	3	0.3	0.7	2.40957	0.165086	0.850721	BRCA1,CREBBP,HDAC2
REACTOME_PRC2_METHYLATES_HISTONES_AND_DNA	14	11	3	0.3	0.7	2.40957	0.165086	0.850721	DNMT1,H2AX,H3-3A
REACTOME_CELL_CELL_JUNCTION_ORGANIZATION	14	11	3	0.3	0.7	2.40957	0.165086	0.850721	AFDN,CTNND1,PARD3
REACTOME_SIGNALING_BY_NOTCH3	14	11	3	0.3	0.7	2.40957	0.165086	0.850721	CREBBP,DLGAP5,TACC3
REACTOME_INTERLEUKIN_12_SIGNALING	14	11	3	0.3	0.7	2.40957	0.165086	0.850721	CFL1,HNRNPA2B1,LMNB1
REACTOME_DISEASES_OF_PROGRAMMED_CELL_DEATH	14	11	3	0.3	0.7	2.40957	0.165086	0.850721	CDC25A,CDC25C,LMNB1
WP_HEPATITIS_C_AND_HEPATOCELLULAR_CARCINOMA	14	11	3	0.3	0.7	2.40957	0.165086	0.850721	BRCA1,CDKN1A,TP53
WP_EXERCISEINDUCED_CIRCADIAN_REGULATION	14	11	3	0.3	0.7	2.40957	0.165086	0.850721	CBX3,SF3A3,SUMO3
REACTOME_RUNX1_REGULATES_TRANSCRIPTION_OF_GENES_INVOLVED_IN_DIFFERENTIATION_OF_HSCS	29	24	5	0.7	1.2	1.84326	0.167507	0.858418	H2AX,H3-3A,KMT2A,PSMA5,PSMD4
WP_HISTONE_MODIFICATIONS	29	24	5	0.7	1.2	1.84326	0.167507	0.858418	H3-3A,KMT2A,KMT2B,KMT5C,SUV39H2
REACTOME_GLYCOLYSIS	37	31	6	0.8	1.4	1.7134	0.169859	0.868066	NDC1,NUP133,NUP35,POM121,RANBP2,TPR
REACTOME_INFLUENZA_INFECTION	70	60	10	1.6	2.4	1.47812	0.171563	0.871954	KPNA2,NDC1,NUP133,NUP35,PABPN1,PARP1,POM121,RANBP2,RPL12,TPR
REACTOME_INTRA_GOLGI_AND_RETROGRADE_GOLGI_TO_ER_TRAFFIC	70	60	10	1.6	2.4	1.47812	0.171563	0.871954	DYNC1LI1,DYNC1LI2,KIF11,KIF20A,KIF23,KIF2A,KIF4A,KLC2,RAB1A,TMF1
REACTOME_SIGNALING_BY_NOTCH4	22	18	4	0.5	1	1.96466	0.180464	0.914681	CREBBP,PSMA5,PSMD4,TACC3
WP_BREAST_CANCER_PATHWAY	46	39	7	1.1	1.7	1.58933	0.183484	0.927445	ATM,BRCA1,CDKN1A,NBN,PARP1,RAD50,TP53
REACTOME_PKMTS_METHYLATE_HISTONE_LYSINES	30	25	5	0.7	1.2	1.76911	0.185339	0.930423	KMT2A,KMT2B,KMT5C,NSD3,SUV39H2
REACTOME_TRANSCRIPTIONAL_REGULATION_BY_RUNX3	30	25	5	0.7	1.2	1.76911	0.185339	0.930423	CDKN1A,CREBBP,PSMA5,PSMD4,TP53
REACTOME_GLUCOSE_METABOLISM	38	32	6	0.9	1.4	1.65941	0.185582	0.930423	NDC1,NUP133,NUP35,POM121,RANBP2,TPR
KEGG_AMYOTROPHIC_LATERAL_SCLEROSIS_ALS	15	12	3	0.3	0.7	2.20836	0.191668	0.936431	DAXX,NEFM,TP53
PID_DELTA_NP63_PATHWAY	15	12	3	0.3	0.7	2.20836	0.191668	0.936431	ATM,HELLS,TOP2A
REACTOME_TRANSLESION_SYNTHESIS_BY_Y_FAMILY_DNA_POLYMERASES_BYPASSES_LESIONS_ON_DNA_TEMPLATE	15	12	3	0.3	0.7	2.20836	0.191668	0.936431	RFC1,RPA1,UFD1
REACTOME_NEGATIVE_REGULATION_OF_NOTCH4_SIGNALING	15	12	3	0.3	0.7	2.20836	0.191668	0.936431	PSMA5,PSMD4,TACC3
WP_PROTEASOME_DEGRADATION	15	12	3	0.3	0.7	2.20836	0.191668	0.936431	H2AX,PSMA5,PSMD4
BIOCARTA_ETS_PATHWAY	8	6	2	0.2	0.5	2.94175	0.192854	0.936431	HDAC2,SIN3A
BIOCARTA_MEF2D_PATHWAY	8	6	2	0.2	0.5	2.94175	0.192854	0.936431	HDAC2,PRKCA
REACTOME_REGULATION_OF_BETA_CELL_DEVELOPMENT	8	6	2	0.2	0.5	2.94175	0.192854	0.936431	CREBBP,FOXA3
REACTOME_ACTIVATED_PKN1_STIMULATES_TRANSCRIPTION_OF_AR_ANDROGEN_RECEPTOR_REGULATED_GENES_KLK2_AND_KLK3	8	6	2	0.2	0.5	2.94175	0.192854	0.936431	H2AX,H3-3A
REACTOME_TP53_REGULATES_TRANSCRIPTION_OF_GENES_INVOLVED_IN_G1_CELL_CYCLE_ARREST	8	6	2	0.2	0.5	2.94175	0.192854	0.936431	CDKN1A,TP53
REACTOME_RNA_POLYMERASE_III_TRANSCRIPTION_INITIATION_FROM_TYPE_3_PROMOTER	8	6	2	0.2	0.5	2.94175	0.192854	0.936431	POLR3E,POU2F1
WP_NANOPARTICLE_TRIGGERED_AUTOPHAGIC_CELL_DEATH	8	6	2	0.2	0.5	2.94175	0.192854	0.936431	CHAF1A,TSC2
REACTOME_INFECTIOUS_DISEASE	251	221	30	6	7.2	1.20972	0.199001	0.963749	CTNND1,DAXX,DYNC1LI1,DYNC1LI2,ERCC3,HDAC2,HMGA1,KPNA2,LIG1,NDC1,NELFA,NPM1,NUP133,NUP35,PABPN1,PACS1,PARP1,POM121,PRKAR2B,PSIP1,PSMA5,PSMD4,RANBP2,RPL12,SFPQ,SUPT16H,TAF15,TPR,TRIM28,XRCC6
REACTOME_DNA_DAMAGE_RECOGNITION_IN_GG_NER	23	19	4	0.5	1	1.86067	0.202082	0.975097	COPS3,CUL4B,GPS1,PARP1
REACTOME_CHROMATIN_MODIFYING_ENZYMES	134	117	17	3.2	4.1	1.29053	0.202399	0.975097	ATF2,CREBBP,H2AX,HCFC1,HDAC2,KAT7,KAT8,KDM3A,KMT2A,KMT2B,KMT5C,MTA1,NSD3,PBRM1,SMARCA4,SUDS3,SUV39H2
REACTOME_METABOLISM_OF_RNA	335	296	39	8.1	9.4	1.17598	0.205818	0.988213	ADAR,DCP1A,DDX21,EIF4B,ELAVL1,ERCC3,FIP1L1,FTSJ3,HNRNPA2B1,HNRNPU,METTL3,NCL,NDC1,NOP14,NUP133,NUP35,PABPN1,PCBP1,PDCD11,POM121,PRKCA,PSMA5,PSMD4,RANBP2,RPL12,RPP38,RRP1,SF3A3,SF3B2,SMNDC1,SRRM2,THOC2,TNKS1BP1,TPR,TRMT6,UTP11,UTP14A,WDR43,WTAP
REACTOME_ESR_MEDIATED_SIGNALING	73	63	10	1.7	2.4	1.40659	0.206189	0.988213	ATF2,CREBBP,FKBP5,H2AX,H3-3A,KPNA2,POU2F1,SMC1A,SMC3,TNRC6B
KEGG_LYSINE_DEGRADATION	16	13	3	0.4	0.7	2.03801	0.219222	1	KMT5C,NSD3,SUV39H2
REACTOME_SPHINGOLIPID_METABOLISM	16	13	3	0.4	0.7	2.03801	0.219222	1	ESYT1,SMPD4,VAPB
REACTOME_INTERLEUKIN_12_FAMILY_SIGNALING	16	13	3	0.4	0.7	2.03801	0.219222	1	CFL1,HNRNPA2B1,LMNB1
WP_FOLLICLE_STIMULATING_HORMONE_FSH_SIGNALING_PATHWAY	16	13	3	0.4	0.7	2.03801	0.219222	1	H3-4,PRKCA,TSC2
REACTOME_RRNA_MODIFICATION_IN_THE_NUCLEUS_AND_CYTOSOL	32	27	5	0.7	1.2	1.6372	0.222891	1	NOP14,PDCD11,UTP11,UTP14A,WDR43
ST_DIFFERENTIATION_PATHWAY_IN_PC12_CELLS	24	20	4	0.5	1	1.76724	0.224416	1	CREBBP,MAP1B,RAPGEF1,TERF2IP
REACTOME_CELL_JUNCTION_ORGANIZATION	24	20	4	0.5	1	1.76724	0.224416	1	AFDN,CTNND1,FERMT2,PARD3
REACTOME_TP53_REGULATES_METABOLIC_GENES	24	20	4	0.5	1	1.76724	0.224416	1	LAMTOR1,TNRC6B,TP53,TSC2
REACTOME_RNA_POLYMERASE_I_TRANSCRIPTION_INITIATION	24	20	4	0.5	1	1.76724	0.224416	1	ERCC3,ERCC6,HDAC2,MTA1
REACTOME_PROCESSING_OF_CAPPED_INTRON_CONTAINING_PRE_MRNA	155	136	19	3.7	4.6	1.24043	0.228936	1	ELAVL1,FIP1L1,HNRNPA2B1,HNRNPU,METTL3,NDC1,NUP133,NUP35,PABPN1,PCBP1,POM121,RANBP2,SF3A3,SF3B2,SMNDC1,SRRM2,THOC2,TPR,WTAP
BIOCARTA_AKAPCENTROSOME_PATHWAY	9	7	2	0.2	0.5	2.52105	0.23209	1	MAP2,PRKAR2B
BIOCARTA_CARM1_PATHWAY	9	7	2	0.2	0.5	2.52105	0.23209	1	CREBBP,PRKAR2B
KEGG_CYTOSOLIC_DNA_SENSING_PATHWAY	9	7	2	0.2	0.5	2.52105	0.23209	1	ADAR,MAVS
PID_NFKAPPAB_CANONICAL_PATHWAY	9	7	2	0.2	0.5	2.52105	0.23209	1	ATM,PRKCA
REACTOME_ADHERENS_JUNCTIONS_INTERACTIONS	9	7	2	0.2	0.5	2.52105	0.23209	1	AFDN,CTNND1
REACTOME_SMOOTH_MUSCLE_CONTRACTION	9	7	2	0.2	0.5	2.52105	0.23209	1	SORBS1,SORBS3
REACTOME_N_GLYCAN_TRIMMING_IN_THE_ER_AND_CALNEXIN_CALRETICULIN_CYCLE	9	7	2	0.2	0.5	2.52105	0.23209	1	AMFR,SYVN1
REACTOME_PROCESSIVE_SYNTHESIS_ON_THE_LAGGING_STRAND	9	7	2	0.2	0.5	2.52105	0.23209	1	LIG1,RPA1
REACTOME_NEGATIVE_REGULATORS_OF_DDX58_IFIH1_SIGNALING	9	7	2	0.2	0.5	2.52105	0.23209	1	MAVS,TRAF3
WP_MELATONIN_METABOLISM_AND_EFFECTS	9	7	2	0.2	0.5	2.52105	0.23209	1	MAP2,PRKCA
WP_MRNA_PROCESSING	84	73	11	2	2.6	1.3349	0.233726	1	HNRNPA2B1,HNRNPAB,HNRNPU,METTL3,NONO,PABPN1,PPM1G,SF3A3,SF3B2,SFPQ,SMC1A
REACTOME_CYTOKINE_SIGNALING_IN_IMMUNE_SYSTEM	211	186	25	5.1	6	1.19453	0.239334	1	ADAR,ATF2,CDKN1A,CFL1,FLNB,HNRNPA2B1,KPNA2,LMNB1,NDC1,NUP133,NUP35,PEBP1,POM121,POU2F1,PSMA5,PSMD4,RANBP2,RAPGEF1,RASAL2,SMARCA4,TP53,TPR,TRAF3,UBE2E1,ZEB1
REACTOME_SIGNALING_BY_WNT	85	74	11	2	2.6	1.3165	0.245773	1	CREBBP,H2AX,H3-3A,H3-4,PRKCA,PSMA5,PSMD4,SCRIB,SMARCA4,TCF4,TNRC6B
REACTOME_PCP_CE_PATHWAY	25	21	4	0.6	1	1.68265	0.247346	1	PRKCA,PSMA5,PSMD4,SCRIB
REACTOME_OVARIAN_TUMOR_DOMAIN_PROTEASES	17	14	3	0.4	0.7	1.89186	0.247509	1	MAVS,TP53,TRAF3
KEGG_OOCYTE_MEIOSIS	42	36	6	1	1.4	1.47347	0.253439	1	CDC20,CDC23,CDC25C,CDC27,SMC1A,SMC3
REACTOME_SIGNALING_BY_NUCLEAR_RECEPTORS	86	75	11	2	2.6	1.29859	0.258043	1	ATF2,CREBBP,FKBP5,H2AX,H3-3A,KDM3A,KPNA2,POU2F1,SMC1A,SMC3,TNRC6B
WP_MECP2_AND_ASSOCIATED_RETT_SYNDROME	34	29	5	0.8	1.2	1.52349	0.262482	1	FKBP5,MECP2,PSIP1,SIN3A,SMC3
WP_SENESCENCE_AND_AUTOPHAGY_IN_CANCER	34	29	5	0.8	1.2	1.52349	0.262482	1	CDKN1A,HMGA1,KMT2A,RSL1D1,TP53
WP_RETT_SYNDROME_CAUSING_GENES	26	22	4	0.6	1	1.60575	0.270754	1	MECP2,SMARCA4,SMC1A,TCF4
BIOCARTA_CELLCYCLE_PATHWAY	10	8	2	0.2	0.5	2.20545	0.271738	1	CDC25A,CDKN1A
WP_OXIDATIVE_DAMAGE	10	8	2	0.2	0.5	2.20545	0.271738	1	CDKN1A,TRAF3
REACTOME_CA_DEPENDENT_EVENTS	18	15	3	0.4	0.7	1.76539	0.276307	1	KPNA2,PRKAR2B,PRKCA
REACTOME_TNFR2_NON_CANONICAL_NF_KB_PATHWAY	18	15	3	0.4	0.7	1.76539	0.276307	1	PSMA5,PSMD4,TRAF3
WP_INITIATION_OF_TRANSCRIPTION_AND_TRANSLATION_ELONGATION_AT_THE_HIV1_LTR	18	15	3	0.4	0.7	1.76539	0.276307	1	CREBBP,HDAC2,NELFA
WP_MIRNA_REGULATION_OF_PROSTATE_CANCER_SIGNALING_PATHWAYS	18	15	3	0.4	0.7	1.76539	0.276307	1	CDKN1A,CREBBP,TP53
PID_AR_TF_PATHWAY	27	23	4	0.6	1	1.53554	0.294523	1	CREBBP,KAT7,NR2C2,POU2F1
WP_WNT_SIGNALING_PATHWAY_AND_PLURIPOTENCY	27	23	4	0.6	1	1.53554	0.294523	1	CREBBP,CTNND1,PRKCA,TP53
WP_JOUBERT_SYNDROME	27	23	4	0.6	1	1.53554	0.294523	1	ATM,PARP1,RAB8A,RAD50
REACTOME_SIGNALING_BY_INTERLEUKINS	98	86	12	2.3	2.9	1.23473	0.295108	1	ATF2,CDKN1A,CFL1,HNRNPA2B1,LMNB1,POU2F1,PSMA5,PSMD4,RAPGEF1,SMARCA4,TP53,ZEB1
REACTOME_BETA_CATENIN_INDEPENDENT_WNT_SIGNALING	36	31	5	0.8	1.2	1.42445	0.303526	1	PRKCA,PSMA5,PSMD4,SCRIB,TNRC6B
PID_ECADHERIN_STABILIZATION_PATHWAY	19	16	3	0.4	0.7	1.65463	0.305409	1	AFDN,CTNND1,ENAH
PID_MYC_REPRESS_PATHWAY	19	16	3	0.4	0.7	1.65463	0.305409	1	BRCA1,CDKN1A,TSC2
REACTOME_CELLULAR_RESPONSE_TO_HYPOXIA	19	16	3	0.4	0.7	1.65463	0.305409	1	CREBBP,PSMA5,PSMD4
REACTOME_HIV_TRANSCRIPTION_ELONGATION	19	16	3	0.4	0.7	1.65463	0.305409	1	ERCC3,NELFA,SUPT16H
REACTOME_COPII_MEDIATED_VESICLE_TRANSPORT	19	16	3	0.4	0.7	1.65463	0.305409	1	RAB1A,SEC16A,SEC23IP
REACTOME_RMTS_METHYLATE_HISTONE_ARGININES	19	16	3	0.4	0.7	1.65463	0.305409	1	H2AX,PBRM1,SMARCA4
REACTOME_REGULATION_OF_INSULIN_SECRETION	19	16	3	0.4	0.7	1.65463	0.305409	1	MARCKS,PRKAR2B,PRKCA
REACTOME_ASYMMETRIC_LOCALIZATION_OF_PCP_PROTEINS	19	16	3	0.4	0.7	1.65463	0.305409	1	PSMA5,PSMD4,SCRIB
REACTOME_HEDGEHOG_LIGAND_BIOGENESIS	19	16	3	0.4	0.7	1.65463	0.305409	1	PSMA5,PSMD4,SYVN1
WP_PHOTODYNAMIC_THERAPYINDUCED_AP1_SURVIVAL_SIGNALING	19	16	3	0.4	0.7	1.65463	0.305409	1	ATF2,CDKN1A,TP53
WP_HEPATITIS_B_INFECTION	45	39	6	1.1	1.4	1.35904	0.308166	1	ATF2,CDKN1A,CREBBP,MAVS,PRKCA,TRAF3
REACTOME_RRNA_PROCESSING	90	79	11	2.2	2.6	1.23149	0.309012	1	DDX21,FTSJ3,NCL,NOP14,PDCD11,RPL12,RPP38,RRP1,UTP11,UTP14A,WDR43
BIOCARTA_ALK_PATHWAY	11	9	2	0.2	0.5	1.96001	0.311308	1	ATF2,RFC1
PID_HIV_NEF_PATHWAY	11	9	2	0.2	0.5	1.96001	0.311308	1	DAXX,DFFA
REACTOME_MTORC1_MEDIATED_SIGNALLING	11	9	2	0.2	0.5	1.96001	0.311308	1	EIF4B,LAMTOR1
REACTOME_AKT_PHOSPHORYLATES_TARGETS_IN_THE_CYTOSOL	11	9	2	0.2	0.5	1.96001	0.311308	1	CDKN1A,TSC2
REACTOME_TERMINATION_OF_TRANSLESION_DNA_SYNTHESIS	11	9	2	0.2	0.5	1.96001	0.311308	1	RFC1,RPA1
WP_ETHANOL_EFFECTS_ON_HISTONE_MODIFICATIONS	11	9	2	0.2	0.5	1.96001	0.311308	1	ATF2,HDAC2
WP_AMPACTIVATED_PROTEIN_KINASE_AMPK_SIGNALING	28	24	4	0.7	1	1.47118	0.318544	1	CDKN1A,ELAVL1,TP53,TSC2
REACTOME_TCF_DEPENDENT_SIGNALING_IN_RESPONSE_TO_WNT	64	56	8	1.5	1.9	1.26223	0.326972	1	CREBBP,H2AX,H3-3A,H3-4,PSMA5,PSMD4,SMARCA4,TCF4
REACTOME_TRANSPORT_OF_MATURE_TRANSCRIPT_TO_CYTOPLASM	64	56	8	1.5	1.9	1.26223	0.326972	1	FIP1L1,NDC1,NUP133,NUP35,POM121,RANBP2,THOC2,TPR
REACTOME_DAG_AND_IP3_SIGNALING	20	17	3	0.5	0.7	1.55691	0.334624	1	KPNA2,PRKAR2B,PRKCA
REACTOME_DDX58_IFIH1_MEDIATED_INDUCTION_OF_INTERFERON_ALPHA_BETA	20	17	3	0.5	0.7	1.55691	0.334624	1	CREBBP,MAVS,TRAF3
REACTOME_SCF_SKP2_MEDIATED_DEGRADATION_OF_P27_P21	20	17	3	0.5	0.7	1.55691	0.334624	1	CDKN1A,PSMA5,PSMD4
KEGG_LEUKOCYTE_TRANSENDOTHELIAL_MIGRATION	29	25	4	0.7	1	1.41196	0.34271	1	AFDN,CTNNA2,CTNND1,PRKCA
PID_BETA_CATENIN_NUC_PATHWAY	29	25	4	0.7	1	1.41196	0.34271	1	HDAC2,INCENP,SMARCA4,TCF4
WP_NONSMALL_CELL_LUNG_CANCER	29	25	4	0.7	1	1.41196	0.34271	1	CDKN1A,EML4,PRKCA,TP53
REACTOME_CYCLIN_A_CDK2_ASSOCIATED_EVENTS_AT_S_PHASE_ENTRY	38	33	5	0.9	1.2	1.33742	0.345446	1	CDC25A,CDKN1A,PSMA5,PSMD4,WEE1
BIOCARTA_CBL_PATHWAY	4	3	1	0.1	0.2	2.93709	0.34991	1	PRKCA
BIOCARTA_TID_PATHWAY	4	3	1	0.1	0.2	2.93709	0.34991	1	TP53
BIOCARTA_GABA_PATHWAY	4	3	1	0.1	0.2	2.93709	0.34991	1	GPHN
BIOCARTA_PLCE_PATHWAY	4	3	1	0.1	0.2	2.93709	0.34991	1	PRKAR2B
BIOCARTA_EDG1_PATHWAY	4	3	1	0.1	0.2	2.93709	0.34991	1	PRKCA
BIOCARTA_TERT_PATHWAY	4	3	1	0.1	0.2	2.93709	0.34991	1	TP53
BIOCARTA_RAN_PATHWAY	4	3	1	0.1	0.2	2.93709	0.34991	1	RANBP2
KEGG_DRUG_METABOLISM_OTHER_ENZYMES	4	3	1	0.1	0.2	2.93709	0.34991	1	GMPS
KEGG_PEROXISOME	4	3	1	0.1	0.2	2.93709	0.34991	1	PEX19
REACTOME_SYNTHESIS_OF_PC	4	3	1	0.1	0.2	2.93709	0.34991	1	PCYT1B
REACTOME_NEF_MEDIATES_DOWN_MODULATION_OF_CELL_SURFACE_RECEPTORS_BY_RECRUITING_THEM_TO_CLATHRIN_ADAPTERS	4	3	1	0.1	0.2	2.93709	0.34991	1	PACS1
REACTOME_SYNTHESIS_OF_PYROPHOSPHATES_IN_THE_CYTOSOL	4	3	1	0.1	0.2	2.93709	0.34991	1	PPIP5K2
REACTOME_SYNTHESIS_OF_IP2_IP_AND_INS_IN_THE_CYTOSOL	4	3	1	0.1	0.2	2.93709	0.34991	1	SYNJ1
REACTOME_REGULATION_OF_GENE_EXPRESSION_IN_LATE_STAGE_BRANCHING_MORPHOGENESIS_PANCREATIC_BUD_PRECURSOR_CELLS	4	3	1	0.1	0.2	2.93709	0.34991	1	CREBBP
REACTOME_REGULATION_OF_GENE_EXPRESSION_IN_BETA_CELLS	4	3	1	0.1	0.2	2.93709	0.34991	1	FOXA3
REACTOME_TGF_BETA_RECEPTOR_SIGNALING_IN_EMT_EPITHELIAL_TO_MESENCHYMAL_TRANSITION_	4	3	1	0.1	0.2	2.93709	0.34991	1	PARD3
REACTOME_SYNDECAN_INTERACTIONS	4	3	1	0.1	0.2	2.93709	0.34991	1	PRKCA
REACTOME_SUMO_IS_PROTEOLYTICALLY_PROCESSED	4	3	1	0.1	0.2	2.93709	0.34991	1	SUMO3
REACTOME_DEX_H_BOX_HELICASES_ACTIVATE_TYPE_I_IFN_AND_INFLAMMATORY_CYTOKINES_PRODUCTION_	4	3	1	0.1	0.2	2.93709	0.34991	1	DHX36
REACTOME_TIGHT_JUNCTION_INTERACTIONS	4	3	1	0.1	0.2	2.93709	0.34991	1	PARD3
REACTOME_DISEASES_OF_IMMUNE_SYSTEM	4	3	1	0.1	0.2	2.93709	0.34991	1	TRAF3
REACTOME_RHO_GTPASES_ACTIVATE_KTN1	4	3	1	0.1	0.2	2.93709	0.34991	1	KLC2
REACTOME_APEX1_INDEPENDENT_RESOLUTION_OF_AP_SITES_VIA_THE_SINGLE_NUCLEOTIDE_REPLACEMENT_PATHWAY	4	3	1	0.1	0.2	2.93709	0.34991	1	XRCC1
REACTOME_PI5P_REGULATES_TP53_ACETYLATION	4	3	1	0.1	0.2	2.93709	0.34991	1	TP53
REACTOME_RECYCLING_OF_EIF2_GDP	4	3	1	0.1	0.2	2.93709	0.34991	1	EIF2B4
REACTOME_RNA_POLYMERASE_III_CHAIN_ELONGATION	4	3	1	0.1	0.2	2.93709	0.34991	1	POLR3E
REACTOME_TFAP2_AP_2_FAMILY_REGULATES_TRANSCRIPTION_OF_GROWTH_FACTORS_AND_THEIR_RECEPTORS	4	3	1	0.1	0.2	2.93709	0.34991	1	ATAD2
REACTOME_TFAP2A_ACTS_AS_A_TRANSCRIPTIONAL_REPRESSOR_DURING_RETINOIC_ACID_INDUCED_CELL_DIFFERENTIATION	4	3	1	0.1	0.2	2.93709	0.34991	1	NPM1
REACTOME_MET_ACTIVATES_RAP1_AND_RAC1	4	3	1	0.1	0.2	2.93709	0.34991	1	RAPGEF1
REACTOME_INLA_MEDIATED_ENTRY_OF_LISTERIA_MONOCYTOGENES_INTO_HOST_CELLS	4	3	1	0.1	0.2	2.93709	0.34991	1	CTNND1
REACTOME_RUNX3_REGULATES_NOTCH_SIGNALING	4	3	1	0.1	0.2	2.93709	0.34991	1	CREBBP
REACTOME_REGULATION_OF_PTEN_MRNA_TRANSLATION	4	3	1	0.1	0.2	2.93709	0.34991	1	TNRC6B
REACTOME_ROBO_RECEPTORS_BIND_AKAP5	4	3	1	0.1	0.2	2.93709	0.34991	1	PRKCA
REACTOME_CLASS_I_PEROXISOMAL_MEMBRANE_PROTEIN_IMPORT	4	3	1	0.1	0.2	2.93709	0.34991	1	PEX19
REACTOME_REGULATION_OF_FOXO_TRANSCRIPTIONAL_ACTIVITY_BY_ACETYLATION	4	3	1	0.1	0.2	2.93709	0.34991	1	CREBBP
REACTOME_FOXO_MEDIATED_TRANSCRIPTION_OF_CELL_CYCLE_GENES	4	3	1	0.1	0.2	2.93709	0.34991	1	CDKN1A
WP_HUMAN_COMPLEMENT_SYSTEM	4	3	1	0.1	0.2	2.93709	0.34991	1	PRKCA
WP_FLUOROPYRIMIDINE_ACTIVITY	4	3	1	0.1	0.2	2.93709	0.34991	1	TP53
WP_KENNEDY_PATHWAY_FROM_SPHINGOLIPIDS	4	3	1	0.1	0.2	2.93709	0.34991	1	PCYT1B
WP_OVERVIEW_OF_INTERFERONSMEDIATED_SIGNALING_PATHWAY	4	3	1	0.1	0.2	2.93709	0.34991	1	PRKCA
BIOCARTA_CREB_PATHWAY	12	10	2	0.3	0.5	1.76355	0.350402	1	PRKAR2B,PRKCA
BIOCARTA_PRC2_PATHWAY	12	10	2	0.3	0.5	1.76355	0.350402	1	HDAC2,PHC1
PID_NECTIN_PATHWAY	12	10	2	0.3	0.5	1.76355	0.350402	1	AFDN,RAPGEF1
REACTOME_ENERGY_DEPENDENT_REGULATION_OF_MTOR_BY_LKB1_AMPK	12	10	2	0.3	0.5	1.76355	0.350402	1	LAMTOR1,TSC2
REACTOME_CA2_PATHWAY	12	10	2	0.3	0.5	1.76355	0.350402	1	PRKCA,TNRC6B
WP_CELL_MIGRATION_AND_INVASION_THROUGH_P75NTR	12	10	2	0.3	0.5	1.76355	0.350402	1	PARD3,TRIO
REACTOME_UB_SPECIFIC_PROCESSING_PROTEASES	66	58	8	1.6	1.9	1.21805	0.358924	1	CDC20,CDC25A,PSMA5,PSMD4,SUDS3,TP53,UFD1,USP37
PID_HES_HEY_PATHWAY	21	18	3	0.5	0.7	1.47004	0.363781	1	CREBBP,PARP1,RBBP8
REACTOME_G_PROTEIN_MEDIATED_EVENTS	21	18	3	0.5	0.7	1.47004	0.363781	1	KPNA2,PRKAR2B,PRKCA
REACTOME_MTOR_SIGNALLING	21	18	3	0.5	0.7	1.47004	0.363781	1	EIF4B,LAMTOR1,TSC2
WP_SPINAL_CORD_INJURY	21	18	3	0.5	0.7	1.47004	0.363781	1	PRKCA,RTN4,TP53
REACTOME_P75_NTR_RECEPTOR_MEDIATED_SIGNALLING	39	34	5	0.9	1.2	1.29774	0.366563	1	AKAP13,FGD1,HDAC2,RTN4,TRIO
REACTOME_REGULATION_OF_MRNA_STABILITY_BY_PROTEINS_THAT_BIND_AU_RICH_ELEMENTS	39	34	5	0.9	1.2	1.29774	0.366563	1	DCP1A,ELAVL1,PRKCA,PSMA5,PSMD4
BIOCARTA_AT1R_PATHWAY	13	11	2	0.3	0.5	1.60283	0.388708	1	ATF2,PRKCA
KEGG_ARRHYTHMOGENIC_RIGHT_VENTRICULAR_CARDIOMYOPATHY_ARVC	13	11	2	0.3	0.5	1.60283	0.388708	1	CACNB1,CTNNA2
PID_LIS1_PATHWAY	13	11	2	0.3	0.5	1.60283	0.388708	1	CLIP1,MAP1B
REACTOME_FORMATION_OF_THE_EARLY_ELONGATION_COMPLEX	13	11	2	0.3	0.5	1.60283	0.388708	1	ERCC3,NELFA
REACTOME_TRANSCRIPTION_OF_E2F_TARGETS_UNDER_NEGATIVE_CONTROL_BY_DREAM_COMPLEX	13	11	2	0.3	0.5	1.60283	0.388708	1	CDC25A,TOP2A
REACTOME_NOTCH_HLH_TRANSCRIPTION_PATHWAY	13	11	2	0.3	0.5	1.60283	0.388708	1	CREBBP,HDAC2
REACTOME_COPI_INDEPENDENT_GOLGI_TO_ER_RETROGRADE_TRAFFIC	13	11	2	0.3	0.5	1.60283	0.388708	1	DYNC1LI1,DYNC1LI2
REACTOME_NR1H3_NR1H2_REGULATE_GENE_EXPRESSION_LINKED_TO_CHOLESTEROL_TRANSPORT_AND_EFFLUX	13	11	2	0.3	0.5	1.60283	0.388708	1	KDM3A,TNRC6B
WP_ARRHYTHMOGENIC_RIGHT_VENTRICULAR_CARDIOMYOPATHY	13	11	2	0.3	0.5	1.60283	0.388708	1	CACNB1,CTNNA2
WP_BLADDER_CANCER	13	11	2	0.3	0.5	1.60283	0.388708	1	CDKN1A,TP53
WP_HOSTPATHOGEN_INTERACTION_OF_HUMAN_CORONA_VIRUSES_INTERFERON_INDUCTION	13	11	2	0.3	0.5	1.60283	0.388708	1	MAVS,TRAF3
KEGG_HUNTINGTONS_DISEASE	31	27	4	0.7	1	1.30669	0.391083	1	CREBBP,HDAC2,SIN3A,TP53
REACTOME_FORMATION_OF_RNA_POL_II_ELONGATION_COMPLEX_	31	27	4	0.7	1	1.30669	0.391083	1	ERCC3,NELFA,RTF1,SUPT16H
BIOCARTA_PPARA_PATHWAY	22	19	3	0.5	0.7	1.39231	0.392726	1	CREBBP,PRKAR2B,PRKCA
REACTOME_TRANSCRIPTIONAL_ACTIVATION_OF_MITOCHONDRIAL_BIOGENESIS	22	19	3	0.5	0.7	1.39231	0.392726	1	ATF2,CREBBP,HCFC1
REACTOME_ABC_FAMILY_PROTEINS_MEDIATED_TRANSPORT	22	19	3	0.5	0.7	1.39231	0.392726	1	PEX19,PSMA5,PSMD4
REACTOME_RHO_GTPASES_ACTIVATE_PKNS	22	19	3	0.5	0.7	1.39231	0.392726	1	CDC25C,H2AX,H3-3A
REACTOME_REGULATION_OF_RAS_BY_GAPS	22	19	3	0.5	0.7	1.39231	0.392726	1	PSMA5,PSMD4,RASAL2
WP_THE_OVERLAP_BETWEEN_SIGNAL_TRANSDUCTION_PATHWAYS_THAT_CONTRIBUTE_TO_A_RANGE_OF_LMNA_LAMINOPATHIES	22	19	3	0.5	0.7	1.39231	0.392726	1	CDKN1A,CREBBP,TMPO
WP_TGFBETA_SIGNALING_PATHWAY	59	52	7	1.4	1.7	1.18784	0.396798	1	ATF2,CDKN1A,CREBBP,DCP1A,SIN3A,TP53,ZEB1
KEGG_PROGESTERONE_MEDIATED_OOCYTE_MATURATION	32	28	4	0.8	1	1.25969	0.415111	1	CDC23,CDC25A,CDC25C,CDC27
WP_HEAD_AND_NECK_SQUAMOUS_CELL_CARCINOMA	32	28	4	0.8	1	1.25969	0.415111	1	CDKN1A,TP53,TRAF3,TSC2
BIOCARTA_CD40_PATHWAY	5	4	1	0.1	0.2	2.20255	0.416305	1	TRAF3
BIOCARTA_CFTR_PATHWAY	5	4	1	0.1	0.2	2.20255	0.416305	1	PRKAR2B
BIOCARTA_IL7_PATHWAY	5	4	1	0.1	0.2	2.20255	0.416305	1	CREBBP
BIOCARTA_MITOCHONDRIA_PATHWAY	5	4	1	0.1	0.2	2.20255	0.416305	1	DFFA
BIOCARTA_TGFB_PATHWAY	5	4	1	0.1	0.2	2.20255	0.416305	1	CREBBP
BIOCARTA_TRKA_PATHWAY	5	4	1	0.1	0.2	2.20255	0.416305	1	PRKCA
BIOCARTA_EFP_PATHWAY	5	4	1	0.1	0.2	2.20255	0.416305	1	TP53
BIOCARTA_BARD1_PATHWAY	5	4	1	0.1	0.2	2.20255	0.416305	1	BRCA1
BIOCARTA_PPARG_PATHWAY	5	4	1	0.1	0.2	2.20255	0.416305	1	CREBBP
BIOCARTA_PELP1_PATHWAY	5	4	1	0.1	0.2	2.20255	0.416305	1	CREBBP
KEGG_CYSTEINE_AND_METHIONINE_METABOLISM	5	4	1	0.1	0.2	2.20255	0.416305	1	DNMT1
KEGG_SPHINGOLIPID_METABOLISM	5	4	1	0.1	0.2	2.20255	0.416305	1	SMPD4
KEGG_PPAR_SIGNALING_PATHWAY	5	4	1	0.1	0.2	2.20255	0.416305	1	SORBS1
PID_SYNDECAN_4_PATHWAY	5	4	1	0.1	0.2	2.20255	0.416305	1	PRKCA
PID_UPA_UPAR_PATHWAY	5	4	1	0.1	0.2	2.20255	0.416305	1	NCL
PID_HIF1A_PATHWAY	5	4	1	0.1	0.2	2.20255	0.416305	1	TP53
PID_IL12_STAT4_PATHWAY	5	4	1	0.1	0.2	2.20255	0.416305	1	CREBBP
REACTOME_ACTIVATION_OF_PUMA_AND_TRANSLOCATION_TO_MITOCHONDRIA	5	4	1	0.1	0.2	2.20255	0.416305	1	TP53
REACTOME_THE_PHOTOTRANSDUCTION_CASCADE	5	4	1	0.1	0.2	2.20255	0.416305	1	PRKCA
REACTOME_LRR_FLII_INTERACTING_PROTEIN_1_LRRFIP1_ACTIVATES_TYPE_I_IFN_PRODUCTION	5	4	1	0.1	0.2	2.20255	0.416305	1	CREBBP
REACTOME_PROCESSING_AND_ACTIVATION_OF_SUMO	5	4	1	0.1	0.2	2.20255	0.416305	1	SUMO3
REACTOME_TRAFFICKING_OF_GLUR2_CONTAINING_AMPA_RECEPTORS	5	4	1	0.1	0.2	2.20255	0.416305	1	PRKCA
REACTOME_SUMOYLATION_OF_IMMUNE_RESPONSE_PROTEINS	5	4	1	0.1	0.2	2.20255	0.416305	1	SUMO3
REACTOME_WNT5A_DEPENDENT_INTERNALIZATION_OF_FZD4	5	4	1	0.1	0.2	2.20255	0.416305	1	PRKCA
REACTOME_TP53_REGULATES_TRANSCRIPTION_OF_SEVERAL_ADDITIONAL_CELL_DEATH_GENES_WHOSE_SPECIFIC_ROLES_IN_P53_DEPENDENT_APOPTOSIS_REMAIN_UNCERTAIN	5	4	1	0.1	0.2	2.20255	0.416305	1	TP53
REACTOME_ACTIVATION_OF_THE_TFAP2_AP_2_FAMILY_OF_TRANSCRIPTION_FACTORS	5	4	1	0.1	0.2	2.20255	0.416305	1	CREBBP
REACTOME_NOTCH4_INTRACELLULAR_DOMAIN_REGULATES_TRANSCRIPTION	5	4	1	0.1	0.2	2.20255	0.416305	1	CREBBP
REACTOME_REGULATION_OF_SIGNALING_BY_CBL	5	4	1	0.1	0.2	2.20255	0.416305	1	RAPGEF1
REACTOME_NF_KB_ACTIVATION_THROUGH_FADD_RIP_1_PATHWAY_MEDIATED_BY_CASPASE_8_AND_10	5	4	1	0.1	0.2	2.20255	0.416305	1	MAVS
REACTOME_ACTIVATION_OF_IRF3_IRF7_MEDIATED_BY_TBK1_IKK_EPSILON	5	4	1	0.1	0.2	2.20255	0.416305	1	TRAF3
REACTOME_SUPPRESSION_OF_APOPTOSIS	5	4	1	0.1	0.2	2.20255	0.416305	1	SFPQ
WP_GABA_RECEPTOR_SIGNALING	5	4	1	0.1	0.2	2.20255	0.416305	1	GPHN
WP_NAD_METABOLISM_SIRTUINS_AND_AGING	5	4	1	0.1	0.2	2.20255	0.416305	1	PARP1
WP_LUNG_FIBROSIS	5	4	1	0.1	0.2	2.20255	0.416305	1	MECP2
WP_ATR_SIGNALING	5	4	1	0.1	0.2	2.20255	0.416305	1	RPA1
WP_NAD_METABOLISM	5	4	1	0.1	0.2	2.20255	0.416305	1	PARP1
WP_CANONICAL_AND_NONCANONICAL_NOTCH_SIGNALING	5	4	1	0.1	0.2	2.20255	0.416305	1	MFAP1
WP_PPAR_SIGNALING_PATHWAY	5	4	1	0.1	0.2	2.20255	0.416305	1	SORBS1
WP_NUCLEAR_RECEPTORS	5	4	1	0.1	0.2	2.20255	0.416305	1	NR2C2
WP_HEDGEHOG_SIGNALING_PATHWAY_NETPATH	5	4	1	0.1	0.2	2.20255	0.416305	1	SIN3A
WP_NAD_BIOSYNTHETIC_PATHWAYS	5	4	1	0.1	0.2	2.20255	0.416305	1	PARP1
WP_ONE_CARBON_METABOLISM_AND_RELATED_PATHWAYS	5	4	1	0.1	0.2	2.20255	0.416305	1	PCYT1B
WP_CALORIC_RESTRICTION_AND_AGING	5	4	1	0.1	0.2	2.20255	0.416305	1	TP53
WP_FGF23_SIGNALLING_IN_HYPOPHOSPHATEMIC_RICKETS_AND_RELATED_DISORDERS	5	4	1	0.1	0.2	2.20255	0.416305	1	CDKN1A
WP_UNFOLDED_PROTEIN_RESPONSE	5	4	1	0.1	0.2	2.20255	0.416305	1	TP53
ST_JNK_MAPK_PATHWAY	23	20	3	0.5	0.7	1.32236	0.421322	1	ATF2,NR2C2,TP53
PID_AP1_PATHWAY	23	20	3	0.5	0.7	1.32236	0.421322	1	ATF2,ELF1,TP53
PID_HEDGEHOG_GLI_PATHWAY	23	20	3	0.5	0.7	1.32236	0.421322	1	CREBBP,HDAC2,SIN3A
REACTOME_APOPTOTIC_CLEAVAGE_OF_CELLULAR_PROTEINS	23	20	3	0.5	0.7	1.32236	0.421322	1	ACIN1,LMNB1,SATB1
REACTOME_HDACS_DEACETYLATE_HISTONES	23	20	3	0.5	0.7	1.32236	0.421322	1	HDAC2,MTA1,SUDS3
REACTOME_METABOLISM_OF_CARBOHYDRATES	51	45	6	1.2	1.4	1.17594	0.421632	1	NDC1,NUP133,NUP35,POM121,RANBP2,TPR
KEGG_VASOPRESSIN_REGULATED_WATER_REABSORPTION	14	12	2	0.3	0.5	1.46891	0.425978	1	DYNC1LI1,DYNC1LI2
KEGG_BLADDER_CANCER	14	12	2	0.3	0.5	1.46891	0.425978	1	CDKN1A,TP53
PID_TCPTP_PATHWAY	14	12	2	0.3	0.5	1.46891	0.425978	1	CREBBP,KPNA2
PID_THROMBIN_PAR1_PATHWAY	14	12	2	0.3	0.5	1.46891	0.425978	1	AKAP13,PRKCA
REACTOME_DEADENYLATION_OF_MRNA	14	12	2	0.3	0.5	1.46891	0.425978	1	EIF4B,TNKS1BP1
WP_NOTCH_SIGNALING	14	12	2	0.3	0.5	1.46891	0.425978	1	CREBBP,HDAC2
PID_HDAC_CLASSI_PATHWAY	33	29	4	0.8	1	1.21593	0.438923	1	CREBBP,HDAC2,RANBP2,SIN3A
REACTOME_TRANSCRIPTION_OF_THE_HIV_GENOME	33	29	4	0.8	1	1.21593	0.438923	1	ERCC3,NELFA,SUPT16H,TAF15
WP_CORTICOTROPINRELEASING_HORMONE_SIGNALING_PATHWAY	33	29	4	0.8	1	1.21593	0.438923	1	PARP1,PRKCA,TCF4,TRIM28
WP_SMALL_CELL_LUNG_CANCER	24	21	3	0.6	0.7	1.25907	0.449452	1	CDKN1A,TP53,TRAF3
WP_IL18_SIGNALING_PATHWAY	72	64	8	1.7	1.9	1.10202	0.455758	1	BAZ1B,DEK,ELAVL1,LMNB2,NCAPH2,PARP1,PRKCA,TP53
BIOCARTA_GPCR_PATHWAY	15	13	2	0.4	0.5	1.35558	0.462025	1	PRKAR2B,PRKCA
KEGG_PROTEASOME	15	13	2	0.4	0.5	1.35558	0.462025	1	PSMA5,PSMD4
PID_IL4_2PATHWAY	15	13	2	0.4	0.5	1.35558	0.462025	1	GTF3A,HMGA1
PID_TAP63_PATHWAY	15	13	2	0.4	0.5	1.35558	0.462025	1	CDKN1A,NOC2L
REACTOME_CROSS_PRESENTATION_OF_SOLUBLE_EXOGENOUS_ANTIGENS_ENDOSOMES_	15	13	2	0.4	0.5	1.35558	0.462025	1	PSMA5,PSMD4
REACTOME_SYNTHESIS_OF_PIPS_AT_THE_PLASMA_MEMBRANE	15	13	2	0.4	0.5	1.35558	0.462025	1	PLEKHA5,SYNJ1
REACTOME_HIV_ELONGATION_ARREST_AND_RECOVERY	15	13	2	0.4	0.5	1.35558	0.462025	1	NELFA,SUPT16H
REACTOME_ONCOGENE_INDUCED_SENESCENCE	15	13	2	0.4	0.5	1.35558	0.462025	1	TNRC6B,TP53
REACTOME_METABOLISM_OF_POLYAMINES	15	13	2	0.4	0.5	1.35558	0.462025	1	PSMA5,PSMD4
REACTOME_MYOGENESIS	15	13	2	0.4	0.5	1.35558	0.462025	1	CTNNA2,TCF4
REACTOME_AGGREPHAGY	15	13	2	0.4	0.5	1.35558	0.462025	1	DYNC1LI1,DYNC1LI2
REACTOME_RNA_POLYMERASE_II_TRANSCRIBES_SNRNA_GENES	34	30	4	0.8	1	1.17509	0.462449	1	INTS1,POU2F1,RPRD2,ZC3H8
WP_EPITHELIAL_TO_MESENCHYMAL_TRANSITION_IN_COLORECTAL_CANCER	34	30	4	0.8	1	1.17509	0.462449	1	FOXM1,NR2C2,TP53,ZEB1
WP_THYROID_HORMONES_PRODUCTION_AND_THEIR_PERIPHERAL_DOWNSTREAM_SIGNALLING_EFFECTS	34	30	4	0.8	1	1.17509	0.462449	1	ATF2,TP53,TSC2,TTF2
REACTOME_DEUBIQUITINATION	112	100	12	2.7	2.9	1.05778	0.474873	1	BRCA1,CDC20,CDC25A,HCFC1,MAVS,PSMA5,PSMD4,SUDS3,TP53,TRAF3,UFD1,USP37
BIOCARTA_PROTEASOME_PATHWAY	6	5	1	0.1	0.2	1.76171	0.475932	1	PSMA5
BIOCARTA_RELA_PATHWAY	6	5	1	0.1	0.2	1.76171	0.475932	1	CREBBP
BIOCARTA_AKAP95_PATHWAY	6	5	1	0.1	0.2	1.76171	0.475932	1	PRKAR2B
BIOCARTA_SPPA_PATHWAY	6	5	1	0.1	0.2	1.76171	0.475932	1	PRKCA
BIOCARTA_GATA3_PATHWAY	6	5	1	0.1	0.2	1.76171	0.475932	1	PRKAR2B
BIOCARTA_CCR5_PATHWAY	6	5	1	0.1	0.2	1.76171	0.475932	1	PRKCA
BIOCARTA_MYOSIN_PATHWAY	6	5	1	0.1	0.2	1.76171	0.475932	1	PRKCA
BIOCARTA_CARDIACEGF_PATHWAY	6	5	1	0.1	0.2	1.76171	0.475932	1	PRKCA
BIOCARTA_PAR1_PATHWAY	6	5	1	0.1	0.2	1.76171	0.475932	1	PRKCA
BIOCARTA_HSWI_SNF_PATHWAY	6	5	1	0.1	0.2	1.76171	0.475932	1	SMARCA4
PID_CIRCADIAN_PATHWAY	6	5	1	0.1	0.2	1.76171	0.475932	1	NONO
PID_ERB_GENOMIC_PATHWAY	6	5	1	0.1	0.2	1.76171	0.475932	1	SMARCA4
PID_TCR_RAS_PATHWAY	6	5	1	0.1	0.2	1.76171	0.475932	1	PRKCA
SA_TRKA_RECEPTOR	6	5	1	0.1	0.2	1.76171	0.475932	1	CDKN1A
REACTOME_INTERLEUKIN_7_SIGNALING	6	5	1	0.1	0.2	1.76171	0.475932	1	SMARCA4
REACTOME_REGULATION_OF_KIT_SIGNALING	6	5	1	0.1	0.2	1.76171	0.475932	1	PRKCA
REACTOME_GOLGI_CISTERNAE_PERICENTRIOLAR_STACK_REORGANIZATION	6	5	1	0.1	0.2	1.76171	0.475932	1	RAB1A
REACTOME_GAMMA_CARBOXYLATION_HYPUSINE_FORMATION_AND_ARYLSULFATASE_ACTIVATION	6	5	1	0.1	0.2	1.76171	0.475932	1	DHPS
REACTOME_PKA_ACTIVATION_IN_GLUCAGON_SIGNALLING	6	5	1	0.1	0.2	1.76171	0.475932	1	PRKAR2B
REACTOME_THE_ROLE_OF_NEF_IN_HIV_1_REPLICATION_AND_DISEASE_PATHOGENESIS	6	5	1	0.1	0.2	1.76171	0.475932	1	PACS1
REACTOME_TELOMERE_C_STRAND_SYNTHESIS_INITIATION	6	5	1	0.1	0.2	1.76171	0.475932	1	TERF2IP
REACTOME_NON_INTEGRIN_MEMBRANE_ECM_INTERACTIONS	6	5	1	0.1	0.2	1.76171	0.475932	1	PRKCA
REACTOME_CREB1_PHOSPHORYLATION_THROUGH_THE_ACTIVATION_OF_ADENYLATE_CYCLASE	6	5	1	0.1	0.2	1.76171	0.475932	1	PRKAR2B
REACTOME_MISCELLANEOUS_TRANSPORT_AND_BINDING_EVENTS	6	5	1	0.1	0.2	1.76171	0.475932	1	ADD3
REACTOME_POLYMERASE_SWITCHING	6	5	1	0.1	0.2	1.76171	0.475932	1	RFC1
REACTOME_FATTY_ACYL_COA_BIOSYNTHESIS	6	5	1	0.1	0.2	1.76171	0.475932	1	MORC2
REACTOME_ERYTHROPOIETIN_ACTIVATES_RAS	6	5	1	0.1	0.2	1.76171	0.475932	1	RAPGEF1
REACTOME_FOXO_MEDIATED_TRANSCRIPTION_OF_CELL_DEATH_GENES	6	5	1	0.1	0.2	1.76171	0.475932	1	CREBBP
REACTOME_SIGNALING_BY_PDGFR_IN_DISEASE	6	5	1	0.1	0.2	1.76171	0.475932	1	FIP1L1
WP_OVARIAN_INFERTILITY_GENES	6	5	1	0.1	0.2	1.76171	0.475932	1	ATM
WP_H19_ACTION_RBE2F1_SIGNALING_AND_CDKBETACATENIN_ACTIVITY	6	5	1	0.1	0.2	1.76171	0.475932	1	MACROH2A1
WP_TOLLLIKE_RECEPTOR_SIGNALING_RELATED_TO_MYD88	6	5	1	0.1	0.2	1.76171	0.475932	1	TRAF3
WP_FOLATE_METABOLISM	6	5	1	0.1	0.2	1.76171	0.475932	1	TP53
WP_HYPOTHESIZED_PATHWAYS_IN_PATHOGENESIS_OF_CARDIOVASCULAR_DISEASE	6	5	1	0.1	0.2	1.76171	0.475932	1	NR2C2
WP_15Q133_COPY_NUMBER_VARIATION_SYNDROME	6	5	1	0.1	0.2	1.76171	0.475932	1	CREBBP
PID_NFAT_3PATHWAY	25	22	3	0.6	0.7	1.20152	0.477012	1	CREBBP,KPNA2,PRKCA
REACTOME_NRAGE_SIGNALS_DEATH_THROUGH_JNK	25	22	3	0.6	0.7	1.20152	0.477012	1	AKAP13,FGD1,TRIO
REACTOME_G_ALPHA_12_13_SIGNALLING_EVENTS	25	22	3	0.6	0.7	1.20152	0.477012	1	AKAP13,FGD1,TRIO
WP_WNT_SIGNALING_PATHWAY_NETPATH	25	22	3	0.6	0.7	1.20152	0.477012	1	PRKCA,TCF4,TSC2
REACTOME_ASPARAGINE_N_LINKED_GLYCOSYLATION	64	57	7	1.6	1.7	1.08221	0.483207	1	AMFR,DYNC1LI1,DYNC1LI2,RAB1A,SEC16A,SEC23IP,SYVN1
KEGG_PATHWAYS_IN_CANCER	94	84	10	2.3	2.4	1.04891	0.494839	1	CCDC6,CDKN1A,CREBBP,CTNNA2,HDAC2,MSH6,PRKCA,TP53,TPR,TRAF3
BIOCARTA_P38MAPK_PATHWAY	16	14	2	0.4	0.5	1.25844	0.496712	1	ATF2,DAXX
PID_EPHB_FWD_PATHWAY	16	14	2	0.4	0.5	1.25844	0.496712	1	MAP4K4,SYNJ1
PID_REELIN_PATHWAY	16	14	2	0.4	0.5	1.25844	0.496712	1	MAP1B,RAPGEF1
PID_RETINOIC_ACID_PATHWAY	16	14	2	0.4	0.5	1.25844	0.496712	1	CREBBP,PRKCA
PID_P38_ALPHA_BETA_DOWNSTREAM_PATHWAY	16	14	2	0.4	0.5	1.25844	0.496712	1	ATF2,TP53
REACTOME_DEGRADATION_OF_AXIN	16	14	2	0.4	0.5	1.25844	0.496712	1	PSMA5,PSMD4
REACTOME_ABC_TRANSPORTER_DISORDERS	16	14	2	0.4	0.5	1.25844	0.496712	1	PSMA5,PSMD4
REACTOME_DEFECTIVE_CFTR_CAUSES_CYSTIC_FIBROSIS	16	14	2	0.4	0.5	1.25844	0.496712	1	PSMA5,PSMD4
REACTOME_PROCESSING_OF_INTRONLESS_PRE_MRNAS	16	14	2	0.4	0.5	1.25844	0.496712	1	FIP1L1,PABPN1
REACTOME_REGULATION_OF_RUNX3_EXPRESSION_AND_ACTIVITY	16	14	2	0.4	0.5	1.25844	0.496712	1	PSMA5,PSMD4
REACTOME_NR1H2_AND_NR1H3_MEDIATED_SIGNALING	16	14	2	0.4	0.5	1.25844	0.496712	1	KDM3A,TNRC6B
WP_EUKARYOTIC_TRANSCRIPTION_INITIATION	16	14	2	0.4	0.5	1.25844	0.496712	1	ERCC3,POLR3E
WP_P38_MAPK_SIGNALING_PATHWAY	16	14	2	0.4	0.5	1.25844	0.496712	1	ATF2,DAXX
WP_ENVELOPE_PROTEINS_AND_THEIR_POTENTIAL_ROLES_IN_EDMD_PHYSIOPATHOLOGY	16	14	2	0.4	0.5	1.25844	0.496712	1	CFL1,TMPO
WP_PI3KAKT_SIGNALING_PATHWAY	65	58	7	1.6	1.7	1.06325	0.500142	1	ATF2,BRCA1,CDKN1A,EIF4B,PRKCA,TP53,TSC2
KEGG_GLIOMA	26	23	3	0.6	0.7	1.14897	0.503915	1	CDKN1A,PRKCA,TP53
PID_ILK_PATHWAY	26	23	3	0.6	0.7	1.14897	0.503915	1	PARP1,TACC3,ZEB1
PID_LKB1_PATHWAY	26	23	3	0.6	0.7	1.14897	0.503915	1	MAP2,TP53,TSC2
REACTOME_CIRCADIAN_CLOCK	26	23	3	0.6	0.7	1.14897	0.503915	1	ATF2,CREBBP,RAI1
REACTOME_REMOVAL_OF_THE_FLAP_INTERMEDIATE_FROM_THE_C_STRAND	7	6	1	0.2	0.2	1.46778	0.529482	1	RPA1
BIOCARTA_CDMAC_PATHWAY	7	6	1	0.2	0.2	1.46778	0.529482	1	PRKCA
BIOCARTA_CCR3_PATHWAY	7	6	1	0.2	0.2	1.46778	0.529482	1	PRKCA
BIOCARTA_CELL2CELL_PATHWAY	7	6	1	0.2	0.2	1.46778	0.529482	1	CTNNA2
BIOCARTA_CXCR4_PATHWAY	7	6	1	0.2	0.2	1.46778	0.529482	1	PRKCA
BIOCARTA_MCALPAIN_PATHWAY	7	6	1	0.2	0.2	1.46778	0.529482	1	PRKAR2B
BIOCARTA_NTHI_PATHWAY	7	6	1	0.2	0.2	1.46778	0.529482	1	CREBBP
BIOCARTA_ARENRF2_PATHWAY	7	6	1	0.2	0.2	1.46778	0.529482	1	PRKCA
BIOCARTA_41BB_PATHWAY	7	6	1	0.2	0.2	1.46778	0.529482	1	ATF2
BIOCARTA_TNFR2_PATHWAY	7	6	1	0.2	0.2	1.46778	0.529482	1	TRAF3
BIOCARTA_LIS1_PATHWAY	7	6	1	0.2	0.2	1.46778	0.529482	1	CLIP1
KEGG_PRION_DISEASES	7	6	1	0.2	0.2	1.46778	0.529482	1	STIP1
PID_SMAD2_3PATHWAY	7	6	1	0.2	0.2	1.46778	0.529482	1	KPNA2
NABA_SECRETED_FACTORS	7	6	1	0.2	0.2	1.46778	0.529482	1	HCFC1
REACTOME_GLUCAGON_SIGNALING_IN_METABOLIC_REGULATION	7	6	1	0.2	0.2	1.46778	0.529482	1	PRKAR2B
REACTOME_PROLONGED_ERK_ACTIVATION_EVENTS	7	6	1	0.2	0.2	1.46778	0.529482	1	RAPGEF1
REACTOME_MRNA_DECAY_BY_5_TO_3_EXORIBONUCLEASE	7	6	1	0.2	0.2	1.46778	0.529482	1	DCP1A
REACTOME_ACTIVATION_OF_THE_AP_1_FAMILY_OF_TRANSCRIPTION_FACTORS	7	6	1	0.2	0.2	1.46778	0.529482	1	ATF2
REACTOME_TRISTETRAPROLIN_TTP_ZFP36_BINDS_AND_DESTABILIZES_MRNA	7	6	1	0.2	0.2	1.46778	0.529482	1	DCP1A
REACTOME_VEGFR2_MEDIATED_CELL_PROLIFERATION	7	6	1	0.2	0.2	1.46778	0.529482	1	PRKCA
REACTOME_PHASE_0_RAPID_DEPOLARISATION	7	6	1	0.2	0.2	1.46778	0.529482	1	CACNB1
REACTOME_REGULATION_OF_TP53_ACTIVITY_THROUGH_ASSOCIATION_WITH_CO_FACTORS	7	6	1	0.2	0.2	1.46778	0.529482	1	TP53
REACTOME_REGULATION_OF_RUNX1_EXPRESSION_AND_ACTIVITY	7	6	1	0.2	0.2	1.46778	0.529482	1	TNRC6B
WP_MIRNAS_INVOLVEMENT_IN_THE_IMMUNE_RESPONSE_IN_SEPSIS	7	6	1	0.2	0.2	1.46778	0.529482	1	TRAF3
WP_CONSTITUTIVE_ANDROSTANE_RECEPTOR_PATHWAY	7	6	1	0.2	0.2	1.46778	0.529482	1	SMC1A
WP_REGULATION_OF_WNTBCATENIN_SIGNALING_BY_SMALL_MOLECULE_COMPOUNDS	7	6	1	0.2	0.2	1.46778	0.529482	1	TCF4
WP_PHOTODYNAMIC_THERAPYINDUCED_UNFOLDED_PROTEIN_RESPONSE	7	6	1	0.2	0.2	1.46778	0.529482	1	UBE2E1
WP_EXTRACELLULAR_VESICLES_IN_THE_CROSSTALK_OF_CARDIAC_CELLS	7	6	1	0.2	0.2	1.46778	0.529482	1	PDLIM5
WP_NRF2ARE_REGULATION	7	6	1	0.2	0.2	1.46778	0.529482	1	PRKCA
KEGG_NOTCH_SIGNALING_PATHWAY	17	15	2	0.4	0.5	1.17425	0.529939	1	CREBBP,HDAC2
PID_NETRIN_PATHWAY	17	15	2	0.4	0.5	1.17425	0.529939	1	MAP1B,TRIO
REACTOME_NOTCH1_INTRACELLULAR_DOMAIN_REGULATES_TRANSCRIPTION	17	15	2	0.4	0.5	1.17425	0.529939	1	CREBBP,HDAC2
REACTOME_DECTIN_1_MEDIATED_NONCANONICAL_NF_KB_SIGNALING	17	15	2	0.4	0.5	1.17425	0.529939	1	PSMA5,PSMD4
WP_TUMOR_SUPPRESSOR_ACTIVITY_OF_SMARCB1	17	15	2	0.4	0.5	1.17425	0.529939	1	H3-3A,SMARCA4
REACTOME_DEADENYLATION_DEPENDENT_MRNA_DECAY	27	24	3	0.7	0.7	1.10079	0.530089	1	DCP1A,EIF4B,TNKS1BP1
REACTOME_PLATELET_ACTIVATION_SIGNALING_AND_AGGREGATION	47	42	5	1.1	1.2	1.04831	0.531509	1	AHSG,CAP1,CFL1,MAGED2,PRKCA
REACTOME_ER_TO_GOLGI_ANTEROGRADE_TRANSPORT	48	43	5	1.2	1.2	1.02365	0.55091	1	DYNC1LI1,DYNC1LI2,RAB1A,SEC16A,SEC23IP
REACTOME_CELL_CELL_COMMUNICATION	38	34	4	0.9	1	1.03575	0.552476	1	AFDN,CTNND1,FERMT2,PARD3
PID_ERA_GENOMIC_PATHWAY	28	25	3	0.7	0.7	1.05652	0.555474	1	BRCA1,MPG,MTA1
REACTOME_OPIOID_SIGNALLING	28	25	3	0.7	0.7	1.05652	0.555474	1	KPNA2,PRKAR2B,PRKCA
WP_ENDOMETRIAL_CANCER	28	25	3	0.7	0.7	1.05652	0.555474	1	CDKN1A,CTNNA2,TP53
KEGG_RIG_I_LIKE_RECEPTOR_SIGNALING_PATHWAY	18	16	2	0.4	0.5	1.10055	0.561643	1	MAVS,TRAF3
REACTOME_INOSITOL_PHOSPHATE_METABOLISM	18	16	2	0.4	0.5	1.10055	0.561643	1	PPIP5K2,SYNJ1
REACTOME_G0_AND_EARLY_G1	18	16	2	0.4	0.5	1.10055	0.561643	1	CDC25A,TOP2A
REACTOME_HIV_TRANSCRIPTION_INITIATION	18	16	2	0.4	0.5	1.10055	0.561643	1	ERCC3,TAF15
REACTOME_SIGNALING_BY_NOTCH1_PEST_DOMAIN_MUTANTS_IN_CANCER	18	16	2	0.4	0.5	1.10055	0.561643	1	CREBBP,HDAC2
REACTOME_CONSTITUTIVE_SIGNALING_BY_AKT1_E17K_IN_CANCER	18	16	2	0.4	0.5	1.10055	0.561643	1	CDKN1A,TSC2
REACTOME_PROCESSING_OF_CAPPED_INTRONLESS_PRE_MRNA	18	16	2	0.4	0.5	1.10055	0.561643	1	FIP1L1,PABPN1
REACTOME_RAB_GERANYLGERANYLATION	18	16	2	0.4	0.5	1.10055	0.561643	1	RAB1A,RAB8A
WP_NCRNAS_INVOLVED_IN_WNT_SIGNALING_IN_HEPATOCELLULAR_CARCINOMA	18	16	2	0.4	0.5	1.10055	0.561643	1	ELAVL1,MTDH
REACTOME_TRANSPORT_TO_THE_GOLGI_AND_SUBSEQUENT_MODIFICATION	49	44	5	1.2	1.2	1.00012	0.569915	1	DYNC1LI1,DYNC1LI2,RAB1A,SEC16A,SEC23IP
BIOCARTA_CTCF_PATHWAY	8	7	1	0.2	0.2	1.25782	0.577572	1	TP53
BIOCARTA_DEATH_PATHWAY	8	7	1	0.2	0.2	1.25782	0.577572	1	DFFA
BIOCARTA_CK1_PATHWAY	8	7	1	0.2	0.2	1.25782	0.577572	1	PRKAR2B
BIOCARTA_DREAM_PATHWAY	8	7	1	0.2	0.2	1.25782	0.577572	1	PRKAR2B
BIOCARTA_STATHMIN_PATHWAY	8	7	1	0.2	0.2	1.25782	0.577572	1	PRKAR2B
BIOCARTA_ARF_PATHWAY	8	7	1	0.2	0.2	1.25782	0.577572	1	TP53
BIOCARTA_CPSF_PATHWAY	8	7	1	0.2	0.2	1.25782	0.577572	1	PABPN1
PID_HIF2PATHWAY	8	7	1	0.2	0.2	1.25782	0.577572	1	CREBBP
PID_HNF3B_PATHWAY	8	7	1	0.2	0.2	1.25782	0.577572	1	FOXA3
PID_IL2_STAT5_PATHWAY	8	7	1	0.2	0.2	1.25782	0.577572	1	ELF1
PID_TCR_CALCIUM_PATHWAY	8	7	1	0.2	0.2	1.25782	0.577572	1	POU2F1
REACTOME_PKA_MEDIATED_PHOSPHORYLATION_OF_CREB	8	7	1	0.2	0.2	1.25782	0.577572	1	PRKAR2B
REACTOME_SHC1_EVENTS_IN_ERBB2_SIGNALING	8	7	1	0.2	0.2	1.25782	0.577572	1	PRKCA
REACTOME_GENERATION_OF_SECOND_MESSENGER_MOLECULES	8	7	1	0.2	0.2	1.25782	0.577572	1	ENAH
REACTOME_DOWNREGULATION_OF_SMAD2_3_SMAD4_TRANSCRIPTIONAL_ACTIVITY	8	7	1	0.2	0.2	1.25782	0.577572	1	PARP1
REACTOME_VISUAL_PHOTOTRANSDUCTION	8	7	1	0.2	0.2	1.25782	0.577572	1	PRKCA
REACTOME_SUMOYLATION_OF_INTRACELLULAR_RECEPTORS	8	7	1	0.2	0.2	1.25782	0.577572	1	SUMO3
REACTOME_G_ALPHA_Z_SIGNALLING_EVENTS	8	7	1	0.2	0.2	1.25782	0.577572	1	PRKCA
REACTOME_DCC_MEDIATED_ATTRACTIVE_SIGNALING	8	7	1	0.2	0.2	1.25782	0.577572	1	TRIO
REACTOME_VASOPRESSIN_REGULATES_RENAL_WATER_HOMEOSTASIS_VIA_AQUAPORINS	8	7	1	0.2	0.2	1.25782	0.577572	1	PRKAR2B
REACTOME_CREB1_PHOSPHORYLATION_THROUGH_THE_ACTIVATION_OF_CAMKII_CAMKK_CAMKIV_CASCASDE	8	7	1	0.2	0.2	1.25782	0.577572	1	KPNA2
REACTOME_AQUAPORIN_MEDIATED_TRANSPORT	8	7	1	0.2	0.2	1.25782	0.577572	1	PRKAR2B
REACTOME_BUTYRATE_RESPONSE_FACTOR_1_BRF1_BINDS_AND_DESTABILIZES_MRNA	8	7	1	0.2	0.2	1.25782	0.577572	1	DCP1A
REACTOME_RHO_GTPASES_ACTIVATE_NADPH_OXIDASES	8	7	1	0.2	0.2	1.25782	0.577572	1	PRKCA
REACTOME_RNA_POLYMERASE_III_TRANSCRIPTION_TERMINATION	8	7	1	0.2	0.2	1.25782	0.577572	1	POLR3E
REACTOME_MET_PROMOTES_CELL_MOTILITY	8	7	1	0.2	0.2	1.25782	0.577572	1	RAPGEF1
REACTOME_NOTCH3_ACTIVATION_AND_TRANSMISSION_OF_SIGNAL_TO_THE_NUCLEUS	8	7	1	0.2	0.2	1.25782	0.577572	1	TACC3
REACTOME_INTERFERON_ALPHA_BETA_SIGNALING	8	7	1	0.2	0.2	1.25782	0.577572	1	ADAR
REACTOME_TRAF6_MEDIATED_NF_KB_ACTIVATION	8	7	1	0.2	0.2	1.25782	0.577572	1	MAVS
REACTOME_ADORA2B_MEDIATED_ANTI_INFLAMMATORY_CYTOKINES_PRODUCTION	8	7	1	0.2	0.2	1.25782	0.577572	1	PRKAR2B
WP_MITOCHONDRIAL_GENE_EXPRESSION	8	7	1	0.2	0.2	1.25782	0.577572	1	HCFC1
WP_ANGIOGENESIS	8	7	1	0.2	0.2	1.25782	0.577572	1	CREBBP
WP_TLR4_SIGNALING_AND_TOLERANCE	8	7	1	0.2	0.2	1.25782	0.577572	1	TRAF3
WP_MTHFR_DEFICIENCY	8	7	1	0.2	0.2	1.25782	0.577572	1	DNMT1
KEGG_PURINE_METABOLISM	29	26	3	0.7	0.7	1.01561	0.580024	1	GMPS,NUDT9,PAICS
REACTOME_INTEGRATION_OF_ENERGY_METABOLISM	29	26	3	0.7	0.7	1.01561	0.580024	1	MARCKS,PRKAR2B,PRKCA
REACTOME_MUSCLE_CONTRACTION	29	26	3	0.7	0.7	1.01561	0.580024	1	CACNB1,SORBS1,SORBS3
WP_G_PROTEIN_SIGNALING_PATHWAYS	29	26	3	0.7	0.7	1.01561	0.580024	1	AKAP13,PRKAR2B,PRKCA
WP_CHROMOSOMAL_AND_MICROSATELLITE_INSTABILITY_IN_COLORECTAL_CANCER	29	26	3	0.7	0.7	1.01561	0.580024	1	CDKN1A,MSH6,TP53
WP_GASTRIN_SIGNALING_PATHWAY	50	45	5	1.2	1.2	0.977621	0.588499	1	ATF2,CDKN1A,ELAVL1,PRKCA,TCF4
KEGG_PATHOGENIC_ESCHERICHIA_COLI_INFECTION	19	17	2	0.5	0.5	1.03558	0.591788	1	NCL,PRKCA
KEGG_MELANOMA	19	17	2	0.5	0.5	1.03558	0.591788	1	CDKN1A,TP53
PID_AJDISS_2PATHWAY	19	17	2	0.5	0.5	1.03558	0.591788	1	CREBBP,CTNND1
PID_P75_NTR_PATHWAY	19	17	2	0.5	0.5	1.03558	0.591788	1	RTN4,TP53
REACTOME_DEGRADATION_OF_DVL	19	17	2	0.5	0.5	1.03558	0.591788	1	PSMA5,PSMD4
REACTOME_DEGRADATION_OF_GLI1_BY_THE_PROTEASOME	19	17	2	0.5	0.5	1.03558	0.591788	1	PSMA5,PSMD4
WP_NEURODEGENERATION_WITH_BRAIN_IRON_ACCUMULATION_NBIA_SUBTYPES_PATHWAY	19	17	2	0.5	0.5	1.03558	0.591788	1	MECP2,TSC2
WP_PATHOGENIC_ESCHERICHIA_COLI_INFECTION	19	17	2	0.5	0.5	1.03558	0.591788	1	NCL,PRKCA
REACTOME_ANTIGEN_PROCESSING_UBIQUITINATION_PROTEASOME_DEGRADATION	91	82	9	2.2	2.2	0.965215	0.591894	1	CDC20,CDC23,CDC27,PSMA5,PSMD4,RBBP6,TRIP12,UBE2E1,UBE2O
REACTOME_ADAPTIVE_IMMUNE_SYSTEM	182	164	18	4.5	4.3	0.964429	0.594558	1	CDC20,CDC23,CDC27,DYNC1LI1,DYNC1LI2,ENAH,KIF11,KIF20A,KIF23,KIF2A,KIF4A,KLC2,PSMA5,PSMD4,RBBP6,TRIP12,UBE2E1,UBE2O
SIG_INSULIN_RECEPTOR_PATHWAY_IN_CARDIAC_MYOCYTES	30	27	3	0.7	0.7	0.977729	0.603702	1	CAP1,PARD3,SORBS1
REACTOME_SELECTIVE_AUTOPHAGY	30	27	3	0.7	0.7	0.977729	0.603702	1	ATM,DYNC1LI1,DYNC1LI2
WP_EBOLA_VIRUS_PATHWAY_ON_HOST	30	27	3	0.7	0.7	0.977729	0.603702	1	CREBBP,FLNB,RFC1
REACTOME_HATS_ACETYLATE_HISTONES	51	46	5	1.3	1.2	0.956108	0.606636	1	ATF2,CREBBP,HCFC1,KAT7,KAT8
WP_SUDDEN_INFANT_DEATH_SYNDROME_SIDS_SUSCEPTIBILITY_PATHWAYS	51	46	5	1.3	1.2	0.956108	0.606636	1	CREBBP,FOXM1,MAP2,MECP2,PRKAR2B
WP_PATHWAYS_IN_CLEAR_CELL_RENAL_CELL_CARCINOMA	41	37	4	1	1	0.950994	0.614458	1	CREBBP,PBRM1,TSC2,ZEB1
BIOCARTA_KERATINOCYTE_PATHWAY	20	18	2	0.5	0.5	0.977783	0.620361	1	DAXX,PRKCA
BIOCARTA_NFAT_PATHWAY	20	18	2	0.5	0.5	0.977783	0.620361	1	CREBBP,PRKAR2B
PID_IFNG_PATHWAY	20	18	2	0.5	0.5	0.977783	0.620361	1	CREBBP,RAPGEF1
REACTOME_EXTRACELLULAR_MATRIX_ORGANIZATION	20	18	2	0.5	0.5	0.977783	0.620361	1	MFAP1,PRKCA
REACTOME_REGULATION_OF_INSULIN_LIKE_GROWTH_FACTOR_IGF_TRANSPORT_AND_UPTAKE_BY_INSULIN_LIKE_GROWTH_FACTOR_BINDING_PROTEINS_IGFBPS_	20	18	2	0.5	0.5	0.977783	0.620361	1	AHSG,CKAP4
WP_NOVEL_INTRACELLULAR_COMPONENTS_OF_RIGILIKE_RECEPTOR_RLR_PATHWAY	20	18	2	0.5	0.5	0.977783	0.620361	1	MAVS,TRAF3
WP_VITAMIN_D_RECEPTOR_PATHWAY	20	18	2	0.5	0.5	0.977783	0.620361	1	CDKN1A,SATB1
WP_NETRINUNC5B_SIGNALING_PATHWAY	20	18	2	0.5	0.5	0.977783	0.620361	1	PRKCA,TP53
BIOCARTA_NO1_PATHWAY	9	8	1	0.2	0.2	1.1003	0.620757	1	PRKAR2B
BIOCARTA_VIP_PATHWAY	9	8	1	0.2	0.2	1.1003	0.620757	1	PRKAR2B
BIOCARTA_RAC1_PATHWAY	9	8	1	0.2	0.2	1.1003	0.620757	1	TRIO
BIOCARTA_BAD_PATHWAY	9	8	1	0.2	0.2	1.1003	0.620757	1	PRKAR2B
BIOCARTA_CHREBP_PATHWAY	9	8	1	0.2	0.2	1.1003	0.620757	1	PRKAR2B
KEGG_ALDOSTERONE_REGULATED_SODIUM_REABSORPTION	9	8	1	0.2	0.2	1.1003	0.620757	1	PRKCA
KEGG_VIBRIO_CHOLERAE_INFECTION	9	8	1	0.2	0.2	1.1003	0.620757	1	PRKCA
KEGG_DILATED_CARDIOMYOPATHY	9	8	1	0.2	0.2	1.1003	0.620757	1	CACNB1
PID_PRL_SIGNALING_EVENTS_PATHWAY	9	8	1	0.2	0.2	1.1003	0.620757	1	CDKN1A
PID_NFAT_TFPATHWAY	9	8	1	0.2	0.2	1.1003	0.620757	1	POU2F1
PID_RANBP2_PATHWAY	9	8	1	0.2	0.2	1.1003	0.620757	1	RANBP2
PID_PDGFRA_PATHWAY	9	8	1	0.2	0.2	1.1003	0.620757	1	RAPGEF1
REACTOME_CAMK_IV_MEDIATED_PHOSPHORYLATION_OF_CREB	9	8	1	0.2	0.2	1.1003	0.620757	1	KPNA2
REACTOME_BMAL1_CLOCK_NPAS2_ACTIVATES_CIRCADIAN_GENE_EXPRESSION	9	8	1	0.2	0.2	1.1003	0.620757	1	CREBBP
REACTOME_ABORTIVE_ELONGATION_OF_HIV_1_TRANSCRIPT_IN_THE_ABSENCE_OF_TAT	9	8	1	0.2	0.2	1.1003	0.620757	1	NELFA
REACTOME_NUCLEAR_RECEPTOR_TRANSCRIPTION_PATHWAY	9	8	1	0.2	0.2	1.1003	0.620757	1	NR2C2
REACTOME_SEMA3A_PAK_DEPENDENT_AXON_REPULSION	9	8	1	0.2	0.2	1.1003	0.620757	1	CFL1
REACTOME_CELL_EXTRACELLULAR_MATRIX_INTERACTIONS	9	8	1	0.2	0.2	1.1003	0.620757	1	FERMT2
REACTOME_VXPX_CARGO_TARGETING_TO_CILIUM	9	8	1	0.2	0.2	1.1003	0.620757	1	RAB8A
REACTOME_GASTRIN_CREB_SIGNALLING_PATHWAY_VIA_PKC_AND_MAPK	9	8	1	0.2	0.2	1.1003	0.620757	1	PRKCA
WP_PI3KAKTMTOR_VITD3_SIGNALLING	9	8	1	0.2	0.2	1.1003	0.620757	1	TSC2
WP_CANNABINOID_RECEPTOR_SIGNALING	9	8	1	0.2	0.2	1.1003	0.620757	1	PRKAR2B
WP_HEREDITARY_LEIOMYOMATOSIS_AND_RENAL_CELL_CARCINOMA_PATHWAY	9	8	1	0.2	0.2	1.1003	0.620757	1	TP53
WP_HIPPOYAP_SIGNALING_PATHWAY	9	8	1	0.2	0.2	1.1003	0.620757	1	MAP4K4
WP_VITAMIN_DSENSITIVE_CALCIUM_SIGNALING_IN_DEPRESSION	9	8	1	0.2	0.2	1.1003	0.620757	1	KDM3A
WP_FGFR3_SIGNALLING_IN_CHONDROCYTE_PROLIFERATION_AND_TERMINAL_DIFFERENTIATION	9	8	1	0.2	0.2	1.1003	0.620757	1	CDKN1A
KEGG_CHRONIC_MYELOID_LEUKEMIA	31	28	3	0.8	0.7	0.942556	0.626483	1	CDKN1A,HDAC2,TP53
REACTOME_CELL_DEATH_SIGNALLING_VIA_NRAGE_NRIF_AND_NADE	31	28	3	0.8	0.7	0.942556	0.626483	1	AKAP13,FGD1,TRIO
REACTOME_ACTIVATION_OF_ANTERIOR_HOX_GENES_IN_HINDBRAIN_DEVELOPMENT_DURING_EARLY_EMBRYOGENESIS	31	28	3	0.8	0.7	0.942556	0.626483	1	CREBBP,H2AX,H3-3A
REACTOME_SIGNALING_BY_HEDGEHOG	42	38	4	1	1	0.925715	0.633897	1	PRKAR2B,PSMA5,PSMD4,SYVN1
WP_THERMOGENESIS	42	38	4	1	1	0.925715	0.633897	1	ATF2,KDM3A,SMARCA4,TSC2
REACTOME_NEDDYLATION	53	48	5	1.3	1.2	0.915767	0.641499	1	COPS3,CUL4B,GPS1,PSMA5,PSMD4
KEGG_SPLICEOSOME	74	67	7	1.8	1.7	0.918139	0.641938	1	ACIN1,HNRNPU,PCBP1,SF3A3,SF3B2,SMNDC1,THOC2
KEGG_PHOSPHATIDYLINOSITOL_SIGNALING_SYSTEM	21	19	2	0.5	0.5	0.926073	0.64737	1	PRKCA,SYNJ1
KEGG_MELANOGENESIS	21	19	2	0.5	0.5	0.926073	0.64737	1	CREBBP,PRKCA
PID_RHOA_REG_PATHWAY	21	19	2	0.5	0.5	0.926073	0.64737	1	AKAP13,TRIO
PID_ANGIOPOIETIN_RECEPTOR_PATHWAY	21	19	2	0.5	0.5	0.926073	0.64737	1	CDKN1A,ELF1
REACTOME_ANTIGEN_PROCESSING_CROSS_PRESENTATION	21	19	2	0.5	0.5	0.926073	0.64737	1	PSMA5,PSMD4
REACTOME_AUF1_HNRNP_D0_BINDS_AND_DESTABILIZES_MRNA	21	19	2	0.5	0.5	0.926073	0.64737	1	PSMA5,PSMD4
REACTOME_REGULATION_OF_RUNX2_EXPRESSION_AND_ACTIVITY	21	19	2	0.5	0.5	0.926073	0.64737	1	PSMA5,PSMD4
WP_TARGET_OF_RAPAMYCIN_TOR_SIGNALING	21	19	2	0.5	0.5	0.926073	0.64737	1	PRKCA,TSC2
WP_TRANSLATION_INHIBITORS_IN_CHRONICALLY_ACTIVATED_PDGFRA_CELLS	21	19	2	0.5	0.5	0.926073	0.64737	1	EIF4B,PRKCA
KEGG_FC_GAMMA_R_MEDIATED_PHAGOCYTOSIS	32	29	3	0.8	0.7	0.909807	0.648349	1	CFL1,MARCKS,PRKCA
REACTOME_COPI_MEDIATED_ANTEROGRADE_TRANSPORT	32	29	3	0.8	0.7	0.909807	0.648349	1	DYNC1LI1,DYNC1LI2,RAB1A
WP_PANCREATIC_ADENOCARCINOMA_PATHWAY	32	29	3	0.8	0.7	0.909807	0.648349	1	CDKN1A,PEBP1,TP53
PID_MTOR_4PATHWAY	43	39	4	1.1	1	0.901731	0.652694	1	CLIP1,EIF4B,PRKCA,TSC2
REACTOME_RECRUITMENT_OF_NUMA_TO_MITOTIC_CENTROSOMES	43	39	4	1.1	1	0.901731	0.652694	1	CLASP1,NUMA1,PRKAR2B,TUBGCP3
WP_FRAGILE_X_SYNDROME	54	49	5	1.3	1.2	0.896831	0.658193	1	GPHN,MAP1B,MECP2,PRKCA,TSC2
ST_GRANULE_CELL_SURVIVAL_PATHWAY	10	9	1	0.2	0.2	0.977836	0.659537	1	PARP1
BIOCARTA_MTA3_PATHWAY	10	9	1	0.2	0.2	0.977836	0.659537	1	MTA1
BIOCARTA_NDKDYNAMIN_PATHWAY	10	9	1	0.2	0.2	0.977836	0.659537	1	SYNJ1
BIOCARTA_SHH_PATHWAY	10	9	1	0.2	0.2	0.977836	0.659537	1	PRKAR2B
BIOCARTA_RANBP2_PATHWAY	10	9	1	0.2	0.2	0.977836	0.659537	1	RANBP2
KEGG_ANTIGEN_PROCESSING_AND_PRESENTATION	10	9	1	0.2	0.2	0.977836	0.659537	1	HSPA4
KEGG_HYPERTROPHIC_CARDIOMYOPATHY_HCM	10	9	1	0.2	0.2	0.977836	0.659537	1	CACNB1
PID_CD40_PATHWAY	10	9	1	0.2	0.2	0.977836	0.659537	1	TRAF3
PID_IL8_CXCR1_PATHWAY	10	9	1	0.2	0.2	0.977836	0.659537	1	PRKCA
PID_RAS_PATHWAY	10	9	1	0.2	0.2	0.977836	0.659537	1	PRKCA
REACTOME_TELOMERE_EXTENSION_BY_TELOMERASE	10	9	1	0.2	0.2	0.977836	0.659537	1	TERF2IP
REACTOME_SEROTONIN_NEUROTRANSMITTER_RELEASE_CYCLE	10	9	1	0.2	0.2	0.977836	0.659537	1	SYN1
REACTOME_SYNTHESIS_OF_IP3_AND_IP4_IN_THE_CYTOSOL	10	9	1	0.2	0.2	0.977836	0.659537	1	SYNJ1
REACTOME_CRMPS_IN_SEMA3A_SIGNALING	10	9	1	0.2	0.2	0.977836	0.659537	1	DPYSL5
REACTOME_CD209_DC_SIGN_SIGNALING	10	9	1	0.2	0.2	0.977836	0.659537	1	CREBBP
REACTOME_RHO_GTPASES_ACTIVATE_IQGAPS	10	9	1	0.2	0.2	0.977836	0.659537	1	CLIP1
REACTOME_RHO_GTPASES_ACTIVATE_ROCKS	10	9	1	0.2	0.2	0.977836	0.659537	1	CFL1
REACTOME_METALLOPROTEASE_DUBS	10	9	1	0.2	0.2	0.977836	0.659537	1	BRCA1
REACTOME_RNA_POLYMERASE_I_TRANSCRIPTION_TERMINATION	10	9	1	0.2	0.2	0.977836	0.659537	1	ERCC3
REACTOME_LISTERIA_MONOCYTOGENES_ENTRY_INTO_HOST_CELLS	10	9	1	0.2	0.2	0.977836	0.659537	1	CTNND1
REACTOME_SIGNALING_BY_ERYTHROPOIETIN	10	9	1	0.2	0.2	0.977836	0.659537	1	RAPGEF1
REACTOME_INFECTION_WITH_MYCOBACTERIUM_TUBERCULOSIS	10	9	1	0.2	0.2	0.977836	0.659537	1	SFPQ
REACTOME_RESPONSE_OF_MTB_TO_PHAGOCYTOSIS	10	9	1	0.2	0.2	0.977836	0.659537	1	SFPQ
REACTOME_ABERRANT_REGULATION_OF_MITOTIC_G1_S_TRANSITION_IN_CANCER_DUE_TO_RB1_DEFECTS	10	9	1	0.2	0.2	0.977836	0.659537	1	CDKN1A
REACTOME_SEALING_OF_THE_NUCLEAR_ENVELOPE_NE_BY_ESCRT_III	10	9	1	0.2	0.2	0.977836	0.659537	1	LEMD2
WP_TYROBP_CAUSAL_NETWORK	10	9	1	0.2	0.2	0.977836	0.659537	1	FKBP15
REACTOME_TCR_SIGNALING	33	30	3	0.8	0.7	0.879239	0.669291	1	ENAH,PSMA5,PSMD4
REACTOME_REGULATION_OF_LIPID_METABOLISM_BY_PPARALPHA	33	30	3	0.8	0.7	0.879239	0.669291	1	CREBBP,SIN3A,THRAP3
REACTOME_REGULATION_OF_PLK1_ACTIVITY_AT_G2_M_TRANSITION	44	40	4	1.1	1	0.878946	0.670838	1	BORA,CLASP1,PRKAR2B,RAB8A
KEGG_NON_SMALL_CELL_LUNG_CANCER	22	20	2	0.5	0.5	0.879531	0.672834	1	PRKCA,TP53
PID_PI3KCI_AKT_PATHWAY	22	20	2	0.5	0.5	0.879531	0.672834	1	CDKN1A,PRKDC
PID_RAC1_PATHWAY	22	20	2	0.5	0.5	0.879531	0.672834	1	ATF2,CFL1
NABA_MATRISOME	22	20	2	0.5	0.5	0.879531	0.672834	1	HCFC1,MFAP1
REACTOME_DOWNSTREAM_SIGNALING_EVENTS_OF_B_CELL_RECEPTOR_BCR_	22	20	2	0.5	0.5	0.879531	0.672834	1	PSMA5,PSMD4
REACTOME_TBC_RABGAPS	22	20	2	0.5	0.5	0.879531	0.672834	1	RAB8A,TSC2
REACTOME_REGULATION_OF_PTEN_STABILITY_AND_ACTIVITY	22	20	2	0.5	0.5	0.879531	0.672834	1	PSMA5,PSMD4
WP_PYRIMIDINE_METABOLISM	22	20	2	0.5	0.5	0.879531	0.672834	1	CAD,POLR3E
WP_AGERAGE_PATHWAY	22	20	2	0.5	0.5	0.879531	0.672834	1	ATF2,PRKCA
WP_PARKINUBIQUITIN_PROTEASOMAL_SYSTEM_PATHWAY	22	20	2	0.5	0.5	0.879531	0.672834	1	HSPA4,PSMD4
WP_LNCRNA_INVOLVEMENT_IN_CANONICAL_WNT_SIGNALING_AND_COLORECTAL_CANCER	22	20	2	0.5	0.5	0.879531	0.672834	1	HNRNPU,MACROH2A2
WP_REGULATORY_CIRCUITS_OF_THE_STAT3_SIGNALING_PATHWAY	22	20	2	0.5	0.5	0.879531	0.672834	1	CREBBP,TRIM28
WP_FOCAL_ADHESIONPI3KAKTMTORSIGNALING_PATHWAY	66	60	6	1.6	1.4	0.878355	0.678821	1	ATF2,CDKN1A,EIF4B,ELAVL1,RAB8A,TSC2
REACTOME_MITOCHONDRIAL_BIOGENESIS	34	31	3	0.8	0.7	0.850642	0.689308	1	ATF2,CREBBP,HCFC1
REACTOME_MAPK6_MAPK4_SIGNALING	34	31	3	0.8	0.7	0.850642	0.689308	1	PSMA5,PSMD4,TNRC6B
REACTOME_CLASS_I_MHC_MEDIATED_ANTIGEN_PROCESSING_PRESENTATION	99	90	9	2.5	2.2	0.877458	0.693814	1	CDC20,CDC23,CDC27,PSMA5,PSMD4,RBBP6,TRIP12,UBE2E1,UBE2O
BIOCARTA_TPO_PATHWAY	11	10	1	0.3	0.2	0.879821	0.69436	1	PRKCA
BIOCARTA_WNT_PATHWAY	11	10	1	0.3	0.2	0.879821	0.69436	1	CREBBP
KEGG_LONG_TERM_DEPRESSION	11	10	1	0.3	0.2	0.879821	0.69436	1	PRKCA
PID_VEGFR1_PATHWAY	11	10	1	0.3	0.2	0.879821	0.69436	1	PRKCA
PID_A6B1_A6B4_INTEGRIN_PATHWAY	11	10	1	0.3	0.2	0.879821	0.69436	1	PRKCA
REACTOME_RORA_ACTIVATES_GENE_EXPRESSION	11	10	1	0.3	0.2	0.879821	0.69436	1	CREBBP
REACTOME_SPHINGOLIPID_DE_NOVO_BIOSYNTHESIS	11	10	1	0.3	0.2	0.879821	0.69436	1	VAPB
REACTOME_DARPP_32_EVENTS	11	10	1	0.3	0.2	0.879821	0.69436	1	PRKAR2B
REACTOME_GLUCAGON_LIKE_PEPTIDE_1_GLP1_REGULATES_INSULIN_SECRETION	11	10	1	0.3	0.2	0.879821	0.69436	1	PRKAR2B
REACTOME_INTERLEUKIN_3_INTERLEUKIN_5_AND_GM_CSF_SIGNALING	11	10	1	0.3	0.2	0.879821	0.69436	1	RAPGEF1
REACTOME_MRNA_CAPPING	11	10	1	0.3	0.2	0.879821	0.69436	1	ERCC3
WP_IL17_SIGNALING_PATHWAY	11	10	1	0.3	0.2	0.879821	0.69436	1	TRAF3
WP_PHOTODYNAMIC_THERAPYINDUCED_HIF1_SURVIVAL_SIGNALING	11	10	1	0.3	0.2	0.879821	0.69436	1	TP53
WP_RENIN_ANGIOTENSIN_ALDOSTERONE_SYSTEM_RAAS	11	10	1	0.3	0.2	0.879821	0.69436	1	ATF2
WP_TYPE_I_INTERFERON_INDUCTION_AND_SIGNALING_DURING_SARSCOV2_INFECTION	11	10	1	0.3	0.2	0.879821	0.69436	1	TRAF3
KEGG_SMALL_CELL_LUNG_CANCER	23	21	2	0.6	0.5	0.837418	0.696788	1	TP53,TRAF3
PID_NOTCH_PATHWAY	23	21	2	0.6	0.5	0.837418	0.696788	1	CDKN1A,RBBP8
REACTOME_REGULATION_OF_TP53_ACTIVITY_THROUGH_ACETYLATION	23	21	2	0.6	0.5	0.837418	0.696788	1	HDAC2,TP53
WP_PRIMARY_FOCAL_SEGMENTAL_GLOMERULOSCLEROSIS_FSGS	23	21	2	0.6	0.5	0.837418	0.696788	1	CDKN1A,MKI67
WP_ENERGY_METABOLISM	23	21	2	0.6	0.5	0.837418	0.696788	1	ATF2,MYBBP1A
KEGG_TIGHT_JUNCTION	46	42	4	1.1	1	0.836628	0.705136	1	AFDN,CTNNA2,PARD3,PRKCA
REACTOME_DEATH_RECEPTOR_SIGNALLING	57	52	5	1.4	1.2	0.844388	0.705209	1	AKAP13,FGD1,HDAC2,RTN4,TRIO
KEGG_PROSTATE_CANCER	35	32	3	0.9	0.7	0.823831	0.708404	1	CDKN1A,CREBBP,TP53
REACTOME_HEDGEHOG_OFF_STATE	35	32	3	0.9	0.7	0.823831	0.708404	1	PRKAR2B,PSMA5,PSMD4
WP_CALCIUM_REGULATION_IN_THE_CARDIAC_CELL	35	32	3	0.9	0.7	0.823831	0.708404	1	CACNB1,PRKAR2B,PRKCA
WP_MYOMETRIAL_RELAXATION_AND_CONTRACTION_PATHWAYS	35	32	3	0.9	0.7	0.823831	0.708404	1	ATF2,PRKAR2B,PRKCA
WP_ADIPOGENESIS	35	32	3	0.9	0.7	0.823831	0.708404	1	CDKN1A,GTF3A,HMGA1
WP_MAPK_SIGNALING_PATHWAY	79	72	7	2	1.7	0.853191	0.709728	1	ATF2,CACNB1,DAXX,FLNB,MAP4K4,PRKCA,TP53
REACTOME_SIGNALING_BY_ROBO_RECEPTORS	90	82	8	2.2	1.9	0.855871	0.713021	1	CAP1,CLASP1,CLASP2,ENAH,PRKCA,PSMA5,PSMD4,RPL12
KEGG_LONG_TERM_POTENTIATION	24	22	2	0.6	0.5	0.799193	0.719273	1	CREBBP,PRKCA
KEGG_COLORECTAL_CANCER	24	22	2	0.6	0.5	0.799193	0.719273	1	MSH6,TP53
PID_RHOA_PATHWAY	24	22	2	0.6	0.5	0.799193	0.719273	1	ATF2,CFL1
REACTOME_FCERI_MEDIATED_NF_KB_ACTIVATION	24	22	2	0.6	0.5	0.799193	0.719273	1	PSMA5,PSMD4
WP_GENOTOXICITY_PATHWAY	24	22	2	0.6	0.5	0.799193	0.719273	1	CDKN1A,H1-4
WP_PATHWAYS_REGULATING_HIPPO_SIGNALING	24	22	2	0.6	0.5	0.799193	0.719273	1	PRKAR2B,PRKCA
WP_3Q29_COPY_NUMBER_VARIATION_SYNDROME	24	22	2	0.6	0.5	0.799193	0.719273	1	ATM,MYCBP2
BIOCARTA_GH_PATHWAY	12	11	1	0.3	0.2	0.799616	0.725629	1	PRKCA
BIOCARTA_MTOR_PATHWAY	12	11	1	0.3	0.2	0.799616	0.725629	1	TSC2
BIOCARTA_PITX2_PATHWAY	12	11	1	0.3	0.2	0.799616	0.725629	1	CREBBP
KEGG_GLYCEROPHOSPHOLIPID_METABOLISM	12	11	1	0.3	0.2	0.799616	0.725629	1	PCYT1B
KEGG_NEUROACTIVE_LIGAND_RECEPTOR_INTERACTION	12	11	1	0.3	0.2	0.799616	0.725629	1	PARD3
KEGG_BASAL_CELL_CARCINOMA	12	11	1	0.3	0.2	0.799616	0.725629	1	TP53
PID_BMP_PATHWAY	12	11	1	0.3	0.2	0.799616	0.725629	1	AHSG
PID_ECADHERIN_KERATINOCYTE_PATHWAY	12	11	1	0.3	0.2	0.799616	0.725629	1	CTNND1
PID_IL8_CXCR2_PATHWAY	12	11	1	0.3	0.2	0.799616	0.725629	1	PRKCA
PID_CD8_TCR_DOWNSTREAM_PATHWAY	12	11	1	0.3	0.2	0.799616	0.725629	1	PRKCA
REACTOME_DOWNSTREAM_SIGNAL_TRANSDUCTION	12	11	1	0.3	0.2	0.799616	0.725629	1	RAPGEF1
REACTOME_DOPAMINE_NEUROTRANSMITTER_RELEASE_CYCLE	12	11	1	0.3	0.2	0.799616	0.725629	1	SYN1
REACTOME_ATTENUATION_PHASE	12	11	1	0.3	0.2	0.799616	0.725629	1	CREBBP
REACTOME_TRAFFICKING_OF_AMPA_RECEPTORS	12	11	1	0.3	0.2	0.799616	0.725629	1	PRKCA
REACTOME_SYNTHESIS_OF_ACTIVE_UBIQUITIN_ROLES_OF_E1_AND_E2_ENZYMES	12	11	1	0.3	0.2	0.799616	0.725629	1	UBE2E1
REACTOME_FCGR3A_MEDIATED_IL10_SYNTHESIS	12	11	1	0.3	0.2	0.799616	0.725629	1	PRKAR2B
WP_AMINO_ACID_METABOLISM	12	11	1	0.3	0.2	0.799616	0.725629	1	CAD
WP_1Q211_COPY_NUMBER_VARIATION_SYNDROME	12	11	1	0.3	0.2	0.799616	0.725629	1	AFDN
REACTOME_AUTOPHAGY	59	54	5	1.5	1.2	0.812723	0.73395	1	ATM,DYNC1LI1,DYNC1LI2,LAMTOR1,TSC2
KEGG_MAPK_SIGNALING_PATHWAY	81	74	7	2	1.7	0.829729	0.734315	1	ATF2,CACNB1,DAXX,FLNB,MAP4K4,PRKCA,TP53
KEGG_MTOR_SIGNALING_PATHWAY	25	23	2	0.6	0.5	0.764235	0.740339	1	EIF4B,TSC2
REACTOME_SIGNALING_BY_NOTCH1	25	23	2	0.6	0.5	0.764235	0.740339	1	CREBBP,HDAC2
REACTOME_G_ALPHA_Q_SIGNALLING_EVENTS	25	23	2	0.6	0.5	0.764235	0.740339	1	PRKCA,TRIO
REACTOME_NEUREXINS_AND_NEUROLIGINS	25	23	2	0.6	0.5	0.764235	0.740339	1	DLGAP4,PDLIM5
WP_APOPTOSISRELATED_NETWORK_DUE_TO_ALTERED_NOTCH3_IN_OVARIAN_CANCER	25	23	2	0.6	0.5	0.764235	0.740339	1	CDKN1A,HELLS
KEGG_WNT_SIGNALING_PATHWAY	37	34	3	0.9	0.7	0.775	0.743873	1	CREBBP,PRKCA,TP53
REACTOME_TRANSCRIPTIONAL_REGULATION_BY_RUNX2	37	34	3	0.9	0.7	0.775	0.743873	1	CDKN1A,PSMA5,PSMD4
WP_ECTODERM_DIFFERENTIATION	49	45	4	1.2	1	0.780262	0.751608	1	BAZ1A,CTNNA2,MECP2,NUMA1
BIOCARTA_BIOPEPTIDES_PATHWAY	13	12	1	0.3	0.2	0.732836	0.753705	1	PRKCA
BIOCARTA_IGF1R_PATHWAY	13	12	1	0.3	0.2	0.732836	0.753705	1	PRKAR2B
BIOCARTA_PDGF_PATHWAY	13	12	1	0.3	0.2	0.732836	0.753705	1	PRKCA
BIOCARTA_MET_PATHWAY	13	12	1	0.3	0.2	0.732836	0.753705	1	RAPGEF1
PID_FAS_PATHWAY	13	12	1	0.3	0.2	0.732836	0.753705	1	RFC1
PID_SHP2_PATHWAY	13	12	1	0.3	0.2	0.732836	0.753705	1	AFDN
SA_B_CELL_RECEPTOR_COMPLEXES	13	12	1	0.3	0.2	0.732836	0.753705	1	ATF2
REACTOME_FATTY_ACID_METABOLISM	13	12	1	0.3	0.2	0.732836	0.753705	1	MORC2
REACTOME_POTENTIAL_THERAPEUTICS_FOR_SARS	13	12	1	0.3	0.2	0.732836	0.753705	1	HDAC2
WP_TGFBETA_RECEPTOR_SIGNALING	13	12	1	0.3	0.2	0.732836	0.753705	1	CREBBP
WP_INTERACTOME_OF_POLYCOMB_REPRESSIVE_COMPLEX_2_PRC2	13	12	1	0.3	0.2	0.732836	0.753705	1	THRAP3
WP_4HYDROXYTAMOXIFEN_DEXAMETHASONE_AND_RETINOIC_ACIDS_REGULATION_OF_P27_EXPRESSION	13	12	1	0.3	0.2	0.732836	0.753705	1	PBK
WP_TCELL_RECEPTOR_AND_COSTIMULATORY_SIGNALING	13	12	1	0.3	0.2	0.732836	0.753705	1	PRKCA
WP_COMMON_PATHWAYS_UNDERLYING_DRUG_ADDICTION	13	12	1	0.3	0.2	0.732836	0.753705	1	PRKCA
WP_TGFBETA_RECEPTOR_SIGNALLING_IN_SKELETAL_DYSPLASIAS	13	12	1	0.3	0.2	0.732836	0.753705	1	CREBBP
WP_KISSPEPTINKISSPEPTIN_RECEPTOR_SYSTEM_IN_THE_OVARY	13	12	1	0.3	0.2	0.732836	0.753705	1	PRKCA
KEGG_RENAL_CELL_CARCINOMA	26	24	2	0.7	0.5	0.732189	0.760041	1	CREBBP,RAPGEF1
KEGG_ENDOMETRIAL_CANCER	26	24	2	0.7	0.5	0.732189	0.760041	1	CTNNA2,TP53
PID_INSULIN_PATHWAY	26	24	2	0.7	0.5	0.732189	0.760041	1	RAPGEF1,SORBS1
REACTOME_HEDGEHOG_ON_STATE	26	24	2	0.7	0.5	0.732189	0.760041	1	PSMA5,PSMD4
WP_INTERFERON_TYPE_I_SIGNALING_PATHWAYS	26	24	2	0.7	0.5	0.732189	0.760041	1	EIF4B,RAPGEF1
WP_NEURAL_CREST_DIFFERENTIATION	26	24	2	0.7	0.5	0.732189	0.760041	1	HDAC2,TCF4
WP_MELANOMA	26	24	2	0.7	0.5	0.732189	0.760041	1	CDKN1A,TP53
PID_CDC42_PATHWAY	38	35	3	1	0.7	0.752649	0.760279	1	ATF2,CFL1,ENAH
SIG_PIP3_SIGNALING_IN_CARDIAC_MYOCTES	38	35	3	1	0.7	0.752649	0.760279	1	NOLC1,PARD3,TSC2
REACTOME_C_TYPE_LECTIN_RECEPTORS_CLRS_	38	35	3	1	0.7	0.752649	0.760279	1	CREBBP,PSMA5,PSMD4
REACTOME_UCH_PROTEINASES	38	35	3	1	0.7	0.752649	0.760279	1	HCFC1,PSMA5,PSMD4
WP_DNA_DAMAGE_RESPONSE_ONLY_ATM_DEPENDENT	38	35	3	1	0.7	0.752649	0.760279	1	ATM,CDKN1A,TP53
WP_VEGFAVEGFR2_SIGNALING_PATHWAY	170	155	15	4.2	3.6	0.846227	0.764792	1	AFDN,ATF2,CFL1,CREBBP,CTNND1,DHX36,FLNB,NCL,PBK,PPM1G,PRKCA,PSMD4,RAPGEF1,STIP1,SYNJ1
REACTOME_AURKA_ACTIVATION_BY_TPX2	39	36	3	1	0.7	0.731539	0.775825	1	CLASP1,PRKAR2B,TPX2
WP_NOTCH_SIGNALING_PATHWAY_NETPATH	27	25	2	0.7	0.5	0.702707	0.778437	1	CDKN1A,HDAC2
WP_ASSOCIATION_BETWEEN_PHYSICOCHEMICAL_FEATURES_AND_TOXICITY_ASSOCIATED_PATHWAYS	27	25	2	0.7	0.5	0.702707	0.778437	1	CDKN1A,NEFM
WP_HUMAN_THYROID_STIMULATING_HORMONE_TSH_SIGNALING_PATHWAY	27	25	2	0.7	0.5	0.702707	0.778437	1	SCRIB,TTF2
WP_VIRAL_ACUTE_MYOCARDITIS	27	25	2	0.7	0.5	0.702707	0.778437	1	DFFA,PARP1
WP_HIPPOMERLIN_SIGNALING_DYSREGULATION	27	25	2	0.7	0.5	0.702707	0.778437	1	FOXM1,PRKAR2B
WP_OSTEOBLAST_DIFFERENTIATION	27	25	2	0.7	0.5	0.702707	0.778437	1	PRKCA,PRKDC
ST_TUMOR_NECROSIS_FACTOR_PATHWAY	14	13	1	0.4	0.2	0.676277	0.778915	1	NR2C2
BIOCARTA_BCR_PATHWAY	14	13	1	0.4	0.2	0.676277	0.778915	1	PRKCA
BIOCARTA_EGF_PATHWAY	14	13	1	0.4	0.2	0.676277	0.778915	1	PRKCA
BIOCARTA_RACCYCD_PATHWAY	14	13	1	0.4	0.2	0.676277	0.778915	1	CDKN1A
PID_IL12_2PATHWAY	14	13	1	0.4	0.2	0.676277	0.778915	1	ATF2
PID_CD8_TCR_PATHWAY	14	13	1	0.4	0.2	0.676277	0.778915	1	PRKCA
PID_P38_MK2_PATHWAY	14	13	1	0.4	0.2	0.676277	0.778915	1	TSC2
PID_NCADHERIN_PATHWAY	14	13	1	0.4	0.2	0.676277	0.778915	1	CTNND1
REACTOME_ACTIVATION_OF_BH3_ONLY_PROTEINS	14	13	1	0.4	0.2	0.676277	0.778915	1	TP53
REACTOME_SIGNALING_BY_SCF_KIT	14	13	1	0.4	0.2	0.676277	0.778915	1	PRKCA
REACTOME_SIGNALING_BY_PDGF	14	13	1	0.4	0.2	0.676277	0.778915	1	RAPGEF1
REACTOME_SIGNALLING_TO_ERKS	14	13	1	0.4	0.2	0.676277	0.778915	1	RAPGEF1
REACTOME_HSF1_ACTIVATION	14	13	1	0.4	0.2	0.676277	0.778915	1	RPA1
REACTOME_NCAM_SIGNALING_FOR_NEURITE_OUT_GROWTH	14	13	1	0.4	0.2	0.676277	0.778915	1	CACNB1
REACTOME_CARGO_TRAFFICKING_TO_THE_PERICILIARY_MEMBRANE	14	13	1	0.4	0.2	0.676277	0.778915	1	RAB8A
REACTOME_FANCONI_ANEMIA_PATHWAY	14	13	1	0.4	0.2	0.676277	0.778915	1	RPA1
WP_HAIR_FOLLICLE_DEVELOPMENT_CYTODIFFERENTIATION_PART_3_OF_3	14	13	1	0.4	0.2	0.676277	0.778915	1	TCF4
WP_PRADERWILLI_AND_ANGELMAN_SYNDROME	14	13	1	0.4	0.2	0.676277	0.778915	1	TP53
WP_PDGFRBETA_PATHWAY	14	13	1	0.4	0.2	0.676277	0.778915	1	PRKCA
WP_NEURAL_CREST_CELL_MIGRATION_DURING_DEVELOPMENT	14	13	1	0.4	0.2	0.676277	0.778915	1	TRIO
REACTOME_MRNA_SPLICING	119	109	10	3	2.4	0.80275	0.787851	1	ELAVL1,FIP1L1,HNRNPA2B1,HNRNPU,PABPN1,PCBP1,SF3A3,SF3B2,SMNDC1,SRRM2
REACTOME_NEUTROPHIL_DEGRANULATION	97	89	8	2.4	1.9	0.787066	0.78797	1	AHSG,CAP1,CKAP4,DSN1,DYNC1LI1,LAMTOR1,PSMA5,XRCC6
PID_HIF1_TFPATHWAY	28	26	2	0.7	0.5	0.675496	0.795588	1	CREBBP,NPM1
REACTOME_TRANSCRIPTIONAL_REGULATION_OF_WHITE_ADIPOCYTE_DIFFERENTIATION	28	26	2	0.7	0.5	0.675496	0.795588	1	CREBBP,THRAP3
REACTOME_INTERLEUKIN_1_SIGNALING	28	26	2	0.7	0.5	0.675496	0.795588	1	PSMA5,PSMD4
WP_TRANSLATION_FACTORS	28	26	2	0.7	0.5	0.675496	0.795588	1	EIF2B4,EIF4B
BIOCARTA_PYK2_PATHWAY	15	14	1	0.4	0.2	0.627807	0.80155	1	PRKCA
BIOCARTA_EIF4_PATHWAY	15	14	1	0.4	0.2	0.627807	0.80155	1	PRKCA
BIOCARTA_TCR_PATHWAY	15	14	1	0.4	0.2	0.627807	0.80155	1	PRKCA
KEGG_TGF_BETA_SIGNALING_PATHWAY	15	14	1	0.4	0.2	0.627807	0.80155	1	CREBBP
PID_ENDOTHELIN_PATHWAY	15	14	1	0.4	0.2	0.627807	0.80155	1	PRKCA
PID_TXA2PATHWAY	15	14	1	0.4	0.2	0.627807	0.80155	1	PRKCA
PID_EPO_PATHWAY	15	14	1	0.4	0.2	0.627807	0.80155	1	RAPGEF1
PID_RAC1_REG_PATHWAY	15	14	1	0.4	0.2	0.627807	0.80155	1	TRIO
REACTOME_EPHB_MEDIATED_FORWARD_SIGNALING	15	14	1	0.4	0.2	0.627807	0.80155	1	CFL1
REACTOME_MAPK_TARGETS_NUCLEAR_EVENTS_MEDIATED_BY_MAP_KINASES	15	14	1	0.4	0.2	0.627807	0.80155	1	ATF2
REACTOME_NEGATIVE_REGULATION_OF_MAPK_PATHWAY	15	14	1	0.4	0.2	0.627807	0.80155	1	PEBP1
REACTOME_AMINO_ACIDS_REGULATE_MTORC1	15	14	1	0.4	0.2	0.627807	0.80155	1	LAMTOR1
WP_COPPER_HOMEOSTASIS	15	14	1	0.4	0.2	0.627807	0.80155	1	TP53
WP_THE_INFLUENCE_OF_LAMINOPATHIES_ON_WNT_SIGNALING	15	14	1	0.4	0.2	0.627807	0.80155	1	TOR1AIP1
KEGG_INSULIN_SIGNALING_PATHWAY	53	49	4	1.3	1	0.715771	0.804562	1	PRKAR2B,RAPGEF1,SORBS1,TSC2
REACTOME_PI3K_AKT_SIGNALING_IN_CANCER	29	27	2	0.7	0.5	0.650303	0.811556	1	CDKN1A,TSC2
REACTOME_SEMAPHORIN_INTERACTIONS	29	27	2	0.7	0.5	0.650303	0.811556	1	CFL1,DPYSL5
REACTOME_CLEC7A_DECTIN_1_SIGNALING	29	27	2	0.7	0.5	0.650303	0.811556	1	PSMA5,PSMD4
REACTOME_SIGNALING_BY_THE_B_CELL_RECEPTOR_BCR_	29	27	2	0.7	0.5	0.650303	0.811556	1	PSMA5,PSMD4
REACTOME_RHO_GTPASE_CYCLE	54	50	4	1.4	1	0.701264	0.816272	1	AKAP13,ARHGAP11A,FGD1,TRIO
BIOCARTA_MAPK_PATHWAY	42	39	3	1.1	0.7	0.674712	0.817555	1	ATF2,DAXX,MAP4K4
REACTOME_DEVELOPMENTAL_BIOLOGY	284	259	25	7.1	6	0.83995	0.817583	1	CACNB1,CAP1,CDKN1A,CFL1,CLASP1,CLASP2,CREBBP,CTNNA2,DEK,DPYSL5,ENAH,FOXA3,H2AX,H3-3A,HDAC2,KIF4A,KMT2A,PRKCA,PSMA5,PSMD4,RPL12,SMARCA4,TCF4,THRAP3,TRIO
ST_G_ALPHA_I_PATHWAY	16	15	1	0.4	0.2	0.585799	0.821873	1	TERF2IP
PID_P38_MKK3_6PATHWAY	16	15	1	0.4	0.2	0.585799	0.821873	1	ATM
PID_HDAC_CLASSII_PATHWAY	16	15	1	0.4	0.2	0.585799	0.821873	1	RANBP2
SIG_CD40PATHWAYMAP	16	15	1	0.4	0.2	0.585799	0.821873	1	TRAF3
SIG_REGULATION_OF_THE_ACTIN_CYTOSKELETON_BY_RHO_GTPASES	16	15	1	0.4	0.2	0.585799	0.821873	1	CFL1
REACTOME_NEUROTRANSMITTER_RELEASE_CYCLE	16	15	1	0.4	0.2	0.585799	0.821873	1	SYN1
REACTOME_METABOLISM_OF_WATER_SOLUBLE_VITAMINS_AND_COFACTORS	16	15	1	0.4	0.2	0.585799	0.821873	1	GPHN
REACTOME_ASSOCIATION_OF_TRIC_CCT_WITH_TARGET_PROTEINS_DURING_BIOSYNTHESIS	16	15	1	0.4	0.2	0.585799	0.821873	1	TP53
REACTOME_MAP2K_AND_MAPK_ACTIVATION	16	15	1	0.4	0.2	0.585799	0.821873	1	PEBP1
REACTOME_CYCLIN_D_ASSOCIATED_EVENTS_IN_G1	16	15	1	0.4	0.2	0.585799	0.821873	1	CDKN1A
WP_SIGNALING_OF_HEPATOCYTE_GROWTH_FACTOR_RECEPTOR	16	15	1	0.4	0.2	0.585799	0.821873	1	RAPGEF1
WP_PI3KAKTMTOR_SIGNALING_PATHWAY_AND_THERAPEUTIC_OPPORTUNITIES	16	15	1	0.4	0.2	0.585799	0.821873	1	TSC2
WP_ALPHA_6_BETA_4_SIGNALING_PATHWAY	16	15	1	0.4	0.2	0.585799	0.821873	1	PRKCA
WP_BDNFTRKB_SIGNALING	16	15	1	0.4	0.2	0.585799	0.821873	1	TSC2
WP_METABOLIC_REPROGRAMMING_IN_COLON_CANCER	16	15	1	0.4	0.2	0.585799	0.821873	1	PAICS
WP_NEURAL_CREST_CELL_MIGRATION_IN_CANCER	16	15	1	0.4	0.2	0.585799	0.821873	1	TRIO
REACTOME_SIGNALING_BY_TGF_BETA_RECEPTOR_COMPLEX	30	28	2	0.8	0.5	0.62691	0.826403	1	PARD3,PARP1
REACTOME_DEGRADATION_OF_BETA_CATENIN_BY_THE_DESTRUCTION_COMPLEX	30	28	2	0.8	0.5	0.62691	0.826403	1	PSMA5,PSMD4
WP_ONCOSTATIN_M_SIGNALING_PATHWAY	30	28	2	0.8	0.5	0.62691	0.826403	1	PRKCA,TP53
REACTOME_RECRUITMENT_OF_MITOTIC_CENTROSOME_PROTEINS_AND_COMPLEXES	43	40	3	1.1	0.7	0.657666	0.829919	1	CLASP1,PRKAR2B,TUBGCP3
KEGG_INOSITOL_PHOSPHATE_METABOLISM	17	16	1	0.4	0.2	0.549042	0.840119	1	SYNJ1
PID_ARF6_TRAFFICKING_PATHWAY	17	16	1	0.4	0.2	0.549042	0.840119	1	CTNND1
REACTOME_VEGFR2_MEDIATED_VASCULAR_PERMEABILITY	17	16	1	0.4	0.2	0.549042	0.840119	1	CTNND1
REACTOME_RETROGRADE_TRANSPORT_AT_THE_TRANS_GOLGI_NETWORK	17	16	1	0.4	0.2	0.549042	0.840119	1	TMF1
REACTOME_G1_S_SPECIFIC_TRANSCRIPTION	17	16	1	0.4	0.2	0.549042	0.840119	1	CDC25A
REACTOME_RET_SIGNALING	17	16	1	0.4	0.2	0.549042	0.840119	1	PRKCA
REACTOME_ANTI_INFLAMMATORY_RESPONSE_FAVOURING_LEISHMANIA_PARASITE_INFECTION	17	16	1	0.4	0.2	0.549042	0.840119	1	PRKAR2B
WP_TNF_RELATED_WEAK_INDUCER_OF_APOPTOSIS_TWEAK_SIGNALING_PATHWAY	17	16	1	0.4	0.2	0.549042	0.840119	1	TRAF3
WP_PARKINSONS_DISEASE_PATHWAY	17	16	1	0.4	0.2	0.549042	0.840119	1	ATXN2
WP_STRUCTURAL_PATHWAY_OF_INTERLEUKIN_1_IL1	17	16	1	0.4	0.2	0.549042	0.840119	1	ATF2
WP_G13_SIGNALING_PATHWAY	17	16	1	0.4	0.2	0.549042	0.840119	1	CFL1
REACTOME_PI_METABOLISM	31	29	2	0.8	0.5	0.60513	0.84019	1	PLEKHA5,SYNJ1
WP_INSULIN_SIGNALING	81	75	6	2	1.4	0.69981	0.84874	1	CAP1,MAP4K4,PRKCA,RAPGEF1,SORBS1,TSC2
PID_ERBB1_DOWNSTREAM_PATHWAY	45	42	3	1.1	0.7	0.626009	0.852505	1	ATF2,PEBP1,PRKCA
REACTOME_ANCHORING_OF_THE_BASAL_BODY_TO_THE_PLASMA_MEMBRANE	45	42	3	1.1	0.7	0.626009	0.852505	1	CLASP1,PRKAR2B,RAB8A
REACTOME_INTERLEUKIN_1_FAMILY_SIGNALING	32	30	2	0.8	0.5	0.584801	0.85298	1	PSMA5,PSMD4
WP_MET_IN_TYPE_1_PAPILLARY_RENAL_CELL_CARCINOMA	32	30	2	0.8	0.5	0.584801	0.85298	1	CDKN1A,RAPGEF1
REACTOME_METABOLISM_OF_LIPIDS	128	118	10	3.2	2.4	0.739648	0.856149	1	CREBBP,ESYT1,MORC2,PCYT1B,PLEKHA5,SIN3A,SMPD4,SYNJ1,THRAP3,VAPB
ST_ERK1_ERK2_MAPK_PATHWAY	18	17	1	0.5	0.2	0.516609	0.8565	1	TRAF3
BIOCARTA_INTEGRIN_PATHWAY	18	17	1	0.5	0.2	0.516609	0.8565	1	RAPGEF1
KEGG_NATURAL_KILLER_CELL_MEDIATED_CYTOTOXICITY	18	17	1	0.5	0.2	0.516609	0.8565	1	PRKCA
REACTOME_TRANSCRIPTIONAL_ACTIVITY_OF_SMAD2_SMAD3_SMAD4_HETEROTRIMER	18	17	1	0.5	0.2	0.516609	0.8565	1	PARP1
REACTOME_HSF1_DEPENDENT_TRANSACTIVATION	18	17	1	0.5	0.2	0.516609	0.8565	1	CREBBP
REACTOME_TRNA_MODIFICATION_IN_THE_NUCLEUS_AND_CYTOSOL	18	17	1	0.5	0.2	0.516609	0.8565	1	TRMT6
REACTOME_SIGNALING_BY_PTK6	18	17	1	0.5	0.2	0.516609	0.8565	1	SFPQ
REACTOME_NGF_STIMULATED_TRANSCRIPTION	18	17	1	0.5	0.2	0.516609	0.8565	1	ATF2
WP_PRION_DISEASE_PATHWAY	18	17	1	0.5	0.2	0.516609	0.8565	1	SMC3
WP_ARYL_HYDROCARBON_RECEPTOR_NETPATH	18	17	1	0.5	0.2	0.516609	0.8565	1	CDKN1A
WP_MECHANOREGULATION_AND_PATHOLOGY_OF_YAPTAZ_VIA_HIPPO_AND_NONHIPPO_MECHANISMS	18	17	1	0.5	0.2	0.516609	0.8565	1	MAP4K4
WP_HOSTPATHOGEN_INTERACTION_OF_HUMAN_CORONA_VIRUSES_MAPK_SIGNALING	18	17	1	0.5	0.2	0.516609	0.8565	1	ATF2
REACTOME_INNATE_IMMUNE_SYSTEM	206	189	17	5.1	4.1	0.782808	0.858336	1	AHSG,ATF2,CAP1,CFL1,CKAP4,CREBBP,DHX36,DSN1,DYNC1LI1,LAMTOR1,MAVS,POLR3E,PRKDC,PSMA5,PSMD4,TRAF3,XRCC6
WP_RAS_SIGNALING	46	43	3	1.2	0.7	0.611285	0.862787	1	AFDN,PRKCA,RASAL2
REACTOME_MYD88_INDEPENDENT_TLR4_CASCADE_	33	31	2	0.8	0.5	0.565784	0.864831	1	ATF2,TRAF3
REACTOME_PROTEIN_PROTEIN_INTERACTIONS_AT_SYNAPSES	33	31	2	0.8	0.5	0.565784	0.864831	1	DLGAP4,PDLIM5
REACTOME_SIGNALING_BY_BRAF_AND_RAF_FUSIONS	33	31	2	0.8	0.5	0.565784	0.864831	1	MPRIP,PEBP1
KEGG_VEGF_SIGNALING_PATHWAY	19	18	1	0.5	0.2	0.487779	0.871206	1	PRKCA
PID_TRKR_PATHWAY	19	18	1	0.5	0.2	0.487779	0.871206	1	RAPGEF1
PID_TGFBR_PATHWAY	19	18	1	0.5	0.2	0.487779	0.871206	1	DAXX
REACTOME_HDMS_DEMETHYLATE_HISTONES	19	18	1	0.5	0.2	0.487779	0.871206	1	KDM3A
REACTOME_NETRIN_1_SIGNALING	19	18	1	0.5	0.2	0.487779	0.871206	1	TRIO
REACTOME_CARDIAC_CONDUCTION	19	18	1	0.5	0.2	0.487779	0.871206	1	CACNB1
WP_IL1_SIGNALING_PATHWAY	19	18	1	0.5	0.2	0.487779	0.871206	1	ATF2
WP_LIPID_METABOLISM_PATHWAY	19	18	1	0.5	0.2	0.487779	0.871206	1	PRKAR2B
REACTOME_TRANSMISSION_ACROSS_CHEMICAL_SYNAPSES	72	67	5	1.8	1.2	0.652681	0.872338	1	CACNB1,KPNA2,PRKAR2B,PRKCA,SYN1
REACTOME_G_ALPHA_I_SIGNALLING_EVENTS	47	44	3	1.2	0.7	0.597229	0.872434	1	KPNA2,PRKAR2B,PRKCA
REACTOME_SIGNALING_BY_TGFB_FAMILY_MEMBERS	34	32	2	0.9	0.5	0.547956	0.875801	1	PARD3,PARP1
WP_ERBB_SIGNALING_PATHWAY	48	45	3	1.2	0.7	0.583799	0.881478	1	CDKN1A,PRKCA,TP53
KEGG_PYRIMIDINE_METABOLISM	20	19	1	0.5	0.2	0.461982	0.884408	1	CAD
KEGG_PANCREATIC_CANCER	20	19	1	0.5	0.2	0.461982	0.884408	1	TP53
PID_PS1_PATHWAY	20	19	1	0.5	0.2	0.461982	0.884408	1	CREBBP
PID_TNF_PATHWAY	20	19	1	0.5	0.2	0.461982	0.884408	1	MAP4K4
NABA_MATRISOME_ASSOCIATED	20	19	1	0.5	0.2	0.461982	0.884408	1	HCFC1
REACTOME_SIGNALING_BY_ERBB2	20	19	1	0.5	0.2	0.461982	0.884408	1	PRKCA
REACTOME_GLYCEROPHOSPHOLIPID_BIOSYNTHESIS	20	19	1	0.5	0.2	0.461982	0.884408	1	PCYT1B
REACTOME_ACTIVATION_OF_GENE_EXPRESSION_BY_SREBF_SREBP_	20	19	1	0.5	0.2	0.461982	0.884408	1	CREBBP
REACTOME_IRE1ALPHA_ACTIVATES_CHAPERONES	20	19	1	0.5	0.2	0.461982	0.884408	1	SYVN1
REACTOME_RECYCLING_PATHWAY_OF_L1	20	19	1	0.5	0.2	0.461982	0.884408	1	KIF4A
REACTOME_MRNA_SPLICING_MINOR_PATHWAY	20	19	1	0.5	0.2	0.461982	0.884408	1	SF3B2
WP_SYNAPTIC_VESICLE_PATHWAY	20	19	1	0.5	0.2	0.461982	0.884408	1	SYN1
WP_MAPK_CASCADE	20	19	1	0.5	0.2	0.461982	0.884408	1	MAP2
WP_IL3_SIGNALING_PATHWAY	20	19	1	0.5	0.2	0.461982	0.884408	1	RAPGEF1
WP_INTEGRINMEDIATED_CELL_ADHESION	35	33	2	0.9	0.5	0.531207	0.885946	1	RAPGEF1,SORBS1
REACTOME_EUKARYOTIC_TRANSLATION_INITIATION	49	46	3	1.3	0.7	0.570952	0.889948	1	EIF2B4,EIF4B,RPL12
REACTOME_RNA_POLYMERASE_II_TRANSCRIPTION_TERMINATION	49	46	3	1.3	0.7	0.570952	0.889948	1	FIP1L1,PABPN1,THOC2
REACTOME_TOLL_LIKE_RECEPTOR_4_TLR4_CASCADE	36	34	2	0.9	0.5	0.515444	0.89532	1	ATF2,TRAF3
KEGG_FC_EPSILON_RI_SIGNALING_PATHWAY	21	20	1	0.5	0.2	0.438766	0.89626	1	PRKCA
PID_CDC42_REG_PATHWAY	21	20	1	0.5	0.2	0.438766	0.89626	1	FGD1
REACTOME_SIGNALING_BY_MET	21	20	1	0.5	0.2	0.438766	0.89626	1	RAPGEF1
WP_IL6_SIGNALING_PATHWAY	21	20	1	0.5	0.2	0.438766	0.89626	1	CREBBP
REACTOME_PHOSPHOLIPID_METABOLISM	51	48	3	1.3	0.7	0.546864	0.905281	1	PCYT1B,PLEKHA5,SYNJ1
ST_P38_MAPK_PATHWAY	22	21	1	0.6	0.2	0.41776	0.9069	1	NR2C2
PID_TCR_PATHWAY	22	21	1	0.6	0.2	0.41776	0.9069	1	PRKCA
PID_RET_PATHWAY	22	21	1	0.6	0.2	0.41776	0.9069	1	PRKCA
PID_CERAMIDE_PATHWAY	22	21	1	0.6	0.2	0.41776	0.9069	1	MAP4K4
PID_ERBB1_INTERNALIZATION_PATHWAY	22	21	1	0.6	0.2	0.41776	0.9069	1	SYNJ1
SIG_CHEMOTAXIS	22	21	1	0.6	0.2	0.41776	0.9069	1	CFL1
REACTOME_REGULATION_OF_CHOLESTEROL_BIOSYNTHESIS_BY_SREBP_SREBF_	22	21	1	0.6	0.2	0.41776	0.9069	1	CREBBP
REACTOME_SIGNALING_BY_MODERATE_KINASE_ACTIVITY_BRAF_MUTANTS	22	21	1	0.6	0.2	0.41776	0.9069	1	PEBP1
WP_SYNAPTIC_SIGNALING_PATHWAYS_ASSOCIATED_WITH_AUTISM_SPECTRUM_DISORDER	22	21	1	0.6	0.2	0.41776	0.9069	1	TSC2
REACTOME_RESPONSE_OF_EIF2AK4_GCN2_TO_AMINO_ACID_DEFICIENCY	38	36	2	1	0.5	0.486544	0.911958	1	ATF2,RPL12
WP_B_CELL_RECEPTOR_SIGNALING_PATHWAY	38	36	2	1	0.5	0.486544	0.911958	1	ATF2,RAPGEF1
KEGG_FOCAL_ADHESION	52	49	3	1.3	0.7	0.535557	0.912201	1	FLNB,PRKCA,RAPGEF1
WP_FOCAL_ADHESION	52	49	3	1.3	0.7	0.535557	0.912201	1	FLNB,PRKCA,RAPGEF1
REACTOME_NERVOUS_SYSTEM_DEVELOPMENT	196	181	15	4.9	3.6	0.719315	0.912602	1	CACNB1,CAP1,CFL1,CLASP1,CLASP2,DPYSL5,ENAH,HDAC2,KIF4A,PRKCA,PSMA5,PSMD4,RPL12,SMARCA4,TRIO
KEGG_GAP_JUNCTION	23	22	1	0.6	0.2	0.398664	0.91645	1	PRKCA
KEGG_TOLL_LIKE_RECEPTOR_SIGNALING_PATHWAY	23	22	1	0.6	0.2	0.398664	0.91645	1	TRAF3
PID_FOXO_PATHWAY	23	22	1	0.6	0.2	0.398664	0.91645	1	CREBBP
REACTOME_INTRINSIC_PATHWAY_FOR_APOPTOSIS	23	22	1	0.6	0.2	0.398664	0.91645	1	TP53
REACTOME_METABOLISM_OF_VITAMINS_AND_COFACTORS	23	22	1	0.6	0.2	0.398664	0.91645	1	GPHN
REACTOME_INTERLEUKIN_17_SIGNALING	23	22	1	0.6	0.2	0.398664	0.91645	1	ATF2
REACTOME_ACTIVATION_OF_THE_MRNA_UPON_BINDING_OF_THE_CAP_BINDING_COMPLEX_AND_EIFS_AND_SUBSEQUENT_BINDING_TO_43S	23	22	1	0.6	0.2	0.398664	0.91645	1	EIF4B
REACTOME_PROTEIN_LOCALIZATION	23	22	1	0.6	0.2	0.398664	0.91645	1	PEX19
WP_ALZHEIMERS_DISEASE	23	22	1	0.6	0.2	0.398664	0.91645	1	TP53
WP_RANKLRANK_RECEPTOR_ACTIVATOR_OF_NFKB_LIGAND_SIGNALING_PATHWAY	23	22	1	0.6	0.2	0.398664	0.91645	1	TRAF3
REACTOME_NEURONAL_SYSTEM	104	97	7	2.6	1.7	0.628951	0.918365	1	CACNB1,DLGAP4,KPNA2,PDLIM5,PRKAR2B,PRKCA,SYN1
WP_REGULATION_OF_ACTIN_CYTOSKELETON	53	50	3	1.4	0.7	0.524703	0.91866	1	CFL1,ENAH,FGD1
REACTOME_CARGO_RECOGNITION_FOR_CLATHRIN_MEDIATED_ENDOCYTOSIS	39	37	2	1	0.5	0.473266	0.919316	1	COPS3,GPS1
REACTOME_NEUROTRANSMITTER_RECEPTORS_AND_POSTSYNAPTIC_SIGNAL_TRANSMISSION	54	51	3	1.4	0.7	0.514274	0.924683	1	KPNA2,PRKAR2B,PRKCA
KEGG_JAK_STAT_SIGNALING_PATHWAY	24	23	1	0.6	0.2	0.381228	0.925023	1	CREBBP
REACTOME_STIMULI_SENSING_CHANNELS	24	23	1	0.6	0.2	0.381228	0.925023	1	WNK1
WP_TOLLLIKE_RECEPTOR_SIGNALING_PATHWAY	24	23	1	0.6	0.2	0.381228	0.925023	1	TRAF3
ST_INTEGRIN_SIGNALING_PATHWAY	40	38	2	1	0.5	0.460686	0.926094	1	RAPGEF1,TERF2IP
REACTOME_TOLL_LIKE_RECEPTOR_CASCADES	40	38	2	1	0.5	0.460686	0.926094	1	ATF2,TRAF3
REACTOME_FC_EPSILON_RECEPTOR_FCERI_SIGNALING	40	38	2	1	0.5	0.460686	0.926094	1	PSMA5,PSMD4
REACTOME_ACTIVATION_OF_NMDA_RECEPTORS_AND_POSTSYNAPTIC_EVENTS	40	38	2	1	0.5	0.460686	0.926094	1	KPNA2,PRKAR2B
REACTOME_DISEASES_OF_SIGNAL_TRANSDUCTION_BY_GROWTH_FACTOR_RECEPTORS_AND_SECOND_MESSENGERS	143	133	10	3.6	2.4	0.653473	0.930273	1	CDKN1A,CREBBP,FIP1L1,HDAC2,MPRIP,PEBP1,PSMA5,PSMD4,SYVN1,TSC2
PID_PDGFRB_PATHWAY	55	52	3	1.4	0.7	0.504246	0.930295	1	AFDN,PRKCA,RAPGEF1
KEGG_AXON_GUIDANCE	41	39	2	1.1	0.5	0.448751	0.932333	1	CFL1,DPYSL5
WP_ANGIOPOIETIN_LIKE_PROTEIN_8_REGULATORY_PATHWAY	69	65	4	1.8	1	0.537222	0.932529	1	CAP1,MAP4K4,RAPGEF1,TSC2
KEGG_RNA_DEGRADATION	25	24	1	0.7	0.2	0.365245	0.932718	1	DCP1A
PID_KIT_PATHWAY	25	24	1	0.7	0.2	0.365245	0.932718	1	CREBBP
PID_FGF_PATHWAY	25	24	1	0.7	0.2	0.365245	0.932718	1	CTNND1
WP_RAC1PAK1P38MMP2_PATHWAY	25	24	1	0.7	0.2	0.365245	0.932718	1	TP53
WP_22Q112_DELETION_SYNDROME	25	24	1	0.7	0.2	0.365245	0.932718	1	UFD1
REACTOME_SIGNALING_BY_VEGF	42	40	2	1.1	0.5	0.437413	0.938072	1	CTNND1,PRKCA
REACTOME_ONCOGENIC_MAPK_SIGNALING	42	40	2	1.1	0.5	0.437413	0.938072	1	MPRIP,PEBP1
REACTOME_PROTEIN_FOLDING	26	25	1	0.7	0.2	0.350541	0.939625	1	TP53
WP_NONGENOMIC_ACTIONS_OF_125_DIHYDROXYVITAMIN_D3	26	25	1	0.7	0.2	0.350541	0.939625	1	PRKCA
WP_NUCLEAR_RECEPTORS_METAPATHWAY	57	54	3	1.5	0.7	0.485304	0.940384	1	AKAP13,FKBP5,SMC1A
KEGG_ERBB_SIGNALING_PATHWAY	43	41	2	1.1	0.5	0.426628	0.943347	1	CDKN1A,PRKCA
REACTOME_TOLL_LIKE_RECEPTOR_10_TLR10_CASCADE	27	26	1	0.7	0.2	0.336967	0.945825	1	ATF2
REACTOME_TOLL_LIKE_RECEPTOR_TLR1_TLR2_CASCADE	27	26	1	0.7	0.2	0.336967	0.945825	1	ATF2
WP_IL4_SIGNALING_PATHWAY	27	26	1	0.7	0.2	0.336967	0.945825	1	ATF2
REACTOME_ORGANELLE_BIOGENESIS_AND_MAINTENANCE	99	93	6	2.5	1.4	0.561559	0.948078	1	ATF2,CLASP1,CREBBP,HCFC1,PRKAR2B,RAB8A
REACTOME_RAB_GEFS_EXCHANGE_GTP_FOR_GDP_ON_RABS	44	42	2	1.1	0.5	0.416357	0.948195	1	RAB1A,RAB8A
REACTOME_RAB_REGULATION_OF_TRAFFICKING	59	56	3	1.5	0.7	0.467715	0.949109	1	RAB1A,RAB8A,TSC2
KEGG_CALCIUM_SIGNALING_PATHWAY	28	27	1	0.7	0.2	0.324399	0.951389	1	PRKCA
KEGG_VASCULAR_SMOOTH_MUSCLE_CONTRACTION	28	27	1	0.7	0.2	0.324399	0.951389	1	PRKCA
REACTOME_NUCLEAR_EVENTS_KINASE_AND_TRANSCRIPTION_FACTOR_ACTIVATION_	28	27	1	0.7	0.2	0.324399	0.951389	1	ATF2
REACTOME_SARS_COV_INFECTIONS	28	27	1	0.7	0.2	0.324399	0.951389	1	HDAC2
WP_WNT_SIGNALING	28	27	1	0.7	0.2	0.324399	0.951389	1	PRKCA
WP_CARDIAC_HYPERTROPHIC_RESPONSE	28	27	1	0.7	0.2	0.324399	0.951389	1	PRKCA
WP_BRAINDERIVED_NEUROTROPHIC_FACTOR_BDNF_SIGNALING_PATHWAY	74	70	4	1.9	1	0.498163	0.952947	1	CFL1,MARCKS,SYN1,TSC2
KEGG_REGULATION_OF_ACTIN_CYTOSKELETON	60	57	3	1.6	0.7	0.459383	0.953012	1	CFL1,ENAH,FGD1
PID_P73PATHWAY	29	28	1	0.8	0.2	0.312728	0.956383	1	CDKN1A
WP_STEROL_REGULATORY_ELEMENTBINDING_PROTEINS_SREBP_SIGNALLING	29	28	1	0.8	0.2	0.312728	0.956383	1	AMFR
REACTOME_SIGNALING_BY_GPCR	102	96	6	2.6	1.4	0.543556	0.957175	1	AKAP13,FGD1,KPNA2,PRKAR2B,PRKCA,TRIO
REACTOME_CLATHRIN_MEDIATED_ENDOCYTOSIS	62	59	3	1.6	0.7	0.443567	0.959994	1	COPS3,GPS1,SYNJ1
REACTOME_REGULATION_OF_EXPRESSION_OF_SLITS_AND_ROBOS	62	59	3	1.6	0.7	0.443567	0.959994	1	PSMA5,PSMD4,RPL12
REACTOME_TOLL_LIKE_RECEPTOR_9_TLR9_CASCADE	30	29	1	0.8	0.2	0.301863	0.960865	1	ATF2
REACTOME_EPH_EPHRIN_SIGNALING	30	29	1	0.8	0.2	0.301863	0.960865	1	CFL1
WP_EGFEGFR_SIGNALING_PATHWAY	91	86	5	2.3	1.2	0.505823	0.963125	1	ATXN2,CFL1,PEBP1,PRKCA,SYNJ1
REACTOME_NONSENSE_MEDIATED_DECAY_NMD_	48	46	2	1.3	0.5	0.379737	0.963911	1	DCP1A,RPL12
KEGG_RIBOSOME	31	30	1	0.8	0.2	0.291721	0.964888	1	RPL12
KEGG_GNRH_SIGNALING_PATHWAY	31	30	1	0.8	0.2	0.291721	0.964888	1	PRKCA
PID_CXCR4_PATHWAY	31	30	1	0.8	0.2	0.291721	0.964888	1	CFL1
PID_FAK_PATHWAY	31	30	1	0.8	0.2	0.291721	0.964888	1	RAPGEF1
REACTOME_FCGAMMA_RECEPTOR_FCGR_DEPENDENT_PHAGOCYTOSIS	31	30	1	0.8	0.2	0.291721	0.964888	1	CFL1
REACTOME_METABOLISM_OF_STEROIDS	31	30	1	0.8	0.2	0.291721	0.964888	1	CREBBP
WP_TNF_ALPHA_SIGNALING_PATHWAY	31	30	1	0.8	0.2	0.291721	0.964888	1	CREBBP
WP_EGFR_TYROSINE_KINASE_INHIBITOR_RESISTANCE	31	30	1	0.8	0.2	0.291721	0.964888	1	PRKCA
WP_TCELL_ANTIGEN_RECEPTOR_TCR_SIGNALING_PATHWAY	32	31	1	0.8	0.2	0.282234	0.968498	1	ATF2
REACTOME_CILIUM_ASSEMBLY	65	62	3	1.7	0.7	0.421756	0.968668	1	CLASP1,PRKAR2B,RAB8A
REACTOME_SIGNALING_BY_NTRKS	50	48	2	1.3	0.5	0.363715	0.969941	1	ATF2,RAPGEF1
REACTOME_TRANSLOCATION_OF_SLC2A4_GLUT4_TO_THE_PLASMA_MEMBRANE	33	32	1	0.9	0.2	0.27334	0.971737	1	RAB8A
REACTOME_UNFOLDED_PROTEIN_RESPONSE_UPR_	33	32	1	0.9	0.2	0.27334	0.971737	1	SYVN1
WP_KIT_RECEPTOR_SIGNALING_PATHWAY	33	32	1	0.9	0.2	0.27334	0.971737	1	PRKCA
KEGG_NEUROTROPHIN_SIGNALING_PATHWAY	51	49	2	1.3	0.5	0.356195	0.97258	1	RAPGEF1,TP53
REACTOME_METABOLISM_OF_AMINO_ACIDS_AND_DERIVATIVES	67	64	3	1.7	0.7	0.408351	0.973429	1	PSMA5,PSMD4,RPL12
WP_REGULATION_OF_TOLLLIKE_RECEPTOR_SIGNALING_PATHWAY	34	33	1	0.9	0.2	0.264985	0.974644	1	TRAF3
REACTOME_EUKARYOTIC_TRANSLATION_ELONGATION	35	34	1	0.9	0.2	0.257121	0.977253	1	RPL12
WP_CHEMOKINE_SIGNALING_PATHWAY	35	34	1	0.9	0.2	0.257121	0.977253	1	PARD3
WP_CYTOPLASMIC_RIBOSOMAL_PROTEINS	35	34	1	0.9	0.2	0.257121	0.977253	1	RPL12
REACTOME_MAPK_FAMILY_SIGNALING_CASCADES	98	93	5	2.5	1.2	0.466842	0.977569	1	PEBP1,PSMA5,PSMD4,RASAL2,TNRC6B
KEGG_CHEMOKINE_SIGNALING_PATHWAY	36	35	1	1	0.2	0.249707	0.979594	1	PARD3
REACTOME_ION_CHANNEL_TRANSPORT	36	35	1	1	0.2	0.249707	0.979594	1	WNK1
WP_CILIOPATHIES	36	35	1	1	0.2	0.249707	0.979594	1	CENPF
REACTOME_MEMBRANE_TRAFFICKING	253	236	17	6.4	4.1	0.618474	0.981648	1	COPS3,DYNC1LI1,DYNC1LI2,GPS1,KIF11,KIF20A,KIF23,KIF2A,KIF4A,KLC2,RAB1A,RAB8A,SEC16A,SEC23IP,SYNJ1,TMF1,TSC2
PID_VEGFR1_2_PATHWAY	37	36	1	1	0.2	0.242704	0.981695	1	PRKCA
REACTOME_L1CAM_INTERACTIONS	37	36	1	1	0.2	0.242704	0.981695	1	KIF4A
REACTOME_FLT3_SIGNALING	87	83	4	2.3	1	0.418629	0.982446	1	PEBP1,PSMA5,PSMD4,RASAL2
REACTOME_VESICLE_MEDIATED_TRANSPORT	255	238	17	6.5	4.1	0.61292	0.983396	1	COPS3,DYNC1LI1,DYNC1LI2,GPS1,KIF11,KIF20A,KIF23,KIF2A,KIF4A,KLC2,RAB1A,RAB8A,SEC16A,SEC23IP,SYNJ1,TMF1,TSC2
REACTOME_SELENOAMINO_ACID_METABOLISM	38	37	1	1	0.2	0.23608	0.983579	1	RPL12
REACTOME_TRANSPORT_OF_SMALL_MOLECULES	118	112	6	3.1	1.4	0.463829	0.98553	1	ADD3,PEX19,PRKAR2B,PSMA5,PSMD4,WNK1
REACTOME_SRP_DEPENDENT_COTRANSLATIONAL_PROTEIN_TARGETING_TO_MEMBRANE	42	41	1	1.1	0.2	0.212815	0.989371	1	RPL12
REACTOME_LEISHMANIA_INFECTION	42	41	1	1.1	0.2	0.212815	0.989371	1	PRKAR2B
REACTOME_TRANSLATION	78	75	3	2	0.7	0.347403	0.989528	1	EIF2B4,EIF4B,RPL12
PID_MET_PATHWAY	47	46	1	1.3	0.2	0.189423	0.993832	1	RAPGEF1
KEGG_ENDOCYTOSIS	68	67	1	1.8	0.2	0.1293	0.999378	1	PARD3
REACTOME_SIGNALING_BY_RECEPTOR_TYROSINE_KINASES	144	140	4	3.8	1	0.244256	0.999867	1	ATF2,CTNND1,PRKCA,RAPGEF1
ST_WNT_CA2_CYCLIC_GMP_PATHWAY	4	4	0	0.1	0	0	1	1
ST_GA12_PATHWAY	8	8	0	0.2	0	0	1	1
ST_ADRENERGIC	10	10	0	0.3	0	0	1	1
ST_GAQ_PATHWAY	11	11	0	0.3	0	0	1	1
ST_GA13_PATHWAY	18	18	0	0.5	0	0	1	1
ST_T_CELL_SIGNAL_TRANSDUCTION	16	16	0	0.4	0	0	1	1
ST_B_CELL_ANTIGEN_RECEPTOR	16	16	0	0.4	0	0	1	1
ST_INTERLEUKIN_4_PATHWAY	10	10	0	0.3	0	0	1	1
ST_WNT_BETA_CATENIN_PATHWAY	14	14	0	0.4	0	0	1	1
ST_MYOCYTE_AD_PATHWAY	5	5	0	0.1	0	0	1	1
ST_PHOSPHOINOSITIDE_3_KINASE_PATHWAY	19	19	0	0.5	0	0	1	1
BIOCARTA_ARAP_PATHWAY	9	9	0	0.2	0	0	1	1
BIOCARTA_AGR_PATHWAY	16	16	0	0.4	0	0	1	1
BIOCARTA_AKT_PATHWAY	7	7	0	0.2	0	0	1	1
BIOCARTA_BCELLSURVIVAL_PATHWAY	9	9	0	0.2	0	0	1	1
BIOCARTA_RANKL_PATHWAY	4	4	0	0.1	0	0	1	1
BIOCARTA_CACAM_PATHWAY	6	6	0	0.2	0	0	1	1
BIOCARTA_CERAMIDE_PATHWAY	10	10	0	0.3	0	0	1	1
BIOCARTA_HDAC_PATHWAY	9	9	0	0.2	0	0	1	1
BIOCARTA_GCR_PATHWAY	5	5	0	0.1	0	0	1	1
BIOCARTA_SKP2E2F_PATHWAY	5	5	0	0.1	0	0	1	1
BIOCARTA_EPO_PATHWAY	9	9	0	0.2	0	0	1	1
BIOCARTA_ECM_PATHWAY	10	10	0	0.3	0	0	1	1
BIOCARTA_ERK_PATHWAY	10	10	0	0.3	0	0	1	1
BIOCARTA_EIF_PATHWAY	10	10	0	0.3	0	0	1	1
BIOCARTA_FCER1_PATHWAY	15	15	0	0.4	0	0	1	1
BIOCARTA_FMLP_PATHWAY	12	12	0	0.3	0	0	1	1
BIOCARTA_HCMV_PATHWAY	10	10	0	0.3	0	0	1	1
BIOCARTA_HIF_PATHWAY	8	8	0	0.2	0	0	1	1
BIOCARTA_IGF1_PATHWAY	9	9	0	0.2	0	0	1	1
BIOCARTA_IL2_PATHWAY	8	8	0	0.2	0	0	1	1
BIOCARTA_IL3_PATHWAY	7	7	0	0.2	0	0	1	1
BIOCARTA_IL4_PATHWAY	4	4	0	0.1	0	0	1	1
BIOCARTA_IL6_PATHWAY	9	9	0	0.2	0	0	1	1
BIOCARTA_IL12_PATHWAY	4	4	0	0.1	0	0	1	1
BIOCARTA_IL2RB_PATHWAY	14	14	0	0.4	0	0	1	1
BIOCARTA_IL22BP_PATHWAY	4	4	0	0.1	0	0	1	1
BIOCARTA_GSK3_PATHWAY	9	9	0	0.2	0	0	1	1
BIOCARTA_GLEEVEC_PATHWAY	14	14	0	0.4	0	0	1	1
BIOCARTA_INSULIN_PATHWAY	9	9	0	0.2	0	0	1	1
BIOCARTA_EGFR_SMRTE_PATHWAY	6	6	0	0.2	0	0	1	1
BIOCARTA_NGF_PATHWAY	7	7	0	0.2	0	0	1	1
BIOCARTA_NFKB_PATHWAY	6	6	0	0.2	0	0	1	1
BIOCARTA_RARRXR_PATHWAY	4	4	0	0.1	0	0	1	1
BIOCARTA_PTDINS_PATHWAY	15	15	0	0.4	0	0	1	1
BIOCARTA_CDK5_PATHWAY	5	5	0	0.1	0	0	1	1
BIOCARTA_PS1_PATHWAY	7	7	0	0.2	0	0	1	1
BIOCARTA_PTEN_PATHWAY	12	12	0	0.3	0	0	1	1
BIOCARTA_RAS_PATHWAY	6	6	0	0.2	0	0	1	1
BIOCARTA_EIF2_PATHWAY	7	7	0	0.2	0	0	1	1
BIOCARTA_P27_PATHWAY	7	7	0	0.2	0	0	1	1
BIOCARTA_PGC1A_PATHWAY	5	5	0	0.1	0	0	1	1
BIOCARTA_LEPTIN_PATHWAY	5	5	0	0.1	0	0	1	1
BIOCARTA_RHO_PATHWAY	10	10	0	0.3	0	0	1	1
BIOCARTA_HER2_PATHWAY	8	8	0	0.2	0	0	1	1
BIOCARTA_ERK5_PATHWAY	8	8	0	0.2	0	0	1	1
BIOCARTA_MAL_PATHWAY	7	7	0	0.2	0	0	1	1
BIOCARTA_PARKIN_PATHWAY	4	4	0	0.1	0	0	1	1
BIOCARTA_BARR_MAPK_PATHWAY	6	6	0	0.2	0	0	1	1
BIOCARTA_BARRESTIN_SRC_PATHWAY	6	6	0	0.2	0	0	1	1
BIOCARTA_IL1R_PATHWAY	6	6	0	0.2	0	0	1	1
BIOCARTA_IGF1MTOR_PATHWAY	9	9	0	0.2	0	0	1	1
BIOCARTA_SPRY_PATHWAY	10	10	0	0.3	0	0	1	1
BIOCARTA_BARRESTIN_PATHWAY	5	5	0	0.1	0	0	1	1
BIOCARTA_STRESS_PATHWAY	11	11	0	0.3	0	0	1	1
BIOCARTA_TOLL_PATHWAY	9	9	0	0.2	0	0	1	1
BIOCARTA_TFF_PATHWAY	9	9	0	0.2	0	0	1	1
BIOCARTA_UCALPAIN_PATHWAY	4	4	0	0.1	0	0	1	1
BIOCARTA_ACTINY_PATHWAY	4	4	0	0.1	0	0	1	1
BIOCARTA_PDZS_PATHWAY	10	10	0	0.3	0	0	1	1
BIOCARTA_SM_PATHWAY	4	4	0	0.1	0	0	1	1
BIOCARTA_IRES_PATHWAY	4	4	0	0.1	0	0	1	1
BIOCARTA_S1P_PATHWAY	4	4	0	0.1	0	0	1	1
BIOCARTA_TSP1_PATHWAY	4	4	0	0.1	0	0	1	1
BIOCARTA_TERC_PATHWAY	4	4	0	0.1	0	0	1	1
BIOCARTA_REELIN_PATHWAY	5	5	0	0.1	0	0	1	1
BIOCARTA_FBW7_PATHWAY	4	4	0	0.1	0	0	1	1
BIOCARTA_STAT3_PATHWAY	4	4	0	0.1	0	0	1	1
BIOCARTA_EEA1_PATHWAY	4	4	0	0.1	0	0	1	1
KEGG_GLYCOLYSIS_GLUCONEOGENESIS	17	17	0	0.5	0	0	1	1
KEGG_CITRATE_CYCLE_TCA_CYCLE	5	5	0	0.1	0	0	1	1
KEGG_PENTOSE_PHOSPHATE_PATHWAY	9	9	0	0.2	0	0	1	1
KEGG_FRUCTOSE_AND_MANNOSE_METABOLISM	9	9	0	0.2	0	0	1	1
KEGG_GALACTOSE_METABOLISM	4	4	0	0.1	0	0	1	1
KEGG_OXIDATIVE_PHOSPHORYLATION	5	5	0	0.1	0	0	1	1
KEGG_STARCH_AND_SUCROSE_METABOLISM	6	6	0	0.2	0	0	1	1
KEGG_AMINO_SUGAR_AND_NUCLEOTIDE_SUGAR_METABOLISM	7	7	0	0.2	0	0	1	1
KEGG_GLYCEROLIPID_METABOLISM	4	4	0	0.1	0	0	1	1
KEGG_PYRUVATE_METABOLISM	8	8	0	0.2	0	0	1	1
KEGG_PROPANOATE_METABOLISM	4	4	0	0.1	0	0	1	1
KEGG_AMINOACYL_TRNA_BIOSYNTHESIS	11	11	0	0.3	0	0	1	1
KEGG_RNA_POLYMERASE	5	5	0	0.1	0	0	1	1
KEGG_BASAL_TRANSCRIPTION_FACTORS	14	14	0	0.4	0	0	1	1
KEGG_PROTEIN_EXPORT	8	8	0	0.2	0	0	1	1
KEGG_CYTOKINE_CYTOKINE_RECEPTOR_INTERACTION	5	5	0	0.1	0	0	1	1
KEGG_SNARE_INTERACTIONS_IN_VESICULAR_TRANSPORT	13	13	0	0.4	0	0	1	1
KEGG_REGULATION_OF_AUTOPHAGY	9	9	0	0.2	0	0	1	1
KEGG_LYSOSOME	14	14	0	0.4	0	0	1	1
KEGG_DORSO_VENTRAL_AXIS_FORMATION	10	10	0	0.3	0	0	1	1
KEGG_HEDGEHOG_SIGNALING_PATHWAY	11	11	0	0.3	0	0	1	1
KEGG_ECM_RECEPTOR_INTERACTION	4	4	0	0.1	0	0	1	1
KEGG_CELL_ADHESION_MOLECULES_CAMS	14	14	0	0.4	0	0	1	1
KEGG_NOD_LIKE_RECEPTOR_SIGNALING_PATHWAY	16	16	0	0.4	0	0	1	1
KEGG_T_CELL_RECEPTOR_SIGNALING_PATHWAY	34	34	0	0.9	0	0	1	1
KEGG_B_CELL_RECEPTOR_SIGNALING_PATHWAY	17	17	0	0.5	0	0	1	1
KEGG_OLFACTORY_TRANSDUCTION	5	5	0	0.1	0	0	1	1
KEGG_TASTE_TRANSDUCTION	5	5	0	0.1	0	0	1	1
KEGG_ADIPOCYTOKINE_SIGNALING_PATHWAY	19	19	0	0.5	0	0	1	1
KEGG_TYPE_II_DIABETES_MELLITUS	9	9	0	0.2	0	0	1	1
KEGG_ALZHEIMERS_DISEASE	26	26	0	0.7	0	0	1	1
KEGG_PARKINSONS_DISEASE	15	15	0	0.4	0	0	1	1
KEGG_EPITHELIAL_CELL_SIGNALING_IN_HELICOBACTER_PYLORI_INFECTION	18	18	0	0.5	0	0	1	1
KEGG_LEISHMANIA_INFECTION	13	13	0	0.4	0	0	1	1
KEGG_ACUTE_MYELOID_LEUKEMIA	23	23	0	0.6	0	0	1	1
KEGG_VIRAL_MYOCARDITIS	13	13	0	0.4	0	0	1	1
PID_FCER1_PATHWAY	25	25	0	0.7	0	0	1	1
PID_BCR_5PATHWAY	23	23	0	0.6	0	0	1	1
PID_ERBB4_PATHWAY	13	13	0	0.4	0	0	1	1
PID_LYSOPHOSPHOLIPID_PATHWAY	23	23	0	0.6	0	0	1	1
PID_GMCSF_PATHWAY	13	13	0	0.4	0	0	1	1
PID_WNT_NONCANONICAL_PATHWAY	11	11	0	0.3	0	0	1	1
PID_BETA_CATENIN_DEG_PATHWAY	12	12	0	0.3	0	0	1	1
PID_GLYPICAN_1PATHWAY	4	4	0	0.1	0	0	1	1
PID_IL27_PATHWAY	4	4	0	0.1	0	0	1	1
PID_ER_NONGENOMIC_PATHWAY	11	11	0	0.3	0	0	1	1
PID_PTP1B_PATHWAY	15	15	0	0.4	0	0	1	1
PID_INTEGRIN3_PATHWAY	5	5	0	0.1	0	0	1	1
PID_S1P_S1P3_PATHWAY	5	5	0	0.1	0	0	1	1
PID_AVB3_OPN_PATHWAY	9	9	0	0.2	0	0	1	1
PID_FRA_PATHWAY	8	8	0	0.2	0	0	1	1
PID_P38_ALPHA_BETA_PATHWAY	17	17	0	0.5	0	0	1	1
PID_TRAIL_PATHWAY	7	7	0	0.2	0	0	1	1
PID_ARF6_PATHWAY	9	9	0	0.2	0	0	1	1
PID_WNT_CANONICAL_PATHWAY	13	13	0	0.4	0	0	1	1
PID_S1P_S1P1_PATHWAY	4	4	0	0.1	0	0	1	1
PID_IL1_PATHWAY	10	10	0	0.3	0	0	1	1
PID_INTEGRIN_A9B1_PATHWAY	5	5	0	0.1	0	0	1	1
PID_ARF6_DOWNSTREAM_PATHWAY	5	5	0	0.1	0	0	1	1
PID_IL2_1PATHWAY	21	21	0	0.6	0	0	1	1
PID_IGF1_PATHWAY	19	19	0	0.5	0	0	1	1
PID_ERBB1_RECEPTOR_PROXIMAL_PATHWAY	17	17	0	0.5	0	0	1	1
PID_IL5_PATHWAY	4	4	0	0.1	0	0	1	1
PID_MYC_PATHWAY	12	12	0	0.3	0	0	1	1
PID_PI3KCI_PATHWAY	9	9	0	0.2	0	0	1	1
PID_IL2_PI3K_PATHWAY	12	12	0	0.3	0	0	1	1
PID_AMB2_NEUTROPHILS_PATHWAY	9	9	0	0.2	0	0	1	1
PID_AVB3_INTEGRIN_PATHWAY	20	20	0	0.5	0	0	1	1
PID_RXR_VDR_PATHWAY	6	6	0	0.2	0	0	1	1
PID_ERBB2_ERBB3_PATHWAY	17	17	0	0.5	0	0	1	1
PID_EPHA_FWDPATHWAY	9	9	0	0.2	0	0	1	1
PID_IL3_PATHWAY	10	10	0	0.3	0	0	1	1
PID_IL6_7_PATHWAY	18	18	0	0.5	0	0	1	1
PID_ALK1_PATHWAY	8	8	0	0.2	0	0	1	1
PID_TCR_JNK_PATHWAY	6	6	0	0.2	0	0	1	1
PID_NEPHRIN_NEPH1_PATHWAY	13	13	0	0.4	0	0	1	1
PID_IL23_PATHWAY	4	4	0	0.1	0	0	1	1
PID_ALK2_PATHWAY	5	5	0	0.1	0	0	1	1
PID_P38_GAMMA_DELTA_PATHWAY	9	9	0	0.2	0	0	1	1
PID_AR_NONGENOMIC_PATHWAY	11	11	0	0.3	0	0	1	1
PID_CXCR3_PATHWAY	14	14	0	0.4	0	0	1	1
PID_SYNDECAN_2_PATHWAY	8	8	0	0.2	0	0	1	1
PID_ARF_3PATHWAY	8	8	0	0.2	0	0	1	1
PID_INSULIN_GLUCOSE_PATHWAY	13	13	0	0.4	0	0	1	1
PID_SYNDECAN_3_PATHWAY	6	6	0	0.2	0	0	1	1
PID_EPHRINB_REV_PATHWAY	11	11	0	0.3	0	0	1	1
PID_ANTHRAX_PATHWAY	5	5	0	0.1	0	0	1	1
PID_S1P_S1P2_PATHWAY	7	7	0	0.2	0	0	1	1
PID_MAPK_TRK_PATHWAY	15	15	0	0.4	0	0	1	1
PID_PI3K_PLC_TRK_PATHWAY	20	20	0	0.5	0	0	1	1
PID_EPHA2_FWD_PATHWAY	8	8	0	0.2	0	0	1	1
PID_LYMPH_ANGIOGENESIS_PATHWAY	11	11	0	0.3	0	0	1	1
PID_ALPHA_SYNUCLEIN_PATHWAY	13	13	0	0.4	0	0	1	1
PID_INTEGRIN_A4B1_PATHWAY	12	12	0	0.3	0	0	1	1
SIG_IL4RECEPTOR_IN_B_LYPHOCYTES	16	16	0	0.4	0	0	1	1
WNT_SIGNALING	22	22	0	0.6	0	0	1	1
SIG_PIP3_SIGNALING_IN_B_LYMPHOCYTES	15	15	0	0.4	0	0	1	1
SIG_BCR_SIGNALING_PATHWAY	19	19	0	0.5	0	0	1	1
SA_PROGRAMMED_CELL_DEATH	5	5	0	0.1	0	0	1	1
SA_PTEN_PATHWAY	10	10	0	0.3	0	0	1	1
SA_REG_CASCADE_OF_CYCLIN_EXPR	5	5	0	0.1	0	0	1	1
NABA_ECM_REGULATORS	4	4	0	0.1	0	0	1	1
NABA_ECM_AFFILIATED	9	9	0	0.2	0	0	1	1
REACTOME_INTERLEUKIN_6_SIGNALING	4	4	0	0.1	0	0	1	1
REACTOME_ACTIVATION_OF_BAD_AND_TRANSLOCATION_TO_MITOCHONDRIA_	8	8	0	0.2	0	0	1	1
REACTOME_CYTOCHROME_C_MEDIATED_APOPTOTIC_RESPONSE	7	7	0	0.2	0	0	1	1
REACTOME_APOPTOTIC_FACTOR_MEDIATED_RESPONSE	8	8	0	0.2	0	0	1	1
REACTOME_IRS_MEDIATED_SIGNALLING	12	12	0	0.3	0	0	1	1
REACTOME_RAF_INDEPENDENT_MAPK1_3_ACTIVATION	7	7	0	0.2	0	0	1	1
REACTOME_INHIBITION_OF_REPLICATION_INITIATION_OF_DAMAGED_DNA_BY_RB1_E2F1	5	5	0	0.1	0	0	1	1
REACTOME_E2F_ENABLED_INHIBITION_OF_PRE_REPLICATION_COMPLEX_FORMATION	4	4	0	0.1	0	0	1	1
REACTOME_E2F_MEDIATED_REGULATION_OF_DNA_REPLICATION	9	9	0	0.2	0	0	1	1
REACTOME_EFFECTS_OF_PIP2_HYDROLYSIS	7	7	0	0.2	0	0	1	1
REACTOME_GPVI_MEDIATED_ACTIVATION_CASCADE	4	4	0	0.1	0	0	1	1
REACTOME_PROLACTIN_RECEPTOR_SIGNALING	4	4	0	0.1	0	0	1	1
REACTOME_SIGNALING_BY_FGFR_IN_DISEASE	22	22	0	0.6	0	0	1	1
REACTOME_SIGNALING_BY_ERBB2_IN_CANCER	9	9	0	0.2	0	0	1	1
REACTOME_CONSTITUTIVE_SIGNALING_BY_LIGAND_RESPONSIVE_EGFR_CANCER_VARIANTS	7	7	0	0.2	0	0	1	1
REACTOME_SIGNALING_BY_ERBB4	15	15	0	0.4	0	0	1	1
REACTOME_NUCLEAR_SIGNALING_BY_ERBB4	10	10	0	0.3	0	0	1	1
REACTOME_MITOCHONDRIAL_PROTEIN_IMPORT	8	8	0	0.2	0	0	1	1
REACTOME_SPRY_REGULATION_OF_FGF_SIGNALING	7	7	0	0.2	0	0	1	1
REACTOME_POTASSIUM_CHANNELS	9	9	0	0.2	0	0	1	1
REACTOME_DOWNREGULATION_OF_ERBB2_ERBB3_SIGNALING	5	5	0	0.1	0	0	1	1
REACTOME_TRANSCRIPTION_OF_E2F_TARGETS_UNDER_NEGATIVE_CONTROL_BY_P107_RBL1_AND_P130_RBL2_IN_COMPLEX_WITH_HDAC1	10	10	0	0.3	0	0	1	1
REACTOME_THE_CITRIC_ACID_TCA_CYCLE_AND_RESPIRATORY_ELECTRON_TRANSPORT	12	12	0	0.3	0	0	1	1
REACTOME_TETRAHYDROBIOPTERIN_BH4_SYNTHESIS_RECYCLING_SALVAGE_AND_REGULATION	4	4	0	0.1	0	0	1	1
REACTOME_DEGRADATION_OF_THE_EXTRACELLULAR_MATRIX	6	6	0	0.2	0	0	1	1
REACTOME_SYNTHESIS_OF_PA	5	5	0	0.1	0	0	1	1
REACTOME_PHASE_II_CONJUGATION_OF_COMPOUNDS	8	8	0	0.2	0	0	1	1
REACTOME_CYTOSOLIC_SULFONATION_OF_SMALL_MOLECULES	4	4	0	0.1	0	0	1	1
REACTOME_GAP_JUNCTION_TRAFFICKING_AND_REGULATION	10	10	0	0.3	0	0	1	1
REACTOME_RECYCLING_OF_BILE_ACIDS_AND_SALTS	4	4	0	0.1	0	0	1	1
REACTOME_ZBP1_DAI_MEDIATED_INDUCTION_OF_TYPE_I_IFNS	7	7	0	0.2	0	0	1	1
REACTOME_BUDDING_AND_MATURATION_OF_HIV_VIRION	13	13	0	0.4	0	0	1	1
REACTOME_GLYCOSAMINOGLYCAN_METABOLISM	4	4	0	0.1	0	0	1	1
REACTOME_RESPIRATORY_ELECTRON_TRANSPORT_ATP_SYNTHESIS_BY_CHEMIOSMOTIC_COUPLING_AND_HEAT_PRODUCTION_BY_UNCOUPLING_PROTEINS_	5	5	0	0.1	0	0	1	1
REACTOME_TRIGLYCERIDE_CATABOLISM	5	5	0	0.1	0	0	1	1
REACTOME_CHREBP_ACTIVATES_METABOLIC_GENE_EXPRESSION	4	4	0	0.1	0	0	1	1
REACTOME_SIGNALING_BY_EGFR_IN_CANCER	7	7	0	0.2	0	0	1	1
REACTOME_SYNTHESIS_OF_PIPS_AT_THE_GOLGI_MEMBRANE	10	10	0	0.3	0	0	1	1
REACTOME_SYNTHESIS_OF_PIPS_AT_THE_EARLY_ENDOSOME_MEMBRANE	12	12	0	0.3	0	0	1	1
REACTOME_SYNTHESIS_OF_PIPS_AT_THE_LATE_ENDOSOME_MEMBRANE	9	9	0	0.2	0	0	1	1
REACTOME_SIGNALLING_TO_RAS	7	7	0	0.2	0	0	1	1
REACTOME_NOD1_2_SIGNALING_PATHWAY	12	12	0	0.3	0	0	1	1
REACTOME_NUCLEOTIDE_BINDING_DOMAIN_LEUCINE_RICH_REPEAT_CONTAINING_RECEPTOR_NLR_SIGNALING_PATHWAYS	16	16	0	0.4	0	0	1	1
REACTOME_P38MAPK_EVENTS	5	5	0	0.1	0	0	1	1
REACTOME_PLASMA_LIPOPROTEIN_ASSEMBLY_REMODELING_AND_CLEARANCE	6	6	0	0.2	0	0	1	1
REACTOME_ASSEMBLY_OF_THE_HIV_VIRION	4	4	0	0.1	0	0	1	1
REACTOME_RETROGRADE_NEUROTROPHIN_SIGNALLING	5	5	0	0.1	0	0	1	1
REACTOME_SIGNALING_BY_EGFR	21	21	0	0.6	0	0	1	1
REACTOME_GAB1_SIGNALOSOME	6	6	0	0.2	0	0	1	1
REACTOME_RIP_MEDIATED_NFKB_ACTIVATION_VIA_ZBP1	6	6	0	0.2	0	0	1	1
REACTOME_NOREPINEPHRINE_NEUROTRANSMITTER_RELEASE_CYCLE	8	8	0	0.2	0	0	1	1
REACTOME_EGFR_DOWNREGULATION	12	12	0	0.3	0	0	1	1
REACTOME_SIGNALING_BY_CYTOSOLIC_FGFR1_FUSION_MUTANTS	12	12	0	0.3	0	0	1	1
REACTOME_FGFR1_MUTANT_RECEPTOR_ACTIVATION	13	13	0	0.4	0	0	1	1
REACTOME_FGFR2_MUTANT_RECEPTOR_ACTIVATION	5	5	0	0.1	0	0	1	1
REACTOME_SIGNALING_BY_FGFR	24	24	0	0.7	0	0	1	1
REACTOME_GAP_JUNCTION_ASSEMBLY	4	4	0	0.1	0	0	1	1
REACTOME_GAP_JUNCTION_DEGRADATION	4	4	0	0.1	0	0	1	1
REACTOME_CHOLESTEROL_BIOSYNTHESIS	6	6	0	0.2	0	0	1	1
REACTOME_SYNTHESIS_OF_BILE_ACIDS_AND_BILE_SALTS	8	8	0	0.2	0	0	1	1
REACTOME_P75NTR_SIGNALS_VIA_NF_KB	4	4	0	0.1	0	0	1	1
REACTOME_REGULATED_PROTEOLYSIS_OF_P75NTR	4	4	0	0.1	0	0	1	1
REACTOME_BILE_ACID_AND_BILE_SALT_METABOLISM	9	9	0	0.2	0	0	1	1
REACTOME_BETA_CATENIN_PHOSPHORYLATION_CASCADE	9	9	0	0.2	0	0	1	1
REACTOME_SIGNALING_BY_NOTCH2	8	8	0	0.2	0	0	1	1
REACTOME_AKT_PHOSPHORYLATES_TARGETS_IN_THE_NUCLEUS	5	5	0	0.1	0	0	1	1
REACTOME_ERK_MAPK_TARGETS	10	10	0	0.3	0	0	1	1
REACTOME_IMMUNOREGULATORY_INTERACTIONS_BETWEEN_A_LYMPHOID_AND_A_NON_LYMPHOID_CELL	7	7	0	0.2	0	0	1	1
REACTOME_NEGATIVE_REGULATION_OF_THE_PI3K_AKT_NETWORK	20	20	0	0.5	0	0	1	1
REACTOME_CREB_PHOSPHORYLATION	4	4	0	0.1	0	0	1	1
REACTOME_TRANS_GOLGI_NETWORK_VESICLE_BUDDING	33	33	0	0.9	0	0	1	1
REACTOME_CARNITINE_METABOLISM	4	4	0	0.1	0	0	1	1
REACTOME_SIGNALING_BY_BMP	4	4	0	0.1	0	0	1	1
REACTOME_WNT_MEDIATED_ACTIVATION_OF_DVL	4	4	0	0.1	0	0	1	1
REACTOME_METABOLISM_OF_NITRIC_OXIDE_NOS3_ACTIVATION_AND_REGULATION	5	5	0	0.1	0	0	1	1
REACTOME_ERKS_ARE_INACTIVATED	5	5	0	0.1	0	0	1	1
REACTOME_CELL_SURFACE_INTERACTIONS_AT_THE_VASCULAR_WALL	14	14	0	0.4	0	0	1	1
REACTOME_SIGNALING_BY_HIPPO	9	9	0	0.2	0	0	1	1
REACTOME_ROLE_OF_PHOSPHOLIPIDS_IN_PHAGOCYTOSIS	5	5	0	0.1	0	0	1	1
REACTOME_MICRORNA_MIRNA_BIOGENESIS	7	7	0	0.2	0	0	1	1
REACTOME_NRIF_SIGNALS_CELL_DEATH_FROM_THE_NUCLEUS	4	4	0	0.1	0	0	1	1
REACTOME_GLUTAMATE_NEUROTRANSMITTER_RELEASE_CYCLE	9	9	0	0.2	0	0	1	1
REACTOME_PECAM1_INTERACTIONS	5	5	0	0.1	0	0	1	1
REACTOME_BIOLOGICAL_OXIDATIONS	16	16	0	0.4	0	0	1	1
REACTOME_CYTOCHROME_P450_ARRANGED_BY_SUBSTRATE_TYPE	4	4	0	0.1	0	0	1	1
REACTOME_PHASE_I_FUNCTIONALIZATION_OF_COMPOUNDS	8	8	0	0.2	0	0	1	1
REACTOME_ENDOGENOUS_STEROLS	4	4	0	0.1	0	0	1	1
REACTOME_ACTIVATED_NOTCH1_TRANSMITS_SIGNAL_TO_THE_NUCLEUS	8	8	0	0.2	0	0	1	1
REACTOME_ACTIVATION_OF_PPARGC1A_PGC_1ALPHA_BY_PHOSPHORYLATION	6	6	0	0.2	0	0	1	1
REACTOME_INTEGRIN_CELL_SURFACE_INTERACTIONS	4	4	0	0.1	0	0	1	1
REACTOME_DAP12_INTERACTIONS	4	4	0	0.1	0	0	1	1
REACTOME_DOWNREGULATION_OF_TGF_BETA_RECEPTOR_SIGNALING	7	7	0	0.2	0	0	1	1
REACTOME_TGF_BETA_RECEPTOR_SIGNALING_ACTIVATES_SMADS	10	10	0	0.3	0	0	1	1
REACTOME_SMAD2_SMAD3_SMAD4_HETEROTRIMER_REGULATES_TRANSCRIPTION	11	11	0	0.3	0	0	1	1
REACTOME_NOTCH2_INTRACELLULAR_DOMAIN_REGULATES_TRANSCRIPTION	4	4	0	0.1	0	0	1	1
REACTOME_CONSTITUTIVE_SIGNALING_BY_ABERRANT_PI3K_IN_CANCER	10	10	0	0.3	0	0	1	1
REACTOME_SIGNALING_BY_TYPE_1_INSULIN_LIKE_GROWTH_FACTOR_1_RECEPTOR_IGF1R_	13	13	0	0.4	0	0	1	1
REACTOME_DAP12_SIGNALING	4	4	0	0.1	0	0	1	1
REACTOME_SIGNALING_BY_LEPTIN	6	6	0	0.2	0	0	1	1
REACTOME_ACETYLCHOLINE_NEUROTRANSMITTER_RELEASE_CYCLE	9	9	0	0.2	0	0	1	1
REACTOME_CASPASE_MEDIATED_CLEAVAGE_OF_CYTOSKELETAL_PROTEINS	7	7	0	0.2	0	0	1	1
REACTOME_INSULIN_PROCESSING	9	9	0	0.2	0	0	1	1
REACTOME_ROLE_OF_LAT2_NTAL_LAB_ON_CALCIUM_MOBILIZATION	6	6	0	0.2	0	0	1	1
REACTOME_FCERI_MEDIATED_MAPK_ACTIVATION	12	12	0	0.3	0	0	1	1
REACTOME_FCERI_MEDIATED_CA_2_MOBILIZATION	7	7	0	0.2	0	0	1	1
REACTOME_NOTCH2_ACTIVATION_AND_TRANSMISSION_OF_SIGNAL_TO_THE_NUCLEUS	5	5	0	0.1	0	0	1	1
REACTOME_PEPTIDE_HORMONE_METABOLISM	12	12	0	0.3	0	0	1	1
REACTOME_GLYCOGEN_SYNTHESIS	4	4	0	0.1	0	0	1	1
REACTOME_APOPTOTIC_CLEAVAGE_OF_CELL_ADHESION_PROTEINS	4	4	0	0.1	0	0	1	1
REACTOME_AMINO_ACID_TRANSPORT_ACROSS_THE_PLASMA_MEMBRANE	4	4	0	0.1	0	0	1	1
REACTOME_INTEGRIN_SIGNALING	9	9	0	0.2	0	0	1	1
REACTOME_GRB2_SOS_PROVIDES_LINKAGE_TO_MAPK_SIGNALING_FOR_INTEGRINS_	4	4	0	0.1	0	0	1	1
REACTOME_P130CAS_LINKAGE_TO_MAPK_SIGNALING_FOR_INTEGRINS	4	4	0	0.1	0	0	1	1
REACTOME_CLASS_A_1_RHODOPSIN_LIKE_RECEPTORS_	16	16	0	0.4	0	0	1	1
REACTOME_NEPHRIN_FAMILY_INTERACTIONS	11	11	0	0.3	0	0	1	1
REACTOME_PEPTIDE_LIGAND_BINDING_RECEPTORS	7	7	0	0.2	0	0	1	1
REACTOME_AMINE_LIGAND_BINDING_RECEPTORS	4	4	0	0.1	0	0	1	1
REACTOME_DSCAM_INTERACTIONS	5	5	0	0.1	0	0	1	1
REACTOME_DEACTIVATION_OF_THE_BETA_CATENIN_TRANSACTIVATING_COMPLEX	19	19	0	0.5	0	0	1	1
REACTOME_DISEASES_OF_GLYCOSYLATION	8	8	0	0.2	0	0	1	1
REACTOME_CYTOSOLIC_TRNA_AMINOACYLATION	9	9	0	0.2	0	0	1	1
REACTOME_TRNA_AMINOACYLATION	10	10	0	0.3	0	0	1	1
REACTOME_ATF4_ACTIVATES_GENES_IN_RESPONSE_TO_ENDOPLASMIC_RETICULUM_STRESS	10	10	0	0.3	0	0	1	1
REACTOME_PERK_REGULATES_GENE_EXPRESSION	12	12	0	0.3	0	0	1	1
REACTOME_COSTIMULATION_BY_THE_CD28_FAMILY	18	18	0	0.5	0	0	1	1
REACTOME_RECEPTOR_TYPE_TYROSINE_PROTEIN_PHOSPHATASES	5	5	0	0.1	0	0	1	1
REACTOME_CD28_CO_STIMULATION	14	14	0	0.4	0	0	1	1
REACTOME_CD28_DEPENDENT_PI3K_AKT_SIGNALING	9	9	0	0.2	0	0	1	1
REACTOME_CD28_DEPENDENT_VAV1_PATHWAY	4	4	0	0.1	0	0	1	1
REACTOME_CTLA4_INHIBITORY_SIGNALING	10	10	0	0.3	0	0	1	1
REACTOME_COOPERATION_OF_PREFOLDIN_AND_TRIC_CCT_IN_ACTIN_AND_TUBULIN_FOLDING	9	9	0	0.2	0	0	1	1
REACTOME_FORMATION_OF_TUBULIN_FOLDING_INTERMEDIATES_BY_CCT_TRIC	6	6	0	0.2	0	0	1	1
REACTOME_POST_CHAPERONIN_TUBULIN_FOLDING_PATHWAY	5	5	0	0.1	0	0	1	1
REACTOME_FOLDING_OF_ACTIN_BY_CCT_TRIC	4	4	0	0.1	0	0	1	1
REACTOME_SIGNAL_REGULATORY_PROTEIN_FAMILY_INTERACTIONS	4	4	0	0.1	0	0	1	1
REACTOME_G_BETA_GAMMA_SIGNALLING_THROUGH_PI3KGAMMA	5	5	0	0.1	0	0	1	1
REACTOME_RAP1_SIGNALLING	5	5	0	0.1	0	0	1	1
REACTOME_EPHA_MEDIATED_GROWTH_CONE_COLLAPSE	9	9	0	0.2	0	0	1	1
REACTOME_EPHRIN_SIGNALING	10	10	0	0.3	0	0	1	1
REACTOME_EPH_EPHRIN_MEDIATED_REPULSION_OF_CELLS	14	14	0	0.4	0	0	1	1
REACTOME_G_PROTEIN_BETA_GAMMA_SIGNALLING	7	7	0	0.2	0	0	1	1
REACTOME_SEMA3A_PLEXIN_REPULSION_SIGNALING_BY_INHIBITING_INTEGRIN_ADHESION	5	5	0	0.1	0	0	1	1
REACTOME_SEMA4D_IN_SEMAPHORIN_SIGNALING	9	9	0	0.2	0	0	1	1
REACTOME_SEMA4D_INDUCED_CELL_MIGRATION_AND_GROWTH_CONE_COLLAPSE	8	8	0	0.2	0	0	1	1
REACTOME_OTHER_SEMAPHORIN_INTERACTIONS	4	4	0	0.1	0	0	1	1
REACTOME_PLATELET_HOMEOSTASIS	16	16	0	0.4	0	0	1	1
REACTOME_REDUCTION_OF_CYTOSOLIC_CA_LEVELS	4	4	0	0.1	0	0	1	1
REACTOME_PLATELET_CALCIUM_HOMEOSTASIS	6	6	0	0.2	0	0	1	1
REACTOME_G_ALPHA_S_SIGNALLING_EVENTS	13	13	0	0.4	0	0	1	1
REACTOME_NETRIN_MEDIATED_REPULSION_SIGNALS	5	5	0	0.1	0	0	1	1
REACTOME_CASPASE_ACTIVATION_VIA_DEPENDENCE_RECEPTORS_IN_THE_ABSENCE_OF_LIGAND	5	5	0	0.1	0	0	1	1
REACTOME_LYSOSPHINGOLIPID_AND_LPA_RECEPTORS	5	5	0	0.1	0	0	1	1
REACTOME_TRANSPORT_OF_BILE_SALTS_AND_ORGANIC_ACIDS_METAL_IONS_AND_AMINE_COMPOUNDS	13	13	0	0.4	0	0	1	1
REACTOME_BICARBONATE_TRANSPORTERS	4	4	0	0.1	0	0	1	1
REACTOME_TRANSPORT_OF_INORGANIC_CATIONS_ANIONS_AND_AMINO_ACIDS_OLIGOPEPTIDES	17	17	0	0.5	0	0	1	1
REACTOME_SLC_MEDIATED_TRANSMEMBRANE_TRANSPORT	33	33	0	0.9	0	0	1	1
REACTOME_METAL_ION_SLC_TRANSPORTERS	8	8	0	0.2	0	0	1	1
REACTOME_ACTIVATION_OF_RAC1	9	9	0	0.2	0	0	1	1
REACTOME_INACTIVATION_OF_CDC42_AND_RAC1	4	4	0	0.1	0	0	1	1
REACTOME_MRNA_DECAY_BY_3_TO_5_EXORIBONUCLEASE	6	6	0	0.2	0	0	1	1
REACTOME_PLATELET_SENSITIZATION_BY_LDL	6	6	0	0.2	0	0	1	1
REACTOME_LYSOSOME_VESICLE_BIOGENESIS	10	10	0	0.3	0	0	1	1
REACTOME_GOLGI_ASSOCIATED_VESICLE_BIOGENESIS	25	25	0	0.7	0	0	1	1
REACTOME_ZINC_TRANSPORTERS	7	7	0	0.2	0	0	1	1
REACTOME_UNBLOCKING_OF_NMDA_RECEPTORS_GLUTAMATE_BINDING_AND_ACTIVATION	7	7	0	0.2	0	0	1	1
REACTOME_ZINC_INFLUX_INTO_CELLS_BY_THE_SLC39_GENE_FAMILY	4	4	0	0.1	0	0	1	1
REACTOME_CREB1_PHOSPHORYLATION_THROUGH_NMDA_RECEPTOR_MEDIATED_ACTIVATION_OF_RAS_SIGNALING	15	15	0	0.4	0	0	1	1
REACTOME_RAS_ACTIVATION_UPON_CA2_INFLUX_THROUGH_NMDA_RECEPTOR	8	8	0	0.2	0	0	1	1
REACTOME_RSK_ACTIVATION	6	6	0	0.2	0	0	1	1
REACTOME_INTERACTION_BETWEEN_L1_AND_ANKYRINS	10	10	0	0.3	0	0	1	1
REACTOME_SIGNAL_TRANSDUCTION_BY_L1	7	7	0	0.2	0	0	1	1
REACTOME_TAK1_ACTIVATES_NFKB_BY_PHOSPHORYLATION_AND_ACTIVATION_OF_IKKS_COMPLEX	9	9	0	0.2	0	0	1	1
REACTOME_BIOSYNTHESIS_OF_THE_N_GLYCAN_PRECURSOR_DOLICHOL_LIPID_LINKED_OLIGOSACCHARIDE_LLO_AND_TRANSFER_TO_A_NASCENT_PROTEIN	6	6	0	0.2	0	0	1	1
REACTOME_SYNTHESIS_OF_SUBSTRATES_IN_N_GLYCAN_BIOSYTHESIS	5	5	0	0.1	0	0	1	1
REACTOME_REGULATION_OF_CYTOSKELETAL_REMODELING_AND_CELL_SPREADING_BY_IPP_COMPLEX_COMPONENTS	4	4	0	0.1	0	0	1	1
REACTOME_OTHER_INTERLEUKIN_SIGNALING	4	4	0	0.1	0	0	1	1
REACTOME_ACTIVATED_TAK1_MEDIATES_P38_MAPK_ACTIVATION	8	8	0	0.2	0	0	1	1
REACTOME_JNK_C_JUN_KINASES_PHOSPHORYLATION_AND_ACTIVATION_MEDIATED_BY_ACTIVATED_HUMAN_TAK1	6	6	0	0.2	0	0	1	1
REACTOME_KSRP_KHSRP_BINDS_AND_DESTABILIZES_MRNA	11	11	0	0.3	0	0	1	1
REACTOME_ACTIVATION_OF_KAINATE_RECEPTORS_UPON_GLUTAMATE_BINDING	4	4	0	0.1	0	0	1	1
REACTOME_INTERLEUKIN_2_FAMILY_SIGNALING	7	7	0	0.2	0	0	1	1
REACTOME_THROMBIN_SIGNALLING_THROUGH_PROTEINASE_ACTIVATED_RECEPTORS_PARS_	6	6	0	0.2	0	0	1	1
REACTOME_DISASSEMBLY_OF_THE_DESTRUCTION_COMPLEX_AND_RECRUITMENT_OF_AXIN_TO_THE_MEMBRANE	14	14	0	0.4	0	0	1	1
REACTOME_REPRESSION_OF_WNT_TARGET_GENES	5	5	0	0.1	0	0	1	1
REACTOME_SIGNALING_BY_WNT_IN_CANCER	10	10	0	0.3	0	0	1	1
REACTOME_PHOSPHORYLATION_SITE_MUTANTS_OF_CTNNB1_ARE_NOT_TARGETED_TO_THE_PROTEASOME_BY_THE_DESTRUCTION_COMPLEX	9	9	0	0.2	0	0	1	1
REACTOME_INTERCONVERSION_OF_NUCLEOTIDE_DI_AND_TRIPHOSPHATES	7	7	0	0.2	0	0	1	1
REACTOME_GPCR_LIGAND_BINDING	19	19	0	0.5	0	0	1	1
REACTOME_MITOPHAGY	9	9	0	0.2	0	0	1	1
REACTOME_PINK1_PRKN_MEDIATED_MITOPHAGY	5	5	0	0.1	0	0	1	1
REACTOME_UPTAKE_AND_FUNCTION_OF_ANTHRAX_TOXINS	5	5	0	0.1	0	0	1	1
REACTOME_UPTAKE_AND_ACTIONS_OF_BACTERIAL_TOXINS	10	10	0	0.3	0	0	1	1
REACTOME_CASPASE_ACTIVATION_VIA_EXTRINSIC_APOPTOTIC_SIGNALLING_PATHWAY	7	7	0	0.2	0	0	1	1
REACTOME_TNFR1_INDUCED_PROAPOPTOTIC_SIGNALING	5	5	0	0.1	0	0	1	1
REACTOME_REGULATION_OF_TNFR1_SIGNALING	12	12	0	0.3	0	0	1	1
REACTOME_TNFR1_INDUCED_NFKAPPAB_SIGNALING_PATHWAY	11	11	0	0.3	0	0	1	1
REACTOME_SIGNALING_BY_RETINOIC_ACID	4	4	0	0.1	0	0	1	1
REACTOME_MITOCHONDRIAL_TRANSLATION	4	4	0	0.1	0	0	1	1
REACTOME_NEGATIVE_REGULATION_OF_TCF_DEPENDENT_SIGNALING_BY_DVL_INTERACTING_PROTEINS	4	4	0	0.1	0	0	1	1
REACTOME_ION_HOMEOSTASIS	11	11	0	0.3	0	0	1	1
REACTOME_INTRAFLAGELLAR_TRANSPORT	7	7	0	0.2	0	0	1	1
REACTOME_RHO_GTPASES_ACTIVATE_CIT	10	10	0	0.3	0	0	1	1
REACTOME_RHO_GTPASES_ACTIVATE_PAKS	13	13	0	0.4	0	0	1	1
REACTOME_ACTIVATION_OF_SMO	4	4	0	0.1	0	0	1	1
REACTOME_CONSTITUTIVE_SIGNALING_BY_EGFRVIII	7	7	0	0.2	0	0	1	1
REACTOME_DOWNSTREAM_SIGNALING_OF_ACTIVATED_FGFR1	6	6	0	0.2	0	0	1	1
REACTOME_DOWNSTREAM_SIGNALING_OF_ACTIVATED_FGFR2	6	6	0	0.2	0	0	1	1
REACTOME_DOWNSTREAM_SIGNALING_OF_ACTIVATED_FGFR3	6	6	0	0.2	0	0	1	1
REACTOME_DOWNSTREAM_SIGNALING_OF_ACTIVATED_FGFR4	6	6	0	0.2	0	0	1	1
REACTOME_NEGATIVE_REGULATION_OF_FGFR1_SIGNALING	8	8	0	0.2	0	0	1	1
REACTOME_NEGATIVE_REGULATION_OF_FGFR2_SIGNALING	8	8	0	0.2	0	0	1	1
REACTOME_NEGATIVE_REGULATION_OF_FGFR3_SIGNALING	8	8	0	0.2	0	0	1	1
REACTOME_NEGATIVE_REGULATION_OF_FGFR4_SIGNALING	8	8	0	0.2	0	0	1	1
REACTOME_SIGNALING_BY_FGFR1	14	14	0	0.4	0	0	1	1
REACTOME_SIGNALING_BY_FGFR2	22	22	0	0.6	0	0	1	1
REACTOME_SIGNALING_BY_FGFR3	12	12	0	0.3	0	0	1	1
REACTOME_SIGNALING_BY_FGFR4	12	12	0	0.3	0	0	1	1
REACTOME_SIGNALING_BY_FGFR2_IN_DISEASE	9	9	0	0.2	0	0	1	1
REACTOME_SIGNALING_BY_FGFR4_IN_DISEASE	4	4	0	0.1	0	0	1	1
REACTOME_SIGNALING_BY_FGFR1_IN_DISEASE	17	17	0	0.5	0	0	1	1
REACTOME_RHO_GTPASES_ACTIVATE_WASPS_AND_WAVES	14	14	0	0.4	0	0	1	1
REACTOME_DISEASES_OF_METABOLISM	14	14	0	0.4	0	0	1	1
REACTOME_RAF_ACTIVATION	17	17	0	0.5	0	0	1	1
REACTOME_NEGATIVE_FEEDBACK_REGULATION_OF_MAPK_PATHWAY	4	4	0	0.1	0	0	1	1
REACTOME_JOSEPHIN_DOMAIN_DUBS	5	5	0	0.1	0	0	1	1
REACTOME_CARGO_CONCENTRATION_IN_THE_ER	4	4	0	0.1	0	0	1	1
REACTOME_INFLAMMASOMES	4	4	0	0.1	0	0	1	1
REACTOME_INTERLEUKIN_6_FAMILY_SIGNALING	4	4	0	0.1	0	0	1	1
REACTOME_FGFR2_ALTERNATIVE_SPLICING	10	10	0	0.3	0	0	1	1
REACTOME_KERATINIZATION	6	6	0	0.2	0	0	1	1
REACTOME_NEGATIVE_REGULATION_OF_MET_ACTIVITY	8	8	0	0.2	0	0	1	1
REACTOME_FORMATION_OF_THE_CORNIFIED_ENVELOPE	6	6	0	0.2	0	0	1	1
REACTOME_INTRA_GOLGI_TRAFFIC	9	9	0	0.2	0	0	1	1
REACTOME_COOPERATION_OF_PDCL_PHLP1_AND_TRIC_CCT_IN_G_PROTEIN_BETA_FOLDING	5	5	0	0.1	0	0	1	1
REACTOME_CDC6_ASSOCIATION_WITH_THE_ORC_ORIGIN_COMPLEX	6	6	0	0.2	0	0	1	1
REACTOME_GLYCOGEN_BREAKDOWN_GLYCOGENOLYSIS_	4	4	0	0.1	0	0	1	1
REACTOME_GLUCONEOGENESIS	8	8	0	0.2	0	0	1	1
REACTOME_PYRUVATE_METABOLISM	7	7	0	0.2	0	0	1	1
REACTOME_PENTOSE_PHOSPHATE_PATHWAY	4	4	0	0.1	0	0	1	1
REACTOME_PYRUVATE_METABOLISM_AND_CITRIC_ACID_TCA_CYCLE	8	8	0	0.2	0	0	1	1
REACTOME_DNA_DAMAGE_REVERSAL	5	5	0	0.1	0	0	1	1
REACTOME_PURINE_SALVAGE	4	4	0	0.1	0	0	1	1
REACTOME_SIGNAL_ATTENUATION	7	7	0	0.2	0	0	1	1
REACTOME_INSULIN_RECEPTOR_SIGNALLING_CASCADE	16	16	0	0.4	0	0	1	1
REACTOME_SIGNALING_BY_INSULIN_RECEPTOR	17	17	0	0.5	0	0	1	1
REACTOME_TNF_SIGNALING	19	19	0	0.5	0	0	1	1
REACTOME_PLATELET_AGGREGATION_PLUG_FORMATION_	10	10	0	0.3	0	0	1	1
REACTOME_SLBP_DEPENDENT_PROCESSING_OF_REPLICATION_DEPENDENT_HISTONE_PRE_MRNAS	4	4	0	0.1	0	0	1	1
REACTOME_THE_NLRP3_INFLAMMASOME	4	4	0	0.1	0	0	1	1
REACTOME_INTERFERON_GAMMA_SIGNALING	17	17	0	0.5	0	0	1	1
REACTOME_REGULATION_OF_IFNG_SIGNALING	5	5	0	0.1	0	0	1	1
REACTOME_PTK6_REGULATES_RTKS_AND_THEIR_EFFECTORS_AKT1_AND_DOK1	4	4	0	0.1	0	0	1	1
REACTOME_PTK6_REGULATES_CELL_CYCLE	4	4	0	0.1	0	0	1	1
REACTOME_SIGNALING_BY_FGFR2_IIIA_TM	5	5	0	0.1	0	0	1	1
REACTOME_INTERLEUKIN_20_FAMILY_SIGNALING	5	5	0	0.1	0	0	1	1
REACTOME_DOWNREGULATION_OF_ERBB2_SIGNALING	10	10	0	0.3	0	0	1	1
REACTOME_NEGATIVE_REGULATION_OF_ACTIVITY_OF_TFAP2_AP_2_FAMILY_TRANSCRIPTION_FACTORS	5	5	0	0.1	0	0	1	1
REACTOME_INLB_MEDIATED_ENTRY_OF_LISTERIA_MONOCYTOGENES_INTO_HOST_CELL	6	6	0	0.2	0	0	1	1
REACTOME_PROTEIN_METHYLATION	7	7	0	0.2	0	0	1	1
REACTOME_GABA_SYNTHESIS_RELEASE_REUPTAKE_AND_DEGRADATION	6	6	0	0.2	0	0	1	1
REACTOME_RECEPTOR_MEDIATED_MITOPHAGY	4	4	0	0.1	0	0	1	1
REACTOME_ARYL_HYDROCARBON_RECEPTOR_SIGNALLING	4	4	0	0.1	0	0	1	1
REACTOME_RUNX2_REGULATES_OSTEOBLAST_DIFFERENTIATION	6	6	0	0.2	0	0	1	1
REACTOME_RUNX2_REGULATES_BONE_DEVELOPMENT	9	9	0	0.2	0	0	1	1
REACTOME_MITOCHONDRIAL_CALCIUM_ION_TRANSPORT	5	5	0	0.1	0	0	1	1
REACTOME_CRISTAE_FORMATION	6	6	0	0.2	0	0	1	1
REACTOME_RUNX3_REGULATES_P14_ARF	4	4	0	0.1	0	0	1	1
REACTOME_CARBOXYTERMINAL_POST_TRANSLATIONAL_MODIFICATIONS_OF_TUBULIN	5	5	0	0.1	0	0	1	1
REACTOME_NUCLEOTIDE_SALVAGE	6	6	0	0.2	0	0	1	1
REACTOME_PLASMA_LIPOPROTEIN_CLEARANCE	4	4	0	0.1	0	0	1	1
REACTOME_METABOLISM_OF_COFACTORS	4	4	0	0.1	0	0	1	1
REACTOME_TRIGLYCERIDE_METABOLISM	7	7	0	0.2	0	0	1	1
REACTOME_GLYCOGEN_METABOLISM	6	6	0	0.2	0	0	1	1
REACTOME_INTERLEUKIN_15_SIGNALING	6	6	0	0.2	0	0	1	1
REACTOME_SIGNALING_BY_NTRK2_TRKB_	11	11	0	0.3	0	0	1	1
REACTOME_INTERLEUKIN_37_SIGNALING	4	4	0	0.1	0	0	1	1
REACTOME_EXTRA_NUCLEAR_ESTROGEN_SIGNALING	22	22	0	0.6	0	0	1	1
REACTOME_ERYTHROPOIETIN_ACTIVATES_STAT5	4	4	0	0.1	0	0	1	1
REACTOME_SIGNALING_BY_NTRK3_TRKC_	5	5	0	0.1	0	0	1	1
REACTOME_REGULATION_OF_IFNA_SIGNALING	5	5	0	0.1	0	0	1	1
REACTOME_ENDOSOMAL_SORTING_COMPLEX_REQUIRED_FOR_TRANSPORT_ESCRT_	13	13	0	0.4	0	0	1	1
REACTOME_IRON_UPTAKE_AND_TRANSPORT	7	7	0	0.2	0	0	1	1
REACTOME_ION_TRANSPORT_BY_P_TYPE_ATPASES	13	13	0	0.4	0	0	1	1
REACTOME_TRAF6_MEDIATED_INDUCTION_OF_TAK1_COMPLEX_WITHIN_TLR4_COMPLEX	4	4	0	0.1	0	0	1	1
REACTOME_INSERTION_OF_TAIL_ANCHORED_PROTEINS_INTO_THE_ENDOPLASMIC_RETICULUM_MEMBRANE	8	8	0	0.2	0	0	1	1
REACTOME_ASSEMBLY_AND_CELL_SURFACE_PRESENTATION_OF_NMDA_RECEPTORS	12	12	0	0.3	0	0	1	1
REACTOME_LIPOPHAGY	5	5	0	0.1	0	0	1	1
REACTOME_CHAPERONE_MEDIATED_AUTOPHAGY	9	9	0	0.2	0	0	1	1
REACTOME_REGULATION_OF_LOCALIZATION_OF_FOXO_TRANSCRIPTION_FACTORS	6	6	0	0.2	0	0	1	1
REACTOME_LATE_ENDOSOMAL_MICROAUTOPHAGY	15	15	0	0.4	0	0	1	1
REACTOME_NEGATIVE_REGULATION_OF_NMDA_RECEPTOR_MEDIATED_NEURONAL_TRANSMISSION	10	10	0	0.3	0	0	1	1
REACTOME_ACTIVATION_OF_RAC1_DOWNSTREAM_OF_NMDARS	6	6	0	0.2	0	0	1	1
REACTOME_ACTIVATION_OF_AMPK_DOWNSTREAM_OF_NMDARS	10	10	0	0.3	0	0	1	1
REACTOME_LONG_TERM_POTENTIATION	9	9	0	0.2	0	0	1	1
REACTOME_NR1H2_NR1H3_REGULATE_GENE_EXPRESSION_TO_CONTROL_BILE_ACID_HOMEOSTASIS	5	5	0	0.1	0	0	1	1
REACTOME_CONSTITUTIVE_SIGNALING_BY_OVEREXPRESSED_ERBB2	5	5	0	0.1	0	0	1	1
REACTOME_REGULATION_OF_GLYCOLYSIS_BY_FRUCTOSE_2_6_BISPHOSPHATE_METABOLISM	4	4	0	0.1	0	0	1	1
REACTOME_ESTROGEN_DEPENDENT_NUCLEAR_EVENTS_DOWNSTREAM_OF_ESR_MEMBRANE_SIGNALING	14	14	0	0.4	0	0	1	1
REACTOME_STAT5_ACTIVATION	4	4	0	0.1	0	0	1	1
REACTOME_RESPONSE_OF_EIF2AK1_HRI_TO_HEME_DEFICIENCY	4	4	0	0.1	0	0	1	1
REACTOME_SIGNALING_BY_MRAS_COMPLEX_MUTANTS	4	4	0	0.1	0	0	1	1
REACTOME_PURINERGIC_SIGNALING_IN_LEISHMANIASIS_INFECTION	4	4	0	0.1	0	0	1	1
REACTOME_PARASITE_INFECTION	21	21	0	0.6	0	0	1	1
REACTOME_KILLING_MECHANISMS	4	4	0	0.1	0	0	1	1
REACTOME_SIGNALING_BY_ERBB2_ECD_MUTANTS	7	7	0	0.2	0	0	1	1
REACTOME_SIGNALING_BY_KIT_IN_DISEASE	7	7	0	0.2	0	0	1	1
REACTOME_SARS_COV_1_INFECTION	15	15	0	0.4	0	0	1	1
REACTOME_TRANSLATION_OF_REPLICASE_AND_ASSEMBLY_OF_THE_REPLICATION_TRANSCRIPTION_COMPLEX	7	7	0	0.2	0	0	1	1
REACTOME_GENOME_REPLICATION_AND_TRANSCRIPTION	5	5	0	0.1	0	0	1	1
REACTOME_GABA_RECEPTOR_ACTIVATION	5	5	0	0.1	0	0	1	1
REACTOME_GROWTH_HORMONE_RECEPTOR_SIGNALING	11	11	0	0.3	0	0	1	1
REACTOME_ANTIGEN_ACTIVATES_B_CELL_RECEPTOR_BCR_LEADING_TO_GENERATION_OF_SECOND_MESSENGERS	8	8	0	0.2	0	0	1	1
WP_WHITE_FAT_CELL_DIFFERENTIATION	12	12	0	0.3	0	0	1	1
WP_NICOTINE_ACTIVITY_ON_DOPAMINERGIC_NEURONS	4	4	0	0.1	0	0	1	1
WP_SEROTONIN_RECEPTOR_467_AND_NR3C_SIGNALING	7	7	0	0.2	0	0	1	1
WP_ID_SIGNALING_PATHWAY	5	5	0	0.1	0	0	1	1
WP_GLYCEROLIPIDS_AND_GLYCEROPHOSPHOLIPIDS	6	6	0	0.2	0	0	1	1
WP_DEVELOPMENT_AND_HETEROGENEITY_OF_THE_ILC_FAMILY	4	4	0	0.1	0	0	1	1
WP_HEMATOPOIETIC_STEM_CELL_DIFFERENTIATION	4	4	0	0.1	0	0	1	1
WP_TGFB_SIGNALING_IN_THYROID_CELLS_FOR_EPITHELIALMESENCHYMAL_TRANSITION	5	5	0	0.1	0	0	1	1
WP_ZINC_HOMEOSTASIS	7	7	0	0.2	0	0	1	1
WP_BMP2WNT4FOXO1_PATHWAY_IN_HUMAN_PRIMARY_ENDOMETRIAL_STROMAL_CELL_DIFFERENTIATION	4	4	0	0.1	0	0	1	1
WP_THYMIC_STROMAL_LYMPHOPOIETIN_TSLP_SIGNALING_PATHWAY	18	18	0	0.5	0	0	1	1
WP_IMATINIB_AND_CHRONIC_MYELOID_LEUKEMIA	7	7	0	0.2	0	0	1	1
WP_SIGNAL_TRANSDUCTION_OF_S1P_RECEPTOR	13	13	0	0.4	0	0	1	1
WP_SELENIUM_MICRONUTRIENT_NETWORK	4	4	0	0.1	0	0	1	1
WP_DEREGULATION_OF_RAB_AND_RAB_EFFECTOR_GENES_IN_BLADDER_CANCER	5	5	0	0.1	0	0	1	1
WP_IL5_SIGNALING_PATHWAY	21	21	0	0.6	0	0	1	1
WP_SRF_AND_MIRS_IN_SMOOTH_MUSCLE_DIFFERENTIATION_AND_PROLIFERATION	4	4	0	0.1	0	0	1	1
WP_HIF1A_AND_PPARG_REGULATION_OF_GLYCOLYSIS	4	4	0	0.1	0	0	1	1
WP_GPCRS_CLASS_A_RHODOPSINLIKE	10	10	0	0.3	0	0	1	1
WP_GLUCURONIDATION	4	4	0	0.1	0	0	1	1
WP_GENES_TARGETED_BY_MIRNAS_IN_ADIPOCYTES	4	4	0	0.1	0	0	1	1
WP_WNTBETACATENIN_SIGNALING_PATHWAY_IN_LEUKEMIA	13	13	0	0.4	0	0	1	1
WP_EBV_LMP1_SIGNALING	8	8	0	0.2	0	0	1	1
WP_TRANSCRIPTION_FACTOR_REGULATION_IN_ADIPOGENESIS	7	7	0	0.2	0	0	1	1
WP_MIRNA_BIOGENESIS	5	5	0	0.1	0	0	1	1
WP_ELECTRON_TRANSPORT_CHAIN_OXPHOS_SYSTEM_IN_MITOCHONDRIA	4	4	0	0.1	0	0	1	1
WP_MIR5093P_ALTERATION_OF_YAP1ECM_AXIS	4	4	0	0.1	0	0	1	1
WP_TCELL_ANTIGEN_RECEPTOR_TCR_PATHWAY_DURING_STAPHYLOCOCCUS_AUREUS_INFECTION	19	19	0	0.5	0	0	1	1
WP_OVERVIEW_OF_LEUKOCYTEINTRINSIC_HIPPO_PATHWAY_FUNCTIONS	7	7	0	0.2	0	0	1	1
WP_TFS_REGULATE_MIRNAS_RELATED_TO_CARDIAC_HYPERTROPHY	4	4	0	0.1	0	0	1	1
WP_FATTY_ACID_BIOSYNTHESIS	5	5	0	0.1	0	0	1	1
WP_INSULIN_SIGNALLING_IN_HUMAN_ADIPOCYTES_NORMAL_CONDITION	6	6	0	0.2	0	0	1	1
WP_APOPTOSIS_MODULATION_BY_HSP70	10	10	0	0.3	0	0	1	1
WP_NRF2_PATHWAY	20	20	0	0.5	0	0	1	1
WP_MAMMARY_GLAND_DEVELOPMENT_PATHWAY_PREGNANCY_AND_LACTATION_STAGE_3_OF_4	6	6	0	0.2	0	0	1	1
WP_MFAP5MEDIATED_OVARIAN_CANCER_CELL_MOTILITY_AND_INVASIVENESS	7	7	0	0.2	0	0	1	1
WP_GLYCOLYSIS_AND_GLUCONEOGENESIS	16	16	0	0.4	0	0	1	1
WP_NANOMATERIAL_INDUCED_APOPTOSIS	6	6	0	0.2	0	0	1	1
WP_SEROTONIN_RECEPTOR_2_AND_ELKSRFGATA4_SIGNALING	6	6	0	0.2	0	0	1	1
WP_TCA_CYCLE_AND_DEFICIENCY_OF_PYRUVATE_DEHYDROGENASE_COMPLEX_PDHC	5	5	0	0.1	0	0	1	1
WP_LEPTIN_SIGNALING_PATHWAY	40	40	0	1.1	0	0	1	1
WP_IL7_SIGNALING_PATHWAY	11	11	0	0.3	0	0	1	1
WP_SPHINGOLIPID_PATHWAY	6	6	0	0.2	0	0	1	1
WP_SLEEP_REGULATION	5	5	0	0.1	0	0	1	1
WP_NEOVASCULARISATION_PROCESSES	7	7	0	0.2	0	0	1	1
WP_SEROTONIN_AND_ANXIETY	4	4	0	0.1	0	0	1	1
WP_EXTRACELLULAR_VESICLEMEDIATED_SIGNALING_IN_RECIPIENT_CELLS	7	7	0	0.2	0	0	1	1
WP_LEPTIN_INSULIN_OVERLAP	4	4	0	0.1	0	0	1	1
WP_GPR40_PATHWAY	6	6	0	0.2	0	0	1	1
WP_CELL_DIFFERENTIATION_INDEX	5	5	0	0.1	0	0	1	1
WP_ESC_PLURIPOTENCY_PATHWAYS	35	35	0	1	0	0	1	1
WP_NOCGMPPKG_MEDIATED_NEUROPROTECTION	11	11	0	0.3	0	0	1	1
WP_REGULATION_OF_APOPTOSIS_BY_PARATHYROID_HORMONERELATED_PROTEIN	5	5	0	0.1	0	0	1	1
WP_IL2_SIGNALING_PATHWAY	20	20	0	0.5	0	0	1	1
WP_INSULIN_SIGNALLING_IN_HUMAN_ADIPOCYTES_DIABETIC_CONDITION	6	6	0	0.2	0	0	1	1
WP_MAPK_AND_NFKB_SIGNALLING_PATHWAYS_INHIBITED_BY_YERSINIA_YOPJ	6	6	0	0.2	0	0	1	1
WP_PDGF_PATHWAY	18	18	0	0.5	0	0	1	1
WP_ERK_PATHWAY_IN_HUNTINGTONS_DISEASE	6	6	0	0.2	0	0	1	1
WP_PREGNANE_X_RECEPTOR_PATHWAY	8	8	0	0.2	0	0	1	1
WP_FACTORS_AND_PATHWAYS_AFFECTING_INSULINLIKE_GROWTH_FACTOR_IGF1AKT_SIGNALING	16	16	0	0.4	0	0	1	1
WP_NANOPARTICLEMEDIATED_ACTIVATION_OF_RECEPTOR_SIGNALING	13	13	0	0.4	0	0	1	1
WP_PHYSIOLOGICAL_AND_PATHOLOGICAL_HYPERTROPHY_OF_THE_HEART	12	12	0	0.3	0	0	1	1
WP_EXRNA_MECHANISM_OF_ACTION_AND_BIOGENESIS	5	5	0	0.1	0	0	1	1
WP_DOPAMINERGIC_NEUROGENESIS	4	4	0	0.1	0	0	1	1
WP_PILOCYTIC_ASTROCYTOMA	5	5	0	0.1	0	0	1	1
WP_MONOAMINE_GPCRS	4	4	0	0.1	0	0	1	1
WP_SIMPLIFIED_INTERACTION_MAP_BETWEEN_LOXL4_AND_OXIDATIVE_STRESS_PATHWAY	4	4	0	0.1	0	0	1	1
WP_GLYCEROPHOSPHOLIPID_BIOSYNTHETIC_PATHWAY	5	5	0	0.1	0	0	1	1
WP_GLYCOGEN_SYNTHESIS_AND_DEGRADATION	10	10	0	0.3	0	0	1	1
WP_FATTY_ACID_BETA_OXIDATION	4	4	0	0.1	0	0	1	1
WP_PROLACTIN_SIGNALING_PATHWAY	34	34	0	0.9	0	0	1	1
WP_OSTEOPONTIN_SIGNALING	4	4	0	0.1	0	0	1	1
WP_CORI_CYCLE	9	9	0	0.2	0	0	1	1
WP_CHOLESTEROL_BIOSYNTHESIS_PATHWAY	4	4	0	0.1	0	0	1	1
WP_HEART_DEVELOPMENT	10	10	0	0.3	0	0	1	1
WP_ARYL_HYDROCARBON_RECEPTOR_PATHWAY	13	13	0	0.4	0	0	1	1
WP_BMP_SIGNALING_PATHWAY_IN_EYELID_DEVELOPMENT	5	5	0	0.1	0	0	1	1
WP_MICRORNAS_IN_CARDIOMYOCYTE_HYPERTROPHY	34	34	0	0.9	0	0	1	1
WP_GPCRS_OTHER	7	7	0	0.2	0	0	1	1
WP_IL9_SIGNALING_PATHWAY	6	6	0	0.2	0	0	1	1
WP_OXIDATIVE_STRESS	5	5	0	0.1	0	0	1	1
WP_ENDOCHONDRAL_OSSIFICATION	13	13	0	0.4	0	0	1	1
WP_TYPE_II_DIABETES_MELLITUS	5	5	0	0.1	0	0	1	1
WP_DIFFERENTIATION_OF_WHITE_AND_BROWN_ADIPOCYTE	5	5	0	0.1	0	0	1	1
WP_ESTROGEN_SIGNALING_PATHWAY	11	11	0	0.3	0	0	1	1
WP_SREBF_AND_MIR33_IN_CHOLESTEROL_AND_LIPID_HOMEOSTASIS	10	10	0	0.3	0	0	1	1
WP_CARDIAC_PROGENITOR_DIFFERENTIATION	6	6	0	0.2	0	0	1	1
WP_EPO_RECEPTOR_SIGNALING	13	13	0	0.4	0	0	1	1
WP_TRIACYLGLYCERIDE_SYNTHESIS	4	4	0	0.1	0	0	1	1
WP_PEPTIDE_GPCRS	4	4	0	0.1	0	0	1	1
WP_NUCLEOTIDEBINDING_OLIGOMERIZATION_DOMAIN_NOD_PATHWAY	6	6	0	0.2	0	0	1	1
WP_WNT_SIGNALING_IN_KIDNEY_DISEASE	6	6	0	0.2	0	0	1	1
WP_HEDGEHOG_SIGNALING_PATHWAY	14	14	0	0.4	0	0	1	1
WP_PHOTODYNAMIC_THERAPYINDUCED_NFE2L2_NRF2_SURVIVAL_SIGNALING	7	7	0	0.2	0	0	1	1
WP_INTERLEUKIN11_SIGNALING_PATHWAY	16	16	0	0.4	0	0	1	1
WP_CELL_DIFFERENTIATION_INDEX_EXPANDED	6	6	0	0.2	0	0	1	1
WP_INHIBITION_OF_EXOSOME_BIOGENESIS_AND_SECRETION_BY_MANUMYCIN_A_IN_CRPC_CELLS	11	11	0	0.3	0	0	1	1
WP_SOMATROPH_AXIS_GH_AND_ITS_RELATIONSHIP_TO_DIETARY_RESTRICTION_AND_AGING	4	4	0	0.1	0	0	1	1
WP_FIBRIN_COMPLEMENT_RECEPTOR_3_SIGNALING_PATHWAY	6	6	0	0.2	0	0	1	1
WP_RESISTIN_AS_A_REGULATOR_OF_INFLAMMATION	14	14	0	0.4	0	0	1	1
WP_THE_HUMAN_IMMUNE_RESPONSE_TO_TUBERCULOSIS	5	5	0	0.1	0	0	1	1
WP_PHOSPHODIESTERASES_IN_NEURONAL_FUNCTION	8	8	0	0.2	0	0	1	1
WP_VITAMIN_D_IN_INFLAMMATORY_DISEASES	8	8	0	0.2	0	0	1	1
WP_THIAMINE_METABOLIC_PATHWAYS	4	4	0	0.1	0	0	1	1
WP_OLIGODENDROCYTE_SPECIFICATION_AND_DIFFERENTIATION_LEADING_TO_MYELIN_COMPONENTS_FOR_CNS	5	5	0	0.1	0	0	1	1
WP_SPHINGOLIPID_METABOLISM_INTEGRATED_PATHWAY	4	4	0	0.1	0	0	1	1
WP_RELATIONSHIP_BETWEEN_INFLAMMATION_COX2_AND_EGFR	8	8	0	0.2	0	0	1	1
WP_PKCGAMMA_CALCIUM_SIGNALING_PATHWAY_IN_ATAXIA	5	5	0	0.1	0	0	1	1
WP_SIGNAL_TRANSDUCTION_THROUGH_IL1R	6	6	0	0.2	0	0	1	1
WP_NONALCOHOLIC_FATTY_LIVER_DISEASE	26	26	0	0.7	0	0	1	1
WP_MFAP5_EFFECT_ON_PERMEABILITY_AND_MOTILITY_OF_ENDOTHELIAL_CELLS_VIA_CYTOSKELETON_REARRANGEMENT	12	12	0	0.3	0	0	1	1
WP_PROXIMAL_TUBULE_TRANSPORT	5	5	0	0.1	0	0	1	1
WP_GDNFRET_SIGNALLING_AXIS	4	4	0	0.1	0	0	1	1
WP_COMPUTATIONAL_MODEL_OF_AEROBIC_GLYCOLYSIS	8	8	0	0.2	0	0	1	1
WP_GENES_RELATED_TO_PRIMARY_CILIUM_DEVELOPMENT_BASED_ON_CRISPR	19	19	0	0.5	0	0	1	1
WP_CANCER_IMMUNOTHERAPY_BY_PD1_BLOCKADE	4	4	0	0.1	0	0	1	1
WP_CHOLESTEROL_METABOLISM_INCLUDES_BOTH_BLOCH_AND_KANDUTSCHRUSSELL_PATHWAYS	8	8	0	0.2	0	0	1	1
WP_MBDNF_AND_PROBDNF_REGULATION_OF_GABA_NEUROTRANSMISSION	8	8	0	0.2	0	0	1	1
WP_SPHINGOLIPID_METABOLISM_GENERAL_OVERVIEW	4	4	0	0.1	0	0	1	1
WP_NEPHROTIC_SYNDROME	8	8	0	0.2	0	0	1	1
WP_AUTOSOMAL_RECESSIVE_OSTEOPETROSIS_PATHWAYS	5	5	0	0.1	0	0	1	1
WP_DISRUPTION_OF_POSTSYNAPTIC_SIGNALLING_BY_CNV	16	16	0	0.4	0	0	1	1
WP_MAPK_PATHWAY_IN_CONGENITAL_THYROID_CANCER	11	11	0	0.3	0	0	1	1
WP_ENDOCHONDRAL_OSSIFICATION_WITH_SKELETAL_DYSPLASIAS	13	13	0	0.4	0	0	1	1
WP_GENES_CONTROLLING_RENAL_NEPHROGENESIS	6	6	0	0.2	0	0	1	1
WP_REGUCALCIN_IN_PROXIMAL_TUBULE_EPITHELIAL_KIDNEY_CELLS	8	8	0	0.2	0	0	1	1
WP_NEUROINFLAMMATION	4	4	0	0.1	0	0	1	1
WP_INTRACELLULAR_TRAFFICKING_PROTEINS_INVOLVED_IN_CMT_NEUROPATHY	8	8	0	0.2	0	0	1	1
WP_ENDOPLASMIC_RETICULUM_STRESS_RESPONSE_IN_CORONAVIRUS_INFECTION	18	18	0	0.5	0	0	1	1
WP_HOSTPATHOGEN_INTERACTION_OF_HUMAN_CORONA_VIRUSES_APOPTOSIS	9	9	0	0.2	0	0	1	1
WP_HOSTPATHOGEN_INTERACTION_OF_HUMAN_CORONA_VIRUSES_AUTOPHAGY	7	7	0	0.2	0	0	1	1
WP_AUTOPHAGY	18	18	0	0.5	0	0	1	1
WP_MAP3K1_ROLE_IN_PROMOTING_AND_BLOCKING_GONADAL_DETERMINATION	8	8	0	0.2	0	0	1	1
