# Supplementary material for: ATR inhibition enables complete tumour regression in ALK-driven NB mouse models
Source: Nat Commun. 2021 Nov 24;12:6813. doi: 10.1038/s41467-021-27057-2 (PMC8613282; doi:10.1038/s41467-021-27057-2)
Supplement: Supplementary file 5 — Supplementary Dataset 3. [file 41467_2021_27057_MOESM5_ESM.xlsx]

## Sheet: Description
Supplementary Dataset 3 Proteomics and phosphoproteomics quantification data. First 2 tabs contain the proteomics data for CLB-GE and CLB-BAR cells as indicated. Tab 3 contains the phosphoproteomics data for CLB-BAR cells. Protein identification FDR confidence indicated by first column: high confidence defined at 1% FDR and medium confidence at 5% FDR. FDR calculated using the Benjamini-Hochberg …
Szydzik et al., 2021

## Sheet: Proteomics_GE
Protein FDR Confidence: Combined	Accession	Description	# Peptides	# PSMs	# Unique Peptides	MW [kDa]	Abundances (Normalized): ctl_3	Abundances (Normalized): 24h_3	Abundances (Normalized): 24h_1	Abundances (Normalized): 48h_1	Abundances (Normalized): 48h_3	Abundances (Normalized): ctl_1	Abundances (Normalized): 48h_2	Abundances (Normalized): 24h_2	Abundances (Normalized): ctl_2
High	Q14204	Cytoplasmic dynein 1 heavy chain 1 OS=Homo sapiens OX=9606 GN=DYNC1H1 PE=1 SV=5	140	230	140	532.1	10782	11899.1	11869	12812.1	12226.9	12091.4	12123.7	11809.1	10366.9
High	Q15149	Plectin OS=Homo sapiens OX=9606 GN=PLEC PE=1 SV=3	170	223	163	531.5	8140	8329.4	10287.4	9301.1	10289.2	7838.3	9715.1	8587.7	8129.4
High	P78527	DNA-dependent protein kinase catalytic subunit OS=Homo sapiens OX=9606 GN=PRKDC PE=1 SV=3	112	205	112	468.8	9796.8	11131.8	10117.6	11051.8	9682	11337.6	10512.7	11024.5	9906.8
High	P21333	Filamin-A OS=Homo sapiens OX=9606 GN=FLNA PE=1 SV=4	95	196	86	280.6	9445.9	9613.2	10824	8724.2	9275.9	9660.8	9495.5	8492.8	8931.7
High	P35579	Myosin-9 OS=Homo sapiens OX=9606 GN=MYH9 PE=1 SV=4	79	196	65	226.4	7693.4	7667.4	9001	7994.8	8255	7432.6	8406.5	7918	7820.4
High	P49327	Fatty acid synthase OS=Homo sapiens OX=9606 GN=FASN PE=1 SV=3	78	173	78	273.3	9840.6	9422.3	10912.7	10162.6	10010.3	9338.5	10247.3	10416.3	10459.8
High	Q01082	Spectrin beta chain, non-erythrocytic 1 OS=Homo sapiens OX=9606 GN=SPTBN1 PE=1 SV=2	92	158	83	274.4	8139.8	7850.6	8266.6	6440.3	7170.1	7187.6	7390.1	7706.6	7670.3
High	Q13813	Spectrin alpha chain, non-erythrocytic 1 OS=Homo sapiens OX=9606 GN=SPTAN1 PE=1 SV=3	93	155	93	284.4	8363.5	6688.7	7690.1	5793	7640.9	6198	7449	6559.3	7714.3
High	Q03001	Dystonin OS=Homo sapiens OX=9606 GN=DST PE=1 SV=4	124	147	120	860.1	6721.9	6913.5	7020.4	7045.6	6839.6	6834.6	6470.4	6988.1	6971.7
High	P08238	Heat shock protein HSP 90-beta OS=Homo sapiens OX=9606 GN=HSP90AB1 PE=1 SV=4	24	147	14	83.2	5041.6	5025.2	4346.3	4466	4372	4893.7	4894.8	5050.5	4955.7
High	P08670	Vimentin OS=Homo sapiens OX=9606 GN=VIM PE=1 SV=4	27	145	22	53.6	4271.4	3156.3	4325.7	3139.9	4142.5	3014	4461.6	3101.3	3651.3
High	P46821	Microtubule-associated protein 1B OS=Homo sapiens OX=9606 GN=MAP1B PE=1 SV=2	71	142	70	270.5	7723.3	6533.7	7655.1	7869.2	7798.4	5970.2	7664.4	6071	6044.5
High	P11142	Heat shock cognate 71 kDa protein OS=Homo sapiens OX=9606 GN=HSPA8 PE=1 SV=1	28	137	18	70.9	7467.9	5673.3	6905.4	5551.6	6497.1	6342.5	6123.4	5563.3	4820.6
High	P35580	Myosin-10 OS=Homo sapiens OX=9606 GN=MYH10 PE=1 SV=3	70	135	55	228.9	5228.9	5554.8	5538.5	5927.9	5000.3	4662.5	5507.1	4281	4696
High	P07900	Heat shock protein HSP 90-alpha OS=Homo sapiens OX=9606 GN=HSP90AA1 PE=1 SV=5	25	135	16	84.6	4815.1	5208.2	5114.5	4720.7	4892	5129.5	4800.7	4716.6	3624.5
High	O75369	Filamin-B OS=Homo sapiens OX=9606 GN=FLNB PE=1 SV=2	79	131	70	278	6061.4	6309	6262.1	5753.5	6295.6	5984.6	5732.1	5893.8	5494.4
High	Q00610	Clathrin heavy chain 1 OS=Homo sapiens OX=9606 GN=CLTC PE=1 SV=5	50	131	41	191.5	4410	5493.6	4546.3	5237	4810.3	4860.8	4524.5	5880.7	6125.3
High	Q9Y490	Talin-1 OS=Homo sapiens OX=9606 GN=TLN1 PE=1 SV=3	80	128	70	269.6	4304.4	4506.5	4523.6	4725.2	4947.3	4071.2	4401	4183.7	4281.3
High	Q9UPN3	Microtubule-actin cross-linking factor 1, isoforms 1/2/3/5 OS=Homo sapiens OX=9606 GN=MACF1 PE=1 SV=4	100	121	95	837.8	4142.3	4119.6	4020.6	4096.2	4297.9	4330.9	4219.8	3792.4	4010.2
High	Q71U36	Tubulin alpha-1A chain OS=Homo sapiens OX=9606 GN=TUBA1A PE=1 SV=1	15	120	4	50.1	1244.8	1304.5	1347.7	1430.2	1314.2	1372.9	1186.4	1520	990.2
High	P10809	60 kDa heat shock protein, mitochondrial OS=Homo sapiens OX=9606 GN=HSPD1 PE=1 SV=2	23	113	23	61	5389.9	4927.7	4751.1	5169.8	5176.8	5184.7	5091	4804	3822
High	P07437	Tubulin beta chain OS=Homo sapiens OX=9606 GN=TUBB PE=1 SV=2	17	113	3	49.6	470	667.3	485.4	597.7	455.6	683.9	485.6	722.9	509.2
High	Q14980	Nuclear mitotic apparatus protein 1 OS=Homo sapiens OX=9606 GN=NUMA1 PE=1 SV=2	67	107	66	238.1	4547.4	4422.9	4692.2	4037.9	4196.2	4431	4822.3	4006	4702.1
High	P49792	E3 SUMO-protein ligase RanBP2 OS=Homo sapiens OX=9606 GN=RANBP2 PE=1 SV=2	74	104	56	358	4214.4	2875.9	4140.9	3765.9	4113.2	3207.9	3864.5	3157.6	3087.4
High	Q9BVA1	Tubulin beta-2B chain OS=Homo sapiens OX=9606 GN=TUBB2B PE=1 SV=1	17	103	1	49.9	440	631.5	489.3	614.2	471.4	591.5	495.1	674.9	397.6
High	Q01484	Ankyrin-2 OS=Homo sapiens OX=9606 GN=ANK2 PE=1 SV=4	80	103	79	433.4	4421.2	4448.7	4070.3	4588.5	3922.8	4442.2	4364.8	4529.5	4964
High	Q13885	Tubulin beta-2A chain OS=Homo sapiens OX=9606 GN=TUBB2A PE=1 SV=1	17	102	1	49.9	195.6	300.5	211.6	303.5	224.8	275.7	235.1	314.7	191.1
High	P68371	Tubulin beta-4B chain OS=Homo sapiens OX=9606 GN=TUBB4B PE=1 SV=1	16	100	3	49.8	350.2	501.1	367.6	437.2	289.8	417.3	323.8	556.7	600.1
High	Q13509	Tubulin beta-3 chain OS=Homo sapiens OX=9606 GN=TUBB3 PE=1 SV=2	17	97	4	50.4	360.5	730.8	495.1	663.9	377.2	417.2	634.4	912.9	1295.3
High	O75643	U5 small nuclear ribonucleoprotein 200 kDa helicase OS=Homo sapiens OX=9606 GN=SNRNP200 PE=1 SV=2	52	96	52	244.4	6439.8	5505	6367.5	5919.2	5785.9	6804.9	5576.1	5597.6	6281.7
High	P14618	Pyruvate kinase PKM OS=Homo sapiens OX=9606 GN=PKM PE=1 SV=4	25	96	25	57.9	6208.7	6216.4	6467.9	5908.1	6777.3	6257.1	6081	5982.4	7700.9
High	Q6P2Q9	Pre-mRNA-processing-splicing factor 8 OS=Homo sapiens OX=9606 GN=PRPF8 PE=1 SV=2	61	96	61	273.4	4420.9	4691.8	4078.1	3970.4	4038.3	4658.5	4031.1	4419.1	4545.9
High	P11021	Endoplasmic reticulum chaperone BiP OS=Homo sapiens OX=9606 GN=HSPA5 PE=1 SV=2	28	95	25	72.3	3030.6	3843.6	3548.9	4048	3385.7	3733.3	3487	3254	4718.3
High	P25705	ATP synthase subunit alpha, mitochondrial OS=Homo sapiens OX=9606 GN=ATP5F1A PE=1 SV=1	23	94	23	59.7	5519	5019	5726.9	5627.1	5568.9	4264.2	5342	4291.2	4282.8
High	P48681	Nestin OS=Homo sapiens OX=9606 GN=NES PE=1 SV=2	55	94	55	177.3	5870.2	4588.7	5712.8	3896.4	4626.5	5438.6	5059	5045.6	5226.1
High	Q7Z6Z7	E3 ubiquitin-protein ligase HUWE1 OS=Homo sapiens OX=9606 GN=HUWE1 PE=1 SV=3	71	93	71	481.6	3806.5	3312.8	3859.4	3294.9	4313.2	3055.3	3720.9	3831.5	4047.8
High	Q92616	eIF-2-alpha kinase activator GCN1 OS=Homo sapiens OX=9606 GN=GCN1 PE=1 SV=6	64	92	64	292.6	6005.6	6769.2	6766.1	7480	7248	6295.4	6979.1	6869	6666.5
High	P13521	Secretogranin-2 OS=Homo sapiens OX=9606 GN=SCG2 PE=1 SV=2	28	92	28	70.9	4414.2	2930.5	3213.1	2655.1	3750.2	3008.8	2964.1	2996.8	3387.8
High	P42704	Leucine-rich PPR motif-containing protein, mitochondrial OS=Homo sapiens OX=9606 GN=LRPPRC PE=1 SV=3	45	90	45	157.8	5727.1	6085.7	5383.6	6915.2	5695.8	6042.3	5890.3	6184.5	5811.6
High	O15240	Neurosecretory protein VGF OS=Homo sapiens OX=9606 GN=VGF PE=1 SV=2	25	89	25	67.2	3342.1	3722.3	3732.2	3274.5	3332.2	3571.3	3407.3	3451.9	3931.1
High	P31943	Heterogeneous nuclear ribonucleoprotein H OS=Homo sapiens OX=9606 GN=HNRNPH1 PE=1 SV=4	12	89	7	49.2	3795.3	3668.2	3485.2	3704.6	3674.2	3523.3	3921.2	4115	3772.1
High	P12270	Nucleoprotein TPR OS=Homo sapiens OX=9606 GN=TPR PE=1 SV=3	62	89	62	267.1	5228.3	5594.9	5764.9	5358.1	5189.7	6061.2	5035.4	5638.6	5388.2
High	P13639	Elongation factor 2 OS=Homo sapiens OX=9606 GN=EEF2 PE=1 SV=4	31	88	30	95.3	4427.1	4205.6	4468	4484.9	4130.5	4511.4	4268.4	4377.5	4587.5
High	P04406	Glyceraldehyde-3-phosphate dehydrogenase OS=Homo sapiens OX=9606 GN=GAPDH PE=1 SV=3	14	88	14	36	5135.7	5984.8	5422.3	6543.7	5885.7	5704.4	5754.9	5019.2	6028.7
High	P14625	Endoplasmin OS=Homo sapiens OX=9606 GN=HSP90B1 PE=1 SV=1	29	88	28	92.4	3821.8	3087.9	2947.1	3295.8	3344.8	2904.1	2865.1	3013.6	3807
High	P68366	Tubulin alpha-4A chain OS=Homo sapiens OX=9606 GN=TUBA4A PE=1 SV=1	12	85	1	49.9	203	267.1	212.5	239.9	214.2	240.8	216.2	242.7	283.9
High	O43707	Alpha-actinin-4 OS=Homo sapiens OX=9606 GN=ACTN4 PE=1 SV=2	35	85	26	104.8	3181.9	3216.9	3460.3	2897.6	3146.8	2872.8	3371.2	2417.9	3510
High	P50990	T-complex protein 1 subunit theta OS=Homo sapiens OX=9606 GN=CCT8 PE=1 SV=4	29	84	29	59.6	4102.8	3371.8	4144.8	3495.9	3959.8	3830.3	3744.2	3610.2	3792.2
High	Q08211	ATP-dependent RNA helicase A OS=Homo sapiens OX=9606 GN=DHX9 PE=1 SV=4	34	83	34	140.9	4135.1	2908	3045.9	2726	3182.2	3172.1	2935	2520	2409.4
High	P53396	ATP-citrate synthase OS=Homo sapiens OX=9606 GN=ACLY PE=1 SV=3	39	81	39	120.8	2823.6	2259.7	2657.7	2258.1	2886.9	2184.9	2542.5	2269.3	2063.4
High	P27816	Microtubule-associated protein 4 OS=Homo sapiens OX=9606 GN=MAP4 PE=1 SV=3	44	79	44	120.9	3371.7	2509	3174.7	2205.9	2542.6	2364.6	2815.6	2373.6	2231.8
High	P19338	Nucleolin OS=Homo sapiens OX=9606 GN=NCL PE=1 SV=3	27	78	27	76.6	4582.9	4963.7	4842.3	5400.8	4598.7	5385.9	4944.1	4705.9	4632.2
High	P38646	Stress-70 protein, mitochondrial OS=Homo sapiens OX=9606 GN=HSPA9 PE=1 SV=2	29	78	28	73.6	3253.2	2661.2	2602.4	2733.4	2513.2	2594.4	2810.9	2786.1	2948.1
High	Q5QNW6	Histone H2B type 2-F OS=Homo sapiens OX=9606 GN=HIST2H2BF PE=1 SV=3	7	78	1	13.9	152.7	148.2	140	136.7	151.6	138.8	231.6	126.2	285.7
High	P62805	Histone H4 OS=Homo sapiens OX=9606 GN=HIST1H4A PE=1 SV=2	6	77	6	11.4	5697.4	4266	4093.9	3672.4	4541.9	4516.3	4421.5	4403.4	3732.6
High	Q14008	Cytoskeleton-associated protein 5 OS=Homo sapiens OX=9606 GN=CKAP5 PE=1 SV=3	53	77	53	225.4	4683.3	4193.6	4305.6	4104.1	4553.4	4500.1	3773.6	4531.1	3733.5
High	P23246	Splicing factor, proline- and glutamine-rich OS=Homo sapiens OX=9606 GN=SFPQ PE=1 SV=2	20	76	19	76.1	1762	2221.4	1970.8	1995.4	1629.6	2270.7	1823.1	2390.7	1937.1
High	P0DMV8	Heat shock 70 kDa protein 1A OS=Homo sapiens OX=9606 GN=HSPA1A PE=1 SV=1	23	75	18	70	2482.7	2662.6	2602.1	2536.3	2550.5	2676.8	2536.4	2826.3	1957.8
High	P68104	Elongation factor 1-alpha 1 OS=Homo sapiens OX=9606 GN=EEF1A1 PE=1 SV=1	15	74	6	50.1	1331.5	1641.5	1324.1	1489.2	1255.5	1701.8	1361.5	1480.6	1170.8
High	P06733	Alpha-enolase OS=Homo sapiens OX=9606 GN=ENO1 PE=1 SV=2	18	74	17	47.1	4897	4707.5	4604.3	4664.6	4739.7	4306.2	4606.5	4683.5	4209.7
High	Q00839	Heterogeneous nuclear ribonucleoprotein U OS=Homo sapiens OX=9606 GN=HNRNPU PE=1 SV=6	21	74	21	90.5	4622.2	2852.4	4681.2	3720.8	4497.9	3002.1	4485.2	2983.8	3032.3
High	P38159	RNA-binding motif protein, X chromosome OS=Homo sapiens OX=9606 GN=RBMX PE=1 SV=3	20	74	6	42.3	608.8	112.4	95.9	115.5	617.7	112.2	83.4	116	106.2
High	Q05639	Elongation factor 1-alpha 2 OS=Homo sapiens OX=9606 GN=EEF1A2 PE=1 SV=1	15	73	6	50.4	967.5	1293.4	1075.2	1349.1	1153.1	1337.4	1217.7	1306.1	957.3
High	P34932	Heat shock 70 kDa protein 4 OS=Homo sapiens OX=9606 GN=HSPA4 PE=1 SV=4	37	73	35	94.3	2419.3	2598.5	2720.6	2980.5	2701.1	2801.1	2607	2474.5	2315.5
High	P52272	Heterogeneous nuclear ribonucleoprotein M OS=Homo sapiens OX=9606 GN=HNRNPM PE=1 SV=3	28	72	28	77.5	3909.7	3477.4	4155.3	3554.9	3822	3569	4324.2	2642.1	3582.7
High	P55072	Transitional endoplasmic reticulum ATPase OS=Homo sapiens OX=9606 GN=VCP PE=1 SV=4	26	72	26	89.3	3992	3284.1	4150.8	4062.3	4483.4	2612.9	4339.7	3025.7	4169.9
High	P22626	Heterogeneous nuclear ribonucleoproteins A2/B1 OS=Homo sapiens OX=9606 GN=HNRNPA2B1 PE=1 SV=2	17	71	16	37.4	1736.8	1479.5	1761.3	1675.5	1494.2	1470.4	1869	1133.8	1469.4
High	Q7KZF4	Staphylococcal nuclease domain-containing protein 1 OS=Homo sapiens OX=9606 GN=SND1 PE=1 SV=1	32	71	32	101.9	3217.6	2626.2	2412.8	2184.5	2404.5	2564	2844.7	2906.4	3573.3
High	Q15393	Splicing factor 3B subunit 3 OS=Homo sapiens OX=9606 GN=SF3B3 PE=1 SV=4	30	70	30	135.5	2924.4	3395.3	3216.5	3111.4	3056.2	3918.6	2859.4	3047.3	3503.8
High	Q5T4S7	E3 ubiquitin-protein ligase UBR4 OS=Homo sapiens OX=9606 GN=UBR4 PE=1 SV=1	53	70	53	573.5	2986.3	2844.3	2693.5	2889.9	2792	3028.2	3051.4	3126.6	2431
High	A5YKK6	CCR4-NOT transcription complex subunit 1 OS=Homo sapiens OX=9606 GN=CNOT1 PE=1 SV=2	50	70	50	266.8	3808.7	4015.8	4095	4403.1	3944.5	4310.2	3804.9	4512.4	3958.8
High	P22314	Ubiquitin-like modifier-activating enzyme 1 OS=Homo sapiens OX=9606 GN=UBA1 PE=1 SV=3	28	70	28	117.8	3827.1	4234.1	4128.9	4658.5	4396.6	3799.8	4347.6	4365.8	4083.2
High	Q12906	Interleukin enhancer-binding factor 3 OS=Homo sapiens OX=9606 GN=ILF3 PE=1 SV=3	27	69	24	95.3	3646.8	4073	4032	3843	3635.2	3401.1	3635.5	3020.1	4048.6
High	P02545	Prelamin-A/C OS=Homo sapiens OX=9606 GN=LMNA PE=1 SV=1	33	68	32	74.1	2104.5	2494.6	2402.3	2815.3	3009.4	2211.6	2788.2	2483.9	1869.8
High	Q86UP2	Kinectin OS=Homo sapiens OX=9606 GN=KTN1 PE=1 SV=1	47	67	47	156.2	3294.3	2940.1	3285.3	3051.9	3145.7	3028	3428.1	2830.4	2565.4
High	Q02880	DNA topoisomerase 2-beta OS=Homo sapiens OX=9606 GN=TOP2B PE=1 SV=3	43	67	33	183.2	2441.4	2940.8	2800.7	3080.1	2817.3	2929.2	2962.8	2785	2258.5
High	P11137	Microtubule-associated protein 2 OS=Homo sapiens OX=9606 GN=MAP2 PE=1 SV=4	46	67	46	199.4	2253.6	2869.5	2624.1	2704.3	2365.3	2712.8	2515.7	2374.3	2727
High	Q9NU22	Midasin OS=Homo sapiens OX=9606 GN=MDN1 PE=1 SV=2	56	67	56	632.4	3889.7	3801.6	3814.3	4081.5	3707.8	4369.4	3910.6	3815.1	3990.7
High	Q86VP6	Cullin-associated NEDD8-dissociated protein 1 OS=Homo sapiens OX=9606 GN=CAND1 PE=1 SV=2	34	67	33	136.3	3163.8	3321.4	3437	3764.2	3481.1	3331.6	3572.8	3699.4	3388.9
High	P20700	Lamin-B1 OS=Homo sapiens OX=9606 GN=LMNB1 PE=1 SV=2	27	66	26	66.4	2087.1	1228.9	1694.4	1100.3	1788.2	1212.9	1302	1185.1	1230.8
High	P06576	ATP synthase subunit beta, mitochondrial OS=Homo sapiens OX=9606 GN=ATP5F1B PE=1 SV=3	18	66	18	56.5	2839.3	3834	3079.2	3718.3	2961.5	3057	3173.8	3684.9	5323.3
High	P08183	ATP-dependent translocase ABCB1 OS=Homo sapiens OX=9606 GN=ABCB1 PE=1 SV=3	40	66	40	141.4	2825	2807.8	2851.5	2935.1	3089.1	2366.2	2969.3	2327.9	2971.4
High	P49736	DNA replication licensing factor MCM2 OS=Homo sapiens OX=9606 GN=MCM2 PE=1 SV=4	30	66	30	101.8	3743	2456.8	2917.3	1968.9	2431.4	2901.3	2324.5	2434.8	2894.7
High	P09874	Poly [ADP-ribose] polymerase 1 OS=Homo sapiens OX=9606 GN=PARP1 PE=1 SV=4	32	66	32	113	3094.6	2722.3	3102.2	2470.3	2717.4	3119.8	2902.9	3032.1	4809
High	Q02790	Peptidyl-prolyl cis-trans isomerase FKBP4 OS=Homo sapiens OX=9606 GN=FKBP4 PE=1 SV=3	22	66	22	51.8	5009.2	4589.6	5147.5	4196.5	5209.4	4618.2	4571.8	4426.6	4081.2
High	Q04637	Eukaryotic translation initiation factor 4 gamma 1 OS=Homo sapiens OX=9606 GN=EIF4G1 PE=1 SV=4	40	65	35	175.4	3442.5	2062.9	3290.7	2173.6	3103.3	2069.1	3115.8	2357.9	3566.9
High	Q13263	Transcription intermediary factor 1-beta OS=Homo sapiens OX=9606 GN=TRIM28 PE=1 SV=5	24	65	24	88.5	1969.5	1685.2	1873.8	1664.2	1627.2	1838.5	1727.3	1771.5	1793.6
High	P46940	Ras GTPase-activating-like protein IQGAP1 OS=Homo sapiens OX=9606 GN=IQGAP1 PE=1 SV=1	44	64	42	189.1	3558	4132.3	3850.6	3994.6	3667.5	4050.5	3744.9	3907.6	3158.2
High	P49321	Nuclear autoantigenic sperm protein OS=Homo sapiens OX=9606 GN=NASP PE=1 SV=2	24	64	24	85.2	4676.6	1717.7	3066.8	1903.9	3075	3406.7	2941.3	2121.8	3047
High	O00410	Importin-5 OS=Homo sapiens OX=9606 GN=IPO5 PE=1 SV=4	32	63	30	123.6	4184.6	3977.3	4374.5	3606.2	3919	4389.2	4057.8	4306.2	3441.4
High	P12814	Alpha-actinin-1 OS=Homo sapiens OX=9606 GN=ACTN1 PE=1 SV=2	27	63	17	103	572.9	372.5	695	382.3	648.5	372.7	688.3	401.3	424.5
High	Q8WXH0	Nesprin-2 OS=Homo sapiens OX=9606 GN=SYNE2 PE=1 SV=3	54	62	54	795.9	3475.7	3617.9	3768.8	2824.2	2765.9	4732.1	3000.1	3962.5	4200.7
High	P50991	T-complex protein 1 subunit delta OS=Homo sapiens OX=9606 GN=CCT4 PE=1 SV=4	22	62	22	57.9	2002.4	2672.2	2201.6	2272.5	2068.2	2480.5	2025.5	2687.4	4634.8
High	P04264	Keratin, type II cytoskeletal 1 OS=Homo sapiens OX=9606 GN=KRT1 PE=1 SV=6	24	61	21	66	683	1074	2053.1	542.2	856.2	702.4	1071.2	813.2	1039.1
High	P12956	X-ray repair cross-complementing protein 6 OS=Homo sapiens OX=9606 GN=XRCC6 PE=1 SV=2	22	61	22	69.8	3331.3	2968.3	3792.8	2891.9	3334.6	2285.8	3660.8	2864.4	2441.3
High	P23396	40S ribosomal protein S3 OS=Homo sapiens OX=9606 GN=RPS3 PE=1 SV=2	17	61	17	26.7	4107.6	3044.9	3295.6	3612.2	3471	3543.7	3301.6	3536.2	4555
High	Q15233	Non-POU domain-containing octamer-binding protein OS=Homo sapiens OX=9606 GN=NONO PE=1 SV=4	17	61	15	54.2	2690.8	1935.1	2031.2	1612.8	1945.6	1863.9	2093.8	1358.1	1738.5
High	P07237	Protein disulfide-isomerase OS=Homo sapiens OX=9606 GN=P4HB PE=1 SV=3	23	61	23	57.1	4502.7	4373.9	4744.1	5188.8	4364.5	4327.6	4619.9	4026	3467.3
High	P62258	14-3-3 protein epsilon OS=Homo sapiens OX=9606 GN=YWHAE PE=1 SV=1	14	60	11	29.2	2696.2	1633.5	2342.1	1821.8	2466.3	1795.9	2267.5	1964.6	1725.9
High	Q16531	DNA damage-binding protein 1 OS=Homo sapiens OX=9606 GN=DDB1 PE=1 SV=1	35	60	35	126.9	3204.3	3830.2	3584	4307.6	3715.9	3880	3740.2	3622.7	3496.1
High	Q14566	DNA replication licensing factor MCM6 OS=Homo sapiens OX=9606 GN=MCM6 PE=1 SV=1	29	60	29	92.8	4190	2962.3	2356.2	2006	2517.8	3428.5	1942	3286.2	3008.7
High	O60282	Kinesin heavy chain isoform 5C OS=Homo sapiens OX=9606 GN=KIF5C PE=1 SV=1	33	59	22	109.4	2642.7	2653.1	2780.9	3243.6	2704.3	2645	2783.6	2795.4	2995.7
High	Q00341	Vigilin OS=Homo sapiens OX=9606 GN=HDLBP PE=1 SV=2	39	59	39	141.4	2057.5	2029.7	2033.4	1840.9	1896.8	2104.2	2078	2079	1699.4
High	P61978	Heterogeneous nuclear ribonucleoprotein K OS=Homo sapiens OX=9606 GN=HNRNPK PE=1 SV=1	18	59	18	50.9	1819.6	1380.4	1341.9	1501.9	1402.6	1818.5	1394.3	1623.5	1526.4
High	Q16891	MICOS complex subunit MIC60 OS=Homo sapiens OX=9606 GN=IMMT PE=1 SV=1	26	58	26	83.6	1868.1	2566.7	2016.7	2412.3	2118.6	2108.6	2168.3	2110.7	2204.3
High	P30101	Protein disulfide-isomerase A3 OS=Homo sapiens OX=9606 GN=PDIA3 PE=1 SV=4	20	58	20	56.7	3474.9	2939.3	3291.2	3171.7	3222.4	3133.2	2915	2799	2040
High	P51532	Transcription activator BRG1 OS=Homo sapiens OX=9606 GN=SMARCA4 PE=1 SV=2	34	58	33	184.5	2808.6	3158.6	3144.6	3077.5	2424.9	3383.8	2875.8	2876.5	3153.9
High	P63104	14-3-3 protein zeta/delta OS=Homo sapiens OX=9606 GN=YWHAZ PE=1 SV=1	11	58	7	27.7	2213.5	1732	1910.7	1840.7	2054.5	1835.3	2325.2	1896.9	1525.8
High	P26640	Valine--tRNA ligase OS=Homo sapiens OX=9606 GN=VARS PE=1 SV=4	33	58	33	140.4	2929.7	3074.2	3302.4	3193.2	3474.4	3118.6	3279.7	3175.2	2344.2
High	P25205	DNA replication licensing factor MCM3 OS=Homo sapiens OX=9606 GN=MCM3 PE=1 SV=3	29	57	29	90.9	3643.8	2817.5	3238.9	1907.3	2365.1	3199	2269.3	3028.5	3569.7
High	Q99996	A-kinase anchor protein 9 OS=Homo sapiens OX=9606 GN=AKAP9 PE=1 SV=4	51	57	51	452.7	2244.4	2579.7	2298.1	2707.4	2678.1	2110.1	2611.7	2048.8	2164.4
High	P18206	Vinculin OS=Homo sapiens OX=9606 GN=VCL PE=1 SV=4	41	57	41	123.7	2228.6	2636.8	2759.7	2511.6	2429.9	2708.8	2464.6	2873.3	2344.3
High	Q14789	Golgin subfamily B member 1 OS=Homo sapiens OX=9606 GN=GOLGB1 PE=1 SV=2	47	57	47	375.8	1543.6	1681.8	2024.8	1895.6	2007	1563.6	2158.2	1891.8	1334.6
High	Q16555	Dihydropyrimidinase-related protein 2 OS=Homo sapiens OX=9606 GN=DPYSL2 PE=1 SV=1	22	56	19	62.3	1671	1560.2	1892.2	1396.6	1726.1	1214.5	1619.1	1059	3060.7
High	P49368	T-complex protein 1 subunit gamma OS=Homo sapiens OX=9606 GN=CCT3 PE=1 SV=4	21	56	21	60.5	2840.5	3546.9	3021.3	3431	2631.9	3137.7	2832.1	3777.4	4139.4
High	Q03252	Lamin-B2 OS=Homo sapiens OX=9606 GN=LMNB2 PE=1 SV=4	27	56	26	69.9	1712.1	1481.5	1508.1	1733.2	1667.9	1888.5	1486.6	1931.9	1344.1
High	P07814	Bifunctional glutamate/proline--tRNA ligase OS=Homo sapiens OX=9606 GN=EPRS PE=1 SV=5	35	56	35	170.5	2693.3	2674.6	3073	2805.4	2919.6	2577.5	2857.5	2854	2571.1
High	P47897	Glutamine--tRNA ligase OS=Homo sapiens OX=9606 GN=QARS PE=1 SV=1	30	55	30	87.7	2220.8	2781.2	2197.1	2688.6	2477	2707.3	2457.6	2880.1	2662.6
High	O43795	Unconventional myosin-Ib OS=Homo sapiens OX=9606 GN=MYO1B PE=1 SV=3	33	55	33	131.9	2892.3	3803.9	3286.3	3456.4	2870.8	3497.5	2850	3531.2	3009.6
High	Q92499	ATP-dependent RNA helicase DDX1 OS=Homo sapiens OX=9606 GN=DDX1 PE=1 SV=2	26	55	26	82.4	4398.5	3591.1	4978.8	3585.3	4129.8	3953.1	3517.2	4097.4	5177.1
High	Q92598	Heat shock protein 105 kDa OS=Homo sapiens OX=9606 GN=HSPH1 PE=1 SV=1	28	55	25	96.8	2931.8	3590.6	3485.1	3184.1	3050.5	3619.4	2831.3	3352.8	2965
High	Q9H583	HEAT repeat-containing protein 1 OS=Homo sapiens OX=9606 GN=HEATR1 PE=1 SV=3	36	55	36	242.2	3323.6	3359.4	3671.2	3658.3	3874.8	2842	3680.5	2357.5	2603
High	P33176	Kinesin-1 heavy chain OS=Homo sapiens OX=9606 GN=KIF5B PE=1 SV=1	33	54	24	109.6	2037.8	1930.7	2341.1	2023.8	2096.2	2173.6	2050.6	1971	1724.8
High	P05023	Sodium/potassium-transporting ATPase subunit alpha-1 OS=Homo sapiens OX=9606 GN=ATP1A1 PE=1 SV=1	29	54	17	112.8	1424.4	1993.3	1840.8	1664	1264.2	1790.1	1641.4	1930.3	1624.2
High	P11586	C-1-tetrahydrofolate synthase, cytoplasmic OS=Homo sapiens OX=9606 GN=MTHFD1 PE=1 SV=3	30	54	30	101.5	3344.2	3774.2	3438.4	3324.5	3021.9	3944.5	3250.5	4000.1	2956.6
High	P17844	Probable ATP-dependent RNA helicase DDX5 OS=Homo sapiens OX=9606 GN=DDX5 PE=1 SV=1	25	54	19	69.1	2546.9	2769.7	2415.9	2537.3	2176.3	3138.3	2488.6	2710.9	2446.2
High	Q12931	Heat shock protein 75 kDa, mitochondrial OS=Homo sapiens OX=9606 GN=TRAP1 PE=1 SV=3	22	54	22	80.1	2556.3	2718.5	2595.4	2776.1	2473.3	2850.6	2532.1	3055.6	2606.7
High	Q9BUF5	Tubulin beta-6 chain OS=Homo sapiens OX=9606 GN=TUBB6 PE=1 SV=1	15	54	6	49.8	175.9	235.9	216.3	266.6	187.2	174.3	161.6	288.9	410.1
High	Q12888	TP53-binding protein 1 OS=Homo sapiens OX=9606 GN=TP53BP1 PE=1 SV=2	42	53	42	213.4	2448	2809.3	2564.4	2487.3	2292.8	2176.9	2550.8	2094.3	2188
High	P41252	Isoleucine--tRNA ligase, cytoplasmic OS=Homo sapiens OX=9606 GN=IARS PE=1 SV=2	30	53	30	144.4	2297.4	1506.1	2471.6	2688.9	2569.1	1763	2055.1	1800.4	1829.5
High	P53621	Coatomer subunit alpha OS=Homo sapiens OX=9606 GN=COPA PE=1 SV=2	33	53	33	138.3	2840	3418	3334.9	3769.1	3274.9	3252	3440.1	3318.4	3426.3
High	O15020	Spectrin beta chain, non-erythrocytic 2 OS=Homo sapiens OX=9606 GN=SPTBN2 PE=1 SV=3	43	53	36	271.2	1084	1098.5	1322.8	1359.8	1306.8	1256.3	1459.3	1413.7	1449.7
High	Q9H3U1	Protein unc-45 homolog A OS=Homo sapiens OX=9606 GN=UNC45A PE=1 SV=1	35	53	35	103	2547.8	2966.9	2622.3	2735.8	2832.6	2613.1	2306.5	2438.6	2246.6
High	P17987	T-complex protein 1 subunit alpha OS=Homo sapiens OX=9606 GN=TCP1 PE=1 SV=1	18	53	18	60.3	2054.1	2447.4	2177.9	2310.2	2092	2232.6	2391.7	2612.5	3502.1
High	O43143	Pre-mRNA-splicing factor ATP-dependent RNA helicase DHX15 OS=Homo sapiens OX=9606 GN=DHX15 PE=1 SV=2	23	53	23	90.9	3137.1	3203.9	2646.3	2818.1	2942.1	3247.2	3028.3	3179.7	2691
High	P11940	Polyadenylate-binding protein 1 OS=Homo sapiens OX=9606 GN=PABPC1 PE=1 SV=2	24	53	19	70.6	1704.6	2034.8	1785.8	1516.1	1634.2	1755.5	1717.6	2231.6	2516.3
High	P54652	Heat shock-related 70 kDa protein 2 OS=Homo sapiens OX=9606 GN=HSPA2 PE=1 SV=1	14	53	5	70	241.7	194.8	159	173	142.1	211.5	151.7	242.2	189.4
High	O95757	Heat shock 70 kDa protein 4L OS=Homo sapiens OX=9606 GN=HSPA4L PE=1 SV=3	32	52	29	94.5	1464	2248.5	1966.2	2854.8	2571.4	1448	2529.3	2016.3	1125.4
High	Q562R1	Beta-actin-like protein 2 OS=Homo sapiens OX=9606 GN=ACTBL2 PE=1 SV=2	5	52	1	42	218.3	344.6	263.6	259.6	229.5	217.4	237	225.2	224.8
High	Q92945	Far upstream element-binding protein 2 OS=Homo sapiens OX=9606 GN=KHSRP PE=1 SV=4	26	52	24	73.1	2194.7	2242.4	1886.8	1906.8	1696.6	2186	1861.8	2366.1	1735.8
High	P09651	Heterogeneous nuclear ribonucleoprotein A1 OS=Homo sapiens OX=9606 GN=HNRNPA1 PE=1 SV=5	15	52	12	38.7	1633.4	1279.7	1455.7	1318.4	1238.9	1382.6	1376.4	1398.6	4187.4
High	Q9Y4L1	Hypoxia up-regulated protein 1 OS=Homo sapiens OX=9606 GN=HYOU1 PE=1 SV=1	27	52	27	111.3	3073.8	3018.1	2942.5	3108.9	2705.5	2646.4	2934.1	2840.1	2624.2
High	Q5SW79	Centrosomal protein of 170 kDa OS=Homo sapiens OX=9606 GN=CEP170 PE=1 SV=1	36	52	34	175.2	1101.5	790.7	1437.3	1073.6	1305.8	1061.4	1107.1	1186.2	866.6
High	Q9UQ35	Serine/arginine repetitive matrix protein 2 OS=Homo sapiens OX=9606 GN=SRRM2 PE=1 SV=2	36	52	36	299.4	1616.6	1620.7	1909.3	1436.6	1575.5	1461.4	1787	1748.9	1623.3
High	O75691	Small subunit processome component 20 homolog OS=Homo sapiens OX=9606 GN=UTP20 PE=1 SV=3	43	52	43	318.2	2280.3	2889.3	2277.8	2932.5	2385.5	3068.6	2431	2854.6	2682.1
High	P11388	DNA topoisomerase 2-alpha OS=Homo sapiens OX=9606 GN=TOP2A PE=1 SV=3	35	52	25	174.3	2938.1	877.4	1466.4	565.8	533.1	3602.4	568.8	1759.2	3947.1
High	P02786	Transferrin receptor protein 1 OS=Homo sapiens OX=9606 GN=TFRC PE=1 SV=2	25	52	25	84.8	2297.1	2524.5	2205.7	2123.3	2332.2	2599.9	2149.4	2648.3	2492.6
High	O95347	Structural maintenance of chromosomes protein 2 OS=Homo sapiens OX=9606 GN=SMC2 PE=1 SV=2	36	51	36	135.6	2561.7	1710.8	2081.4	1118.4	1534.1	2129.9	1419.2	2055.6	1595.2
High	P78371	T-complex protein 1 subunit beta OS=Homo sapiens OX=9606 GN=CCT2 PE=1 SV=4	21	51	21	57.5	2910.8	2879.9	2870.5	2639.3	2996.7	2782.5	3314.2	2964.1	3531.2
High	P04075	Fructose-bisphosphate aldolase A OS=Homo sapiens OX=9606 GN=ALDOA PE=1 SV=2	16	51	13	39.4	2106.5	3265.7	2430.6	2583	2167	2844.6	2334	3052.7	4723.7
High	Q14152	Eukaryotic translation initiation factor 3 subunit A OS=Homo sapiens OX=9606 GN=EIF3A PE=1 SV=1	32	51	32	166.5	2514.3	2512	2808.4	2489.9	2425.6	2962.5	2848.2	2820.1	3053.8
High	P13667	Protein disulfide-isomerase A4 OS=Homo sapiens OX=9606 GN=PDIA4 PE=1 SV=2	23	51	23	72.9	3202.9	3229.9	3144.4	3131.4	3212.9	3155.3	2966.2	3105.8	2560.3
High	Q14683	Structural maintenance of chromosomes protein 1A OS=Homo sapiens OX=9606 GN=SMC1A PE=1 SV=2	36	51	36	143.1	3800.6	3152.9	4011.8	3112.9	2998.6	3539.4	3445.4	3495.5	4498.5
High	O60264	SWI/SNF-related matrix-associated actin-dependent regulator of chromatin subfamily A member 5 OS=Homo sapiens OX=9606 GN=SMARCA5 PE=1 SV=1	30	51	21	121.8	2088.3	1512.6	1999.7	1369.8	2119.8	1763.3	1298.6	1759.5	1178.4
High	Q14690	Protein RRP5 homolog OS=Homo sapiens OX=9606 GN=PDCD11 PE=1 SV=3	35	51	35	208.6	3095.5	3542.8	3424.8	3754.2	3532.3	3299.4	3809.8	2773.4	3561.9
High	P33991	DNA replication licensing factor MCM4 OS=Homo sapiens OX=9606 GN=MCM4 PE=1 SV=5	27	51	27	96.5	1825	1685.2	1618	1100.2	1177.3	1996.9	1249.4	1838.9	1671.1
High	P60174	Triosephosphate isomerase OS=Homo sapiens OX=9606 GN=TPI1 PE=1 SV=3	13	51	13	30.8	2368.5	2199.7	2441.2	2273.1	2594.4	2176.8	2789.3	2237.5	3251.7
High	P06748	Nucleophosmin OS=Homo sapiens OX=9606 GN=NPM1 PE=1 SV=2	10	51	10	32.6	2673.4	2834.6	2896.6	2325.4	2794.8	2517.1	2794.3	2045	2631.5
High	P13637	Sodium/potassium-transporting ATPase subunit alpha-3 OS=Homo sapiens OX=9606 GN=ATP1A3 PE=1 SV=3	26	50	14	111.7	1519.9	1425.2	1741.8	1904.7	1637.5	1534.7	1720.8	1407.8	1184.2
High	P27708	CAD protein OS=Homo sapiens OX=9606 GN=CAD PE=1 SV=3	34	50	34	242.8	2181.1	2104.2	2308.4	1900.9	1987.1	2148.4	1962.5	2383.1	1962.4
High	Q99460	26S proteasome non-ATPase regulatory subunit 1 OS=Homo sapiens OX=9606 GN=PSMD1 PE=1 SV=2	26	50	26	105.8	2960.9	3081.8	3165	3384	3251.6	2550.7	3050.5	2610.1	2403.6
High	O00429	Dynamin-1-like protein OS=Homo sapiens OX=9606 GN=DNM1L PE=1 SV=2	27	50	27	81.8	2004.1	2194.2	1787.5	2317.4	1937	1994.6	2070.1	2497	1817.2
High	P55786	Puromycin-sensitive aminopeptidase OS=Homo sapiens OX=9606 GN=NPEPPS PE=1 SV=2	29	50	29	103.2	2107.4	2558.8	2316.8	3353.1	2608.2	2154.3	2751.7	2574.1	2290.8
High	Q9UHD8	Septin-9 OS=Homo sapiens OX=9606 GN=SEPTIN9 PE=1 SV=2	25	50	25	65.4	3179	2766.1	2720.1	2935.9	3455.5	3012.4	2976.8	3141.4	1921
High	Q15029	116 kDa U5 small nuclear ribonucleoprotein component OS=Homo sapiens OX=9606 GN=EFTUD2 PE=1 SV=1	28	50	27	109.4	2556.9	2769.5	2355.2	2453.7	2124.3	2507.7	2262	2663.2	2824.7
High	P11717	Cation-independent mannose-6-phosphate receptor OS=Homo sapiens OX=9606 GN=IGF2R PE=1 SV=3	38	50	38	274.2	2215.8	2593.8	2470.9	2868.4	2553.9	2586.3	2608.3	2840	2747.4
High	Q99832	T-complex protein 1 subunit eta OS=Homo sapiens OX=9606 GN=CCT7 PE=1 SV=2	21	49	21	59.3	3017.6	4228.9	3122.3	3841.3	3218.8	4314.7	3174.3	3752.8	2708.5
High	O14980	Exportin-1 OS=Homo sapiens OX=9606 GN=XPO1 PE=1 SV=1	24	49	24	123.3	3007.6	3343.4	2995.9	3108.4	2959.5	2711	3094.1	3108.8	3187.8
High	P05060	Secretogranin-1 OS=Homo sapiens OX=9606 GN=CHGB PE=1 SV=2	21	49	21	78.2	2613.7	2036.2	2445.8	2436.5	2779.9	1912.9	3112.9	2127.6	2155.4
High	P40926	Malate dehydrogenase, mitochondrial OS=Homo sapiens OX=9606 GN=MDH2 PE=1 SV=3	15	49	15	35.5	2299.8	2733.2	2539.3	2720.9	2422.2	1904.2	2846.9	2215	2128.4
High	Q9Y520	Protein PRRC2C OS=Homo sapiens OX=9606 GN=PRRC2C PE=1 SV=4	41	49	40	316.7	2440	1929.5	2692.1	1906.7	2288.6	1902.6	2170.3	2088.7	2022
High	P26358	DNA (cytosine-5)-methyltransferase 1 OS=Homo sapiens OX=9606 GN=DNMT1 PE=1 SV=2	35	49	35	183.1	4048.8	2147	3091.8	1443.2	1813	3616.5	1744.7	2940.6	3334.7
High	Q9NR30	Nucleolar RNA helicase 2 OS=Homo sapiens OX=9606 GN=DDX21 PE=1 SV=5	27	49	25	87.3	2764.2	2643	2422.1	2071.6	2273.9	2724	2129.6	2694.7	3035.8
High	P52701	DNA mismatch repair protein Msh6 OS=Homo sapiens OX=9606 GN=MSH6 PE=1 SV=2	38	49	38	152.7	3620.9	2705.5	2541.9	2353.9	2261.2	3095.3	1926.3	3105.1	3661.8
High	Q9UQE7	Structural maintenance of chromosomes protein 3 OS=Homo sapiens OX=9606 GN=SMC3 PE=1 SV=2	37	49	37	141.5	1766.7	1757.9	1732.6	1472	1232	1913.1	1395.4	1849.3	1387.1
High	Q9UIG0	Tyrosine-protein kinase BAZ1B OS=Homo sapiens OX=9606 GN=BAZ1B PE=1 SV=2	36	49	36	170.8	4055.9	3444.1	3339.3	3447.1	2862.6	4671.3	3197.3	4005.2	3926.6
High	P55265	Double-stranded RNA-specific adenosine deaminase OS=Homo sapiens OX=9606 GN=ADAR PE=1 SV=4	30	49	30	136	2645.3	3362.2	2888.2	2980.3	2970.6	2977.2	3070.3	3354.1	2792.9
High	P35527	Keratin, type I cytoskeletal 9 OS=Homo sapiens OX=9606 GN=KRT9 PE=1 SV=3	18	48	17	62	891.1	1315.3	2037.8	746.2	998.6	940.6	1531.5	1127.2	1421.6
High	O60506	Heterogeneous nuclear ribonucleoprotein Q OS=Homo sapiens OX=9606 GN=SYNCRIP PE=1 SV=2	20	48	13	69.6	1689.6	707.1	1559.4	881.3	1588.8	735.2	947.6	505.3	871.8
High	P31948	Stress-induced-phosphoprotein 1 OS=Homo sapiens OX=9606 GN=STIP1 PE=1 SV=1	23	48	23	62.6	2008.4	1687.4	1662.8	1552.8	2160.7	1505.6	1655.5	1601.8	1342.6
High	Q7L2E3	ATP-dependent RNA helicase DHX30 OS=Homo sapiens OX=9606 GN=DHX30 PE=1 SV=1	36	48	36	133.9	3729.7	3837.2	3953.9	4121.5	3525.1	3767.4	3860.3	3514.9	4139.8
High	P55060	Exportin-2 OS=Homo sapiens OX=9606 GN=CSE1L PE=1 SV=3	23	48	23	110.3	2951.6	3334.5	2971.5	3229	2750.2	3430.4	3049.1	3717.5	4464.4
High	O75533	Splicing factor 3B subunit 1 OS=Homo sapiens OX=9606 GN=SF3B1 PE=1 SV=3	30	48	30	145.7	3301.3	2210.9	3128.1	2562.2	2891.5	1588.5	2598.2	1573.1	3238.2
High	P61981	14-3-3 protein gamma OS=Homo sapiens OX=9606 GN=YWHAG PE=1 SV=2	13	48	8	28.3	631.6	235.3	592.2	226	805.9	208.9	885.4	250.7	269.2
High	O00571	ATP-dependent RNA helicase DDX3X OS=Homo sapiens OX=9606 GN=DDX3X PE=1 SV=3	23	48	6	73.2	592.8	534.4	640.9	719.8	554.4	546.1	578.6	230	719.3
High	P48643	T-complex protein 1 subunit epsilon OS=Homo sapiens OX=9606 GN=CCT5 PE=1 SV=1	18	48	18	59.6	2920.4	3570.3	3275	3880.5	3021.9	3646.6	3085.7	4027.7	2917.9
High	Q9NTJ3	Structural maintenance of chromosomes protein 4 OS=Homo sapiens OX=9606 GN=SMC4 PE=1 SV=2	35	48	35	147.1	3461.3	2077.4	2903.4	1475.6	2153.7	3058.3	2061.9	2383.2	2231.4
High	P14868	Aspartate--tRNA ligase, cytoplasmic OS=Homo sapiens OX=9606 GN=DARS PE=1 SV=2	25	48	25	57.1	2896.7	2327.9	2967.3	2332.1	3278.9	2272.9	3185.8	2211.9	2168
High	Q14194	Dihydropyrimidinase-related protein 1 OS=Homo sapiens OX=9606 GN=CRMP1 PE=1 SV=1	21	47	18	62.1	1219.6	1644.9	1441.4	1969.2	1629.7	1646	1677.4	1651	1686.2
High	P40939	Trifunctional enzyme subunit alpha, mitochondrial OS=Homo sapiens OX=9606 GN=HADHA PE=1 SV=2	25	47	25	82.9	2457.9	3461.2	2798.2	3686.6	3074.7	3272.8	3027	3714.9	2639
High	P13010	X-ray repair cross-complementing protein 5 OS=Homo sapiens OX=9606 GN=XRCC5 PE=1 SV=3	20	47	20	82.7	2872.8	2454.6	2476.7	2436.1	3079.6	2640.1	2680	2258.2	2315.6
High	P07197	Neurofilament medium polypeptide OS=Homo sapiens OX=9606 GN=NEFM PE=1 SV=3	27	47	23	102.4	2353.3	1701	2086.9	1460.9	1828	1873.8	1675.4	1983	1821.6
High	Q14839	Chromodomain-helicase-DNA-binding protein 4 OS=Homo sapiens OX=9606 GN=CHD4 PE=1 SV=2	31	47	26	217.9	2040.2	2036.9	2356.4	1878.8	1865.8	2191.9	1925.2	2065.6	1789.1
High	Q92841	Probable ATP-dependent RNA helicase DDX17 OS=Homo sapiens OX=9606 GN=DDX17 PE=1 SV=2	24	47	18	80.2	1305	1503.3	1454.3	1408.5	1417	1314.8	1408.7	1207.9	1073.5
High	P51610	Host cell factor 1 OS=Homo sapiens OX=9606 GN=HCFC1 PE=1 SV=2	30	47	30	208.6	3080.9	2937.4	2898.7	3065	2554.7	3209	2809.9	2917.8	3436.2
High	P07195	L-lactate dehydrogenase B chain OS=Homo sapiens OX=9606 GN=LDHB PE=1 SV=2	12	47	10	36.6	2370.6	1481.8	2277.8	1427.9	2432.6	1482.2	2462.3	1667.2	1479.6
High	P43243	Matrin-3 OS=Homo sapiens OX=9606 GN=MATR3 PE=1 SV=2	23	47	23	94.6	1711	2143.8	1952.8	1879.5	1770.7	2232.7	1938.9	2127.8	4123.6
High	P14866	Heterogeneous nuclear ribonucleoprotein L OS=Homo sapiens OX=9606 GN=HNRNPL PE=1 SV=2	20	47	19	64.1	1596.1	1577.8	1903.3	1294.4	1592.3	1647.2	1710.1	1208.9	2366.5
High	P00558	Phosphoglycerate kinase 1 OS=Homo sapiens OX=9606 GN=PGK1 PE=1 SV=3	16	47	13	44.6	1370.4	1456.9	1463.7	1542.5	1625.4	1479.1	1624	1640.1	1318
High	Q14697	Neutral alpha-glucosidase AB OS=Homo sapiens OX=9606 GN=GANAB PE=1 SV=3	22	47	22	106.8	2129.5	1432.2	2097.2	1445.7	1931.8	1444.6	1573.5	1343.2	1503.3
High	Q8WUM4	Programmed cell death 6-interacting protein OS=Homo sapiens OX=9606 GN=PDCD6IP PE=1 SV=1	31	47	31	96	2779.2	3175.6	3324.8	3050.9	3225.3	2653.1	3354.6	3053.4	2607.4
High	P13645	Keratin, type I cytoskeletal 10 OS=Homo sapiens OX=9606 GN=KRT10 PE=1 SV=6	20	46	15	58.8	682.9	1674.9	4342.1	954.6	951.9	1104.4	1350.5	1863	1090.6
High	O43390	Heterogeneous nuclear ribonucleoprotein R OS=Homo sapiens OX=9606 GN=HNRNPR PE=1 SV=1	19	46	12	70.9	2216.1	1271.8	2502.9	1310.4	2188.8	1335.2	2156.1	1140.5	954.1
High	Q02952	A-kinase anchor protein 12 OS=Homo sapiens OX=9606 GN=AKAP12 PE=1 SV=4	34	46	34	191.4	2208.8	2169.4	2271.2	2155	1914.8	2578.1	1916.3	1938.3	1449.2
High	Q92621	Nuclear pore complex protein Nup205 OS=Homo sapiens OX=9606 GN=NUP205 PE=1 SV=3	32	46	32	227.8	2651.7	3174.4	2599	2404.9	2287.4	3345.4	2402.6	3150.9	2880.4
High	Q99623	Prohibitin-2 OS=Homo sapiens OX=9606 GN=PHB2 PE=1 SV=2	17	46	17	33.3	1449.2	1809.8	1246.5	1879.2	1496.6	1699.4	1524.5	1764.2	1437.3
High	Q12756	Kinesin-like protein KIF1A OS=Homo sapiens OX=9606 GN=KIF1A PE=1 SV=2	36	45	26	190.9	1363.9	1001.2	1404	1826.4	1387.4	963.9	1483.7	1103	1407.2
High	P49588	Alanine--tRNA ligase, cytoplasmic OS=Homo sapiens OX=9606 GN=AARS PE=1 SV=2	29	45	29	106.7	3419.1	3306.8	3181.9	3262.1	3222.7	3365.4	2806.6	3778	3305.9
High	P55795	Heterogeneous nuclear ribonucleoprotein H2 OS=Homo sapiens OX=9606 GN=HNRNPH2 PE=1 SV=1	11	45	6	49.2	1291	1485.9	1186	1517.9	1416.2	1532.8	1570.1	1553.1	890.4
High	P33993	DNA replication licensing factor MCM7 OS=Homo sapiens OX=9606 GN=MCM7 PE=1 SV=4	23	45	23	81.3	2348.5	1803.5	1711	1282.6	1520.7	2197.3	1533.1	2117.7	2168.1
High	Q07065	Cytoskeleton-associated protein 4 OS=Homo sapiens OX=9606 GN=CKAP4 PE=1 SV=2	27	45	26	66	1463.8	2002.8	1640	1964.9	1713.9	1928.2	1806.8	1939.6	2044.4
High	Q8N1F7	Nuclear pore complex protein Nup93 OS=Homo sapiens OX=9606 GN=NUP93 PE=1 SV=2	30	45	30	93.4	2224.8	1242.9	1663.2	1638.1	2113.6	1430	1563.7	1108	2111.7
High	O15523	ATP-dependent RNA helicase DDX3Y OS=Homo sapiens OX=9606 GN=DDX3Y PE=1 SV=2	23	45	6	73.1	400.8	611	470.4	581.8	466.2	607.5	509.6	650.2	255.7
High	Q13428	Treacle protein OS=Homo sapiens OX=9606 GN=TCOF1 PE=1 SV=3	33	45	33	152	2112.7	2122.1	1856.4	2000.5	1723.5	2204.2	1709	2076.4	2239.3
High	P49411	Elongation factor Tu, mitochondrial OS=Homo sapiens OX=9606 GN=TUFM PE=1 SV=2	19	45	19	49.5	1891.1	2151.8	1797.5	2390.8	1854.5	1832.3	1971.5	2077.7	1731.2
High	P27348	14-3-3 protein theta OS=Homo sapiens OX=9606 GN=YWHAQ PE=1 SV=1	11	45	6	27.7	955.3	938.8	1014.8	859.4	1047	947.5	1066.9	1090.7	866.9
High	P60842	Eukaryotic initiation factor 4A-I OS=Homo sapiens OX=9606 GN=EIF4A1 PE=1 SV=1	15	45	6	46.1	1249.8	1152.5	1350	1056.5	1248.6	1188.4	1315.7	1360.4	1052.5
High	O15067	Phosphoribosylformylglycinamidine synthase OS=Homo sapiens OX=9606 GN=PFAS PE=1 SV=4	31	45	31	144.6	1720.5	1601.8	1622.9	1794.8	1711.7	1835.2	1914.5	1916.8	2430.5
High	P31150	Rab GDP dissociation inhibitor alpha OS=Homo sapiens OX=9606 GN=GDI1 PE=1 SV=2	18	45	12	50.6	1730.8	1360.5	1797.3	1838.1	2097.8	1281.9	1757	1393	1700.9
High	P35908	Keratin, type II cytoskeletal 2 epidermal OS=Homo sapiens OX=9606 GN=KRT2 PE=1 SV=2	24	44	19	65.4	641.7	1123.5	3209.1	607.6	1082.6	802.6	1044.9	1443.4	479.5
High	Q92878	DNA repair protein RAD50 OS=Homo sapiens OX=9606 GN=RAD50 PE=1 SV=1	34	44	34	153.8	2081.8	2199.7	2116.2	1962.9	1751.2	2250.4	1851.9	2393.5	2061.8
High	P54577	Tyrosine--tRNA ligase, cytoplasmic OS=Homo sapiens OX=9606 GN=YARS PE=1 SV=4	26	44	26	59.1	2314.2	1192.7	1936	1502.9	2280	947.5	1936.5	1319.7	2575.6
High	P42858	Huntingtin OS=Homo sapiens OX=9606 GN=HTT PE=1 SV=2	34	44	34	347.4	1079.8	1112.9	1149.6	1250.5	1480	1121.7	1280.2	1113.3	1156
High	P52948	Nuclear pore complex protein Nup98-Nup96 OS=Homo sapiens OX=9606 GN=NUP98 PE=1 SV=4	31	44	31	197.5	1572.6	1955	1796	1757.7	1433.8	1848.6	1676.6	1818.1	1775.6
High	Q14203	Dynactin subunit 1 OS=Homo sapiens OX=9606 GN=DCTN1 PE=1 SV=3	34	44	34	141.6	1362.9	1758.6	1536.6	1790.1	1448.2	1789.3	1718.5	2057.1	1527.3
High	Q14643	Inositol 1,4,5-trisphosphate receptor type 1 OS=Homo sapiens OX=9606 GN=ITPR1 PE=1 SV=3	35	44	28	313.7	1967.5	1971.5	2267.5	1571.3	1805	1861	1690.8	2122.3	1847.6
High	P29144	Tripeptidyl-peptidase 2 OS=Homo sapiens OX=9606 GN=TPP2 PE=1 SV=4	33	44	33	138.3	2679.6	3073.1	2910.3	3041.6	2842.7	3038.7	2934.3	2830.4	2707.8
High	Q9P2J5	Leucine--tRNA ligase, cytoplasmic OS=Homo sapiens OX=9606 GN=LARS PE=1 SV=2	25	44	25	134.4	1448.4	1241.9	1191.2	1404	1305.9	1349.5	1067.8	1441.8	937.3
High	Q14195	Dihydropyrimidinase-related protein 3 OS=Homo sapiens OX=9606 GN=DPYSL3 PE=1 SV=1	19	44	16	61.9	661.3	415.4	763.8	588.1	830.5	364.1	819.9	445.3	816.9
High	Q6P2E9	Enhancer of mRNA-decapping protein 4 OS=Homo sapiens OX=9606 GN=EDC4 PE=1 SV=1	29	44	29	151.6	2127.5	2607.7	2501.5	2748.7	2330.9	2470	2302.6	2265.7	2859.5
High	P46459	Vesicle-fusing ATPase OS=Homo sapiens OX=9606 GN=NSF PE=1 SV=3	26	44	25	82.5	1927	2607.5	2353	2742.3	2409.1	2432.6	2596.4	2526.4	2605
High	Q9Y5B9	FACT complex subunit SPT16 OS=Homo sapiens OX=9606 GN=SUPT16H PE=1 SV=1	28	44	28	119.8	1399.9	1768.4	1485.3	1633.8	1432.1	1981.8	1516.1	1820.3	1701.3
High	P40227	T-complex protein 1 subunit zeta OS=Homo sapiens OX=9606 GN=CCT6A PE=1 SV=3	15	43	15	58	2926.1	2739	3089.5	2547.7	3081.2	2504.3	2948.8	2913.8	2678.8
High	P78347	General transcription factor II-I OS=Homo sapiens OX=9606 GN=GTF2I PE=1 SV=2	29	43	29	112.3	2770.9	2630.9	2709.9	2289.2	2579.5	2657.9	2782.4	2349.3	2225
High	P11498	Pyruvate carboxylase, mitochondrial OS=Homo sapiens OX=9606 GN=PC PE=1 SV=2	32	43	32	129.6	1313.9	1695.6	1380.4	1648.5	1336.2	1565.2	1534.7	1910.9	2402.1
High	O43242	26S proteasome non-ATPase regulatory subunit 3 OS=Homo sapiens OX=9606 GN=PSMD3 PE=1 SV=2	22	43	22	60.9	2377.5	2441.1	2709.2	3116.6	2613.8	2474.3	2824.3	2683.8	2670.8
High	O75153	Clustered mitochondria protein homolog OS=Homo sapiens OX=9606 GN=CLUH PE=1 SV=2	31	43	31	146.6	2496.9	2638.7	2237.5	2276.7	2213.5	2731.1	2036.2	2773.4	2551.6
High	Q5TF21	Protein SOGA3 OS=Homo sapiens OX=9606 GN=SOGA3 PE=3 SV=1	31	43	29	103.1	1544.9	1891.6	1574.7	1772.7	1534.7	1636.2	1704.9	1954.2	2061.9
High	Q5UIP0	Telomere-associated protein RIF1 OS=Homo sapiens OX=9606 GN=RIF1 PE=1 SV=2	35	43	35	274.3	2873.8	1949.8	2763.3	1445.8	1643.1	2711	1804	2393.4	2527
High	O94906	Pre-mRNA-processing factor 6 OS=Homo sapiens OX=9606 GN=PRPF6 PE=1 SV=1	32	43	32	106.9	2399.1	2457	1951	2113.4	1844.4	2484.5	2133.3	2531	2553.6
High	Q16658	Fascin OS=Homo sapiens OX=9606 GN=FSCN1 PE=1 SV=3	18	43	18	54.5	3056.9	2189	3101.2	2333.8	3236.6	2264.3	2876.7	1818.4	1862.2
High	Q93008	Probable ubiquitin carboxyl-terminal hydrolase FAF-X OS=Homo sapiens OX=9606 GN=USP9X PE=1 SV=3	35	43	21	292.1	1469.5	1618.6	1407.5	1503.5	1335.2	1409.8	1371.4	1633.3	1371.4
High	Q13423	NAD(P) transhydrogenase, mitochondrial OS=Homo sapiens OX=9606 GN=NNT PE=1 SV=3	28	43	28	113.8	1957.9	2210.3	1786.3	2174	2188.7	2181.1	1940.9	2340.1	1741.9
High	Q7Z460	CLIP-associating protein 1 OS=Homo sapiens OX=9606 GN=CLASP1 PE=1 SV=1	31	43	27	169.3	1240.2	1564.4	1267.3	1464.1	1236.5	1621.2	1379.2	1760.7	1346.3
High	P16615	Sarcoplasmic/endoplasmic reticulum calcium ATPase 2 OS=Homo sapiens OX=9606 GN=ATP2A2 PE=1 SV=1	26	42	26	114.7	1894.5	2113.3	2076.8	2005.4	1866.9	2197.3	1758.6	1939.8	1807.5
High	Q709C8	Vacuolar protein sorting-associated protein 13C OS=Homo sapiens OX=9606 GN=VPS13C PE=1 SV=1	38	42	38	422.1	1085.6	1327.1	1741.9	1399.9	1427.5	1358.6	1347.2	1486.5	983.6
High	Q14676	Mediator of DNA damage checkpoint protein 1 OS=Homo sapiens OX=9606 GN=MDC1 PE=1 SV=3	34	42	34	226.5	3068.9	1986.5	1863.1	1304.6	1350.8	2370.4	1665.1	2132	3153.5
High	P61247	40S ribosomal protein S3a OS=Homo sapiens OX=9606 GN=RPS3A PE=1 SV=2	14	42	14	29.9	1640	1722.3	1406.5	1484.8	1372.5	1766.7	1429.7	1783.9	1776.3
High	Q96N67	Dedicator of cytokinesis protein 7 OS=Homo sapiens OX=9606 GN=DOCK7 PE=1 SV=4	36	42	32	242.4	1704.5	1566.7	1875.7	1539.9	1900.8	1601.5	1945.1	1650.4	1117.6
High	O14497	AT-rich interactive domain-containing protein 1A OS=Homo sapiens OX=9606 GN=ARID1A PE=1 SV=3	30	42	30	241.9	1180.4	972.6	1549.9	880.7	1181.5	1091	1323.5	1038.5	959.2
High	P31946	14-3-3 protein beta/alpha OS=Homo sapiens OX=9606 GN=YWHAB PE=1 SV=3	11	42	5	28.1	813.4	444.4	701.3	611	671	590.3	582.3	543.8	419.1
High	Q9Y4A5	Transformation/transcription domain-associated protein OS=Homo sapiens OX=9606 GN=TRRAP PE=1 SV=3	40	42	40	437.3	1576.6	1659.2	1662.8	1439	1350.8	1767.2	1423.7	1813.4	1410.9
High	P15311	Ezrin OS=Homo sapiens OX=9606 GN=EZR PE=1 SV=4	21	42	14	69.4	1198.7	1033.6	1356.8	816.5	1191.6	1034.3	1270.9	848.4	1135.6
High	Q86U86	Protein polybromo-1 OS=Homo sapiens OX=9606 GN=PBRM1 PE=1 SV=1	29	42	29	192.8	2597.1	2069.1	2189.1	1866.3	1765.2	2235.2	1954.5	2160.6	1935.3
High	Q9UQ80	Proliferation-associated protein 2G4 OS=Homo sapiens OX=9606 GN=PA2G4 PE=1 SV=3	18	42	18	43.8	1554.3	1502.5	1289.3	1608.7	1421.7	1664.7	1317.8	1633.1	1132.4
High	Q8WWQ0	PH-interacting protein OS=Homo sapiens OX=9606 GN=PHIP PE=1 SV=2	32	42	30	206.6	2127.4	2478.9	2400.3	2140.4	1781.8	2687.7	2100.9	2213.9	1973.2
High	P29401	Transketolase OS=Homo sapiens OX=9606 GN=TKT PE=1 SV=3	16	42	16	67.8	2202.4	2753.9	2340.1	2530.5	2329	2641.1	2318.5	2927.1	2306.8
High	P26599	Polypyrimidine tract-binding protein 1 OS=Homo sapiens OX=9606 GN=PTBP1 PE=1 SV=1	14	42	12	57.2	652.3	825	670.8	738.9	739.1	911.5	701.6	743.9	488.4
High	Q8N163	Cell cycle and apoptosis regulator protein 2 OS=Homo sapiens OX=9606 GN=CCAR2 PE=1 SV=2	28	42	28	102.8	2919.6	1464.3	2191.8	2178.9	2337.4	1480.3	2392.8	1450.3	2448.1
High	P54136	Arginine--tRNA ligase, cytoplasmic OS=Homo sapiens OX=9606 GN=RARS PE=1 SV=2	23	42	23	75.3	4043.9	3671.8	3834.9	3731.7	4100.1	3309.1	3644.6	3676.3	2752.8
High	Q04917	14-3-3 protein eta OS=Homo sapiens OX=9606 GN=YWHAH PE=1 SV=4	13	41	9	28.2	930.8	1004.8	969.7	1048.3	967.3	951.1	1041.1	829.2	983.8
High	P63010	AP-2 complex subunit beta OS=Homo sapiens OX=9606 GN=AP2B1 PE=1 SV=1	25	41	13	104.5	792.8	875	696.3	815.5	585.9	766.4	680.6	1004.1	1323.2
High	Q9HAV4	Exportin-5 OS=Homo sapiens OX=9606 GN=XPO5 PE=1 SV=1	22	41	22	136.2	1545.6	2060.6	1683.5	1967.7	1679.6	2095.3	1643.7	1901.6	1726.9
High	Q13200	26S proteasome non-ATPase regulatory subunit 2 OS=Homo sapiens OX=9606 GN=PSMD2 PE=1 SV=3	22	41	22	100.1	2927.9	3028.7	3255.1	3029.7	3019.4	3130.7	2984.6	1874.6	2781.4
High	P11387	DNA topoisomerase 1 OS=Homo sapiens OX=9606 GN=TOP1 PE=1 SV=2	21	41	21	90.7	2878	2872.8	2555.3	2918.3	2789.9	3889.5	2767.3	2350.9	2483.3
High	P35232	Prohibitin OS=Homo sapiens OX=9606 GN=PHB PE=1 SV=1	13	41	13	29.8	2198	2124.3	2173.2	2103.1	2631.2	2045.1	2509.6	1793.9	1449.1
High	O75976	Carboxypeptidase D OS=Homo sapiens OX=9606 GN=CPD PE=1 SV=2	28	41	28	152.8	2293.8	1578.7	2760.1	1967.8	2485.8	1593.9	2564.2	1670.1	2041.5
High	Q8N3C0	Activating signal cointegrator 1 complex subunit 3 OS=Homo sapiens OX=9606 GN=ASCC3 PE=1 SV=3	33	41	33	251.3	1448.7	2351.8	1959.3	2728.6	2241.6	2021.7	2327.1	2779.6	1536.7
High	P33992	DNA replication licensing factor MCM5 OS=Homo sapiens OX=9606 GN=MCM5 PE=1 SV=5	24	41	24	82.2	2228.1	2026.3	2086	1566.6	1534.3	2410	1668.9	1688.3	2286.8
High	Q9BPU6	Dihydropyrimidinase-related protein 5 OS=Homo sapiens OX=9606 GN=DPYSL5 PE=1 SV=1	19	41	19	61.4	1766.3	985.9	1771.4	934.6	1397.8	1118.4	1346.9	1014.9	950.1
High	P19367	Hexokinase-1 OS=Homo sapiens OX=9606 GN=HK1 PE=1 SV=3	30	41	28	102.4	2130	2575.4	2251.9	2867.3	2626.7	2669.8	2360.2	2904.6	2136.7
High	Q9HD20	Manganese-transporting ATPase 13A1 OS=Homo sapiens OX=9606 GN=ATP13A1 PE=1 SV=2	28	41	28	132.9	1909.5	1690.2	1717.2	1800	2072.4	1741.6	2014.6	1747.9	1956.5
High	A6NHR9	Structural maintenance of chromosomes flexible hinge domain-containing protein 1 OS=Homo sapiens OX=9606 GN=SMCHD1 PE=1 SV=2	34	41	34	226.2	2167.9	1661.8	1905.6	1581.3	1904	1972.5	1315.6	1628.9	1526.4
High	P30876	DNA-directed RNA polymerase II subunit RPB2 OS=Homo sapiens OX=9606 GN=POLR2B PE=1 SV=1	32	41	32	133.8	1435.4	1554.3	1400.8	1441.8	1422.6	1590.5	1291.3	1853.5	2165.9
High	Q9UNF1	Melanoma-associated antigen D2 OS=Homo sapiens OX=9606 GN=MAGED2 PE=1 SV=2	19	40	17	64.9	797.7	1149.5	988.1	1142	987.1	1062.9	938.2	1276.2	942.4
High	P04843	Dolichyl-diphosphooligosaccharide--protein glycosyltransferase subunit 1 OS=Homo sapiens OX=9606 GN=RPN1 PE=1 SV=1	25	40	25	68.5	3620.5	2560.3	4022.4	2428.8	2847.2	2269.1	4017.7	2314.3	3662.3
High	Q9C0C2	182 kDa tankyrase-1-binding protein OS=Homo sapiens OX=9606 GN=TNKS1BP1 PE=1 SV=4	32	40	32	181.7	932.3	1233.4	1206.7	1230.9	1018.3	1250.2	1052	1421.3	867.3
High	O75083	WD repeat-containing protein 1 OS=Homo sapiens OX=9606 GN=WDR1 PE=1 SV=4	18	40	18	66.2	2242.6	2382.7	2278.8	2156.6	2411.3	1970.5	2346.7	2228.7	1684.8
High	O95782	AP-2 complex subunit alpha-1 OS=Homo sapiens OX=9606 GN=AP2A1 PE=1 SV=3	30	40	20	107.5	1628.4	1279.1	1766.4	1405.9	1817.3	1250.4	1820.6	1299	1021.4
High	P11216	Glycogen phosphorylase, brain form OS=Homo sapiens OX=9606 GN=PYGB PE=1 SV=5	26	40	26	96.6	2079.4	3032.1	2384	3194.9	2710.6	2886.5	2801.4	3395.9	2338.7
High	O60271	C-Jun-amino-terminal kinase-interacting protein 4 OS=Homo sapiens OX=9606 GN=SPAG9 PE=1 SV=4	29	40	24	146.1	2552	1493.7	3151.2	1475.4	2748.5	912.7	2892.5	1288	1990.3
High	Q08378	Golgin subfamily A member 3 OS=Homo sapiens OX=9606 GN=GOLGA3 PE=1 SV=2	33	40	33	167.3	2218.4	1967.3	2036.3	1931.8	2054.7	1962.8	2078.8	2020	1500.9
High	P39880	Homeobox protein cut-like 1 OS=Homo sapiens OX=9606 GN=CUX1 PE=1 SV=3	31	40	20	164.1	1567.6	1374.2	1157.9	1095.1	1391	1661.3	1027.8	1467.8	1307
High	P39023	60S ribosomal protein L3 OS=Homo sapiens OX=9606 GN=RPL3 PE=1 SV=2	18	40	18	46.1	1960.6	1679.8	2262.6	1630.5	2037.3	798.2	1666.9	1404	3308.8
High	P05091	Aldehyde dehydrogenase, mitochondrial OS=Homo sapiens OX=9606 GN=ALDH2 PE=1 SV=2	17	40	16	56.3	1727.7	1819.2	1742.6	2325.5	2498.1	1770.6	1884.7	1833.8	1785.8
High	Q12789	General transcription factor 3C polypeptide 1 OS=Homo sapiens OX=9606 GN=GTF3C1 PE=1 SV=4	32	40	32	238.7	2064.9	2589.7	2179.1	2482.1	2014.5	2918.1	2225.4	2979.2	2415.5
High	P62191	26S proteasome regulatory subunit 4 OS=Homo sapiens OX=9606 GN=PSMC1 PE=1 SV=1	19	40	18	49.2	2954.9	1654.3	3075.8	2154.5	3028.6	1787.5	2856.4	1853.6	2263
High	Q92900	Regulator of nonsense transcripts 1 OS=Homo sapiens OX=9606 GN=UPF1 PE=1 SV=2	31	40	31	124.3	1757.2	1644.6	2014.3	1497.7	1858.4	1559.9	1339.5	2001.2	1800.3
High	P22392	Nucleoside diphosphate kinase B OS=Homo sapiens OX=9606 GN=NME2 PE=1 SV=1	8	40	4	17.3	767.9	1161.6	779.2	1072.1	911.2	1198.6	888.9	1302	563.8
High	P28331	NADH-ubiquinone oxidoreductase 75 kDa subunit, mitochondrial OS=Homo sapiens OX=9606 GN=NDUFS1 PE=1 SV=3	24	40	24	79.4	2178.5	2238.9	2633.3	2968.4	2711.6	1974.4	2808.7	2059.9	2638
High	Q9UKV3	Apoptotic chromatin condensation inducer in the nucleus OS=Homo sapiens OX=9606 GN=ACIN1 PE=1 SV=2	22	40	22	151.8	1653.9	681.7	1647.8	920.8	1149.5	871.3	1352.1	834.2	1531.6
High	P07101	Tyrosine 3-monooxygenase OS=Homo sapiens OX=9606 GN=TH PE=1 SV=5	20	40	20	58.6	1370.5	1225.4	1300.9	1590	1538.5	1486.8	1513.8	1534.1	1595.4
High	Q16643	Drebrin OS=Homo sapiens OX=9606 GN=DBN1 PE=1 SV=4	16	39	16	71.4	1735.3	1969.6	2076	1697.2	1697.4	1789.3	1881.2	1884	2248.8
High	Q14315	Filamin-C OS=Homo sapiens OX=9606 GN=FLNC PE=1 SV=3	30	39	20	290.8	1029.3	933.1	1382.8	1108.5	1366.2	630.7	920.2	921.4	1147
High	Q9NTI5	Sister chromatid cohesion protein PDS5 homolog B OS=Homo sapiens OX=9606 GN=PDS5B PE=1 SV=1	30	39	27	164.6	2435.2	3023.8	2601.3	2540.9	2162.9	2933.4	2453.2	3172.2	3219.4
High	Q9BUQ8	Probable ATP-dependent RNA helicase DDX23 OS=Homo sapiens OX=9606 GN=DDX23 PE=1 SV=3	24	39	24	95.5	869.9	1210	968.5	1175.3	891.4	1318.2	998.3	1326.7	1076.6
High	O14979	Heterogeneous nuclear ribonucleoprotein D-like OS=Homo sapiens OX=9606 GN=HNRNPDL PE=1 SV=3	11	39	10	46.4	1216.8	1232.5	946.6	1115.3	1202	1410.4	981	1268.9	905.7
High	Q08945	FACT complex subunit SSRP1 OS=Homo sapiens OX=9606 GN=SSRP1 PE=1 SV=1	18	39	18	81	1511.2	842.6	1278	856.4	1441.9	1005.3	1301.4	798.7	683.1
High	Q9Y4G6	Talin-2 OS=Homo sapiens OX=9606 GN=TLN2 PE=1 SV=4	34	39	24	271.4	987.1	1139.6	875	1040.5	1081.7	1227.8	873.6	569.6	947.2
High	Q15365	Poly(rC)-binding protein 1 OS=Homo sapiens OX=9606 GN=PCBP1 PE=1 SV=2	14	39	9	37.5	1163	952.6	726.8	913.4	1198.6	733.5	778.8	824.9	1143.7
High	P62937	Peptidyl-prolyl cis-trans isomerase A OS=Homo sapiens OX=9606 GN=PPIA PE=1 SV=2	9	39	9	18	3023.2	2280.8	2177.4	2241.3	2423	1861.7	1897.7	2091.2	1867.8
High	P15531	Nucleoside diphosphate kinase A OS=Homo sapiens OX=9606 GN=NME1 PE=1 SV=1	9	39	5	17.1	730.9	1056.3	819.7	1321.7	1041.4	978.2	1043.6	804.4	1212.1
High	Q07866	Kinesin light chain 1 OS=Homo sapiens OX=9606 GN=KLC1 PE=1 SV=2	23	39	15	65.3	2591.8	2895.8	2442.5	2853.1	2817.9	2707.4	2529.8	2479.4	1994.6
High	Q13085	Acetyl-CoA carboxylase 1 OS=Homo sapiens OX=9606 GN=ACACA PE=1 SV=2	34	39	28	265.4	1837.5	2002.9	1993.6	2483.9	2052.8	2091.7	2104.4	2178.7	2051.8
High	P43246	DNA mismatch repair protein Msh2 OS=Homo sapiens OX=9606 GN=MSH2 PE=1 SV=1	24	39	24	104.7	1669.7	1486.3	1377.3	1292.9	1193.5	2172.7	1173.5	1708.2	1905.1
High	P31939	Bifunctional purine biosynthesis protein PURH OS=Homo sapiens OX=9606 GN=ATIC PE=1 SV=3	21	39	21	64.6	1704.3	2085.9	1835.5	2243.2	1952.7	2027	2060.9	1925.3	1974.3
High	P36776	Lon protease homolog, mitochondrial OS=Homo sapiens OX=9606 GN=LONP1 PE=1 SV=2	20	39	20	106.4	2161.3	1315.9	2026.6	1279.9	2229.7	1108.7	1816.9	1182.4	1356.5
High	P51659	Peroxisomal multifunctional enzyme type 2 OS=Homo sapiens OX=9606 GN=HSD17B4 PE=1 SV=3	23	39	23	79.6	2326.7	2264.5	2003.1	2541.7	2396.5	1656.7	2107.6	1712.7	3054.2
High	Q9NW13	RNA-binding protein 28 OS=Homo sapiens OX=9606 GN=RBM28 PE=1 SV=3	25	39	25	85.7	1848.5	2161.8	1863.9	2129.4	1797.4	2506.2	2012.7	2139.9	1721.9
High	Q96AE4	Far upstream element-binding protein 1 OS=Homo sapiens OX=9606 GN=FUBP1 PE=1 SV=3	22	39	18	67.5	881	1220.2	950.7	964.3	873.3	1111.8	792	1070.5	993.5
High	P07737	Profilin-1 OS=Homo sapiens OX=9606 GN=PFN1 PE=1 SV=2	7	38	7	15	2076.7	1798.5	1975.5	1702	2009.8	1570.7	2012.3	1510.2	992.8
High	Q9H3S7	Tyrosine-protein phosphatase non-receptor type 23 OS=Homo sapiens OX=9606 GN=PTPN23 PE=1 SV=1	29	38	29	178.9	1452.1	1832.2	1879.2	1718.3	1797.9	1773.8	1936.8	1844.5	2126.3
High	P07954	Fumarate hydratase, mitochondrial OS=Homo sapiens OX=9606 GN=FH PE=1 SV=3	18	38	18	54.6	1708.5	2286.5	1816.8	2345.6	1830.4	2222	1831.1	2471.2	2160.8
High	P26641	Elongation factor 1-gamma OS=Homo sapiens OX=9606 GN=EEF1G PE=1 SV=3	15	38	15	50.1	2088	1599.8	1964.3	1688.3	1846.3	1820.6	1897.7	1746.3	2454.2
High	P12004	Proliferating cell nuclear antigen OS=Homo sapiens OX=9606 GN=PCNA PE=1 SV=1	11	38	11	28.8	4043.7	2428.5	3340.2	1897	2218.7	3269.4	2346.6	2693.1	3244.8
High	P09936	Ubiquitin carboxyl-terminal hydrolase isozyme L1 OS=Homo sapiens OX=9606 GN=UCHL1 PE=1 SV=2	9	38	9	24.8	1710.1	2216.4	2034.3	2387.6	2105.5	2037.2	2267.5	2481.9	2005.6
High	P00505	Aspartate aminotransferase, mitochondrial OS=Homo sapiens OX=9606 GN=GOT2 PE=1 SV=3	15	38	15	47.5	1742.4	1700.6	2037.2	2043.1	2063.7	1546	2316.7	1802.9	1907.5
High	Q5JRA6	Transport and Golgi organization protein 1 homolog OS=Homo sapiens OX=9606 GN=MIA3 PE=1 SV=1	27	38	27	213.6	2245.4	3002.3	2823.9	2985.9	2695.9	2665.8	2673.5	2688.6	2216.4
High	P12277	Creatine kinase B-type OS=Homo sapiens OX=9606 GN=CKB PE=1 SV=1	14	38	14	42.6	1936.1	2485.2	2345.8	3211	2391.9	2123.6	2600	2632.5	3841
High	Q6PKG0	La-related protein 1 OS=Homo sapiens OX=9606 GN=LARP1 PE=1 SV=2	27	38	24	123.4	1109.3	1012.8	1326.3	953.6	1232.4	1033	1272.1	1142.7	967.9
High	P48634	Protein PRRC2A OS=Homo sapiens OX=9606 GN=PRRC2A PE=1 SV=3	31	38	30	228.7	804.9	752.4	786.1	710.9	840.9	803.7	724.3	983	751.6
High	Q7Z2K8	G protein-regulated inducer of neurite outgrowth 1 OS=Homo sapiens OX=9606 GN=GPRIN1 PE=1 SV=2	30	38	30	102.3	1261.5	1281.3	1380.3	1098.5	1171.4	1386.1	1222	1248.8	1445.2
High	Q7L014	Probable ATP-dependent RNA helicase DDX46 OS=Homo sapiens OX=9606 GN=DDX46 PE=1 SV=2	28	38	28	117.3	1758.7	1301.7	1154	1177.5	1203.6	1358.3	1045	1347.3	1421
High	P11413	Glucose-6-phosphate 1-dehydrogenase OS=Homo sapiens OX=9606 GN=G6PD PE=1 SV=4	20	38	20	59.2	1550.4	2244.4	1652.1	2181.1	1836.5	2046.8	1849.3	2510.8	2067.6
High	P30153	Serine/threonine-protein phosphatase 2A 65 kDa regulatory subunit A alpha isoform OS=Homo sapiens OX=9606 GN=PPP2R1A PE=1 SV=4	19	38	16	65.3	2460.1	1454.7	2791.7	1259.6	2844.4	1451	2760.2	1098.1	1598.7
High	O00567	Nucleolar protein 56 OS=Homo sapiens OX=9606 GN=NOP56 PE=1 SV=4	18	38	18	66	2173	2569.1	2183.8	2179.4	1766.6	2565.4	1918.5	2625.1	2854
High	P00338	L-lactate dehydrogenase A chain OS=Homo sapiens OX=9606 GN=LDHA PE=1 SV=2	12	38	10	36.7	2298.7	909.8	991.4	801.9	1958.6	933.6	1062.5	971.9	626
High	Q16352	Alpha-internexin OS=Homo sapiens OX=9606 GN=INA PE=1 SV=2	22	38	18	55.4	1178.8	1009.6	994.2	1137.7	1202.6	1014.3	1158.1	858.1	947.2
High	O43432	Eukaryotic translation initiation factor 4 gamma 3 OS=Homo sapiens OX=9606 GN=EIF4G3 PE=1 SV=2	27	38	22	176.5	1347.9	903.3	1151.6	925.3	1098.9	852.8	1436.8	849.5	889.6
High	P18583	Protein SON OS=Homo sapiens OX=9606 GN=SON PE=1 SV=4	31	38	31	263.7	1322.8	947.1	1268.9	870.4	1287.5	1207.4	1217.8	925.9	1297.2
High	P78344	Eukaryotic translation initiation factor 4 gamma 2 OS=Homo sapiens OX=9606 GN=EIF4G2 PE=1 SV=1	23	37	23	102.3	1927.2	2267.5	1819.4	2093.5	1639	2352.5	1692.9	2566.4	1985.6
High	P26639	Threonine--tRNA ligase, cytoplasmic OS=Homo sapiens OX=9606 GN=TARS PE=1 SV=3	21	37	21	83.4	2474.1	2021.4	2248.9	1913.3	2312.4	1702.9	2215.9	1939.5	3559.3
High	P50395	Rab GDP dissociation inhibitor beta OS=Homo sapiens OX=9606 GN=GDI2 PE=1 SV=2	18	37	12	50.6	1320.5	1403.2	1344.9	1320	1507.2	1335.2	1291.7	1502.4	1068.5
High	Q15046	Lysine--tRNA ligase OS=Homo sapiens OX=9606 GN=KARS PE=1 SV=3	19	37	19	68	1730.4	1458.2	2084.9	2018.4	1894.4	1276.4	2072.2	1708.6	1764.7
High	Q9NYU2	UDP-glucose:glycoprotein glucosyltransferase 1 OS=Homo sapiens OX=9606 GN=UGGT1 PE=1 SV=3	26	37	26	177.1	1699.6	2011.4	1799.3	1938.9	1912.4	1899.1	1725.3	1593.4	1445.2
High	Q29RF7	Sister chromatid cohesion protein PDS5 homolog A OS=Homo sapiens OX=9606 GN=PDS5A PE=1 SV=1	27	37	24	150.7	1741.5	1259.3	1578.9	1412.5	1451.8	1397.5	1604.9	1398.3	1466
High	P21796	Voltage-dependent anion-selective channel protein 1 OS=Homo sapiens OX=9606 GN=VDAC1 PE=1 SV=2	12	37	12	30.8	2291.4	2034.3	2328.6	1913.1	2252.6	1628.4	2528	1812	1462.4
High	Q9UIA9	Exportin-7 OS=Homo sapiens OX=9606 GN=XPO7 PE=1 SV=3	26	37	26	123.8	1992.6	1660.6	2087.3	1748.8	2277.8	1678.4	2272.2	1902.7	1168
High	P46013	Proliferation marker protein Ki-67 OS=Homo sapiens OX=9606 GN=MKI67 PE=1 SV=2	34	37	34	358.5	2797.9	1316.8	1279.9	596.5	725.1	2933.9	726.3	1575.5	3231.1
High	O60313	Dynamin-like 120 kDa protein, mitochondrial OS=Homo sapiens OX=9606 GN=OPA1 PE=1 SV=3	26	37	26	111.6	1994.4	1727.4	1629.1	1730.8	1680.3	1661.9	1646.3	1585.2	1184.4
High	Q07955	Serine/arginine-rich splicing factor 1 OS=Homo sapiens OX=9606 GN=SRSF1 PE=1 SV=2	12	37	12	27.7	1223.1	1135.5	977.8	993.5	977.2	945.6	1193.3	835.4	1004.7
High	Q6Y7W6	GRB10-interacting GYF protein 2 OS=Homo sapiens OX=9606 GN=GIGYF2 PE=1 SV=1	22	37	22	150	1217.1	608.2	1178.8	435.1	1127.9	460.4	1076.8	504	613.9
High	Q96PK6	RNA-binding protein 14 OS=Homo sapiens OX=9606 GN=RBM14 PE=1 SV=2	20	37	20	69.4	791	1121	986.1	954.4	734.3	1002.3	881	1023.9	1547.4
High	P10645	Chromogranin-A OS=Homo sapiens OX=9606 GN=CHGA PE=1 SV=7	14	37	14	50.7	2106.1	2319.4	2391.9	3284.8	2197.4	2009	2716.8	2412.7	2248.8
High	Q86XP3	ATP-dependent RNA helicase DDX42 OS=Homo sapiens OX=9606 GN=DDX42 PE=1 SV=1	25	37	25	102.9	1440.5	1620.3	1266.2	1409.1	1288.8	1646.2	1359.9	1744.3	1786.1
High	Q8NFC6	Biorientation of chromosomes in cell division protein 1-like 1 OS=Homo sapiens OX=9606 GN=BOD1L1 PE=1 SV=2	33	37	30	330.3	1151.5	954	1250.1	856.8	1144.5	982.3	1253.1	993.5	827.1
High	Q13618	Cullin-3 OS=Homo sapiens OX=9606 GN=CUL3 PE=1 SV=2	24	37	24	88.9	2127	1910.9	1540.5	1692.2	1618.6	1750	1576.3	1949.6	1437.3
High	P55084	Trifunctional enzyme subunit beta, mitochondrial OS=Homo sapiens OX=9606 GN=HADHB PE=1 SV=3	17	37	17	51.3	1785.8	1824.4	1643.3	1979.5	1922.9	1411.8	2023.2	1104.5	1847.6
High	P10412	Histone H1.4 OS=Homo sapiens OX=9606 GN=HIST1H1E PE=1 SV=2	10	37	3	21.9	432.7	135.8	338.3	98.8	317.9	136.8	444.5	116.1	357.2
High	P16401	Histone H1.5 OS=Homo sapiens OX=9606 GN=HIST1H1B PE=1 SV=3	9	36	6	22.6	1208.4	1114.9	863.6	961.6	857.6	1311.3	787.3	968.7	1012.6
High	P67936	Tropomyosin alpha-4 chain OS=Homo sapiens OX=9606 GN=TPM4 PE=1 SV=3	13	36	8	28.5	928.6	584.3	623.6	560.6	822.8	704.3	466.9	716.4	780.5
High	O75367	Core histone macro-H2A.1 OS=Homo sapiens OX=9606 GN=H2AFY PE=1 SV=4	13	36	11	39.6	1380.2	1471.9	1362.7	1360.4	1378.8	1523	1458.7	1411.4	1270.3
High	P78559	Microtubule-associated protein 1A OS=Homo sapiens OX=9606 GN=MAP1A PE=1 SV=6	32	36	31	305.3	1688.4	2052.3	2296.6	1875.9	1720.4	2044.6	1850.3	2101.4	1912.2
High	Q9Y266	Nuclear migration protein nudC OS=Homo sapiens OX=9606 GN=NUDC PE=1 SV=1	17	36	17	38.2	1057.4	953.9	735.7	904	826.2	957.9	722.8	842.8	2280.7
High	Q9BQG0	Myb-binding protein 1A OS=Homo sapiens OX=9606 GN=MYBBP1A PE=1 SV=2	26	36	26	148.8	1469	1542.1	1697.6	1842.6	1637.2	1533.7	1818.2	1359.6	1810.6
High	O15031	Plexin-B2 OS=Homo sapiens OX=9606 GN=PLXNB2 PE=1 SV=3	26	36	25	205	1222.8	1340.1	2048.8	1774.3	2603.7	774.9	2471.2	862.8	906.9
High	Q15459	Splicing factor 3A subunit 1 OS=Homo sapiens OX=9606 GN=SF3A1 PE=1 SV=1	22	36	22	88.8	1244.5	1183.9	1464	1049.9	1206.7	1242.8	1119.5	1112.4	1189.6
High	P09622	Dihydrolipoyl dehydrogenase, mitochondrial OS=Homo sapiens OX=9606 GN=DLD PE=1 SV=2	15	36	15	54.1	906.1	931.7	883.3	938.6	976.6	875	932.6	968.8	859.1
High	Q10567	AP-1 complex subunit beta-1 OS=Homo sapiens OX=9606 GN=AP1B1 PE=1 SV=2	24	36	12	104.6	765.8	688	613	861.4	664.7	661.1	803.2	762.5	671.8
High	P35658	Nuclear pore complex protein Nup214 OS=Homo sapiens OX=9606 GN=NUP214 PE=1 SV=2	28	36	28	213.5	1753.1	1857.2	2112.9	1953.2	1602.9	2370.1	1738.5	2402.8	2356.4
High	Q9NSD9	Phenylalanine--tRNA ligase beta subunit OS=Homo sapiens OX=9606 GN=FARSB PE=1 SV=3	19	35	19	66.1	1302.6	1171.5	1274.1	1213	1186.7	1245.4	1307.5	1295.1	1218.6
High	Q14966	Zinc finger protein 638 OS=Homo sapiens OX=9606 GN=ZNF638 PE=1 SV=2	30	35	30	220.5	1693.5	1772.3	1944.3	1679.4	1676.4	1702.2	1751.4	1166	1660.3
High	Q9Y5S2	Serine/threonine-protein kinase MRCK beta OS=Homo sapiens OX=9606 GN=CDC42BPB PE=1 SV=2	25	35	20	194.2	1561.4	1130.9	1369.2	1156.3	1348.7	1026.2	1290.5	746.1	844.2
High	P52789	Hexokinase-2 OS=Homo sapiens OX=9606 GN=HK2 PE=1 SV=2	26	35	24	102.3	1729.8	1899.5	1691.2	1696.4	1451	2008.4	1473.2	1907.8	2275.8
High	Q14974	Importin subunit beta-1 OS=Homo sapiens OX=9606 GN=KPNB1 PE=1 SV=2	19	35	19	97.1	1186.3	1225.5	1076.9	1142.4	1089	1364.7	1175	1296.4	1251.3
High	P23588	Eukaryotic translation initiation factor 4B OS=Homo sapiens OX=9606 GN=EIF4B PE=1 SV=2	15	35	15	69.1	1148.5	1176.7	1091.7	888.1	827.2	1263.6	873.6	1408.6	1317.8
High	Q4V328	GRIP1-associated protein 1 OS=Homo sapiens OX=9606 GN=GRIPAP1 PE=1 SV=2	28	35	28	95.9	1012.6	1256.9	1069.8	1271.7	1136.3	1239.9	1132.9	1232	1014.5
High	P51149	Ras-related protein Rab-7a OS=Homo sapiens OX=9606 GN=RAB7A PE=1 SV=1	12	35	12	23.5	2425.4	2326.4	2286.4	2255.6	2972.5	1756	2684.9	1809.3	2085.5
High	Q15021	Condensin complex subunit 1 OS=Homo sapiens OX=9606 GN=NCAPD2 PE=1 SV=3	25	35	25	157.1	1064.5	1048.3	1079.1	676	531.3	1259.1	564.6	1239.2	1037.5
High	Q96I24	Far upstream element-binding protein 3 OS=Homo sapiens OX=9606 GN=FUBP3 PE=1 SV=2	21	35	18	61.6	627.5	848.9	796.5	780	674.1	694.3	805.1	972.4	982.2
High	Q15366	Poly(rC)-binding protein 2 OS=Homo sapiens OX=9606 GN=PCBP2 PE=1 SV=1	11	35	5	38.6	70.9	114.6	53.6	116.8	73.4	95.8	87.2	121.1	125.9
High	P55884	Eukaryotic translation initiation factor 3 subunit B OS=Homo sapiens OX=9606 GN=EIF3B PE=1 SV=3	18	35	18	92.4	2540	2931.6	2445.4	2876.6	2423.1	3039.4	2499.3	3288.2	2864.9
High	Q9Y265	RuvB-like 1 OS=Homo sapiens OX=9606 GN=RUVBL1 PE=1 SV=1	14	35	14	50.2	3182	4199.7	3428.7	4064.4	3498.4	4073.2	3633.1	3868.3	3695.8
High	Q9GZR7	ATP-dependent RNA helicase DDX24 OS=Homo sapiens OX=9606 GN=DDX24 PE=1 SV=1	24	35	24	96.3	1789.5	1508.4	1768.3	1332.6	1890.3	1505.5	1667.7	1656.7	2192.6
High	Q7Z2W4	Zinc finger CCCH-type antiviral protein 1 OS=Homo sapiens OX=9606 GN=ZC3HAV1 PE=1 SV=3	27	35	27	101.4	1773.1	1496.9	1674.1	1408.9	1605.9	1509	1519	1712.8	2556.5
High	P35606	Coatomer subunit beta' OS=Homo sapiens OX=9606 GN=COPB2 PE=1 SV=2	25	35	25	102.4	1643.1	2151.5	1978.2	2078.8	1870.3	1761.6	1927.1	2123.7	2208.8
High	P11047	Laminin subunit gamma-1 OS=Homo sapiens OX=9606 GN=LAMC1 PE=1 SV=3	28	35	28	177.5	2124.7	2581	2792	2517.2	2642.4	1940.9	2931.4	2014.7	2054.3
High	Q96KR1	Zinc finger RNA-binding protein OS=Homo sapiens OX=9606 GN=ZFR PE=1 SV=2	23	35	23	116.9	1744.3	2076.5	2042.4	1966.4	1800.6	1721.7	1845.2	1769.9	1683
High	Q9Y230	RuvB-like 2 OS=Homo sapiens OX=9606 GN=RUVBL2 PE=1 SV=3	18	35	18	51.1	1985.9	1774.1	2265.5	1697	2074.4	1733.5	2284.7	1415.3	1567.1
High	Q9BXJ9	N-alpha-acetyltransferase 15, NatA auxiliary subunit OS=Homo sapiens OX=9606 GN=NAA15 PE=1 SV=1	22	35	18	101.2	1913.6	2186.5	1825.3	1898.4	1658.5	2200.1	1720.7	2530.9	2263
High	Q7KZ85	Transcription elongation factor SPT6 OS=Homo sapiens OX=9606 GN=SUPT6H PE=1 SV=2	27	34	27	198.9	1295	1384.5	1442.3	967.7	1160.1	1383.8	1365.3	1238	1468.8
High	P53618	Coatomer subunit beta OS=Homo sapiens OX=9606 GN=COPB1 PE=1 SV=3	22	34	22	107.1	1591.2	2173	1714.5	1982.6	1563.1	2038.1	1657.8	2310.2	1395.6
High	P54886	Delta-1-pyrroline-5-carboxylate synthase OS=Homo sapiens OX=9606 GN=ALDH18A1 PE=1 SV=2	24	34	24	87.2	1714.8	1486.9	1947.8	1416.6	1845.3	1414.3	1736.7	1570.7	1727.3
High	O75116	Rho-associated protein kinase 2 OS=Homo sapiens OX=9606 GN=ROCK2 PE=1 SV=4	29	34	26	160.8	768.7	493	411.6	453.6	645	526.7	394	536	653.3
High	Q13838	Spliceosome RNA helicase DDX39B OS=Homo sapiens OX=9606 GN=DDX39B PE=1 SV=1	14	34	6	49	762.1	1105.4	826.4	1015.3	823.6	1100.5	862.5	844.5	570.6
High	O94979	Protein transport protein Sec31A OS=Homo sapiens OX=9606 GN=SEC31A PE=1 SV=3	21	34	21	132.9	1554.1	2040	1996.2	2191.7	1920	1821	1916.1	1932	1804.1
High	P16403	Histone H1.2 OS=Homo sapiens OX=9606 GN=HIST1H1C PE=1 SV=2	10	34	4	21.4	121.4	127	85.1	77	75.3	174.6	69.7	118.1	163.6
High	P41250	Glycine--tRNA ligase OS=Homo sapiens OX=9606 GN=GARS PE=1 SV=3	18	34	18	83.1	1422.7	1622.9	1446.1	1493.8	1817.4	1563.1	1508	2041.9	1506.2
High	Q96PZ0	Pseudouridylate synthase 7 homolog OS=Homo sapiens OX=9606 GN=PUS7 PE=1 SV=2	22	34	22	75	1562	1304.8	1184.6	1246.1	1188.8	1535.1	1173.6	1596.1	1224.4
High	Q9Y2A7	Nck-associated protein 1 OS=Homo sapiens OX=9606 GN=NCKAP1 PE=1 SV=1	24	34	24	128.7	1856.2	2407.1	2151	2129.4	2075.5	2223.2	2193.1	2652.1	2129.9
High	P35221	Catenin alpha-1 OS=Homo sapiens OX=9606 GN=CTNNA1 PE=1 SV=1	28	34	20	100	935.7	992.1	930.6	810.5	915.6	983.8	1067.2	1042.6	999.5
High	P31942	Heterogeneous nuclear ribonucleoprotein H3 OS=Homo sapiens OX=9606 GN=HNRNPH3 PE=1 SV=2	10	34	9	36.9	1724.4	1847.6	1774	1631.5	1633.9	1902.1	1830.4	1928.8	1718.9
High	O15061	Synemin OS=Homo sapiens OX=9606 GN=SYNM PE=1 SV=2	29	34	29	172.7	819.4	848.1	801.5	805.3	770.4	862.1	837.7	946.4	698.5
High	P05556	Integrin beta-1 OS=Homo sapiens OX=9606 GN=ITGB1 PE=1 SV=2	17	34	17	88.4	1281.1	1037.8	1459.4	1289.7	997.2	1318.8	1136.6	1090.9	1442.9
High	Q15424	Scaffold attachment factor B1 OS=Homo sapiens OX=9606 GN=SAFB PE=1 SV=4	21	34	15	102.6	1753.2	1358.7	2051.7	1151.8	1806.9	1381.3	1927	766.2	864.2
High	Q13310	Polyadenylate-binding protein 4 OS=Homo sapiens OX=9606 GN=PABPC4 PE=1 SV=1	18	34	13	70.7	1809.6	2377	1870.5	2140.9	1728.5	2402.3	1801.2	1995.2	1601.6
High	Q9UBE0	SUMO-activating enzyme subunit 1 OS=Homo sapiens OX=9606 GN=SAE1 PE=1 SV=1	15	34	15	38.4	2223.2	1920.3	2201.9	2094	2172	1944.2	2065.2	2136.5	2378.2
High	Q12905	Interleukin enhancer-binding factor 2 OS=Homo sapiens OX=9606 GN=ILF2 PE=1 SV=2	12	34	12	43	2603.3	2530.4	2243.5	2404.8	2535.9	2625.3	2320.9	2206.8	2588.8
High	P35998	26S proteasome regulatory subunit 7 OS=Homo sapiens OX=9606 GN=PSMC2 PE=1 SV=3	19	34	19	48.6	1401	1416.1	1445.5	1389.2	1062.3	1399.5	1480.9	1478.3	1118.8
High	Q9H0B6	Kinesin light chain 2 OS=Homo sapiens OX=9606 GN=KLC2 PE=1 SV=1	24	34	17	68.9	332.2	410.5	418.8	406.8	398.5	397.5	412.6	572.7	486.1
High	P08243	Asparagine synthetase [glutamine-hydrolyzing] OS=Homo sapiens OX=9606 GN=ASNS PE=1 SV=4	17	34	17	64.3	1734	2477.7	2266.9	2132.4	1930.5	2330.4	1818.3	2544.3	1998.5
High	P62701	40S ribosomal protein S4, X isoform OS=Homo sapiens OX=9606 GN=RPS4X PE=1 SV=2	12	33	7	29.6	1338.3	1179.1	1076.4	1074.4	1138.9	1287.3	1096.2	1326.3	1137.4
High	P49916	DNA ligase 3 OS=Homo sapiens OX=9606 GN=LIG3 PE=1 SV=2	23	33	23	112.8	1877.1	1723.1	1764.1	2378.7	1922.2	1668.9	2015.6	1694.4	1907.9
High	O75955	Flotillin-1 OS=Homo sapiens OX=9606 GN=FLOT1 PE=1 SV=3	18	33	18	47.3	1372.4	1703.1	1403.7	1729.3	1678.7	1697.5	1849.4	1577.8	1618.7
High	Q12830	Nucleosome-remodeling factor subunit BPTF OS=Homo sapiens OX=9606 GN=BPTF PE=1 SV=3	29	33	29	338.1	866.4	1143	922	944.8	881.2	1061.5	876.1	1149.2	794
High	O43290	U4/U6.U5 tri-snRNP-associated protein 1 OS=Homo sapiens OX=9606 GN=SART1 PE=1 SV=1	23	33	23	90.2	1277.2	1275.5	1238	994.3	1018.1	1265.6	943.2	1335.5	1241.3
High	P26232	Catenin alpha-2 OS=Homo sapiens OX=9606 GN=CTNNA2 PE=1 SV=5	24	33	16	105.2	980.7	1229.3	1059.7	1359.2	1121.7	1394.3	1211.3	1157.3	882
High	Q13561	Dynactin subunit 2 OS=Homo sapiens OX=9606 GN=DCTN2 PE=1 SV=4	17	33	17	44.2	1895.7	1291	2178.2	1474.8	2228	1251	2000.1	1388.6	1549.7
High	P23526	Adenosylhomocysteinase OS=Homo sapiens OX=9606 GN=AHCY PE=1 SV=4	16	33	16	47.7	1937.9	2584.8	2182.1	2403.9	2247.4	2584.7	2250.6	2673	2267.9
High	P55196	Afadin OS=Homo sapiens OX=9606 GN=AFDN PE=1 SV=3	26	33	26	206.7	969.2	975.2	1230.7	879.6	1208.7	684.8	1089.2	604.5	886.6
High	Q9BTW9	Tubulin-specific chaperone D OS=Homo sapiens OX=9606 GN=TBCD PE=1 SV=2	20	33	20	132.5	1532.4	1559.4	1669.6	2058.9	1533.1	1701.6	1629.3	1675.7	1807.5
High	P11171	Protein 4.1 OS=Homo sapiens OX=9606 GN=EPB41 PE=1 SV=4	24	33	21	97	790.8	744.4	704.2	654.1	669	677.7	686.8	749.1	646.4
High	Q13740	CD166 antigen OS=Homo sapiens OX=9606 GN=ALCAM PE=1 SV=2	13	33	13	65.1	2622.2	3576.1	3271.3	3485.4	2948.3	2752.7	3252.2	2590.5	3207.2
High	Q9P2D1	Chromodomain-helicase-DNA-binding protein 7 OS=Homo sapiens OX=9606 GN=CHD7 PE=1 SV=3	29	33	23	335.7	845.2	469	525.2	381.3	539.6	483.7	315.6	445.2	362.5
High	Q9NQC3	Reticulon-4 OS=Homo sapiens OX=9606 GN=RTN4 PE=1 SV=2	19	33	19	129.9	1310.2	1841.5	1584.1	1538.5	1245.9	1778.4	1351	2007	2113.9
High	Q99459	Cell division cycle 5-like protein OS=Homo sapiens OX=9606 GN=CDC5L PE=1 SV=2	19	33	19	92.2	1233.8	814.7	1037.6	789.8	859.7	834.7	979.3	870.6	1004.4
High	Q13330	Metastasis-associated protein MTA1 OS=Homo sapiens OX=9606 GN=MTA1 PE=1 SV=2	21	33	16	80.7	2023.9	1950.4	1945.6	2011.7	2016.1	2143.9	2074.1	2302.1	2429.6
High	P09104	Gamma-enolase OS=Homo sapiens OX=9606 GN=ENO2 PE=1 SV=3	11	33	10	47.2	2757.9	3446.7	2972.1	3293.6	2990.1	3339.3	3040.2	3284.7	3056.5
High	Q9H0D6	5'-3' exoribonuclease 2 OS=Homo sapiens OX=9606 GN=XRN2 PE=1 SV=1	21	33	21	108.5	1049.1	708.7	849.4	1065.1	850.1	954.3	881.3	752.5	956.1
High	Q9UHX1	Poly(U)-binding-splicing factor PUF60 OS=Homo sapiens OX=9606 GN=PUF60 PE=1 SV=1	16	33	16	59.8	2101.5	2263.1	2068	1990.3	1847.7	2345.6	2025.9	2074.9	2272.5
High	P22102	Trifunctional purine biosynthetic protein adenosine-3 OS=Homo sapiens OX=9606 GN=GART PE=1 SV=1	23	33	23	107.7	1097.8	902.9	1065.3	1124.8	1134.1	755.5	1222.4	951.2	1168.7
High	Q06210	Glutamine--fructose-6-phosphate aminotransferase [isomerizing] 1 OS=Homo sapiens OX=9606 GN=GFPT1 PE=1 SV=3	21	33	21	78.8	1641.5	1731.6	1905.3	2263	1749.8	1557.1	1806.6	1790.3	2490.2
High	O94826	Mitochondrial import receptor subunit TOM70 OS=Homo sapiens OX=9606 GN=TOMM70 PE=1 SV=1	22	33	22	67.4	1740.3	1621	2072.8	1598.6	2038	1544.7	1776.5	1643.2	1749
High	P07942	Laminin subunit beta-1 OS=Homo sapiens OX=9606 GN=LAMB1 PE=1 SV=2	24	32	24	197.9	1990	955.6	1928.8	1029.5	1730	1172.4	1644.5	658.2	923.8
High	O95831	Apoptosis-inducing factor 1, mitochondrial OS=Homo sapiens OX=9606 GN=AIFM1 PE=1 SV=1	18	32	18	66.9	2312.7	1408.6	1813.9	1468.7	2266.3	1144.6	1823.9	1254.3	1096
High	Q8NE71	ATP-binding cassette sub-family F member 1 OS=Homo sapiens OX=9606 GN=ABCF1 PE=1 SV=2	19	32	18	95.9	1333.4	1574.4	1475.6	1510.4	1271.3	1637.4	1347.6	1999	1916.3
High	B5ME19	Eukaryotic translation initiation factor 3 subunit C-like protein OS=Homo sapiens OX=9606 GN=EIF3CL PE=3 SV=1	21	32	21	105.4	1104.6	1601.5	1311.5	1283.7	1077.4	1398.2	1145.5	1317.3	1895.5
High	P02533	Keratin, type I cytoskeletal 14 OS=Homo sapiens OX=9606 GN=KRT14 PE=1 SV=4	19	32	5	51.5	191	330.2	1037.7		255.6	166.2	434	94.2	299.8
High	O75534	Cold shock domain-containing protein E1 OS=Homo sapiens OX=9606 GN=CSDE1 PE=1 SV=2	20	32	20	88.8	1999.6	2355.8	1921.7	2106.7	1847.4	2516.1	1701.2	2620.4	1977.9
High	P06744	Glucose-6-phosphate isomerase OS=Homo sapiens OX=9606 GN=GPI PE=1 SV=4	15	32	15	63.1	1333.6	1127.5	1412.4	1071.4	1577.8	1025.1	1549.3	1300.9	1082.5
High	O00154	Cytosolic acyl coenzyme A thioester hydrolase OS=Homo sapiens OX=9606 GN=ACOT7 PE=1 SV=3	15	32	15	41.8	1596	1916.9	1805.9	1755.1	1416.5	1860.9	1950.6	2007.3	1544.6
High	O76094	Signal recognition particle subunit SRP72 OS=Homo sapiens OX=9606 GN=SRP72 PE=1 SV=3	20	32	20	74.6	1938.9	2272.2	2045.6	2086.2	2159	2308.7	2154.3	2169.2	1731.1
High	Q9UHB9	Signal recognition particle subunit SRP68 OS=Homo sapiens OX=9606 GN=SRP68 PE=1 SV=2	19	32	19	70.7	1513.7	1845.2	1820.4	1797.3	1809.7	2011	1809.8	1558.9	1684.8
High	Q16777	Histone H2A type 2-C OS=Homo sapiens OX=9606 GN=HIST2H2AC PE=1 SV=4	4	32	1	14	18.8	25.9	14.5	13.3	13	21.5	14.6	28.1	14.1
High	Q8N201	Integrator complex subunit 1 OS=Homo sapiens OX=9606 GN=INTS1 PE=1 SV=2	27	32	27	244.1	1395.6	1389.1	1188.9	1477.4	1516.6	1550.5	1502.3	1618.6	1414.6
High	Q9HC35	Echinoderm microtubule-associated protein-like 4 OS=Homo sapiens OX=9606 GN=EML4 PE=1 SV=3	22	32	22	108.8	1372.7	1935.9	1549.6	1851.9	1632.8	1904.3	1740.6	1861.7	1811
High	Q14240	Eukaryotic initiation factor 4A-II OS=Homo sapiens OX=9606 GN=EIF4A2 PE=1 SV=2	11	32	2	46.4	291.7	408.6	293.5	354.4	283.4	418.7	278.9	431.2	424.2
High	P61011	Signal recognition particle 54 kDa protein OS=Homo sapiens OX=9606 GN=SRP54 PE=1 SV=1	21	32	21	55.7	1835.8	1852.5	1772.4	2424.9	1917.3	1696.5	1930.8	1668.3	1812.7
High	O75592	E3 ubiquitin-protein ligase MYCBP2 OS=Homo sapiens OX=9606 GN=MYCBP2 PE=1 SV=4	28	32	28	513.3	743.7	1046.4	878.7	1071.4	897	943.3	954.5	905.9	1168.2
High	P56192	Methionine--tRNA ligase, cytoplasmic OS=Homo sapiens OX=9606 GN=MARS PE=1 SV=2	22	32	22	101.1	1717.1	2396.7	1868	2263	1782	2375.4	1797.9	2598.2	2444.3
High	Q9NVP1	ATP-dependent RNA helicase DDX18 OS=Homo sapiens OX=9606 GN=DDX18 PE=1 SV=2	20	32	20	75.4	2159.4	2299.9	2226.8	2234	1999.1	2980.8	2056.2	2394.7	2474.2
High	Q8IY81	pre-rRNA 2'-O-ribose RNA methyltransferase FTSJ3 OS=Homo sapiens OX=9606 GN=FTSJ3 PE=1 SV=2	16	32	16	96.5	1797.9	2080.4	2070.6	2200.2	2269.3	2051.7	2379	1949.5	1597.4
High	P42285	Exosome RNA helicase MTR4 OS=Homo sapiens OX=9606 GN=MTREX PE=1 SV=3	25	32	25	117.7	2454.3	1957.2	2309.8	1808.6	2322.9	2059.5	2095.3	1974.5	2162.2
High	Q01780	Exosome component 10 OS=Homo sapiens OX=9606 GN=EXOSC10 PE=1 SV=2	24	32	24	100.8	2179.5	2366.1	2157.5	2062.2	1940.7	2324.8	1716.5	2178.7	1944.1
High	P09211	Glutathione S-transferase P OS=Homo sapiens OX=9606 GN=GSTP1 PE=1 SV=2	8	32	8	23.3	1942.4	1010.8	2147.8	1149.7	2592.8	962.6	1940	1141.3	773.9
High	P36578	60S ribosomal protein L4 OS=Homo sapiens OX=9606 GN=RPL4 PE=1 SV=5	12	32	12	47.7	1116.3	1488.3	1090.7	1294.8	1050.5	1652.3	1151.8	1331.2	1285.1
High	Q9P258	Protein RCC2 OS=Homo sapiens OX=9606 GN=RCC2 PE=1 SV=2	19	32	19	56	1042.5	970.9	1203.4	1352	1051.8	1279.1	1080.2	1024.8	1123.6
High	Q1KMD3	Heterogeneous nuclear ribonucleoprotein U-like protein 2 OS=Homo sapiens OX=9606 GN=HNRNPUL2 PE=1 SV=1	18	32	18	85.1	2246.1	970.5	1267.9	1209.6	2104.2	1244.9	1174.6	825.5	1111.2
High	Q14247	Src substrate cortactin OS=Homo sapiens OX=9606 GN=CTTN PE=1 SV=2	21	32	21	61.5	1435.3	1129.9	1059	1107.1	1406.3	1081.8	1085.1	1220.4	1096.2
High	Q9NZI8	Insulin-like growth factor 2 mRNA-binding protein 1 OS=Homo sapiens OX=9606 GN=IGF2BP1 PE=1 SV=2	17	32	14	63.4	1798.3	1646.5	1908.6	1784.1	1724.1	2112.6	1789	1938.1	1462.3
High	Q9C0C9	(E3-independent) E2 ubiquitin-conjugating enzyme OS=Homo sapiens OX=9606 GN=UBE2O PE=1 SV=3	24	32	24	141.2	1459.3	1791.2	1409.8	1774.9	1477.4	1825.3	1491.8	1292.2	1944.8
High	Q5JPE7	Nodal modulator 2 OS=Homo sapiens OX=9606 GN=NOMO2 PE=1 SV=1	23	32	23	139.4	1207.4	1268.7	1513	1156.4	1316	1277	1400.2	905.1	1312.7
High	P54289	Voltage-dependent calcium channel subunit alpha-2/delta-1 OS=Homo sapiens OX=9606 GN=CACNA2D1 PE=1 SV=3	24	32	23	124.5	1491.7	1582.3	1793.8	1693.4	1772.2	1524.2	1925.8	859.1	1271.6
High	Q08J23	tRNA (cytosine(34)-C(5))-methyltransferase OS=Homo sapiens OX=9606 GN=NSUN2 PE=1 SV=2	22	31	22	86.4	1905.4	1591.2	1652.1	1611	1818.3	1770.6	2092.7	1421.5	1416.6
High	P12236	ADP/ATP translocase 3 OS=Homo sapiens OX=9606 GN=SLC25A6 PE=1 SV=4	12	31	1	32.8	744.5		715.5		795.8		870.8
High	Q8IWZ3	Ankyrin repeat and KH domain-containing protein 1 OS=Homo sapiens OX=9606 GN=ANKHD1 PE=1 SV=1	27	31	21	269.3	601.7	748.6	680.4	593.8	600.1	787.7	576.2	848.3	878.7
High	Q6KC79	Nipped-B-like protein OS=Homo sapiens OX=9606 GN=NIPBL PE=1 SV=2	28	31	28	315.9	1201	1452.5	1511.4	1331.9	1182.8	1461.6	1364.8	1594.5	1266.4
High	Q92896	Golgi apparatus protein 1 OS=Homo sapiens OX=9606 GN=GLG1 PE=1 SV=2	21	31	21	134.5	1533.7	1343.1	1537.4	1465.3	1902	1396.6	1615	1444	746.9
High	P07910	Heterogeneous nuclear ribonucleoproteins C1/C2 OS=Homo sapiens OX=9606 GN=HNRNPC PE=1 SV=4	10	31	4	33.7	501.4	790.6	473.6	666.7	529.2	754.8	535.7	727.5	516.6
High	Q15084	Protein disulfide-isomerase A6 OS=Homo sapiens OX=9606 GN=PDIA6 PE=1 SV=1	11	31	11	48.1	2182.1	811.1	1413.5	1291.6	1831.2	869.4	1881.6	807.1	854.6
High	P27797	Calreticulin OS=Homo sapiens OX=9606 GN=CALR PE=1 SV=1	12	31	12	48.1	1661.9	1681.6	1935.5	2045.4	1816.1	1659.9	1915.3	1602.9	1448.6
High	Q92804	TATA-binding protein-associated factor 2N OS=Homo sapiens OX=9606 GN=TAF15 PE=1 SV=1	11	31	9	61.8	642.6	324.6	493.5	245.3	315.1	478.4	367.7	567.6	302.5
High	Q13620	Cullin-4B OS=Homo sapiens OX=9606 GN=CUL4B PE=1 SV=4	24	31	19	103.9	823.5	1142	944.4	1103.2	985.6	1025.5	1065.5	1133.2	1228.3
High	O76021	Ribosomal L1 domain-containing protein 1 OS=Homo sapiens OX=9606 GN=RSL1D1 PE=1 SV=3	17	31	17	54.9	2024.2	2938.8	2238.9	2780.4	2482	2771.4	2463.2	2934.5	2732.6
High	Q9ULH0	Kinase D-interacting substrate of 220 kDa OS=Homo sapiens OX=9606 GN=KIDINS220 PE=1 SV=3	25	31	25	196.4	1124.5	981.1	1320.8	1033.4	1552.8	726.6	1172.5	1006.4	931.8
High	P30041	Peroxiredoxin-6 OS=Homo sapiens OX=9606 GN=PRDX6 PE=1 SV=3	10	31	10	25	1729.9	1093.2	1220.9	1280.7	1580.5	1107	1612.2	1040.7	906.9
High	Q06830	Peroxiredoxin-1 OS=Homo sapiens OX=9606 GN=PRDX1 PE=1 SV=1	11	31	8	22.1	1808.2	1857.9	1777.4	1831.8	1853	1883.4	1439.6	1831.7	1351
High	P28370	Probable global transcription activator SNF2L1 OS=Homo sapiens OX=9606 GN=SMARCA1 PE=1 SV=2	22	31	13	122.5	366.4	461.5	356.5	436.2	317.1	516.1	359.5	473.1	436.1
High	P46063	ATP-dependent DNA helicase Q1 OS=Homo sapiens OX=9606 GN=RECQL PE=1 SV=3	20	31	20	73.4	2030.5	1932.7	1540	1683	1509.1	2022.9	1451.2	1931.8	1766.3
High	P51812	Ribosomal protein S6 kinase alpha-3 OS=Homo sapiens OX=9606 GN=RPS6KA3 PE=1 SV=1	22	31	13	83.7	1076.9	1592.7	1215.6	1515.4	1168.3	1105.3	1248	1305.3	1584.6
High	P15880	40S ribosomal protein S2 OS=Homo sapiens OX=9606 GN=RPS2 PE=1 SV=2	13	31	13	31.3	1302	1759.3	1229.8	1484.2	1279.1	1878.1	1354.4	2025.1	1765.5
High	Q8WWM7	Ataxin-2-like protein OS=Homo sapiens OX=9606 GN=ATXN2L PE=1 SV=2	21	31	20	113.3	899.7	971.3	1077.1	741.9	738.6	918.5	820	1292.6	1121.6
High	Q8WYP5	Protein ELYS OS=Homo sapiens OX=9606 GN=AHCTF1 PE=1 SV=3	27	31	27	252.3	1473.2	1411.1	1700.1	1330.2	1313.2	1623.3	1426.7	1536.4	1258.3
High	P61604	10 kDa heat shock protein, mitochondrial OS=Homo sapiens OX=9606 GN=HSPE1 PE=1 SV=2	7	31	7	10.9	1273.5	1074.4	1182.3	1030.5	1325.9	1052.3	1057.2	561.5	786.6
High	Q15154	Pericentriolar material 1 protein OS=Homo sapiens OX=9606 GN=PCM1 PE=1 SV=5	27	31	27	228.4	1376.6	1313.4	1260.5	1071.7	1219.4	1439.2	1320.6	1442.9	1204.3
High	Q6UB35	Monofunctional C1-tetrahydrofolate synthase, mitochondrial OS=Homo sapiens OX=9606 GN=MTHFD1L PE=1 SV=1	20	30	20	105.7	1790.8	994.7	1254.3	1058.4	1709.9	900.1	1179	935.4	955.8
High	A0AVT1	Ubiquitin-like modifier-activating enzyme 6 OS=Homo sapiens OX=9606 GN=UBA6 PE=1 SV=1	21	30	21	117.9	1163.2	1354.8	1346	1156.1	1215	1131.1	1325.6	1338.1	1131.1
High	Q92823	Neuronal cell adhesion molecule OS=Homo sapiens OX=9606 GN=NRCAM PE=1 SV=3	20	30	20	143.8	1415.3	1025.4	1620.4	844.2	1400.4	1097.5	1412.8	1118.3	1306.8
High	O60763	General vesicular transport factor p115 OS=Homo sapiens OX=9606 GN=USO1 PE=1 SV=2	21	30	21	107.8	1342.7	1807.2	1622.2	1810.6	1712.9	1693.2	1651.8	1613.5	1338.6
High	O15355	Protein phosphatase 1G OS=Homo sapiens OX=9606 GN=PPM1G PE=1 SV=1	16	30	16	59.2	1368.3	1615.9	1616.6	1399.3	1386.4	1715.4	1222.3	1820.1	1391.6
High	P46087	Probable 28S rRNA (cytosine(4447)-C(5))-methyltransferase OS=Homo sapiens OX=9606 GN=NOP2 PE=1 SV=2	21	30	21	89.2	1862.4	1436.3	1945.4	2286.7	2105.2	1638.3	1946.4	1451.6	2009.7
High	P23528	Cofilin-1 OS=Homo sapiens OX=9606 GN=CFL1 PE=1 SV=3	7	30	5	18.5	1307.3	971.7	1304.9	876.1	1499.7	974.3	1459.1	477.5	706
High	P35222	Catenin beta-1 OS=Homo sapiens OX=9606 GN=CTNNB1 PE=1 SV=1	19	30	18	85.4	1114.7	1107.2	1094.9	1131.3	1113.8	1351.4	1158.6	1270.5	1285.8
High	Q15019	Septin-2 OS=Homo sapiens OX=9606 GN=SEPTIN2 PE=1 SV=1	13	30	13	41.5	2133.5	1898.3	2144.6	1718.1	2205.9	1887.4	2135.1	1892.1	1700.6
High	P62195	26S proteasome regulatory subunit 8 OS=Homo sapiens OX=9606 GN=PSMC5 PE=1 SV=1	17	30	16	45.6	1757.8	1230.7	1782.9	1319.5	1884.5	1109.6	1768.5	1243.2	1102
High	P42224	Signal transducer and activator of transcription 1-alpha/beta OS=Homo sapiens OX=9606 GN=STAT1 PE=1 SV=2	20	30	20	87.3	1823.7	1716.2	1698.2	1685	1641.6	1809	1698.5	1698.7	1822.5
High	P50570	Dynamin-2 OS=Homo sapiens OX=9606 GN=DNM2 PE=1 SV=2	19	30	9	98	1033.5	1443.2	1136.7	1467.4	1140.8	1031.1	1195	638.4	1132.5
High	Q01518	Adenylyl cyclase-associated protein 1 OS=Homo sapiens OX=9606 GN=CAP1 PE=1 SV=5	13	30	13	51.9	1272.6	858.3	1371.1	846.5	1239.3	848.8	1356.3	1199.7	537.9
High	P04792	Heat shock protein beta-1 OS=Homo sapiens OX=9606 GN=HSPB1 PE=1 SV=2	10	30	10	22.8	1587.5	1908.3	1751.2	1852.6	1738.5	1956.1	1791.5	2174.1	1774.9
High	Q9UJS0	Calcium-binding mitochondrial carrier protein Aralar2 OS=Homo sapiens OX=9606 GN=SLC25A13 PE=1 SV=2	19	30	13	74.1	1128	1280.9	1143.7	1325.3	1326.6	1257.7	1447.1	1281.8	1039.6
High	O00139	Kinesin-like protein KIF2A OS=Homo sapiens OX=9606 GN=KIF2A PE=1 SV=3	21	30	18	79.9	696.2	1009.8	776	956.6	727.7	1050	804.5	1118.7	865
High	Q9BTC0	Death-inducer obliterator 1 OS=Homo sapiens OX=9606 GN=DIDO1 PE=1 SV=5	28	30	28	243.7	1238.2	1350.8	1079.5	1029.3	1043.5	1222.5	1037.6	1434.9	1300.2
High	P36871	Phosphoglucomutase-1 OS=Homo sapiens OX=9606 GN=PGM1 PE=1 SV=3	19	30	19	61.4	1877.1	1334.3	1294.2	1382.1	1608.3	1378.1	1343.3	1403.7	1119.7
High	P45880	Voltage-dependent anion-selective channel protein 2 OS=Homo sapiens OX=9606 GN=VDAC2 PE=1 SV=2	11	30	11	31.5	1711.3	1454.6	1428.2	1540.9	1538.9	1423.5	1344.8	1284.6	1062.2
High	P42765	3-ketoacyl-CoA thiolase, mitochondrial OS=Homo sapiens OX=9606 GN=ACAA2 PE=1 SV=2	14	30	14	41.9	706.8	554.6	575.3	799.4	615.2	542.8	652.6	580.8	734.5
High	P49748	Very long-chain specific acyl-CoA dehydrogenase, mitochondrial OS=Homo sapiens OX=9606 GN=ACADVL PE=1 SV=1	17	30	17	70.3	2079.3	2075.9	2288	2411.7	2669.8	2208.6	2173.1	2001.9	2029.8
High	P08237	ATP-dependent 6-phosphofructokinase, muscle type OS=Homo sapiens OX=9606 GN=PFKM PE=1 SV=2	21	30	18	85.1	1087.7	1328.5	1371.4	1769.3	1637.7	1272	1487.4	1264.7	1248.8
High	O15027	Protein transport protein Sec16A OS=Homo sapiens OX=9606 GN=SEC16A PE=1 SV=4	23	30	23	251.7	1702.3	1163.6	2015.3	1167	1818.5	1117.4	1908.2	1373.5	1114.2
High	Q16695	Histone H3.1t OS=Homo sapiens OX=9606 GN=HIST3H3 PE=1 SV=3	4	30	1	15.5	314.4	68.8	209.2	86.8	107.7	258.1	33.3	77.5	71.3
High	P20020	Plasma membrane calcium-transporting ATPase 1 OS=Homo sapiens OX=9606 GN=ATP2B1 PE=1 SV=4	23	30	14	134.6	196.3	221.2	137.2	166.1	173.8	220.5	282.9	211.4	198.2
High	Q9NR09	Baculoviral IAP repeat-containing protein 6 OS=Homo sapiens OX=9606 GN=BIRC6 PE=1 SV=2	25	29	25	529.9	1111.1	1116.6	1263.7	1259	1197.8	1108.3	1321.8	1318.5	1390.8
High	Q9Y617	Phosphoserine aminotransferase OS=Homo sapiens OX=9606 GN=PSAT1 PE=1 SV=2	17	29	17	40.4	2117.7	2766.5	2281.6	2412.2	2220.8	2912.6	2188.5	2917.8	2224.5
High	O75165	DnaJ homolog subfamily C member 13 OS=Homo sapiens OX=9606 GN=DNAJC13 PE=1 SV=5	25	29	25	254.3	1131	1251	1320.8	1278.4	1374.2	1260.9	1083.4	1096.5	995.5
High	Q93009	Ubiquitin carboxyl-terminal hydrolase 7 OS=Homo sapiens OX=9606 GN=USP7 PE=1 SV=2	24	29	24	128.2	1955.7	2371	2080.6	2301.9	2077.8	2438.4	2154.5	2496.8	1583
High	Q09666	Neuroblast differentiation-associated protein AHNAK OS=Homo sapiens OX=9606 GN=AHNAK PE=1 SV=2	23	29	23	628.7	1926.6	1444.9	1516.2	1234.7	1575.1	1303.3	1322	1666.7	1005
High	Q9BSJ8	Extended synaptotagmin-1 OS=Homo sapiens OX=9606 GN=ESYT1 PE=1 SV=1	18	29	18	122.8	1720.4	1975.6	1657.1	1842.9	1677	1969.8	1642.7	1744.9	1699.2
High	Q99798	Aconitate hydratase, mitochondrial OS=Homo sapiens OX=9606 GN=ACO2 PE=1 SV=2	18	29	18	85.4	1139.8	1864.6	1407.7	1722.6	1348.5	1626.3	1538.6	1259.3	2218
High	O00148	ATP-dependent RNA helicase DDX39A OS=Homo sapiens OX=9606 GN=DDX39A PE=1 SV=2	14	29	6	49.1	461.5	628.8	482.4	487.1	403.8	653.2	444.8	700.5	407.2
High	Q9NZB2	Constitutive coactivator of PPAR-gamma-like protein 1 OS=Homo sapiens OX=9606 GN=FAM120A PE=1 SV=2	24	29	23	121.8	1308.3	1718.1	1605.6	1736.3	1489.1	1579.7	1392.4	1852.3	1438
High	Q09161	Nuclear cap-binding protein subunit 1 OS=Homo sapiens OX=9606 GN=NCBP1 PE=1 SV=1	17	29	17	91.8	1288.8	1221.9	1061.1	1151.5	1428.5	1065.2	1246	1288.1	1485.6
High	Q96ST3	Paired amphipathic helix protein Sin3a OS=Homo sapiens OX=9606 GN=SIN3A PE=1 SV=2	22	29	22	145.1	505.9	636.3	495.7	618.2	549.7	638.6	510.9	669.1	628.9
High	P46783	40S ribosomal protein S10 OS=Homo sapiens OX=9606 GN=RPS10 PE=1 SV=1	8	29	7	18.9	862.8	1187.9	866.8	1059.4	851.2	1320	919.2	1266.5	737.3
High	O00203	AP-3 complex subunit beta-1 OS=Homo sapiens OX=9606 GN=AP3B1 PE=1 SV=3	20	29	15	121.2	1159.9	1413.6	1143.8	1414.6	1339.1	1425.8	1182.4	1606.8	1198.7
High	Q9H2M9	Rab3 GTPase-activating protein non-catalytic subunit OS=Homo sapiens OX=9606 GN=RAB3GAP2 PE=1 SV=1	21	29	21	155.9	1145.3	1082.1	1385	1096.6	1253.4	1121.9	958.3	1027.5	841.7
High	P49915	GMP synthase [glutamine-hydrolyzing] OS=Homo sapiens OX=9606 GN=GMPS PE=1 SV=1	20	29	20	76.7	1227.1	1241.9	1205.1	1264.5	1060.9	1788	1109.4	1510.3	1519.3
High	Q92922	SWI/SNF complex subunit SMARCC1 OS=Homo sapiens OX=9606 GN=SMARCC1 PE=1 SV=3	19	29	12	122.8	1153.1	712.2	844.7	640.8	1039.5	783.9	935.7	837.5	727.2
High	P05141	ADP/ATP translocase 2 OS=Homo sapiens OX=9606 GN=SLC25A5 PE=1 SV=7	12	29	3	32.8	348.5	136.7	357.4	115.1	249.5	120.1	260.2	140.2	263.8
High	Q9Y3I0	tRNA-splicing ligase RtcB homolog OS=Homo sapiens OX=9606 GN=RTCB PE=1 SV=1	18	29	18	55.2	947.7	1397.6	1085.4	1344	1145.8	959	1143.6	759.3	1036
High	Q9BZE4	Nucleolar GTP-binding protein 1 OS=Homo sapiens OX=9606 GN=GTPBP4 PE=1 SV=3	17	29	17	73.9	1639.6	973.4	1346.4	1232.8	1714.2	1047.3	1424.1	1040.8	782.6
High	Q9UMR2	ATP-dependent RNA helicase DDX19B OS=Homo sapiens OX=9606 GN=DDX19B PE=1 SV=1	16	29	2	53.9	301.2		349		395.4
High	Q10570	Cleavage and polyadenylation specificity factor subunit 1 OS=Homo sapiens OX=9606 GN=CPSF1 PE=1 SV=2	24	29	24	160.8	864.3	980.4	935.4	896.5	787.3	1144.6	849.9	957	994.4
High	O14917	Protocadherin-17 OS=Homo sapiens OX=9606 GN=PCDH17 PE=2 SV=2	21	29	21	126.2	1347.4	1583.9	1928.1	1347.5	1486.7	1275.7	1556.5	1615.3	1366.5
High	P08779	Keratin, type I cytoskeletal 16 OS=Homo sapiens OX=9606 GN=KRT16 PE=1 SV=4	19	29	9	51.2	116	72.1	905.2	36.5	29.6	51.4	304.5	36.7	56
High	P32004	Neural cell adhesion molecule L1 OS=Homo sapiens OX=9606 GN=L1CAM PE=1 SV=2	18	29	18	139.9	1806.8	1050.2	1520.7	877.9	1526.7	878.8	1574.1	554	1281.2
High	P41219	Peripherin OS=Homo sapiens OX=9606 GN=PRPH PE=1 SV=2	19	29	16	53.6	547.4	492.9	586.8	544.8	654.6	551.9	629.2	344.5	613.8
High	Q08379	Golgin subfamily A member 2 OS=Homo sapiens OX=9606 GN=GOLGA2 PE=1 SV=3	22	29	22	113	1122.3	1468	1384.7	1537.2	1241.5	1267.8	1338.9	1614.9	1236.8
High	Q7L1Q6	Basic leucine zipper and W2 domain-containing protein 1 OS=Homo sapiens OX=9606 GN=BZW1 PE=1 SV=1	13	29	13	48	1667.2	1227.6	1376.7	1096	1457	1255.2	1488.2	1313.8	859.4
High	Q9C0J8	pre-mRNA 3' end processing protein WDR33 OS=Homo sapiens OX=9606 GN=WDR33 PE=1 SV=2	22	29	22	145.8	690	602.3	958.2	557.2	809.2	555.5	590.6	546.5	857
High	P23284	Peptidyl-prolyl cis-trans isomerase B OS=Homo sapiens OX=9606 GN=PPIB PE=1 SV=2	11	28	11	23.7	2376.4	2510.2	2499.3	2635.5	2728.5	2145.9	2674.4	2363.3	1881.3
High	Q14151	Scaffold attachment factor B2 OS=Homo sapiens OX=9606 GN=SAFB2 PE=1 SV=1	19	28	13	107.4	1300.1	1113.2	954.2	1050.6	884.1	1296.9	947.6	1295.5	1140.9
High	P15121	Aldo-keto reductase family 1 member B1 OS=Homo sapiens OX=9606 GN=AKR1B1 PE=1 SV=3	14	28	14	35.8	1952	1012.4	1862.2	914.6	1978.1	980.3	2077.3	1183.5	967.3
High	P50502	Hsc70-interacting protein OS=Homo sapiens OX=9606 GN=ST13 PE=1 SV=2	11	28	11	41.3	1729	1173.3	1877	1163.4	1920.5	1061.7	2086.3	1293.8	1105.4
High	Q8TEM1	Nuclear pore membrane glycoprotein 210 OS=Homo sapiens OX=9606 GN=NUP210 PE=1 SV=3	25	28	25	205	1385.1	1364.1	1729.6	1187.2	1362.3	1457.3	1259.1	1398	2015.1
High	Q12788	Transducin beta-like protein 3 OS=Homo sapiens OX=9606 GN=TBL3 PE=1 SV=2	18	28	18	89	1041.1	1172.1	1000.7	1173.1	1140.9	948.7	1150.7	1109.8	1436.2
High	O94874	E3 UFM1-protein ligase 1 OS=Homo sapiens OX=9606 GN=UFL1 PE=1 SV=2	23	28	22	89.5	1121	1662	1205.3	1524.1	1247.5	1600.7	1244.1	1765.7	1331.2
High	P61221	ATP-binding cassette sub-family E member 1 OS=Homo sapiens OX=9606 GN=ABCE1 PE=1 SV=1	18	28	18	67.3	1904	2323.5	1766.2	2237.7	1750.7	2314.9	1840.5	2499.5	1919.2
High	Q96GQ7	Probable ATP-dependent RNA helicase DDX27 OS=Homo sapiens OX=9606 GN=DDX27 PE=1 SV=2	20	28	20	89.8	1169.6	1709.4	1236.4	1732.4	1317.3	1656.5	1495.1	1384.7	1263.5
High	P17480	Nucleolar transcription factor 1 OS=Homo sapiens OX=9606 GN=UBTF PE=1 SV=1	19	28	19	89.4	1161.4	1105.9	1218	1262.2	1011.5	959.5	1065.5	1209.3	1433.8
High	P09493	Tropomyosin alpha-1 chain OS=Homo sapiens OX=9606 GN=TPM1 PE=1 SV=2	10	28	6	32.7	1012.5	981.5	841.8	933.3	726	1118.3	831.3	1095	884.5
High	Q15020	Squamous cell carcinoma antigen recognized by T-cells 3 OS=Homo sapiens OX=9606 GN=SART3 PE=1 SV=1	19	28	19	109.9	1160.3	1223.8	1306.9	1205.6	1191.1	985.7	1389.5	1131.2	1014.9
High	Q96HC4	PDZ and LIM domain protein 5 OS=Homo sapiens OX=9606 GN=PDLIM5 PE=1 SV=5	18	28	18	63.9	1576.6	1706.3	1585.5	1457.8	1277.7	1900.8	1221.3	2107.8	1684.1
High	O75475	PC4 and SFRS1-interacting protein OS=Homo sapiens OX=9606 GN=PSIP1 PE=1 SV=1	17	28	16	60.1	1285.8	1493.4	1426.7	1334	1174.3	1881.1	1206	1612.2	997.6
High	O94973	AP-2 complex subunit alpha-2 OS=Homo sapiens OX=9606 GN=AP2A2 PE=1 SV=2	21	28	11	103.9	1142	1495.6	1194.7	1517.4	1307.1	1470.4	1401.8	1603.5	1073.9
High	Q9UPQ0	LIM and calponin homology domains-containing protein 1 OS=Homo sapiens OX=9606 GN=LIMCH1 PE=1 SV=4	25	28	24	121.8	1100.3	1235	1285.3	1219	1288.2	1354.5	1268.3	1352.2	963.1
High	P10155	60 kDa SS-A/Ro ribonucleoprotein OS=Homo sapiens OX=9606 GN=RO60 PE=1 SV=2	18	28	18	60.6	2095.1	1991.6	2325.9	1922.1	2102.7	1930.2	1995.6	1867.2	2356.2
High	P34897	Serine hydroxymethyltransferase, mitochondrial OS=Homo sapiens OX=9606 GN=SHMT2 PE=1 SV=3	18	28	16	56	1346.4	1328	1351.7	1138.9	1386.8	1184	1500.9	1449.3	2099
High	P26368	Splicing factor U2AF 65 kDa subunit OS=Homo sapiens OX=9606 GN=U2AF2 PE=1 SV=4	11	28	11	53.5	1075	1182.4	931.1	1062.3	1041.7	1256.4	1115	1256.2	1047.7
High	P48735	Isocitrate dehydrogenase [NADP], mitochondrial OS=Homo sapiens OX=9606 GN=IDH2 PE=1 SV=2	15	28	15	50.9	2572.1	2568.5	2238.8	2374.4	2550	2660.8	2821.1	2790.1	3160.9
High	Q9NTZ6	RNA-binding protein 12 OS=Homo sapiens OX=9606 GN=RBM12 PE=1 SV=1	17	28	17	97.3	1537	1711.4	1773.8	1886.4	1532.1	1644	1566.6	2155.7	2533.4
High	P16104	Histone H2AX OS=Homo sapiens OX=9606 GN=H2AFX PE=1 SV=2	4	28	1	15.1	457.5	196	135.9	129.9	186	207.1	194.6	197.6	246.8
High	Q9UNZ2	NSFL1 cofactor p47 OS=Homo sapiens OX=9606 GN=NSFL1C PE=1 SV=2	16	28	16	40.5	1029	237.5	905.2	882.3	1023.8	343	1011.6	216.6	1060.2
High	Q13439	Golgin subfamily A member 4 OS=Homo sapiens OX=9606 GN=GOLGA4 PE=1 SV=1	26	28	25	261	805.8	698.6	894.7	708.2	832.9	691.3	878.2	402.7	476.1
High	Q13283	Ras GTPase-activating protein-binding protein 1 OS=Homo sapiens OX=9606 GN=G3BP1 PE=1 SV=1	12	28	12	52.1	1995.5	2068.8	1870.8	1848.9	1795.1	2196.7	1994.9	2359.3	1806.9
High	P52888	Thimet oligopeptidase OS=Homo sapiens OX=9606 GN=THOP1 PE=1 SV=2	18	28	18	78.8	1149	1079.7	1252.5	1364.2	1245	1296.8	1217.2	1156.2	1392.2
High	P18621	60S ribosomal protein L17 OS=Homo sapiens OX=9606 GN=RPL17 PE=1 SV=3	8	28	8	21.4	1470.6	906.2	1456.3	477	1378.3	573.9	1507.1	400.8	1628.2
High	Q13308	Inactive tyrosine-protein kinase 7 OS=Homo sapiens OX=9606 GN=PTK7 PE=1 SV=2	22	28	22	118.3	1015.8	1196.4	901.2	1164.7	929.6	1143.8	1129	1316.2	1132.6
High	P35573	Glycogen debranching enzyme OS=Homo sapiens OX=9606 GN=AGL PE=1 SV=3	25	27	25	174.7	1416.3	1552.1	1593.2	1875	1697.4	1563.5	1691.7	1833.3	1560.4
High	O60841	Eukaryotic translation initiation factor 5B OS=Homo sapiens OX=9606 GN=EIF5B PE=1 SV=4	19	27	19	138.7	1102.7	920.5	852.5	793	1078.5	998.5	933.2	1046.6	941.8
High	P13929	Beta-enolase OS=Homo sapiens OX=9606 GN=ENO3 PE=1 SV=5	8	27	7	47	1355.5	1811.5	1305	1823.5	1584.3	1818.9	1511.2	2080.4	1356
High	Q6PGP7	Tetratricopeptide repeat protein 37 OS=Homo sapiens OX=9606 GN=TTC37 PE=1 SV=1	23	27	23	175.4	1335.2	1602.9	1433.2	1624.5	1563.7	1511	1645	1467.7	1249.9
High	Q15477	Helicase SKI2W OS=Homo sapiens OX=9606 GN=SKIV2L PE=1 SV=3	21	27	21	137.7	1196.2	1355.1	1417	1472.9	1552.6	1333.3	1568.3	1543.5	1289.8
High	Q9HCK8	Chromodomain-helicase-DNA-binding protein 8 OS=Homo sapiens OX=9606 GN=CHD8 PE=1 SV=5	22	27	16	290.3	380.5	99.4	90.3	101	173.9	125.8	186.4	123.6	134.4
High	Q96JM3	Chromosome alignment-maintaining phosphoprotein 1 OS=Homo sapiens OX=9606 GN=CHAMP1 PE=1 SV=2	21	27	21	89	1609.9	1248.9	1529.1	1110.4	1326.7	1230.8	1503	1257.6	1149.3
High	P28838	Cytosol aminopeptidase OS=Homo sapiens OX=9606 GN=LAP3 PE=1 SV=3	16	27	16	56.1	1304.4	1481	1587.8	1649.8	1688.6	1323.4	1444.2	1144	1599.5
High	Q8WUM0	Nuclear pore complex protein Nup133 OS=Homo sapiens OX=9606 GN=NUP133 PE=1 SV=2	19	27	19	128.9	2727.1	2456	2798.7	2129.4	2425.8	2662.2	2176.2	2189.4	2208
High	Q9NSE4	Isoleucine--tRNA ligase, mitochondrial OS=Homo sapiens OX=9606 GN=IARS2 PE=1 SV=2	18	27	18	113.7	1769.2	2123.3	2059.8	2168.3	2118.9	1655.6	1858.6	1857.6	1831.4
High	Q02818	Nucleobindin-1 OS=Homo sapiens OX=9606 GN=NUCB1 PE=1 SV=4	17	27	17	53.8	1402.5	1746.9	1508	1861.6	1494.2	1736.9	1758	1597.4	1180
High	O15164	Transcription intermediary factor 1-alpha OS=Homo sapiens OX=9606 GN=TRIM24 PE=1 SV=3	17	27	15	116.8	1045.7	1316.4	1165.9	1307.9	999	1315.4	1108.2	1118.9	1370.9
High	O00267	Transcription elongation factor SPT5 OS=Homo sapiens OX=9606 GN=SUPT5H PE=1 SV=1	19	27	19	120.9	770	752.6	873.8	645.2	677.7	772.5	849.9	831.7	1077.4
High	O00425	Insulin-like growth factor 2 mRNA-binding protein 3 OS=Homo sapiens OX=9606 GN=IGF2BP3 PE=1 SV=2	15	27	12	63.7	1336.3	1473.2	1418.2	1366.3	1451.6	1522.6	1466.5	1516.1	1073.5
High	P32119	Peroxiredoxin-2 OS=Homo sapiens OX=9606 GN=PRDX2 PE=1 SV=5	7	27	6	21.9	1809.4	1647.8	1877.8	1679.2	2199.3	1508	1991.5	1695	1454.2
High	Q8TEQ6	Gem-associated protein 5 OS=Homo sapiens OX=9606 GN=GEMIN5 PE=1 SV=3	20	27	20	168.5	1692.7	1278.5	1270.8	1237.3	1710.2	1299.2	1146.9	1447.1	1287.7
High	Q9Y2J2	Band 4.1-like protein 3 OS=Homo sapiens OX=9606 GN=EPB41L3 PE=1 SV=2	20	27	18	120.6	2033.2	1858.8	2445.1	2423.7	2057.9	1884.8	2136.3	1967.8	1857.1
High	O14646	Chromodomain-helicase-DNA-binding protein 1 OS=Homo sapiens OX=9606 GN=CHD1 PE=1 SV=2	22	27	17	196.6	929	675.7	1047.6	685.1	760	748.2	748.8	540.4	1316.7
High	P51991	Heterogeneous nuclear ribonucleoprotein A3 OS=Homo sapiens OX=9606 GN=HNRNPA3 PE=1 SV=2	10	27	8	39.6	415.9	154.6	339.6	160.8	415.1	206	489.1	173.4	489.3
High	Q13177	Serine/threonine-protein kinase PAK 2 OS=Homo sapiens OX=9606 GN=PAK2 PE=1 SV=3	14	27	11	58	1003.9	736.8	634.6	863.6	767.3	850.2	688.1	823.3	550.6
High	Q9BVP2	Guanine nucleotide-binding protein-like 3 OS=Homo sapiens OX=9606 GN=GNL3 PE=1 SV=2	18	27	18	62	1508.1	1153.5	1021.2	1230.1	1008.4	1276	1127.6	1209.5	983.9
High	P30050	60S ribosomal protein L12 OS=Homo sapiens OX=9606 GN=RPL12 PE=1 SV=1	8	27	8	17.8	1433.4	1234.2	930.1	1296.9	1227	1206.9	1144.7	1095.9	1145.1
High	O43847	Nardilysin OS=Homo sapiens OX=9606 GN=NRDC PE=1 SV=3	17	27	17	131.6	1187.8	1355.3	1302.9	1325.5	1329.1	1413.1	1369.1	1589.4	1371.1
High	P49591	Serine--tRNA ligase, cytoplasmic OS=Homo sapiens OX=9606 GN=SARS PE=1 SV=3	15	27	15	58.7	1458.4	1747.4	1649.4	1679.6	1591.2	1574.7	1456.4	1322.7	1348.8
High	P07196	Neurofilament light polypeptide OS=Homo sapiens OX=9606 GN=NEFL PE=1 SV=3	17	27	14	61.5	611.9	711.7	650.4	862.5	674.1	821.6	724	889.8	778.7
High	P42166	Lamina-associated polypeptide 2, isoform alpha OS=Homo sapiens OX=9606 GN=TMPO PE=1 SV=2	16	27	11	75.4	643.2	824.8	629.9	530.6	398.3	879.3	427.5	924.2	853.8
High	Q8TAQ2	SWI/SNF complex subunit SMARCC2 OS=Homo sapiens OX=9606 GN=SMARCC2 PE=1 SV=1	20	27	14	132.8	986.7	772.3	932	746.8	919.4	809.9	959.7	637.5	820.5
High	Q13367	AP-3 complex subunit beta-2 OS=Homo sapiens OX=9606 GN=AP3B2 PE=1 SV=2	20	27	15	119	1210.9	1367.7	1278.5	1423.1	1302	1108.9	1168.5	1407	1026.3
High	A2RRP1	Neuroblastoma-amplified sequence OS=Homo sapiens OX=9606 GN=NBAS PE=1 SV=2	21	27	21	268.4	1236.5	1605.6	1547.5	1648.3	1566.2	1477.2	1383	1761.1	1447.8
High	P52907	F-actin-capping protein subunit alpha-1 OS=Homo sapiens OX=9606 GN=CAPZA1 PE=1 SV=3	11	27	9	32.9	1953.6	1531.8	1508.1	1621.5	1813.7	1605.2	1345.1	1378.4	1133.8
High	Q13435	Splicing factor 3B subunit 2 OS=Homo sapiens OX=9606 GN=SF3B2 PE=1 SV=2	20	27	20	100.2	1495.4	1801.3	1717.6	1746.5	1489.2	2208	1624.6	1898.7	1737.1
High	Q93050	V-type proton ATPase 116 kDa subunit a isoform 1 OS=Homo sapiens OX=9606 GN=ATP6V0A1 PE=1 SV=3	12	27	11	96.4	1047.8	1409.2	1274.4	1427.4	1473.3	1172	1525.5	1206.6	919.8
High	Q13011	Delta(3,5)-Delta(2,4)-dienoyl-CoA isomerase, mitochondrial OS=Homo sapiens OX=9606 GN=ECH1 PE=1 SV=2	12	27	12	35.8	910.5	1336.7	1019.1	1440.8	1228.1	1204.4	1192.6	1244.7	1166.3
High	P30040	Endoplasmic reticulum resident protein 29 OS=Homo sapiens OX=9606 GN=ERP29 PE=1 SV=4	10	27	10	29	2639	1834.9	1774.7	1727.7	2052.8	1798.9	2382.2	1358.5	1539.5
High	Q14157	Ubiquitin-associated protein 2-like OS=Homo sapiens OX=9606 GN=UBAP2L PE=1 SV=2	18	27	18	114.5	922.6	1054	1002.3	1011.2	899.3	1066.2	906.6	1222.1	961.9
High	O43395	U4/U6 small nuclear ribonucleoprotein Prp3 OS=Homo sapiens OX=9606 GN=PRPF3 PE=1 SV=2	18	27	18	77.5	1346.3	1137.6	939.5	1199.6	1434.2	1230.8	1352.7	1011.4	1089.3
High	O60231	Pre-mRNA-splicing factor ATP-dependent RNA helicase DHX16 OS=Homo sapiens OX=9606 GN=DHX16 PE=1 SV=2	19	27	19	119.2	1099	763.1	804.8	710	1052.2	773.8	834.6	823.7	866.6
High	Q9BXP5	Serrate RNA effector molecule homolog OS=Homo sapiens OX=9606 GN=SRRT PE=1 SV=1	15	27	15	100.6	1804.2	1735.4	1758.7	1448.3	1781.1	1766.6	1679.6	1829.2	1221.7
High	P17980	26S proteasome regulatory subunit 6A OS=Homo sapiens OX=9606 GN=PSMC3 PE=1 SV=3	17	27	17	49.2	2458.9	2930.1	2315.1	2874.6	2788.5	2942.6	2339	2736.8	2222.8
High	P27824	Calnexin OS=Homo sapiens OX=9606 GN=CANX PE=1 SV=2	11	27	11	67.5	723.8	837.9	766.1	902.8	809.3	789.7	769.1	742.5	883.4
High	O95071	E3 ubiquitin-protein ligase UBR5 OS=Homo sapiens OX=9606 GN=UBR5 PE=1 SV=2	24	27	24	309.2	988.5	1450.5	1113.4	1248.4	1039.6	1447.2	1072.1	1522.5	1147.9
High	P22570	NADPH:adrenodoxin oxidoreductase, mitochondrial OS=Homo sapiens OX=9606 GN=FDXR PE=1 SV=3	17	27	17	53.8	416.1	919.6	712	1160.3	1051.1	348.9	1136.7	453.3	331.6
High	P24928	DNA-directed RNA polymerase II subunit RPB1 OS=Homo sapiens OX=9606 GN=POLR2A PE=1 SV=2	25	27	25	217	1178.4	758.8	1288.5	814.9	1132.6	1070.6	1139.4	684.4	605.4
High	Q9NZJ4	Sacsin OS=Homo sapiens OX=9606 GN=SACS PE=1 SV=2	24	27	24	520.8	190.4	210.4	255.4	264.6	296.4	263	259.9	298.8	207.4
High	P06753	Tropomyosin alpha-3 chain OS=Homo sapiens OX=9606 GN=TPM3 PE=1 SV=2	9	27	3	32.9	425.2	650.1	545.3	572.4	462.2	646.1	522	707.9	627.3
High	Q5VTR2	E3 ubiquitin-protein ligase BRE1A OS=Homo sapiens OX=9606 GN=RNF20 PE=1 SV=2	20	27	19	113.6	702.7	891.3	793.2	727.1	597.7	948	622.6	1010.9	920.6
High	Q92797	Symplekin OS=Homo sapiens OX=9606 GN=SYMPK PE=1 SV=2	18	27	18	141.1	1083.8	1349.1	1156.8	1109.4	978.1	1383.7	1075.3	1186.5	996.7
High	Q14103	Heterogeneous nuclear ribonucleoprotein D0 OS=Homo sapiens OX=9606 GN=HNRNPD PE=1 SV=1	8	26	8	38.4	2415.6	2328.1	1957.4	2032.7	2455.5	1737	1941.8	1857.9	1977.7
High	Q13151	Heterogeneous nuclear ribonucleoprotein A0 OS=Homo sapiens OX=9606 GN=HNRNPA0 PE=1 SV=1	10	26	10	30.8	1244.3	1656.2	1324.5	1392.3	1209.3	1669.5	1212.1	1370.2	1730.2
High	P57721	Poly(rC)-binding protein 3 OS=Homo sapiens OX=9606 GN=PCBP3 PE=2 SV=2	7	26	2	39.4	427.9	599.6	401	581.3	465.5	631.3	433.4	656	447
High	Q9BZF1	Oxysterol-binding protein-related protein 8 OS=Homo sapiens OX=9606 GN=OSBPL8 PE=1 SV=3	16	26	16	101.1	1166.7	680.4	755.9	921.3	721.7	794.7	774.5	587.6	830.2
High	Q9H8H0	Nucleolar protein 11 OS=Homo sapiens OX=9606 GN=NOL11 PE=1 SV=1	17	26	17	81.1	1714	1550.1	1438.4	1424.1	1631.6	1763.9	1305.3	1597.1	1133.3
High	Q8IUE6	Histone H2A type 2-B OS=Homo sapiens OX=9606 GN=HIST2H2AB PE=1 SV=3	3	26	1	14	96.7				39.9				86.8
High	O00232	26S proteasome non-ATPase regulatory subunit 12 OS=Homo sapiens OX=9606 GN=PSMD12 PE=1 SV=3	16	26	16	52.9	1853.3	1524.3	1866.2	1864.2	2040.2	1537.3	1530.1	1535.2	1446.1
High	Q4G0J3	La-related protein 7 OS=Homo sapiens OX=9606 GN=LARP7 PE=1 SV=1	19	26	19	66.9	1614.8	1762.6	1782.4	1780.2	1697.5	1738.1	1797.8	1759.4	1888.6
High	Q9BQ52	Zinc phosphodiesterase ELAC protein 2 OS=Homo sapiens OX=9606 GN=ELAC2 PE=1 SV=2	19	26	19	92.2	1115	964.5	1078.1	885.8	1123.9	978.7	942.7	1056.4	795.5
High	P06400	Retinoblastoma-associated protein OS=Homo sapiens OX=9606 GN=RB1 PE=1 SV=2	19	26	19	106.1	1768.5	1057.7	1560.1	1099.3	1154.7	1383.2	1251.2	1224.5	1337.1
High	Q9P0K7	Ankycorbin OS=Homo sapiens OX=9606 GN=RAI14 PE=1 SV=2	21	26	20	110	1777.3	1217.4	1757.6	1453.7	1687.4	1683.5	1752.5	1375.4	1533.7
High	Q15075	Early endosome antigen 1 OS=Homo sapiens OX=9606 GN=EEA1 PE=1 SV=2	22	26	22	162.4	825.9	1039.9	985.1	1052.7	808.3	952.2	867.6	950.6	749.5
High	O43175	D-3-phosphoglycerate dehydrogenase OS=Homo sapiens OX=9606 GN=PHGDH PE=1 SV=4	12	26	12	56.6	1396.8	1508.2	1522.2	1561.3	1495.3	1525.5	1437	1621.2	1495.1
High	Q8IZL8	Proline-, glutamic acid- and leucine-rich protein 1 OS=Homo sapiens OX=9606 GN=PELP1 PE=1 SV=2	15	26	15	119.6	803.7	592.1	711	543.8	866.9	523.5	751.3	557.5	623.6
High	Q8NC51	Plasminogen activator inhibitor 1 RNA-binding protein OS=Homo sapiens OX=9606 GN=SERBP1 PE=1 SV=2	12	26	12	44.9	1031.1	220.4	1031.6	242.1	1027.8	166.7	911.9	305	1120.4
High	P62241	40S ribosomal protein S8 OS=Homo sapiens OX=9606 GN=RPS8 PE=1 SV=2	7	26	7	24.2	1620.7	1782.1	1547.5	1624	1654.3	1891.4	1400.5	1801.6	1517
High	Q14669	E3 ubiquitin-protein ligase TRIP12 OS=Homo sapiens OX=9606 GN=TRIP12 PE=1 SV=1	22	26	22	220.3	741	715.3	745.5	678.6	681.3	651.2	745.9	815.7	1039.2
High	Q9NVI7	ATPase family AAA domain-containing protein 3A OS=Homo sapiens OX=9606 GN=ATAD3A PE=1 SV=2	17	26	7	71.3	564.5	732.8	639.7	750.6	645.6	789	632.7	769.5	420.1
High	Q07157	Tight junction protein ZO-1 OS=Homo sapiens OX=9606 GN=TJP1 PE=1 SV=3	20	26	19	195.3	1608.1	1429.8	1467	971.7	1169.7	1365.9	1225.1	1201.7	1666.6
High	P07355	Annexin A2 OS=Homo sapiens OX=9606 GN=ANXA2 PE=1 SV=2	13	26	13	38.6	849.9	762.4	861.3	729.6	866.1	751.1	935.7	867.4	825.8
High	P22234	Multifunctional protein ADE2 OS=Homo sapiens OX=9606 GN=PAICS PE=1 SV=3	12	26	12	47	1576.9	1454	1671.3	1344.3	1613.4	1510.5	1791	1635.7	1441.4
High	P62280	40S ribosomal protein S11 OS=Homo sapiens OX=9606 GN=RPS11 PE=1 SV=3	8	26	8	18.4	1314	1524.1	1071.7	1352	1090.7	1601.6	1152.3	1471	1171
High	O60610	Protein diaphanous homolog 1 OS=Homo sapiens OX=9606 GN=DIAPH1 PE=1 SV=2	20	26	20	141.3	1759.5	1236.9	1370	951.7	1321.8	1351	1135.7	931.9	1000.3
High	P05388	60S acidic ribosomal protein P0 OS=Homo sapiens OX=9606 GN=RPLP0 PE=1 SV=1	8	26	8	34.3	1421.5	683.9	1222.9	949.2	1416.1	767.5	944.7	786.6	1014.4
High	O75874	Isocitrate dehydrogenase [NADP] cytoplasmic OS=Homo sapiens OX=9606 GN=IDH1 PE=1 SV=2	16	26	16	46.6	856	1028.1	973.7	1070.8	879.9	857.4	966	908.5	763.2
High	Q01433	AMP deaminase 2 OS=Homo sapiens OX=9606 GN=AMPD2 PE=1 SV=2	18	26	18	100.6	951.8	1002.1	1138.8	1140.4	1310.2	950.9	1363.4	1135.1	863.4
High	Q9P265	Disco-interacting protein 2 homolog B OS=Homo sapiens OX=9606 GN=DIP2B PE=1 SV=3	24	26	22	171.4	1106.7	1262	1231.9	1087	1186.7	1174.5	1151.4	1227.6	1403.2
High	P38606	V-type proton ATPase catalytic subunit A OS=Homo sapiens OX=9606 GN=ATP6V1A PE=1 SV=2	18	26	18	68.3	745.3	916.9	975.4	967.7	989.2	824.8	1039	1024.8	737.7
High	Q9H6T3	RNA polymerase II-associated protein 3 OS=Homo sapiens OX=9606 GN=RPAP3 PE=1 SV=2	19	26	19	75.7	2415.1	1867.5	2621.2	2204.7	2204.9	2054	2292.1	2008.5	1904.9
High	O60287	Nucleolar pre-ribosomal-associated protein 1 OS=Homo sapiens OX=9606 GN=URB1 PE=1 SV=4	19	26	19	254.2	706.7	728.6	523.6	579.6	597.9	715.8	510.7	711.4	746
High	O60341	Lysine-specific histone demethylase 1A OS=Homo sapiens OX=9606 GN=KDM1A PE=1 SV=2	19	26	19	92.8	1891.3	1860.7	2082.8	1688.6	1933.3	1899.7	2090.4	1355.4	1670.9
High	P42345	Serine/threonine-protein kinase mTOR OS=Homo sapiens OX=9606 GN=MTOR PE=1 SV=1	23	26	23	288.7	903	1006.3	999.5	1173.7	1113.6	1059.6	1046.8	762.2	1331.3
High	Q9H9E3	Conserved oligomeric Golgi complex subunit 4 OS=Homo sapiens OX=9606 GN=COG4 PE=1 SV=3	20	26	20	89	1483	1577.7	1300.4	1486.7	1670.9	1591.3	1390.1	1856.2	1378.6
High	Q9NRF8	CTP synthase 2 OS=Homo sapiens OX=9606 GN=CTPS2 PE=1 SV=1	18	26	16	65.6	1425.8	1594.8	1594.9	1773.8	1685	1610.9	1786.3	1633.9	1559.3
High	O15294	UDP-N-acetylglucosamine--peptide N-acetylglucosaminyltransferase 110 kDa subunit OS=Homo sapiens OX=9606 GN=OGT PE=1 SV=3	20	26	20	116.9	1678.3	1107.1	1094.6	1269.1	1195.4	1217.8	987.4	1253.5	1231
High	Q13617	Cullin-2 OS=Homo sapiens OX=9606 GN=CUL2 PE=1 SV=2	19	26	19	86.9	729.8	1113.7	832.9	1059.3	864.5	1080.8	884.6	1140	764.3
High	P21281	V-type proton ATPase subunit B, brain isoform OS=Homo sapiens OX=9606 GN=ATP6V1B2 PE=1 SV=3	14	26	14	56.5	632.1	962.6	898.1	1061.7	866	807.1	989.9	1134.3	1074.1
High	Q9H2P0	Activity-dependent neuroprotector homeobox protein OS=Homo sapiens OX=9606 GN=ADNP PE=1 SV=1	20	26	20	123.5	1205.1	1097	1160.1	986.6	1162.1	1099	1141	1156.2	1381.5
High	Q9BY44	Eukaryotic translation initiation factor 2A OS=Homo sapiens OX=9606 GN=EIF2A PE=1 SV=3	16	26	16	64.9	1108.1	1078.2	1148.2	1156.9	1154.1	1133.8	1195.8	1219.6	1287
High	O94776	Metastasis-associated protein MTA2 OS=Homo sapiens OX=9606 GN=MTA2 PE=1 SV=1	19	25	17	75	859.3	992.4	762.1	912.5	718.2	1114.9	680.6	1065.1	1062.3
High	Q9UDY2	Tight junction protein ZO-2 OS=Homo sapiens OX=9606 GN=TJP2 PE=1 SV=2	22	25	21	133.9	1013.6	1149.2	1156.6	843.2	825.5	1297.3	783.7	1256.2	1319.7
High	Q13098	COP9 signalosome complex subunit 1 OS=Homo sapiens OX=9606 GN=GPS1 PE=1 SV=4	14	25	14	55.5	830	710.3	607.8	667	769.8	831.2	532.6	778.4	719.3
High	Q9P2R7	Succinate--CoA ligase [ADP-forming] subunit beta, mitochondrial OS=Homo sapiens OX=9606 GN=SUCLA2 PE=1 SV=3	13	25	13	50.3	1793.9	1874.9	1811	1703	1945.5	1658.8	1871.6	1525.5	1837.5
High	P0DN79	Cystathionine beta-synthase-like protein OS=Homo sapiens OX=9606 GN=CBSL PE=1 SV=1	14	25	14	60.5	1104.5	1292.3	1138.3	1251.8	1148.8	1420.7	1133.5	1464	961.2
High	Q7L576	Cytoplasmic FMR1-interacting protein 1 OS=Homo sapiens OX=9606 GN=CYFIP1 PE=1 SV=1	19	25	13	145.1	362.7	478.7	371.4	425.8	346.5	527.6	331.2	500	299.3
High	O95433	Activator of 90 kDa heat shock protein ATPase homolog 1 OS=Homo sapiens OX=9606 GN=AHSA1 PE=1 SV=1	13	25	13	38.3	793.1	670.2	820.5	891.1	781.6	609.3	814.1	586.2	755.1
High	O95248	Myotubularin-related protein 5 OS=Homo sapiens OX=9606 GN=SBF1 PE=1 SV=4	21	25	20	208.3	650.3	689.2	535.3	621.5	588	556.5	615.7	782.5	539.1
High	Q96P70	Importin-9 OS=Homo sapiens OX=9606 GN=IPO9 PE=1 SV=3	18	25	18	115.9	1479.9	1650.2	1476.8	1452.9	1600.6	1654.3	1254.1	1421.6	1208.7
High	P48637	Glutathione synthetase OS=Homo sapiens OX=9606 GN=GSS PE=1 SV=1	16	25	16	52.4	834.1	1260	971.1	1524.5	1274.8	1112.6	1244.4	1298.3	949.3
High	P07949	Proto-oncogene tyrosine-protein kinase receptor Ret OS=Homo sapiens OX=9606 GN=RET PE=1 SV=3	20	25	20	124.2	606.3	613.6	568.2	642.7	799.4	545.9	782.7	659.6	507.1
High	P08621	U1 small nuclear ribonucleoprotein 70 kDa OS=Homo sapiens OX=9606 GN=SNRNP70 PE=1 SV=2	15	25	15	51.5	624.1	683.4	663.2	703.9	617.3	459.8	682.7	586.6	1216.6
High	P46777	60S ribosomal protein L5 OS=Homo sapiens OX=9606 GN=RPL5 PE=1 SV=3	9	25	9	34.3	1028.2	1065.8	795	1046.9	849.3	1174.2	932.3	667.2	1061.5
High	Q8N3U4	Cohesin subunit SA-2 OS=Homo sapiens OX=9606 GN=STAG2 PE=1 SV=3	20	25	15	141.2	682.9	960.5	715.9	793.3	555.1	945.4	668.3	1027	852.9
High	O00159	Unconventional myosin-Ic OS=Homo sapiens OX=9606 GN=MYO1C PE=1 SV=4	20	25	20	121.6	856.6	929.9	955.9	714.8	822.5	892.3	766.8	625.8	1006.1
High	P49750	YLP motif-containing protein 1 OS=Homo sapiens OX=9606 GN=YLPM1 PE=1 SV=4	20	25	20	241.5	985.5	989.1	1003.4	1012.9	991.4	957	941.9	1323	1576.6
High	O75390	Citrate synthase, mitochondrial OS=Homo sapiens OX=9606 GN=CS PE=1 SV=2	11	25	11	51.7	1857.8	2021.9	1586.9	2222.8	2029.6	2084.4	1879.9	1643	2096.2
High	P08195	4F2 cell-surface antigen heavy chain OS=Homo sapiens OX=9606 GN=SLC3A2 PE=1 SV=3	13	25	13	68	849.1	1072.3	1176	964.3	975.7	999.4	806.4	1088.5	724.4
High	Q9BWF3	RNA-binding protein 4 OS=Homo sapiens OX=9606 GN=RBM4 PE=1 SV=1	14	25	2	40.3	62.4	86.1	69.2	81.6	58.4	101.7	82.6	79.5	86.7
High	O95202	Mitochondrial proton/calcium exchanger protein OS=Homo sapiens OX=9606 GN=LETM1 PE=1 SV=1	16	25	16	83.3	2266.6	2267	2251	2502	2094.1	1983.8	2392.1	2138	1773.8
High	Q9Y2W1	Thyroid hormone receptor-associated protein 3 OS=Homo sapiens OX=9606 GN=THRAP3 PE=1 SV=2	18	25	17	108.6	960	1099.8	1196.9	1142.6	1008.6	1219.5	1145.1	1128.2	888.5
High	Q9Y6D9	Mitotic spindle assembly checkpoint protein MAD1 OS=Homo sapiens OX=9606 GN=MAD1L1 PE=1 SV=2	21	25	21	83	1187.6	1026.1	1354.8	955	1157.9	1174.7	1220.8	1160.7	1436
High	P50851	Lipopolysaccharide-responsive and beige-like anchor protein OS=Homo sapiens OX=9606 GN=LRBA PE=1 SV=4	21	25	19	318.9	999.6	1374.7	1128.3	1203.1	1359.3	1231.6	1163.2	1342.2	1026.2
High	O43747	AP-1 complex subunit gamma-1 OS=Homo sapiens OX=9606 GN=AP1G1 PE=1 SV=5	16	25	16	91.3	1498.6	800.2	1608.5	937.4	1723.2	909.3	1570.1	1039.5	1043.7
High	P13647	Keratin, type II cytoskeletal 5 OS=Homo sapiens OX=9606 GN=KRT5 PE=1 SV=3	17	25	11	62.3	246.3	310.2	1377.3	225.3	164.5	232.3	465.8	309.5	186.3
High	Q5JSZ5	Protein PRRC2B OS=Homo sapiens OX=9606 GN=PRRC2B PE=1 SV=2	21	25	20	242.8	495	592.8	601	629.5	490.9	713.5	510.6	828.2	1093.8
High	Q15061	WD repeat-containing protein 43 OS=Homo sapiens OX=9606 GN=WDR43 PE=1 SV=3	14	25	14	74.8	780.7	885.3	828.3	750.4	769.8	959.5	757.4	998.8	676.5
High	P50748	Kinetochore-associated protein 1 OS=Homo sapiens OX=9606 GN=KNTC1 PE=1 SV=1	23	25	23	250.6	796.6	863	672.6	620.6	513.1	1024	538.4	969.7	1039.9
High	Q14254	Flotillin-2 OS=Homo sapiens OX=9606 GN=FLOT2 PE=1 SV=2	15	25	15	47	1257.1	911.9	1337.6	986	1416.5	879.6	1243.5	1067.9	868.5
High	P83731	60S ribosomal protein L24 OS=Homo sapiens OX=9606 GN=RPL24 PE=1 SV=1	8	25	8	17.8	1575.9	1529.1	1589.4	1359.7	1578.1	1675.8	1603.8	1616.1	1295.6
High	Q9NY33	Dipeptidyl peptidase 3 OS=Homo sapiens OX=9606 GN=DPP3 PE=1 SV=2	16	25	16	82.5	1539.9	1488	1483.8	1633.4	1669.6	1427	1506.5	1655.8	1287.8
High	Q9UM73	ALK tyrosine kinase receptor OS=Homo sapiens OX=9606 GN=ALK PE=1 SV=3	23	25	22	176.3	625	385	657.8	436.5	559.2	450.5	564.1	408	758.9
High	P62879	Guanine nucleotide-binding protein G(I)/G(S)/G(T) subunit beta-2 OS=Homo sapiens OX=9606 GN=GNB2 PE=1 SV=3	8	25	3	37.3	405.1	650.5	474.5	674.5	496.1	594.4	516.9	710	628.9
High	Q71UI9	Histone H2A.V OS=Homo sapiens OX=9606 GN=H2AFV PE=1 SV=3	4	25	2	13.5	655.9	639	374.5	498.9	350.8	601.8	438.2	616.2	694.9
High	P46060	Ran GTPase-activating protein 1 OS=Homo sapiens OX=9606 GN=RANGAP1 PE=1 SV=1	17	25	17	63.5	1425.8	1309.2	995.3	1083.1	1243	1446.2	913.4	1347.9	1030.2
High	Q92973	Transportin-1 OS=Homo sapiens OX=9606 GN=TNPO1 PE=1 SV=2	14	25	10	102.3	933.4	1086	983.2	1117	852.3	1299.1	946.8	1317.9	1024
High	Q9UBT2	SUMO-activating enzyme subunit 2 OS=Homo sapiens OX=9606 GN=UBA2 PE=1 SV=2	16	25	16	71.2	1541.1	1878.5	1825.3	1729.8	1639.6	1896.3	1712.1	1895.1	1448
High	P55809	Succinyl-CoA:3-ketoacid coenzyme A transferase 1, mitochondrial OS=Homo sapiens OX=9606 GN=OXCT1 PE=1 SV=1	15	25	15	56.1	998.5	1142.7	1027.3	1337.7	1037.3	1102.7	1091.2	1097.1	1115.7
High	P25786	Proteasome subunit alpha type-1 OS=Homo sapiens OX=9606 GN=PSMA1 PE=1 SV=1	15	25	15	29.5	1542.4	1368	1263.1	1277	1455.3	1444.9	1177.3	1502.4	1884
High	Q86Y56	Dynein assembly factor 5, axonemal OS=Homo sapiens OX=9606 GN=DNAAF5 PE=1 SV=4	16	25	16	93.5	1716.7	1092.4	1582.2	1190.9	1485.4	1309.6	1583.4	1105.3	1234.3
High	Q16566	Calcium/calmodulin-dependent protein kinase type IV OS=Homo sapiens OX=9606 GN=CAMK4 PE=1 SV=1	19	25	19	51.9	2161.5	2503.8	2352.9	2635.7	2471.5	2562.1	2640.5	2587.9	1879
High	Q9BUJ2	Heterogeneous nuclear ribonucleoprotein U-like protein 1 OS=Homo sapiens OX=9606 GN=HNRNPUL1 PE=1 SV=2	15	25	15	95.7	1744.1	1457.8	1813.9	1312.6	1609.5	1449.8	1700.8	1364.3	1420.4
High	P55209	Nucleosome assembly protein 1-like 1 OS=Homo sapiens OX=9606 GN=NAP1L1 PE=1 SV=1	6	25	5	45.3	1242.3	670	1207.2	541.5	1166.3	646.3	1126.1	546.8	479.6
High	Q9H0A0	RNA cytidine acetyltransferase OS=Homo sapiens OX=9606 GN=NAT10 PE=1 SV=2	22	25	22	115.7	692.9	891.8	758.2	860.6	687.5	837.2	652.3	904.6	641.9
High	O14964	Hepatocyte growth factor-regulated tyrosine kinase substrate OS=Homo sapiens OX=9606 GN=HGS PE=1 SV=1	16	25	16	86.1	877.3	1108.4	927.5	1324	1046.1	1203.7	1119.7	957.1	1286.1
High	P16949	Stathmin OS=Homo sapiens OX=9606 GN=STMN1 PE=1 SV=3	7	25	5	17.3	463.4	684.5	549.1	524.3	463.4	629.4	473.9	841.7	622.3
High	P78332	RNA-binding protein 6 OS=Homo sapiens OX=9606 GN=RBM6 PE=1 SV=5	23	25	22	128.6	877.1	777.9	987.5	808.6	835.2	981.7	915.6	685	1166.9
High	P17812	CTP synthase 1 OS=Homo sapiens OX=9606 GN=CTPS1 PE=1 SV=2	13	25	11	66.6	998	1286.6	1114.1	1139.9	1135.7	1308.4	1169.6	1264.2	1198.9
High	P23381	Tryptophan--tRNA ligase, cytoplasmic OS=Homo sapiens OX=9606 GN=WARS PE=1 SV=2	13	24	13	53.1	770.5	1317.3	968	1184.1	892.6	1156.7	1187.3	1505	1621.7
High	P17858	ATP-dependent 6-phosphofructokinase, liver type OS=Homo sapiens OX=9606 GN=PFKL PE=1 SV=6	16	24	10	85	854.1	881.3	701.5	695.6	707.9	891.1	763.9	754.7	673.8
High	Q9Y4C2	TRPM8 channel-associated factor 1 OS=Homo sapiens OX=9606 GN=TCAF1 PE=1 SV=3	19	24	19	102.1	1492.3	997.8	1027.6	1037.1	1666.4	1004.1	1232.5	1118.3	907.7
High	P12036	Neurofilament heavy polypeptide OS=Homo sapiens OX=9606 GN=NEFH PE=1 SV=4	15	24	12	112.4	358	310.6	242.6	300.1	344.9	338.2	374.2	137.2	308
High	Q9BPX3	Condensin complex subunit 3 OS=Homo sapiens OX=9606 GN=NCAPG PE=1 SV=1	16	24	16	114.3	1482.2	1459.6	1370.7	1141.7	1023.7	1879.8	1091.5	1763	1292.3
High	O95425	Supervillin OS=Homo sapiens OX=9606 GN=SVIL PE=1 SV=2	21	24	21	247.6	1271.1	1470.2	1504.8	1423	1503.3	1635	1488.2	1673.4	1253
High	Q9BT78	COP9 signalosome complex subunit 4 OS=Homo sapiens OX=9606 GN=COPS4 PE=1 SV=1	16	24	16	46.2	1276.3	1127.3	1293	1237	1442.9	1125.4	1571.4	1134.8	1630.8
High	Q13867	Bleomycin hydrolase OS=Homo sapiens OX=9606 GN=BLMH PE=1 SV=1	12	24	12	52.5	1276.6	1669.7	1371.6	1649.7	1402.5	1763.2	1478.1	1965.6	1298
High	O00541	Pescadillo homolog OS=Homo sapiens OX=9606 GN=PES1 PE=1 SV=1	17	24	17	68	922.8	894.8	904.7	826	921.3	993.6	792.3	925.5	898.1
High	Q9NYF8	Bcl-2-associated transcription factor 1 OS=Homo sapiens OX=9606 GN=BCLAF1 PE=1 SV=2	15	24	14	106.1	498	584.4	668	619.1	514.7	579	604.9	530.5	705.6
High	P53041	Serine/threonine-protein phosphatase 5 OS=Homo sapiens OX=9606 GN=PPP5C PE=1 SV=1	14	24	14	56.8	1362.7	1632.9	1403.7	1488.4	1226.8	1390.8	1596	1984.1	2327.6
High	Q13616	Cullin-1 OS=Homo sapiens OX=9606 GN=CUL1 PE=1 SV=2	20	24	20	89.6	456.9	636.5	468.6	514.5	467.5	679.2	476.4	646.5	542.7
High	P46379	Large proline-rich protein BAG6 OS=Homo sapiens OX=9606 GN=BAG6 PE=1 SV=2	18	24	18	119.3	987.3	1062.8	855.7	994.6	845.2	1117.1	851.2	997.6	1287.3
High	P63244	Receptor of activated protein C kinase 1 OS=Homo sapiens OX=9606 GN=RACK1 PE=1 SV=3	14	24	14	35.1	863.4	706.1	654	686.3	703.3	735.5	802	785.9	906.9
High	Q12840	Kinesin heavy chain isoform 5A OS=Homo sapiens OX=9606 GN=KIF5A PE=1 SV=2	15	24	7	117.3	232.7	229.8	76.1	238.9	200.6	40.4	149.7	36.4	120.9
High	O00231	26S proteasome non-ATPase regulatory subunit 11 OS=Homo sapiens OX=9606 GN=PSMD11 PE=1 SV=3	16	24	16	47.4	1716.8	1792.6	1780.4	1695.6	1764.4	1753.6	1777.3	2056.9	2792.1
High	Q5VZL5	Zinc finger MYM-type protein 4 OS=Homo sapiens OX=9606 GN=ZMYM4 PE=1 SV=1	19	24	18	172.7	1129.6	869.9	995.2	800.6	878.5	904.7	943.9	919.2	831.8
High	P62424	60S ribosomal protein L7a OS=Homo sapiens OX=9606 GN=RPL7A PE=1 SV=2	9	24	9	30	2611.4	2831.7	2613.7	2587.8	2617.2	3188.1	2591.3	3031.6	2215.6
High	P62244	40S ribosomal protein S15a OS=Homo sapiens OX=9606 GN=RPS15A PE=1 SV=2	9	24	9	14.8	1238.9	1752.8	1160.7	1588.1	1275.5	1695.8	1360.8	1985.8	1550.5
High	O94804	Serine/threonine-protein kinase 10 OS=Homo sapiens OX=9606 GN=STK10 PE=1 SV=1	17	24	16	112.1	422.2	270	495.7	321	483.4	244.8	525.4	333.4	217.4
High	Q05193	Dynamin-1 OS=Homo sapiens OX=9606 GN=DNM1 PE=1 SV=2	19	24	11	97.3	921.3	1465.2	1184.3	1326.4	1056.5	1383.2	1172.9	1693.1	1525.3
High	Q01813	ATP-dependent 6-phosphofructokinase, platelet type OS=Homo sapiens OX=9606 GN=PFKP PE=1 SV=2	18	24	13	85.5	550.2	803.2	658.9	729.6	534.6	728.5	574.9	916.7	850.7
High	P12081	Histidine--tRNA ligase, cytoplasmic OS=Homo sapiens OX=9606 GN=HARS PE=1 SV=2	16	24	10	57.4	635.6	718.2	692.5	721.2	759.1	690.5	769.4	774.1	702.6
High	Q9P2E9	Ribosome-binding protein 1 OS=Homo sapiens OX=9606 GN=RRBP1 PE=1 SV=5	21	24	21	152.4	1293.7	820.4	921.5	1080.5	1082	910.6	1213.8	973.8	1093.2
High	Q9H4M9	EH domain-containing protein 1 OS=Homo sapiens OX=9606 GN=EHD1 PE=1 SV=2	17	24	12	60.6	944	1158.9	1059.4	1298.4	1117.4	1034.3	1245.2	1249.7	1137
High	Q14684	Ribosomal RNA processing protein 1 homolog B OS=Homo sapiens OX=9606 GN=RRP1B PE=1 SV=3	15	24	15	84.4	715.9	483.5	555	428	512.1	667.1	595.6	505	552.4
High	P62333	26S proteasome regulatory subunit 10B OS=Homo sapiens OX=9606 GN=PSMC6 PE=1 SV=1	14	24	14	44.1	1356.2	1924.3	1481.7	1801.5	1402.2	1841.5	1530.1	1649.9	1797.7
High	Q06124	Tyrosine-protein phosphatase non-receptor type 11 OS=Homo sapiens OX=9606 GN=PTPN11 PE=1 SV=2	19	24	19	68.4	1092.6	1724.4	1301.6	1245.4	1368.1	1248.8	1437.4	1434.9	1142.3
High	P17252	Protein kinase C alpha type OS=Homo sapiens OX=9606 GN=PRKCA PE=1 SV=4	15	24	14	76.7	1009.4	769.3	977.3	774.5	955.5	683.3	1026.2	927	951.8
High	P02538	Keratin, type II cytoskeletal 6A OS=Homo sapiens OX=9606 GN=KRT6A PE=1 SV=3	15	24	1	60	117.7				177.2
High	P13798	Acylamino-acid-releasing enzyme OS=Homo sapiens OX=9606 GN=APEH PE=1 SV=4	14	24	14	81.2	1294.5	1060.7	1549.7	1298.6	1737.6	880.6	1866.7	1056.7	1393.3
High	P61158	Actin-related protein 3 OS=Homo sapiens OX=9606 GN=ACTR3 PE=1 SV=3	12	24	10	47.3	1273.5	1702.8	1550.4	1649.3	1447.2	1873.4	1536.4	1532.4	1208.8
High	Q7L099	Protein RUFY3 OS=Homo sapiens OX=9606 GN=RUFY3 PE=1 SV=1	15	24	14	52.9	681.3	333	733.8	727.9	742.4	418.9	681.4	294.8	591.2
High	P57740	Nuclear pore complex protein Nup107 OS=Homo sapiens OX=9606 GN=NUP107 PE=1 SV=1	17	24	17	106.3	1131.9	1568.1	1164.5	1362.9	1069.9	1675.4	1179.7	1522.9	1308.2
High	P12235	ADP/ATP translocase 1 OS=Homo sapiens OX=9606 GN=SLC25A4 PE=1 SV=4	11	24	3	33	359.8	543.2	358.8	534.3	410.1	558.5	432.9	553.7	422.2
High	Q9UHG3	Prenylcysteine oxidase 1 OS=Homo sapiens OX=9606 GN=PCYOX1 PE=1 SV=3	12	24	12	56.6	1239.8	1986.8	1483.2	2062.7	1572.9	1325.5	1789.7	1134	1025.7
High	Q10713	Mitochondrial-processing peptidase subunit alpha OS=Homo sapiens OX=9606 GN=PMPCA PE=1 SV=2	16	24	16	58.2	1189	1398.7	1275.7	1495.8	1312.5	1349.1	1474.9	1598.4	1410.6
High	P22695	Cytochrome b-c1 complex subunit 2, mitochondrial OS=Homo sapiens OX=9606 GN=UQCRC2 PE=1 SV=3	15	24	15	48.4	1172.8	1501.1	1138.5	1668.1	1264.9	1454.2	1566.9	1585.4	1461.9
High	A3KMH1	von Willebrand factor A domain-containing protein 8 OS=Homo sapiens OX=9606 GN=VWA8 PE=1 SV=2	21	24	21	214.7	414.7	602.6	462.7	598.9	485.9	585.5	503.9	650.2	471.2
High	Q15436	Protein transport protein Sec23A OS=Homo sapiens OX=9606 GN=SEC23A PE=1 SV=2	16	24	15	86.1	914	612.2	1002.2	578.3	1017.4	636.6	879.2	698.3	842.2
High	P42167	Lamina-associated polypeptide 2, isoforms beta/gamma OS=Homo sapiens OX=9606 GN=TMPO PE=1 SV=2	11	24	6	50.6	439.1	586.9	526.3	564.2	393.4	625.1	468.1	655	1933.6
High	Q7Z4S6	Kinesin-like protein KIF21A OS=Homo sapiens OX=9606 GN=KIF21A PE=1 SV=2	19	24	18	187.1	871.7	352.6	788	342	744.4	356.4	821.8	413.4	398.3
High	P45974	Ubiquitin carboxyl-terminal hydrolase 5 OS=Homo sapiens OX=9606 GN=USP5 PE=1 SV=2	17	24	17	95.7	1226	1535.3	1406.6	1572.8	1507	1467	1456.1	1391.5	1368.2
High	Q96FV9	THO complex subunit 1 OS=Homo sapiens OX=9606 GN=THOC1 PE=1 SV=1	18	24	18	75.6	1297.2	1290	1318.3	1740.1	1360.4	1300.3	1592.6	1334.1	1260
High	Q96A65	Exocyst complex component 4 OS=Homo sapiens OX=9606 GN=EXOC4 PE=1 SV=1	20	24	20	110.4	1317	1171.3	1054.6	966.9	1303.2	1001	1061.5	1104.8	1001.4
High	Q9UNX4	WD repeat-containing protein 3 OS=Homo sapiens OX=9606 GN=WDR3 PE=1 SV=1	16	24	16	106	1340.4	1862	1564.1	1805.9	1352.4	1852.1	1546.3	1191.2	1340.6
High	Q5T8P6	RNA-binding protein 26 OS=Homo sapiens OX=9606 GN=RBM26 PE=1 SV=3	17	24	16	113.5	1128.9	1155.9	1130.2	1153.8	940.7	1272.3	1080.9	1069.2	840.4
High	P41091	Eukaryotic translation initiation factor 2 subunit 3 OS=Homo sapiens OX=9606 GN=EIF2S3 PE=1 SV=3	15	24	15	51.1	1351.2	1555	1383.8	1470.5	1143.6	1567.8	1450.9	1691.5	1455
High	Q6L8Q7	2',5'-phosphodiesterase 12 OS=Homo sapiens OX=9606 GN=PDE12 PE=1 SV=2	15	24	15	67.3	1411.9	1935.5	1657.9	1800.7	1595.2	1968.6	1524.4	2148.2	1685.2
High	P46781	40S ribosomal protein S9 OS=Homo sapiens OX=9606 GN=RPS9 PE=1 SV=3	9	24	9	22.6	1290.3	1296.1	1115.8	1035.5	1249.7	1392.4	954.4	1352.3	1163.3
High	Q14241	Elongin-A OS=Homo sapiens OX=9606 GN=ELOA PE=1 SV=2	16	23	16	89.9	1168	641.2	1032.1	698.3	1007.6	691.2	1027.7	742.3	716.1
High	O60306	RNA helicase aquarius OS=Homo sapiens OX=9606 GN=AQR PE=1 SV=4	16	23	16	171.2	861.7	845.1	802.5	733.2	834.3	882.6	619.1	890.3	668.9
High	Q9Y4F1	FERM, ARHGEF and pleckstrin domain-containing protein 1 OS=Homo sapiens OX=9606 GN=FARP1 PE=1 SV=1	16	23	16	118.6	1667.4	1117.3	1633.8	1247	1471.9	1062.1	1530.2	1150.6	932.4
High	Q69YQ0	Cytospin-A OS=Homo sapiens OX=9606 GN=SPECC1L PE=1 SV=2	19	23	19	124.5	800.4	1124.6	925.9	850.7	684.3	1173.5	752.5	1239.6	1205.5
High	P67809	Nuclease-sensitive element-binding protein 1 OS=Homo sapiens OX=9606 GN=YBX1 PE=1 SV=3	7	23	7	35.9	881.4	491.1	687.5	415.7	609	514.7	626.7	595.3	327.1
High	O75145	Liprin-alpha-3 OS=Homo sapiens OX=9606 GN=PPFIA3 PE=1 SV=3	19	23	17	133.4	525.3	134.5	643.4	142.2	602.6	134.6	474.1	170.1	614.3
High	Q5T5Y3	Calmodulin-regulated spectrin-associated protein 1 OS=Homo sapiens OX=9606 GN=CAMSAP1 PE=1 SV=2	20	23	20	177.9	771.2	869.7	938	794.3	798.1	821.1	664.5	976	637.1
High	P05198	Eukaryotic translation initiation factor 2 subunit 1 OS=Homo sapiens OX=9606 GN=EIF2S1 PE=1 SV=3	12	23	12	36.1	1207.1	733.6	931.2	702.1	1060.6	819.2	850	866.2	638.5
High	P21397	Amine oxidase [flavin-containing] A OS=Homo sapiens OX=9606 GN=MAOA PE=1 SV=1	15	23	13	59.6	807.1	434.8	666	467.9	748.7	691.2	788.1	502.4	600.9
High	Q9Y6K1	DNA (cytosine-5)-methyltransferase 3A OS=Homo sapiens OX=9606 GN=DNMT3A PE=1 SV=4	19	23	19	101.8	1038	1325.3	1155.4	1533.3	1149.8	1304.7	1223.7	1336.8	1082.6
High	Q9H4A3	Serine/threonine-protein kinase WNK1 OS=Homo sapiens OX=9606 GN=WNK1 PE=1 SV=2	22	23	19	250.6	619.2	464.5	491.5	449.5	495.9	468.6	835.3	772.5	564.8
High	Q9H6R4	Nucleolar protein 6 OS=Homo sapiens OX=9606 GN=NOL6 PE=1 SV=2	17	23	17	127.5	1213.7	1063.4	1176.4	1104.3	1308.8	1191.4	1397.4	956.6	1196.8
High	Q5VYK3	Proteasome adapter and scaffold protein ECM29 OS=Homo sapiens OX=9606 GN=ECPAS PE=1 SV=2	19	23	19	204.2	1202.5	1708.9	1298.2	1543.7	1201.4	1670	1243.2	1856.2	1598.4
High	P48147	Prolyl endopeptidase OS=Homo sapiens OX=9606 GN=PREP PE=1 SV=2	15	23	15	80.6	1133.8	1525.3	1461.1	1826.1	1465.9	1302.8	1546.1	1329.7	1729.9
High	Q2TAY7	WD40 repeat-containing protein SMU1 OS=Homo sapiens OX=9606 GN=SMU1 PE=1 SV=2	15	23	15	57.5	1482.1	1471	1218.4	1246.7	1170.8	1215.1	1081.3	1236.2	1158.1
High	Q96TA2	ATP-dependent zinc metalloprotease YME1L1 OS=Homo sapiens OX=9606 GN=YME1L1 PE=1 SV=2	14	23	14	86.4	1367.1	1479.6	1295.2	1149.4	1262.7	1341.9	1401.4	1330.9	1283.8
High	P43304	Glycerol-3-phosphate dehydrogenase, mitochondrial OS=Homo sapiens OX=9606 GN=GPD2 PE=1 SV=3	18	23	18	80.8	824.9	793	910.8	746.9	545.7	355	596.4	394.3	532.7
High	P54920	Alpha-soluble NSF attachment protein OS=Homo sapiens OX=9606 GN=NAPA PE=1 SV=3	13	23	12	33.2	1557.8	2042.3	1690.4	2002.9	1892.1	1859.5	1679.6	1773.1	1477.4
High	Q8TDD1	ATP-dependent RNA helicase DDX54 OS=Homo sapiens OX=9606 GN=DDX54 PE=1 SV=2	19	23	19	98.5	576.4	694.3	711.8	643.9	622.1	697.1	668.2	703.4	786.9
High	Q15276	Rab GTPase-binding effector protein 1 OS=Homo sapiens OX=9606 GN=RABEP1 PE=1 SV=2	22	23	22	99.2	1065.8	1360.1	1326	1259.9	1184.6	944.9	1249.6	1256.1	1470.6
High	Q9H9A6	Leucine-rich repeat-containing protein 40 OS=Homo sapiens OX=9606 GN=LRRC40 PE=1 SV=1	18	23	18	68.2	1098	1225.6	1082.9	1233	1101.5	1542.6	1124.3	1386.9	1048.4
High	O95747	Serine/threonine-protein kinase OSR1 OS=Homo sapiens OX=9606 GN=OXSR1 PE=1 SV=1	13	23	11	58	614.8	848.2	764.1	907.6	777.3	621.9	831.5	637.9	665.7
High	Q9UDT6	CAP-Gly domain-containing linker protein 2 OS=Homo sapiens OX=9606 GN=CLIP2 PE=1 SV=1	20	23	18	115.8	429.8	493.4	408.3	530.6	504.3	447.2	414.6	520.4	540.2
High	Q3V6T2	Girdin OS=Homo sapiens OX=9606 GN=CCDC88A PE=1 SV=2	21	23	21	215.9	630.7	837.8	753.1	818.5	756.3	858.2	748.7	923.3	631
High	P40222	Alpha-taxilin OS=Homo sapiens OX=9606 GN=TXLNA PE=1 SV=3	17	23	17	61.9	543.2	454.8	398.1	415.1	437.2	505.5	342.2	499.2	375.1
High	Q9ULT8	E3 ubiquitin-protein ligase HECTD1 OS=Homo sapiens OX=9606 GN=HECTD1 PE=1 SV=3	20	23	20	289.2	971.8	975	1072.9	795.9	841.9	1024.8	918	1120.2	1105.6
High	P38919	Eukaryotic initiation factor 4A-III OS=Homo sapiens OX=9606 GN=EIF4A3 PE=1 SV=4	12	23	10	46.8	509.5	551.6	531.9	451.4	467.1	514.6	499.4	578.4	539.1
High	Q07666	KH domain-containing, RNA-binding, signal transduction-associated protein 1 OS=Homo sapiens OX=9606 GN=KHDRBS1 PE=1 SV=1	9	23	8	48.2	749.6	617.9	452.5	551.6	580.2	643.3	544.2	617.4	753.7
High	P19174	1-phosphatidylinositol 4,5-bisphosphate phosphodiesterase gamma-1 OS=Homo sapiens OX=9606 GN=PLCG1 PE=1 SV=1	18	23	18	148.4	623.2	862.7	725.2	737.4	631.6	885.8	655.4	980.5	806.8
High	P48668	Keratin, type II cytoskeletal 6C OS=Homo sapiens OX=9606 GN=KRT6C PE=1 SV=3	14	23	1	60
High	O60716	Catenin delta-1 OS=Homo sapiens OX=9606 GN=CTNND1 PE=1 SV=1	18	23	18	108.1	1488.8	1708	1606.3	1529.5	1446.2	1890	1546.5	1434.9	2132.2
High	Q96T58	Msx2-interacting protein OS=Homo sapiens OX=9606 GN=SPEN PE=1 SV=1	22	23	22	402	1050.2	183.6	1105.8	376.1	847.5	439.1	839.6	202.5	351.6
High	Q99729	Heterogeneous nuclear ribonucleoprotein A/B OS=Homo sapiens OX=9606 GN=HNRNPAB PE=1 SV=2	6	23	5	36.2	219.6	322.1	241.5	273.6	249.2	294.5	260.7	345.7	282.8
High	Q6SZW1	Sterile alpha and TIR motif-containing protein 1 OS=Homo sapiens OX=9606 GN=SARM1 PE=1 SV=1	14	23	14	79.3	1729.1	2283.6	1997	2508.8	1979.4	2067.6	2114.5	2057.3	2133.9
High	Q9UN86	Ras GTPase-activating protein-binding protein 2 OS=Homo sapiens OX=9606 GN=G3BP2 PE=1 SV=2	10	23	10	54.1	715.7	489.5	741.3	478.6	657.4	572	702.4	703.9	644.5
High	Q9UKM9	RNA-binding protein Raly OS=Homo sapiens OX=9606 GN=RALY PE=1 SV=1	12	23	12	32.4	819.6	906.5	867.2	1015.2	843.5	870.6	847.6	864.1	958.1
High	P62136	Serine/threonine-protein phosphatase PP1-alpha catalytic subunit OS=Homo sapiens OX=9606 GN=PPP1CA PE=1 SV=1	11	23	4	37.5	356.4	520.8	342.1	447.7	354.8	522.4	385.9	515.1	371.9
High	Q9UGP8	Translocation protein SEC63 homolog OS=Homo sapiens OX=9606 GN=SEC63 PE=1 SV=2	16	23	16	87.9	646.1	665.7	760.2	745.8	660.3	814.7	676.9	663.9	736.8
High	O43719	HIV Tat-specific factor 1 OS=Homo sapiens OX=9606 GN=HTATSF1 PE=1 SV=1	17	23	17	85.8	1589	535.3	1112	510.9	1428	566.4	748.8	719.8	543.5
High	Q92614	Unconventional myosin-XVIIIa OS=Homo sapiens OX=9606 GN=MYO18A PE=1 SV=3	22	23	22	233	1321	1382.6	1484	1835.6	1439.5	1112.2	1661.3	783	1185.3
High	Q9NRL2	Bromodomain adjacent to zinc finger domain protein 1A OS=Homo sapiens OX=9606 GN=BAZ1A PE=1 SV=2	16	23	16	178.6	591.4	754.5	568.7	522.9	427.9	827.4	446.7	639.7	782.4
High	O75122	CLIP-associating protein 2 OS=Homo sapiens OX=9606 GN=CLASP2 PE=1 SV=3	19	23	15	141	692.6	941.5	786.4	939	706.6	928.3	807.6	1128	1019.5
High	Q9Y4W6	AFG3-like protein 2 OS=Homo sapiens OX=9606 GN=AFG3L2 PE=1 SV=2	19	23	19	88.5	1130.9	1396.8	1332.6	1260.3	1347.7	1268.6	1432	1375	1160.7
High	Q9UPU5	Ubiquitin carboxyl-terminal hydrolase 24 OS=Homo sapiens OX=9606 GN=USP24 PE=1 SV=3	21	23	21	294.2	780.4	640.5	569.9	728	659.3	677.9	669.4	807.2	618.5
High	O00303	Eukaryotic translation initiation factor 3 subunit F OS=Homo sapiens OX=9606 GN=EIF3F PE=1 SV=1	12	23	12	37.5	935.7	1185.9	1029.9	1218.9	921.2	1242	976.4	1354.8	1098
High	O14617	AP-3 complex subunit delta-1 OS=Homo sapiens OX=9606 GN=AP3D1 PE=1 SV=1	17	23	17	130.1	1153.4	1236.3	1454.7	1221.3	1202.3	1186.6	1461.5	966.7	1133.6
High	Q13242	Serine/arginine-rich splicing factor 9 OS=Homo sapiens OX=9606 GN=SRSF9 PE=1 SV=1	11	23	11	25.5	709	758.7	557.7	679.5	538.5	802.6	633.5	735.6	834
High	Q5JTH9	RRP12-like protein OS=Homo sapiens OX=9606 GN=RRP12 PE=1 SV=2	17	23	17	143.6	1547.6	1715.5	1681.9	2155.7	1738.7	1624.7	1845.9	957.9	1578.7
High	P50416	Carnitine O-palmitoyltransferase 1, liver isoform OS=Homo sapiens OX=9606 GN=CPT1A PE=1 SV=2	17	23	17	88.3	737.5	1102.1	919.7	1092	819.6	1101.6	897.2	699.2	994.6
High	O43148	mRNA cap guanine-N7 methyltransferase OS=Homo sapiens OX=9606 GN=RNMT PE=1 SV=1	15	23	15	54.8	2228.5	2956.1	2636.3	3021.4	2771.3	2918.8	2936.2	2662.1	2301.2
High	Q86X10	Ral GTPase-activating protein subunit beta OS=Homo sapiens OX=9606 GN=RALGAPB PE=1 SV=1	17	23	17	166.7	766.5	818.7	873.5	1130.1	1025.4	848.7	932.4	963.1	673.9
High	Q8N766	ER membrane protein complex subunit 1 OS=Homo sapiens OX=9606 GN=EMC1 PE=1 SV=1	16	23	16	111.7	1461.1	1974	1680.5	2134.3	1696.7	1935.4	1723.4	1558.1	1533.9
High	P61201	COP9 signalosome complex subunit 2 OS=Homo sapiens OX=9606 GN=COPS2 PE=1 SV=1	12	23	12	51.6	862.3	752.4	794.5	778.4	998.1	658.2	726.5	850.3	1546.8
High	Q8IX01	SURP and G-patch domain-containing protein 2 OS=Homo sapiens OX=9606 GN=SUGP2 PE=1 SV=2	19	23	19	120.1	420.5	567.7	435	447.8	415.9	446	395.8	630.8	498.7
High	P31689	DnaJ homolog subfamily A member 1 OS=Homo sapiens OX=9606 GN=DNAJA1 PE=1 SV=2	11	23	11	44.8	1138.7	339.5	1072.2	443.5	943	528	838.7	573.6	744.2
High	O75694	Nuclear pore complex protein Nup155 OS=Homo sapiens OX=9606 GN=NUP155 PE=1 SV=1	19	23	19	155.1	1386.6	1172.5	1310.9	1064.9	1082.7	1270.4	1195	1195.8	1378.7
High	Q05682	Caldesmon OS=Homo sapiens OX=9606 GN=CALD1 PE=1 SV=3	15	23	15	93.2	2112.1	2584.9	2103.9	2682.6	2139.7	2016.1	2419.9	2259.5	2241.5
High	P31040	Succinate dehydrogenase [ubiquinone] flavoprotein subunit, mitochondrial OS=Homo sapiens OX=9606 GN=SDHA PE=1 SV=2	12	23	12	72.6	1127.8	1560.8	1278.9	1524.9	1226.8	1430	1421.5	1614.7	1592.2
High	P20711	Aromatic-L-amino-acid decarboxylase OS=Homo sapiens OX=9606 GN=DDC PE=1 SV=2	12	23	12	53.9	867.5	1162.2	981.3	1316.6	1177.1	945.9	1230.4	1192.9	1170.3
High	O14776	Transcription elongation regulator 1 OS=Homo sapiens OX=9606 GN=TCERG1 PE=1 SV=2	16	22	16	123.8	1002	909.3	1076.4	670.6	1026.2	759	789.8	917.7	928.9
High	Q9UK61	Protein TASOR OS=Homo sapiens OX=9606 GN=TASOR PE=1 SV=3	19	22	19	188.9	375.6	468.5	391.9	499.1	354.9	434.4	415.2	459.9	469.3
High	Q9BVJ6	U3 small nucleolar RNA-associated protein 14 homolog A OS=Homo sapiens OX=9606 GN=UTP14A PE=1 SV=1	21	22	21	87.9	1152.4	952.2	1164	1174.2	1451.5	869.4	1207.9	956.3	839.6
High	Q9Y285	Phenylalanine--tRNA ligase alpha subunit OS=Homo sapiens OX=9606 GN=FARSA PE=1 SV=3	11	22	11	57.5	556.3	806.7	612.8	755.7	645.5	793.7	615.5	886.9	776.2
High	Q9P0M6	Core histone macro-H2A.2 OS=Homo sapiens OX=9606 GN=H2AFY2 PE=1 SV=3	11	22	9	40	896.2	533.9	949.7	1257.8	1047	613.6	1091.1	565	782
High	P15927	Replication protein A 32 kDa subunit OS=Homo sapiens OX=9606 GN=RPA2 PE=1 SV=1	7	22	7	29.2	808.9	1070.4	725.3	811.7	736.1	1100.1	829.3	1154.7	1055.1
High	P62140	Serine/threonine-protein phosphatase PP1-beta catalytic subunit OS=Homo sapiens OX=9606 GN=PPP1CB PE=1 SV=3	10	22	4	37.2	683.5	997.4	686.6	1017.2	810.7	994.8	833.8	1103.1	990.9
High	Q13045	Protein flightless-1 homolog OS=Homo sapiens OX=9606 GN=FLII PE=1 SV=2	18	22	18	144.7	1421.1	1761.8	1442.8	1829.4	1661.5	1638.5	1619.8	1605.7	1658.9
High	Q16401	26S proteasome non-ATPase regulatory subunit 5 OS=Homo sapiens OX=9606 GN=PSMD5 PE=1 SV=3	15	22	15	56.2	776.7	745.5	844.4	820.4	889.7	775.8	762.2	820.8	954.3
High	O60343	TBC1 domain family member 4 OS=Homo sapiens OX=9606 GN=TBC1D4 PE=1 SV=2	17	22	17	146.5	910.1	1236.5	965.7	1349.8	1069.5	1264.6	1104.6	1347.6	1043.2
High	Q63HN8	E3 ubiquitin-protein ligase RNF213 OS=Homo sapiens OX=9606 GN=RNF213 PE=1 SV=3	18	22	18	591	222.5	299	263.3	321.6	261.6	294.5	267.9	346	355.5
High	P08240	Signal recognition particle receptor subunit alpha OS=Homo sapiens OX=9606 GN=SRPRA PE=1 SV=2	16	22	16	69.8	886.2	1304.7	975.7	1217.6	973.3	1225.9	1048.8	1425.2	994.6
High	P49790	Nuclear pore complex protein Nup153 OS=Homo sapiens OX=9606 GN=NUP153 PE=1 SV=2	20	22	20	153.8	1106	1211.7	1171.2	1104.9	1017.2	1422.8	1029.4	684.2	924.6
High	O43252	Bifunctional 3'-phosphoadenosine 5'-phosphosulfate synthase 1 OS=Homo sapiens OX=9606 GN=PAPSS1 PE=1 SV=2	15	22	15	70.8	727.1	834.7	670.5	832.8	630.5	866.6	686.5	961.5	658.4
High	Q9UKE5	TRAF2 and NCK-interacting protein kinase OS=Homo sapiens OX=9606 GN=TNIK PE=1 SV=1	16	22	8	154.8	245.6	343.9	349.8	249.9	203	296.6	345.4	317.7	500.5
High	Q9HCD6	Protein TANC2 OS=Homo sapiens OX=9606 GN=TANC2 PE=1 SV=3	19	22	18	219.5	571.8	621.3	623.6	573.9	615	593.5	616.5	662.1	473.8
High	Q15717	ELAV-like protein 1 OS=Homo sapiens OX=9606 GN=ELAVL1 PE=1 SV=2	12	22	11	36.1	1113.7	1105	823.6	1023.1	1146.7	1248	915.8	1089.8	1086.7
High	Q9UPT8	Zinc finger CCCH domain-containing protein 4 OS=Homo sapiens OX=9606 GN=ZC3H4 PE=1 SV=3	15	22	14	140.2	611.6	959.5	800.8	741.6	645.4	848.7	710.9	1069.8	1060.3
High	O60502	Protein O-GlcNAcase OS=Homo sapiens OX=9606 GN=OGA PE=1 SV=2	17	22	17	102.8	1076.4	837.1	1301.2	950.7	1457.6	769.8	1121.3	1074.1	725.4
High	Q96AG4	Leucine-rich repeat-containing protein 59 OS=Homo sapiens OX=9606 GN=LRRC59 PE=1 SV=1	8	22	8	34.9	2464.3	3056.4	2350.7	2426.8	2218.1	3218.6	2347.1	3045.7	2902.9
High	O14647	Chromodomain-helicase-DNA-binding protein 2 OS=Homo sapiens OX=9606 GN=CHD2 PE=1 SV=2	16	22	11	211.2	779.9	748.7	966.8	804.5	901.8	738.4	983.8	893.7	1274.1
High	Q9BXW9	Fanconi anemia group D2 protein OS=Homo sapiens OX=9606 GN=FANCD2 PE=1 SV=2	17	22	17	164	375.7	395.1	276.6	221.8	181.5	523.8	189.7	421.2	557.2
High	Q96SB3	Neurabin-2 OS=Homo sapiens OX=9606 GN=PPP1R9B PE=1 SV=3	16	22	16	89.3	936	736.8	694.4	698.6	764.3	846.6	927.4	853.5	957.3
High	P13693	Translationally-controlled tumor protein OS=Homo sapiens OX=9606 GN=TPT1 PE=1 SV=1	6	22	6	19.6	1335.1	1388.4	1002.5	1129.3	856.2	1414.8	1032.7	1457.1	1453.3
High	Q8N1G4	Leucine-rich repeat-containing protein 47 OS=Homo sapiens OX=9606 GN=LRRC47 PE=1 SV=1	17	22	17	63.4	963.1	731.1	976.2	800.3	899.5	804.9	988	791.8	1420.5
High	O14974	Protein phosphatase 1 regulatory subunit 12A OS=Homo sapiens OX=9606 GN=PPP1R12A PE=1 SV=1	20	22	19	115.2	543.8	408.4	474.3	445.7	579.8	502.4	516.4	547.4	489
High	P53992	Protein transport protein Sec24C OS=Homo sapiens OX=9606 GN=SEC24C PE=1 SV=3	17	22	17	118.2	1124	875	1417.9	896.2	1358.1	923.2	1329.1	918.4	644.1
High	Q9UBB4	Ataxin-10 OS=Homo sapiens OX=9606 GN=ATXN10 PE=1 SV=1	13	22	13	53.5	1592.6	1806.3	1417.8	1781.5	1581.9	1881	1491.2	1937.8	1547.3
High	P31930	Cytochrome b-c1 complex subunit 1, mitochondrial OS=Homo sapiens OX=9606 GN=UQCRC1 PE=1 SV=3	12	22	11	52.6	993.2	1537	1145.5	1496.3	1201.4	1144.2	1278.1	1305.5	1464.4
High	Q9UPY3	Endoribonuclease Dicer OS=Homo sapiens OX=9606 GN=DICER1 PE=1 SV=3	20	22	20	218.5	781.3	837.8	765.5	888.9	683.8	903.9	753.1	1112.3	878.4
High	Q12873	Chromodomain-helicase-DNA-binding protein 3 OS=Homo sapiens OX=9606 GN=CHD3 PE=1 SV=3	15	22	10	226.5	324.9	445.2	402.7	391.5	341	443.6	346.2	479.9	417.5
High	Q14571	Inositol 1,4,5-trisphosphate receptor type 2 OS=Homo sapiens OX=9606 GN=ITPR2 PE=1 SV=2	20	22	13	307.9	838	418.1	851.3	257	835.5	357.8	784.6	512.7	420.5
High	P16435	NADPH--cytochrome P450 reductase OS=Homo sapiens OX=9606 GN=POR PE=1 SV=2	16	22	16	76.6	453.2	410.3	289.5	418.8	512.9	408.2	341	455.3	312.1
High	Q02218	2-oxoglutarate dehydrogenase, mitochondrial OS=Homo sapiens OX=9606 GN=OGDH PE=1 SV=3	16	22	8	115.9	177	171.8	233.4	281.5	201.9	252.3	224.7	274.3	190.7
High	O14531	Dihydropyrimidinase-related protein 4 OS=Homo sapiens OX=9606 GN=DPYSL4 PE=1 SV=2	15	22	15	61.8	860.4	598.3	948.2	656.3	991.7	547.5	992.1	721.6	484.5
High	P51858	Hepatoma-derived growth factor OS=Homo sapiens OX=9606 GN=HDGF PE=1 SV=1	12	22	11	26.8	1193.8	887.2	808.1	1173.4	869.9	435.5	903.4	417.8	818.4
High	Q13823	Nucleolar GTP-binding protein 2 OS=Homo sapiens OX=9606 GN=GNL2 PE=1 SV=1	18	22	18	83.6	1111.7	508.5	944.7	409.2	827.2	486.3	839.4	629.2	693.7
High	Q96AC1	Fermitin family homolog 2 OS=Homo sapiens OX=9606 GN=FERMT2 PE=1 SV=1	16	22	16	77.8	1486.3	2213.5	1746.7	1834.8	1424.5	2122.5	1551.8	2080.2	2131.3
High	P98175	RNA-binding protein 10 OS=Homo sapiens OX=9606 GN=RBM10 PE=1 SV=3	17	22	16	103.5	781.1	875.6	783.2	775.3	711.7	893.2	747.7	797.1	1316.3
High	P28074	Proteasome subunit beta type-5 OS=Homo sapiens OX=9606 GN=PSMB5 PE=1 SV=3	10	22	10	28.5	1365.3	1908.6	1424	1985.4	1592.9	1640.8	1687.3	1714.4	1946.5
High	P30566	Adenylosuccinate lyase OS=Homo sapiens OX=9606 GN=ADSL PE=1 SV=2	13	22	13	54.9	868.6	978.3	856.1	1358.1	1010.5	937.6	1059.2	1061.1	1160.3
High	Q08257	Quinone oxidoreductase OS=Homo sapiens OX=9606 GN=CRYZ PE=1 SV=1	14	22	14	35.2	1028.7	1344.1	1138.3	1576.2	1236.2	1295.6	1289.7	1102	1168.6
High	O14744	Protein arginine N-methyltransferase 5 OS=Homo sapiens OX=9606 GN=PRMT5 PE=1 SV=4	16	22	16	72.6	714.2	889.8	823.6	630.3	866.8	648.3	863.4	560.6	870.2
High	Q9H307	Pinin OS=Homo sapiens OX=9606 GN=PNN PE=1 SV=5	16	22	16	81.6	963.9	1021.6	882	793.4	716	1216.8	784.8	1061.5	1059.5
High	Q14978	Nucleolar and coiled-body phosphoprotein 1 OS=Homo sapiens OX=9606 GN=NOLC1 PE=1 SV=2	13	22	13	73.6	1404.9	1248.4	1519.4	1128.3	1299.3	1457.9	1455.8	1098	1373.9
High	Q00796	Sorbitol dehydrogenase OS=Homo sapiens OX=9606 GN=SORD PE=1 SV=4	11	22	11	38.3	1158	1323.7	1168.1	1347.2	1237.9	1261	1372	1476.8	1190.8
High	P23786	Carnitine O-palmitoyltransferase 2, mitochondrial OS=Homo sapiens OX=9606 GN=CPT2 PE=1 SV=2	17	22	17	73.7	1191.5	1673	1411.6	2138.9	1613.3	1539.9	1682.7	1508.4	1304.8
High	P54578	Ubiquitin carboxyl-terminal hydrolase 14 OS=Homo sapiens OX=9606 GN=USP14 PE=1 SV=3	12	22	12	56	719.2	758.9	788.2	1035.1	872.2	772.4	857.3	796.3	547.7
High	Q9HC38	Glyoxalase domain-containing protein 4 OS=Homo sapiens OX=9606 GN=GLOD4 PE=1 SV=1	11	22	11	34.8	898.4	1341.1	1027.4	1262.5	1033.4	1388.2	1050.2	1249.5	951.7
High	Q9UMS6	Synaptopodin-2 OS=Homo sapiens OX=9606 GN=SYNPO2 PE=1 SV=2	19	22	19	117.4	568.1	553.2	578.3	604.1	472.4	598.8	517.1	659	821.4
High	Q9UHB6	LIM domain and actin-binding protein 1 OS=Homo sapiens OX=9606 GN=LIMA1 PE=1 SV=1	16	22	16	85.2	1498.2	1124.1	1131.9	1070.3	891	1482.3	994.1	1258	694.4
High	P78316	Nucleolar protein 14 OS=Homo sapiens OX=9606 GN=NOP14 PE=1 SV=3	16	22	16	97.6	698.5	678.4	685.1	777.7	644	921.5	698.1	459.5	801.6
High	Q99426	Tubulin-folding cofactor B OS=Homo sapiens OX=9606 GN=TBCB PE=1 SV=2	10	22	10	27.3	1196.6	1447.8	1091.7	1397.5	1127.4	1423.9	1179	1162	1140.7
High	P62277	40S ribosomal protein S13 OS=Homo sapiens OX=9606 GN=RPS13 PE=1 SV=2	8	22	8	17.2	746.4	833.1	574.2	727	685.2	777.9	643.8	961.1	796.2
High	Q9NVA2	Septin-11 OS=Homo sapiens OX=9606 GN=SEPTIN11 PE=1 SV=3	11	22	5	49.4	290	512.5	424.1	415.1	270.9	346.4	346.6	639.7	956.1
High	Q5SSJ5	Heterochromatin protein 1-binding protein 3 OS=Homo sapiens OX=9606 GN=HP1BP3 PE=1 SV=1	14	22	14	61.2	1345.5	1197.7	1347.4	1614.3	1590.2	1264.9	1569.6	1237.3	1243
High	Q969X6	U3 small nucleolar RNA-associated protein 4 homolog OS=Homo sapiens OX=9606 GN=UTP4 PE=1 SV=1	14	22	14	76.8	1343.9	1908.7	1403.3	1587	1344.2	1777.4	1530.1	1784.2	1595.1
High	P29966	Myristoylated alanine-rich C-kinase substrate OS=Homo sapiens OX=9606 GN=MARCKS PE=1 SV=4	7	22	7	31.5	936.7	1214.2	1302.1	1099.4	976.8	1185	1065.3	1219.3	1218
High	Q9UBF2	Coatomer subunit gamma-2 OS=Homo sapiens OX=9606 GN=COPG2 PE=1 SV=1	15	22	15	97.6	2061.8	1748.6	1504.6	1690.9	2241.5	1712.1	1520.8	1283.2	1403.8
High	Q9NQX3	Gephyrin OS=Homo sapiens OX=9606 GN=GPHN PE=1 SV=1	15	21	15	79.7	696.1	903.2	803.4	978.7	846.6	796.8	848.3	393.7	768.7
High	Q9Y3F4	Serine-threonine kinase receptor-associated protein OS=Homo sapiens OX=9606 GN=STRAP PE=1 SV=1	15	21	15	38.4	1668.8	2407.6	1896.2	2337.3	1758	2305.8	1900.7	1968.4	2173.5
High	Q9NUQ9	Protein FAM49B OS=Homo sapiens OX=9606 GN=FAM49B PE=1 SV=1	13	21	13	36.7	901	287.4	877.6	156.2	767.1	174	458.7	203.3	226.6
High	Q14498	RNA-binding protein 39 OS=Homo sapiens OX=9606 GN=RBM39 PE=1 SV=2	11	21	10	59.3	1212.4	1278.4	1087.4	1197.3	1091.4	1320.7	925.4	1347.4	1282.6
High	Q9Y263	Phospholipase A-2-activating protein OS=Homo sapiens OX=9606 GN=PLAA PE=1 SV=2	16	21	16	87.1	707.9	1154.9	942.8	883.3	866.7	1043.4	982	1212.3	1774.5
High	O95714	E3 ubiquitin-protein ligase HERC2 OS=Homo sapiens OX=9606 GN=HERC2 PE=1 SV=2	19	21	19	526.9	1280.7	1741.3	1369.9	1659.9	1356.5	1356.1	1416.2	1431.4	1453.3
High	P36957	Dihydrolipoyllysine-residue succinyltransferase component of 2-oxoglutarate dehydrogenase complex, mitochondrial OS=Homo sapiens OX=9606 GN=DLST PE=1 SV=4	13	21	13	48.7	845.5	519.7	418.5	538.7	407.6	538	449.3	573.4	461.6
High	O60568	Multifunctional procollagen lysine hydroxylase and glycosyltransferase LH3 OS=Homo sapiens OX=9606 GN=PLOD3 PE=1 SV=1	15	21	15	84.7	1032.2	1030.9	1108.3	1043.5	786.2	883.6	1002.3	999.4	1095.5
High	Q9Y3P9	Rab GTPase-activating protein 1 OS=Homo sapiens OX=9606 GN=RABGAP1 PE=1 SV=3	17	21	14	121.7	564.1	850.6	709.1	845.8	700	879.5	732	954.7	707.1
High	Q8IUD2	ELKS/Rab6-interacting/CAST family member 1 OS=Homo sapiens OX=9606 GN=ERC1 PE=1 SV=1	16	21	16	128	1289.9	1090.4	1232.1	864.4	1494.9	916.9	1409.2	996.4	892.3
High	Q14160	Protein scribble homolog OS=Homo sapiens OX=9606 GN=SCRIB PE=1 SV=4	18	21	18	174.8	426.5	353.1	497.1	423.2	532.1	364.2	563.4	389.8	511.5
High	O60518	Ran-binding protein 6 OS=Homo sapiens OX=9606 GN=RANBP6 PE=1 SV=2	14	21	12	124.6	576.1	460.2	618.4	449.9	614.6	302.4	655.1	311.8	609.1
High	O95819	Mitogen-activated protein kinase kinase kinase kinase 4 OS=Homo sapiens OX=9606 GN=MAP4K4 PE=1 SV=2	15	21	7	142	237.3	358.7	337.4	394.1	278	298.3	352.9	452.9	544
High	Q9Y383	Putative RNA-binding protein Luc7-like 2 OS=Homo sapiens OX=9606 GN=LUC7L2 PE=1 SV=2	12	21	8	46.5	991.2		693	87.4	980.1	71.7	986.2	87.5	484.5
High	Q6UW63	Protein O-glucosyltransferase 2 OS=Homo sapiens OX=9606 GN=POGLUT2 PE=1 SV=1	14	21	14	58	723.1	458.8	683.1	791.6	739.8	922.7	678.7	489	590.2
High	Q7Z2Z2	Elongation factor-like GTPase 1 OS=Homo sapiens OX=9606 GN=EFL1 PE=1 SV=2	15	21	15	125.4	846.4	739.5	719.6	775.2	1039.1	761.6	761.9	853.5	673.3
High	O76031	ATP-dependent Clp protease ATP-binding subunit clpX-like, mitochondrial OS=Homo sapiens OX=9606 GN=CLPX PE=1 SV=2	14	21	14	69.2	1170.2	1068.9	1266.9	1262.1	1359	1114.9	1305.3	1131.4	776.2
High	Q9H0C8	Integrin-linked kinase-associated serine/threonine phosphatase 2C OS=Homo sapiens OX=9606 GN=ILKAP PE=1 SV=1	13	21	13	42.9	738.3	870.7	681.9	786.1	708.8	790.4	637.6	972.8	618.9
High	Q9Y3R5	Protein dopey-2 OS=Homo sapiens OX=9606 GN=DOP1B PE=1 SV=5	18	21	18	258.1	588.7	654.5	557.4	603.6	640.9	689.6	541.8	815.2	818.7
High	P36542	ATP synthase subunit gamma, mitochondrial OS=Homo sapiens OX=9606 GN=ATP5F1C PE=1 SV=1	9	21	9	33	542	768.7	616	828.9	647.5	722.4	691.2	787.3	552.9
High	Q9BY77	Polymerase delta-interacting protein 3 OS=Homo sapiens OX=9606 GN=POLDIP3 PE=1 SV=2	13	21	13	46.1	1085.4	1086.5	866.2	893.2	849	1137.3	898.7	1013.3	812.1
High	P16152	Carbonyl reductase [NADPH] 1 OS=Homo sapiens OX=9606 GN=CBR1 PE=1 SV=3	11	21	9	30.4	866.2	1318.1	973.4	1348.8	1073	1273	1113.4	1551.4	931.8
High	P47755	F-actin-capping protein subunit alpha-2 OS=Homo sapiens OX=9606 GN=CAPZA2 PE=1 SV=3	10	21	8	32.9	864.6	882.4	982.3	855.4	995.2	709.6	1103.3	696.7	744.4
High	Q9Y262	Eukaryotic translation initiation factor 3 subunit L OS=Homo sapiens OX=9606 GN=EIF3L PE=1 SV=1	15	21	15	66.7	1501.5	1662.4	1560.8	1590.8	1467.8	1833.2	1645	1357.9	1850.7
High	Q5T9A4	ATPase family AAA domain-containing protein 3B OS=Homo sapiens OX=9606 GN=ATAD3B PE=1 SV=1	14	21	4	72.5	393.4	275.1	214	258.3	202.3	282.3	218.6	304.3	276.4
High	Q6GYQ0	Ral GTPase-activating protein subunit alpha-1 OS=Homo sapiens OX=9606 GN=RALGAPA1 PE=1 SV=1	17	21	16	229.7	711.3	1029.6	917.7	1147	920.3	1105	961	1217.7	704.9
High	P27694	Replication protein A 70 kDa DNA-binding subunit OS=Homo sapiens OX=9606 GN=RPA1 PE=1 SV=2	12	21	12	68.1	1833.7	1116.8	1860.2	1659.3	1555.7	1928.4	1699.1	1113.3	1633.7
High	O15075	Serine/threonine-protein kinase DCLK1 OS=Homo sapiens OX=9606 GN=DCLK1 PE=1 SV=2	15	21	14	82.2	1059	1428.7	1218.5	1568.6	1197.4	1378	1250	1708.2	1363.5
High	Q96QK1	Vacuolar protein sorting-associated protein 35 OS=Homo sapiens OX=9606 GN=VPS35 PE=1 SV=2	15	21	15	91.6	1413.2	2090.8	1567.9	1838.1	1711.8	1404.1	1732.9	1438.2	2098.4
High	Q96SI9	Spermatid perinuclear RNA-binding protein OS=Homo sapiens OX=9606 GN=STRBP PE=1 SV=1	13	21	10	73.6	783.2	1016.7	766.3	973	743.6	1054.9	837	1235.9	903.7
High	Q8TDZ2	[F-actin]-monooxygenase MICAL1 OS=Homo sapiens OX=9606 GN=MICAL1 PE=1 SV=2	17	21	17	117.8	704.7	746.9	810	950.7	894.9	711.9	919.4	975.4	846.4
High	Q684P5	Rap1 GTPase-activating protein 2 OS=Homo sapiens OX=9606 GN=RAP1GAP2 PE=1 SV=2	13	21	13	80	1449.2	471.3	1871.9	1139	1888.9	392.1	2048.3	653.8	1055.5
High	P33316	Deoxyuridine 5'-triphosphate nucleotidohydrolase, mitochondrial OS=Homo sapiens OX=9606 GN=DUT PE=1 SV=4	8	21	8	26.5	808.2	856.2	734.5	552.5	525	883.8	566.1	813.3	1995.1
High	Q16822	Phosphoenolpyruvate carboxykinase [GTP], mitochondrial OS=Homo sapiens OX=9606 GN=PCK2 PE=1 SV=4	17	21	17	70.7	510.4	808.5	621.3	775.5	581.2	739.2	641.9	850	638.2
High	P22087	rRNA 2'-O-methyltransferase fibrillarin OS=Homo sapiens OX=9606 GN=FBL PE=1 SV=2	10	21	9	33.8	1137	732.3	1224.8	652.1	1090.7	885.5	1160.8	750.3	897.3
High	A6NHL2	Tubulin alpha chain-like 3 OS=Homo sapiens OX=9606 GN=TUBAL3 PE=1 SV=2	3	21	1	49.9	41.5	69.5	50.2	65.5	50.6	69.3	59.9	96.2	51.4
High	Q9Y3B7	39S ribosomal protein L11, mitochondrial OS=Homo sapiens OX=9606 GN=MRPL11 PE=1 SV=1	11	21	11	20.7	1275.5	929.4	1059.6	806.3	1210	813.2	1108.2	990.4	865.8
High	P37802	Transgelin-2 OS=Homo sapiens OX=9606 GN=TAGLN2 PE=1 SV=3	9	21	8	22.4	1444.8	1267.9	1514.2	1193.3	1566.6	1273.6	1655.9	1475.7	898.7
High	P00390	Glutathione reductase, mitochondrial OS=Homo sapiens OX=9606 GN=GSR PE=1 SV=2	12	21	12	56.2	860	1520.1	1211	1423.5	1054.5	1219.2	1190.3	1745.2	2163.9
High	O75717	WD repeat and HMG-box DNA-binding protein 1 OS=Homo sapiens OX=9606 GN=WDHD1 PE=1 SV=1	18	21	18	125.9	1734.7	1446.2	1296.2	939.4	858.8	1869	790.8	1695.8	1669.1
High	Q8IX12	Cell division cycle and apoptosis regulator protein 1 OS=Homo sapiens OX=9606 GN=CCAR1 PE=1 SV=2	16	21	16	132.7	689.8	810.4	722.3	768.1	707	790.6	788.5	855.9	646.1
High	Q9NVI1	Fanconi anemia group I protein OS=Homo sapiens OX=9606 GN=FANCI PE=1 SV=4	18	21	18	149.2	974.4	812.4	715.9	528.2	473.9	1191	575.3	1206.6	2322
High	Q8IY37	Probable ATP-dependent RNA helicase DHX37 OS=Homo sapiens OX=9606 GN=DHX37 PE=1 SV=1	18	21	18	129.5	637.2	307.1	305.1	274	575.5	340.8	402.9	310	420.5
High	P43034	Platelet-activating factor acetylhydrolase IB subunit alpha OS=Homo sapiens OX=9606 GN=PAFAH1B1 PE=1 SV=2	13	21	13	46.6	566.4	664.3	709	691.1	661.4	713.4	781.7	733	932.8
High	Q32MZ4	Leucine-rich repeat flightless-interacting protein 1 OS=Homo sapiens OX=9606 GN=LRRFIP1 PE=1 SV=2	15	21	14	89.2	1202.5	1057.1	1362.4	1365.2	1241.7	1510.3	1333.8	1485.1	1278.9
High	P27635	60S ribosomal protein L10 OS=Homo sapiens OX=9606 GN=RPL10 PE=1 SV=4	6	21	6	24.6	1335.7	1542.5	1318	1365.2	1308.1	1544.7	1412.2	1573	1093.5
High	Q8N8A6	ATP-dependent RNA helicase DDX51 OS=Homo sapiens OX=9606 GN=DDX51 PE=1 SV=3	15	21	15	72.4	1459	1446.5	1555	1367.4	1439.6	1425.9	1196.5	1397.8	1284.7
High	Q96F07	Cytoplasmic FMR1-interacting protein 2 OS=Homo sapiens OX=9606 GN=CYFIP2 PE=1 SV=2	16	21	10	148.3	82	134.6	117	158.1	87.6	127.7	133.6	162	195.3
High	Q99873	Protein arginine N-methyltransferase 1 OS=Homo sapiens OX=9606 GN=PRMT1 PE=1 SV=3	12	21	12	42.4	853.2	1022.3	831.4	918.9	998.5	1028	788.6	710.6	753.3
High	Q9BYT8	Neurolysin, mitochondrial OS=Homo sapiens OX=9606 GN=NLN PE=1 SV=1	15	21	15	80.6	1946.3	1384.5	2081.5	2402.1	2367.5	1373.3	2268.2	1280.4	1465.3
High	P62917	60S ribosomal protein L8 OS=Homo sapiens OX=9606 GN=RPL8 PE=1 SV=2	8	21	8	28	582.1	382.4	590.9	478.1	581.9	567.2	393.2	560.7	930.3
High	Q6ZU35	Cancer-related regulator of actin dynamics OS=Homo sapiens OX=9606 GN=CRAD PE=1 SV=3	20	21	20	136.7	758.3	507.6	661.6	918.4	753.7	850.2	771.3	801.7	629.4
High	Q8NBS9	Thioredoxin domain-containing protein 5 OS=Homo sapiens OX=9606 GN=TXNDC5 PE=1 SV=2	10	21	10	47.6	429.8	562.5	421.1	438.7	402.3	443.9	428.5	599.4	562.4
High	Q13464	Rho-associated protein kinase 1 OS=Homo sapiens OX=9606 GN=ROCK1 PE=1 SV=1	17	21	14	158.1	1009.9	898.7	1036.1	926.4	808.5	964.7	887.1	1034.4	1061.5
High	P26373	60S ribosomal protein L13 OS=Homo sapiens OX=9606 GN=RPL13 PE=1 SV=4	9	21	9	24.2	1089.8	257.6	754.4	174.5	769.3	179.1	760.7	321.4	297
High	Q15907	Ras-related protein Rab-11B OS=Homo sapiens OX=9606 GN=RAB11B PE=1 SV=4	11	21	1	24.5	78.5	116.8	79.3	120.7	86.2	137.3	98.1	105.8	54.7
High	Q8NBQ5	Estradiol 17-beta-dehydrogenase 11 OS=Homo sapiens OX=9606 GN=HSD17B11 PE=1 SV=3	11	21	11	32.9	1842.6	1689.6	1473.2	1438.7	1531.8	1414.2	1603.2	1103	1203.8
High	Q12874	Splicing factor 3A subunit 3 OS=Homo sapiens OX=9606 GN=SF3A3 PE=1 SV=1	13	21	13	58.8	1060.6	949.3	1193.4	1326.7	1078.7	1239.8	1222.3	1125.2	1400.6
High	P14314	Glucosidase 2 subunit beta OS=Homo sapiens OX=9606 GN=PRKCSH PE=1 SV=2	12	21	12	59.4	569.3	239.3	469.8	229.8	619.7	247.4	443	262.9	446.1
High	P09960	Leukotriene A-4 hydrolase OS=Homo sapiens OX=9606 GN=LTA4H PE=1 SV=2	17	21	17	69.2	1196.8	1690.6	1229.5	1606.9	1527	1366.8	1432.9	1895.5	1430.6
High	P62851	40S ribosomal protein S25 OS=Homo sapiens OX=9606 GN=RPS25 PE=1 SV=1	5	21	5	13.7	1181.1	579.8	548.2	447.6	608.1	697	710.1	567	535.4
High	Q9UMS4	Pre-mRNA-processing factor 19 OS=Homo sapiens OX=9606 GN=PRPF19 PE=1 SV=1	12	21	12	55.1	1263.4	1921.9	1300.9	1674	1319.3	1824.7	1494	1270.1	2133
High	Q8TD26	Chromodomain-helicase-DNA-binding protein 6 OS=Homo sapiens OX=9606 GN=CHD6 PE=1 SV=4	16	21	13	305.2	910.3	777.7	1013	1081.5	1135.9	1030.6	1271.8	631.5	1297.3
High	P60900	Proteasome subunit alpha type-6 OS=Homo sapiens OX=9606 GN=PSMA6 PE=1 SV=1	12	21	12	27.4	1594	1605.3	1701.6	1727.1	1780.8	1329.1	1920.3	1314.1	2864.2
High	P40429	60S ribosomal protein L13a OS=Homo sapiens OX=9606 GN=RPL13A PE=1 SV=2	7	21	7	23.6	2212.6	2040.3	2170.9	1981.9	2221	2148.3	2066	1790.2	1439.6
High	Q9Y6G9	Cytoplasmic dynein 1 light intermediate chain 1 OS=Homo sapiens OX=9606 GN=DYNC1LI1 PE=1 SV=3	13	21	13	56.5	1532.1	1364.3	1609.1	1312.8	1938.4	1354.6	1516.8	1586.9	1194.1
High	O60524	Nuclear export mediator factor NEMF OS=Homo sapiens OX=9606 GN=NEMF PE=1 SV=4	16	21	16	122.9	614.9	922.8	713	906.7	710.9	902.5	775.4	493	705.6
High	O43166	Signal-induced proliferation-associated 1-like protein 1 OS=Homo sapiens OX=9606 GN=SIPA1L1 PE=1 SV=4	18	21	18	199.9	743.2	159	162	172.1	308.6	176.3	276.4	193.9	149.2
High	O75439	Mitochondrial-processing peptidase subunit beta OS=Homo sapiens OX=9606 GN=PMPCB PE=1 SV=2	14	21	13	54.3	1405.3	2039.7	1420.8	2038.1	1658.7	1922.7	1678.5	1490.9	1535.4
High	Q9P275	Ubiquitin carboxyl-terminal hydrolase 36 OS=Homo sapiens OX=9606 GN=USP36 PE=1 SV=4	17	21	17	122.8	934	913.7	960	970.8	908.4	861	865.9	1055.4	1021.2
High	Q14694	Ubiquitin carboxyl-terminal hydrolase 10 OS=Homo sapiens OX=9606 GN=USP10 PE=1 SV=2	12	21	12	87.1	1029.1	657.4	1030.9	810.5	1069	666.1	1070.3	690.6	1011.4
High	P43686	26S proteasome regulatory subunit 6B OS=Homo sapiens OX=9606 GN=PSMC4 PE=1 SV=2	12	21	11	47.3	839.6	820.3	827.6	895.5	694	917.2	843.9	1048.5	922.3
High	P32969	60S ribosomal protein L9 OS=Homo sapiens OX=9606 GN=RPL9 PE=1 SV=1	6	21	6	21.9	1345	1728.6	1344.1	1511.7	1344	1836	1488.8	1516.5	1629.9
High	Q9P2T1	GMP reductase 2 OS=Homo sapiens OX=9606 GN=GMPR2 PE=1 SV=1	13	21	13	37.9	709.5	496	688.3	574.1	883.4	534.3	672.3	583	438.5
High	Q14997	Proteasome activator complex subunit 4 OS=Homo sapiens OX=9606 GN=PSME4 PE=1 SV=2	17	21	17	211.2	1089.5	1278.8	1215.8	1221.4	1149.3	1176.2	1286.9	1301	1135.7
High	Q96T23	Remodeling and spacing factor 1 OS=Homo sapiens OX=9606 GN=RSF1 PE=1 SV=2	16	21	16	163.7	1027.1	347.2	1182.9	346.8	972	356.8	669.7	363.4	323.2
High	P26038	Moesin OS=Homo sapiens OX=9606 GN=MSN PE=1 SV=3	14	21	8	67.8	236.5		292.1		303.5		321
High	Q86YP4	Transcriptional repressor p66-alpha OS=Homo sapiens OX=9606 GN=GATAD2A PE=1 SV=1	15	21	14	68	884.8	410.1	901.8	766.5	726.3	1170.2	812.8	457.1	1053.6
High	O43237	Cytoplasmic dynein 1 light intermediate chain 2 OS=Homo sapiens OX=9606 GN=DYNC1LI2 PE=1 SV=1	9	20	9	54.1	680.9	649.1	497.1	626	799.4	653	673.5	685.5	457.4
High	P42566	Epidermal growth factor receptor substrate 15 OS=Homo sapiens OX=9606 GN=EPS15 PE=1 SV=2	16	20	16	98.6	1482.9	1812.5	1739.8	1915.7	1643.3	1904.8	1601.8	2033.3	1235.3
High	P52306	Rap1 GTPase-GDP dissociation stimulator 1 OS=Homo sapiens OX=9606 GN=RAP1GDS1 PE=1 SV=3	15	20	15	66.3	1592.5	1515	1379.6	1587.7	1633.3	1495.9	1909.4	1712.2	963.5
High	Q5VT25	Serine/threonine-protein kinase MRCK alpha OS=Homo sapiens OX=9606 GN=CDC42BPA PE=1 SV=1	16	20	11	197.2	737.8	541.9	720.3	530.7	747.6	539.5	442.2	568.3	443.3
High	Q14141	Septin-6 OS=Homo sapiens OX=9606 GN=SEPTIN6 PE=1 SV=4	9	20	4	49.7	122.5	227.3	182.9	186.8	124.4	169.3	169.1	256.5	195.2
High	P39748	Flap endonuclease 1 OS=Homo sapiens OX=9606 GN=FEN1 PE=1 SV=1	10	20	10	42.6	1809.2	1174.4	1107.9	894.6	1380.4	1337.5	738.4	1308.8	1195.9
High	Q13459	Unconventional myosin-IXb OS=Homo sapiens OX=9606 GN=MYO9B PE=1 SV=3	18	20	18	243.2	636.2	790.3	730.9	745.5	669.9	951.1	707.9	467.6	647.3
High	P08865	40S ribosomal protein SA OS=Homo sapiens OX=9606 GN=RPSA PE=1 SV=4	8	20	8	32.8	1501.9	1709.2	1720.9	1705	1555.8	2154.8	1644.7	1873.4	1525.1
High	O15226	NF-kappa-B-repressing factor OS=Homo sapiens OX=9606 GN=NKRF PE=1 SV=2	17	20	17	77.6	491.9	798.9	678.7	743.6	562.9	745.8	676.6	855.1	918.1
High	Q15375	Ephrin type-A receptor 7 OS=Homo sapiens OX=9606 GN=EPHA7 PE=1 SV=3	15	20	13	112	954.8	815.2	700	842.8	744.4	821.6	784	888.1	953.2
High	O14745	Na(+)/H(+) exchange regulatory cofactor NHE-RF1 OS=Homo sapiens OX=9606 GN=SLC9A3R1 PE=1 SV=4	11	20	11	38.8	506.6	340.1	316.6	375.8	549.2	356.2	416.6	456.5	1021.9
High	Q14257	Reticulocalbin-2 OS=Homo sapiens OX=9606 GN=RCN2 PE=1 SV=1	7	20	7	36.9	926.3	768.1	608	717.9	874.3	738.2	620.7	772	923.7
High	Q5JTZ9	Alanine--tRNA ligase, mitochondrial OS=Homo sapiens OX=9606 GN=AARS2 PE=1 SV=1	17	20	17	107.3	416.1	622.9	492.2	519.9	459.8	407.9	487.3	703.5	770.2
High	O75400	Pre-mRNA-processing factor 40 homolog A OS=Homo sapiens OX=9606 GN=PRPF40A PE=1 SV=2	11	20	11	108.7	1111.9	886	736.7	790.3	791.3	909	850.3	978.4	1139.5
High	P05455	Lupus La protein OS=Homo sapiens OX=9606 GN=SSB PE=1 SV=2	12	20	12	46.8	1198.6	1218.1	1342.7	1791.8	1389	1191.7	1464.3	1031	1518.4
High	P26196	Probable ATP-dependent RNA helicase DDX6 OS=Homo sapiens OX=9606 GN=DDX6 PE=1 SV=2	13	20	13	54.4	548.7	763.1	630.9	692.9	573.4	839.1	608.7	552.5	535.8
High	P61088	Ubiquitin-conjugating enzyme E2 N OS=Homo sapiens OX=9606 GN=UBE2N PE=1 SV=1	6	20	6	17.1	1482	1874.7	1266.9	1876.4	1521.4	1952	1518.5	2140.7	1694.4
High	P08559	Pyruvate dehydrogenase E1 component subunit alpha, somatic form, mitochondrial OS=Homo sapiens OX=9606 GN=PDHA1 PE=1 SV=3	14	20	14	43.3	444.8	540.6	425.6	548	425	552.1	582.7	616.3	491.3
High	O43765	Small glutamine-rich tetratricopeptide repeat-containing protein alpha OS=Homo sapiens OX=9606 GN=SGTA PE=1 SV=1	10	20	10	34	1098.2	1184	1285.9	933.8	1228.4	1160	1312.6	1196	1181.3
High	Q01970	1-phosphatidylinositol 4,5-bisphosphate phosphodiesterase beta-3 OS=Homo sapiens OX=9606 GN=PLCB3 PE=1 SV=2	18	20	18	138.7	581.2	688.8	688.2	681.3	563.2	708.3	683.6	791	658.1
High	P52209	6-phosphogluconate dehydrogenase, decarboxylating OS=Homo sapiens OX=9606 GN=PGD PE=1 SV=3	10	20	10	53.1	733.4	658.7	532.4	677.9	532.9	672.2	552.7	426.7	535
High	Q9H0L4	Cleavage stimulation factor subunit 2 tau variant OS=Homo sapiens OX=9606 GN=CSTF2T PE=1 SV=1	14	20	9	64.4	394.7	204.4	460	160.5	368.1	185.9	388.7	204.1	220.6
High	O43172	U4/U6 small nuclear ribonucleoprotein Prp4 OS=Homo sapiens OX=9606 GN=PRPF4 PE=1 SV=2	15	20	15	58.4	549.4	738.6	547.1	682.2	547.4	786.2	570.7	812.8	470.7
High	P23921	Ribonucleoside-diphosphate reductase large subunit OS=Homo sapiens OX=9606 GN=RRM1 PE=1 SV=1	15	20	15	90	1509.2	1580.8	1306.3	982	754.1	2211.6	835.6	1926.5	1891.9
High	O00411	DNA-directed RNA polymerase, mitochondrial OS=Homo sapiens OX=9606 GN=POLRMT PE=1 SV=2	17	20	17	138.5	968.9	1152.7	961.7	1246.4	1127.1	1113.1	1040.3	1432	1083.9
High	Q15334	Lethal(2) giant larvae protein homolog 1 OS=Homo sapiens OX=9606 GN=LLGL1 PE=1 SV=3	17	20	17	115.3	171.5	200.6	170	212.8	130.6	154.3	242.2	247.9	285.7
High	Q15435	Protein phosphatase 1 regulatory subunit 7 OS=Homo sapiens OX=9606 GN=PPP1R7 PE=1 SV=1	12	20	12	41.5	673.1	577	755.5	577.6	861	595.1	839.4	613.7	411.3
High	Q8WXF1	Paraspeckle component 1 OS=Homo sapiens OX=9606 GN=PSPC1 PE=1 SV=1	10	20	9	58.7	688.5	708.7	730.3	722.7	702.4	824.3	615.1	707.2	481.9
High	Q69YN4	Protein virilizer homolog OS=Homo sapiens OX=9606 GN=VIRMA PE=1 SV=2	16	20	16	201.9	266.5	407.9	301.8	338.8	277.3	386.7	287.9	422	322.7
High	P42658	Dipeptidyl aminopeptidase-like protein 6 OS=Homo sapiens OX=9606 GN=DPP6 PE=1 SV=2	17	20	17	97.5	813.4	750.8	962.8	1333.4	1103.1	576.9	1240.1	640.8	1030.1
High	P62873	Guanine nucleotide-binding protein G(I)/G(S)/G(T) subunit beta-1 OS=Homo sapiens OX=9606 GN=GNB1 PE=1 SV=3	8	20	4	37.4	399.3	305.1	265.6	283.5	255.5	293.8	299.5	243.8	604
High	P40925	Malate dehydrogenase, cytoplasmic OS=Homo sapiens OX=9606 GN=MDH1 PE=1 SV=4	9	20	9	36.4	620	990.4	693.6	979.3	757.4	892.7	812.5	910	792
High	O75051	Plexin-A2 OS=Homo sapiens OX=9606 GN=PLXNA2 PE=1 SV=4	16	20	11	211	717.9	682.2	590.9	523.3	515.6	744.6	496.7	704.5	429.8
High	Q9P2K5	Myelin expression factor 2 OS=Homo sapiens OX=9606 GN=MYEF2 PE=1 SV=3	11	20	11	64.1	1253.8	1032.4	1295.8	1002.1	1369.4	1065.4	1526.1	1090.4	1200.6
High	P20336	Ras-related protein Rab-3A OS=Homo sapiens OX=9606 GN=RAB3A PE=1 SV=1	7	20	4	25	766.6	197.6	553	208.5	495.6	180.6	518.1	230.7	486.7
High	O75146	Huntingtin-interacting protein 1-related protein OS=Homo sapiens OX=9606 GN=HIP1R PE=1 SV=2	18	20	18	119.3	538.3	400.4	621.9	432.4	702.5	397.8	723.7	538.1	655.9
High	O43615	Mitochondrial import inner membrane translocase subunit TIM44 OS=Homo sapiens OX=9606 GN=TIMM44 PE=1 SV=2	13	20	13	51.3	1016.9	1038.2	833.1	1057.2	884.7	995.6	966.5	788.5	851.3
High	Q9Y678	Coatomer subunit gamma-1 OS=Homo sapiens OX=9606 GN=COPG1 PE=1 SV=1	14	20	14	97.7	962.3	1399.3	1110	1189.8	1078.4	1258.2	1079.5	1438.1	1030.1
High	P15586	N-acetylglucosamine-6-sulfatase OS=Homo sapiens OX=9606 GN=GNS PE=1 SV=3	9	20	9	62	726.4	293.6	714.2	803.9	684.1	249.6	698.5	383.6	747.2
High	P13489	Ribonuclease inhibitor OS=Homo sapiens OX=9606 GN=RNH1 PE=1 SV=2	12	20	12	49.9	911.8	1489.1	1236.8	1447.7	1111.2	933.6	1177.7	1324.1	1359.4
High	Q7LBC6	Lysine-specific demethylase 3B OS=Homo sapiens OX=9606 GN=KDM3B PE=1 SV=2	17	20	17	191.5	1175	1601.3	1272	1521.1	1150.6	1540.8	1262.5	1367.8	1173.4
High	P12821	Angiotensin-converting enzyme OS=Homo sapiens OX=9606 GN=ACE PE=1 SV=1	14	20	14	149.6	664.7	862.5	992.2	1060.3	1003.9	710.3	1060.1	739.7	852.9
High	Q96FW1	Ubiquitin thioesterase OTUB1 OS=Homo sapiens OX=9606 GN=OTUB1 PE=1 SV=2	10	20	10	31.3	1073.3	1550.1	1312.8	1605.9	1251	1517.6	1291.4	1671.9	1071.5
High	Q00325	Phosphate carrier protein, mitochondrial OS=Homo sapiens OX=9606 GN=SLC25A3 PE=1 SV=2	9	20	9	40.1	1007.4	1166.6	966.3	1067.4	943.8	1134	1017.5	846.7	1041.3
High	Q8TEX9	Importin-4 OS=Homo sapiens OX=9606 GN=IPO4 PE=1 SV=2	13	20	13	118.6	1043.8	1486.1	1168.5	1348.5	1131.2	1462.6	1250.1	1757.2	1530.4
High	P39019	40S ribosomal protein S19 OS=Homo sapiens OX=9606 GN=RPS19 PE=1 SV=2	7	20	7	16.1	1219.6	700.9	861.3	777.8	1106.5	898	1059.7	788.1	769.5
High	Q8N684	Cleavage and polyadenylation specificity factor subunit 7 OS=Homo sapiens OX=9606 GN=CPSF7 PE=1 SV=1	11	20	11	52	1470.1	771.2	965.7	678.3	1157.1	813.1	938	778.5	534.1
High	Q15643	Thyroid receptor-interacting protein 11 OS=Homo sapiens OX=9606 GN=TRIP11 PE=1 SV=3	17	20	17	227.4	785.9	1163.4	989.8	1128.1	902.5	1149.7	996.7	1302.8	1142.9
High	Q9Y6D5	Brefeldin A-inhibited guanine nucleotide-exchange protein 2 OS=Homo sapiens OX=9606 GN=ARFGEF2 PE=1 SV=3	19	20	14	201.9	194.8	301.3	218	294.7	234.4	270.9	247.1	353.2	277.5
High	Q14C86	GTPase-activating protein and VPS9 domain-containing protein 1 OS=Homo sapiens OX=9606 GN=GAPVD1 PE=1 SV=2	19	20	19	164.9	817.4	1133.7	953.8	1125.1	923.5	1180.6	962.8	1291.1	984
High	Q15738	Sterol-4-alpha-carboxylate 3-dehydrogenase, decarboxylating OS=Homo sapiens OX=9606 GN=NSDHL PE=1 SV=2	15	20	15	41.9	799.6	1030.7	733.3	979.7	801.9	1015.1	830.6	1033	692.4
High	Q9H270	Vacuolar protein sorting-associated protein 11 homolog OS=Homo sapiens OX=9606 GN=VPS11 PE=1 SV=1	18	20	18	107.8	1189.9	1508.8	1449.7	1573.8	1565.9	1403.7	1596	1661.6	1101
High	P62906	60S ribosomal protein L10a OS=Homo sapiens OX=9606 GN=RPL10A PE=1 SV=2	7	20	7	24.8	1366.3	1536.3	1252.9	1304.7	1301.2	1478	1432.4	1238.1	1412.8
High	Q7L0Y3	tRNA methyltransferase 10 homolog C OS=Homo sapiens OX=9606 GN=TRMT10C PE=1 SV=2	10	20	10	47.3	595.1	511.1	679.4	466.9	716	448.1	781.1	517.7	534.4
High	Q9Y295	Developmentally-regulated GTP-binding protein 1 OS=Homo sapiens OX=9606 GN=DRG1 PE=1 SV=1	13	20	12	40.5	655	56.7	684.6	360.6	655.9	58.7	742.1	68.2	296.3
High	Q12802	A-kinase anchor protein 13 OS=Homo sapiens OX=9606 GN=AKAP13 PE=1 SV=2	18	20	18	307.4	846.5	790.5	737.3	749.5	926.6	781.6	710.7	606.6	833.1
High	O75150	E3 ubiquitin-protein ligase BRE1B OS=Homo sapiens OX=9606 GN=RNF40 PE=1 SV=5	17	20	16	113.6	838.3	1141.8	966.2	927.9	902.2	1040.2	974.8	1235.5	1544.3
High	P61106	Ras-related protein Rab-14 OS=Homo sapiens OX=9606 GN=RAB14 PE=1 SV=4	10	20	10	23.9	1687.3	1545.5	1712.5	1498.5	1924.8	1335.8	1687.3	1232.8	1730.9
High	P14923	Junction plakoglobin OS=Homo sapiens OX=9606 GN=JUP PE=1 SV=3	13	20	12	81.7	1107.1	1209.4	1246	1304.8	1003.9	1078.4	1125.5	1330.3	972.3
High	O75821	Eukaryotic translation initiation factor 3 subunit G OS=Homo sapiens OX=9606 GN=EIF3G PE=1 SV=2	10	20	10	35.6	503	493.2	527.6	559.8	573	497	515.5	671.5	502.4
High	Q9P2R3	Rabankyrin-5 OS=Homo sapiens OX=9606 GN=ANKFY1 PE=1 SV=2	13	20	13	128.3	867.5	639.8	817.4	816.3	835.3	898.9	798.6	691.8	824.2
High	P31153	S-adenosylmethionine synthase isoform type-2 OS=Homo sapiens OX=9606 GN=MAT2A PE=1 SV=1	12	20	12	43.6	926	942.5	899.1	756.9	754.1	1076.7	619.8	982.3	788.9
High	Q96RP9	Elongation factor G, mitochondrial OS=Homo sapiens OX=9606 GN=GFM1 PE=1 SV=2	17	20	17	83.4	1021.2	1289.1	1172.9	1248.2	1007.9	1305.9	1089.1	1348.1	986.7
High	P62714	Serine/threonine-protein phosphatase 2A catalytic subunit beta isoform OS=Homo sapiens OX=9606 GN=PPP2CB PE=1 SV=1	10	20	1	35.6	73.6		67.2		82.1		83		89.6
High	Q9UJV9	Probable ATP-dependent RNA helicase DDX41 OS=Homo sapiens OX=9606 GN=DDX41 PE=1 SV=2	16	20	16	69.8	517	587.6	520.8	545.3	579	620.9	538	637.6	550.6
High	Q969Z0	FAST kinase domain-containing protein 4 OS=Homo sapiens OX=9606 GN=TBRG4 PE=1 SV=1	12	20	12	70.7	1228.4	1503.7	1389.9	1370.2	1232.5	1198.6	1155.6	1064.8	1149.9
High	Q9HCS7	Pre-mRNA-splicing factor SYF1 OS=Homo sapiens OX=9606 GN=XAB2 PE=1 SV=2	17	20	17	99.9	758.6	434.5	451.4	322.3	577.6	468.1	622.6	476.5	468.3
High	P35251	Replication factor C subunit 1 OS=Homo sapiens OX=9606 GN=RFC1 PE=1 SV=4	17	20	17	128.2	1287.6	860.5	991.9	803.5	726.1	1271.1	1123.7	908	651.4
High	Q6WCQ1	Myosin phosphatase Rho-interacting protein OS=Homo sapiens OX=9606 GN=MPRIP PE=1 SV=3	19	20	18	116.5	500.4	483.5	495.3	444	466.8	493.4	445.7	260.1	408.9
High	O95239	Chromosome-associated kinesin KIF4A OS=Homo sapiens OX=9606 GN=KIF4A PE=1 SV=3	19	20	19	139.8	1280.5	1117.4	901.4	516.5	536.4	1478.1	444.6	1328.5	1220.8
High	Q9UJZ1	Stomatin-like protein 2, mitochondrial OS=Homo sapiens OX=9606 GN=STOML2 PE=1 SV=1	9	19	9	38.5	1111.7	947.6	1230.2	1403.3	1341.4	1005.3	1194.9	984.8	1276.9
High	Q16181	Septin-7 OS=Homo sapiens OX=9606 GN=SEPTIN7 PE=1 SV=2	13	19	12	50.6	526.3	543	430.1	525.5	403.9	567	614.5	623.1	374.6
High	Q08AM6	Protein VAC14 homolog OS=Homo sapiens OX=9606 GN=VAC14 PE=1 SV=1	13	19	13	87.9	1796.2	1323.8	2213	1364.1	2452	1255.7	2492.9	1479.9	1404.3
High	Q9NTJ5	Phosphatidylinositide phosphatase SAC1 OS=Homo sapiens OX=9606 GN=SACM1L PE=1 SV=2	12	19	12	66.9	1688.5	1113.9	1284.3	1254.9	1539.5	1212.7	1323.9	1235.8	903.7
High	P57678	Gem-associated protein 4 OS=Homo sapiens OX=9606 GN=GEMIN4 PE=1 SV=2	13	19	13	120	901.6	684.2	594.5	670.7	897.3	873.6	974.9	654.4	817.9
High	P28340	DNA polymerase delta catalytic subunit OS=Homo sapiens OX=9606 GN=POLD1 PE=1 SV=2	16	19	16	123.6	808	826.1	606.8	485.5	387.9	1129.5	510.6	904.4	724
High	P61289	Proteasome activator complex subunit 3 OS=Homo sapiens OX=9606 GN=PSME3 PE=1 SV=1	8	19	8	29.5	1693.3	1501.1	1449.9	1472.7	1646.2	1312.1	1525.9	1050.9	1112.5
High	Q8WW12	PEST proteolytic signal-containing nuclear protein OS=Homo sapiens OX=9606 GN=PCNP PE=1 SV=2	11	19	11	18.9	366.3	278.6	350.7	284.3	471.7	290.1	291.4	312.4	268.3
High	O96028	Histone-lysine N-methyltransferase NSD2 OS=Homo sapiens OX=9606 GN=NSD2 PE=1 SV=1	17	19	17	152.2	788.1	626.9	474.6	416.3	317.6	728.5	346.3	631.3	578.5
High	P08133	Annexin A6 OS=Homo sapiens OX=9606 GN=ANXA6 PE=1 SV=3	16	19	16	75.8	1004.3	945	929	971	1169	963.7	1018.2	916.3	853.3
High	Q641Q2	WASH complex subunit 2A OS=Homo sapiens OX=9606 GN=WASHC2A PE=1 SV=3	16	19	2	147.1	265.5	114.6	338.5	115.5	343.2	104.3	343.3	124.2	138.4
High	P62753	40S ribosomal protein S6 OS=Homo sapiens OX=9606 GN=RPS6 PE=1 SV=1	7	19	7	28.7	970.7	1221	955.9	1184.5	947.9	1247	1004.7	1362.6	1191.7
High	Q96T37	RNA-binding protein 15 OS=Homo sapiens OX=9606 GN=RBM15 PE=1 SV=2	15	19	14	107.1	497	491.8	384.8	440.6	496.1	496.8	391.7	503.1	331.6
High	Q9UNM6	26S proteasome non-ATPase regulatory subunit 13 OS=Homo sapiens OX=9606 GN=PSMD13 PE=1 SV=2	13	19	13	42.9	1076.6	920.7	1097.4	925.6	1252.6	1038.9	1159.3	1021.7	982.2
High	O15144	Actin-related protein 2/3 complex subunit 2 OS=Homo sapiens OX=9606 GN=ARPC2 PE=1 SV=1	12	19	12	34.3	935.9	221.3	792.5	94	851.1	96.6	513.1	224.2	209.8
High	P35241	Radixin OS=Homo sapiens OX=9606 GN=RDX PE=1 SV=1	11	19	4	68.5	113.3	165.5	122.7	136.1	102.6	149.8	115.3	190.8	153.1
High	Q92541	RNA polymerase-associated protein RTF1 homolog OS=Homo sapiens OX=9606 GN=RTF1 PE=1 SV=4	17	19	17	80.3	1181.5	1471.4	1321.2	1302.5	1060.2	1509.5	1117.9	1373.8	1167.6
High	P13591	Neural cell adhesion molecule 1 OS=Homo sapiens OX=9606 GN=NCAM1 PE=1 SV=3	15	19	15	94.5	288.4	292.2	245	291.5	313.8	300.4	327.1	299.4	226.8
High	Q15555	Microtubule-associated protein RP/EB family member 2 OS=Homo sapiens OX=9606 GN=MAPRE2 PE=1 SV=1	10	19	9	37	1013.1	757.8	706	715.7	688.5	803.2	590.3	383.2	542.6
High	Q16799	Reticulon-1 OS=Homo sapiens OX=9606 GN=RTN1 PE=1 SV=1	14	19	14	83.6	523.3	367.9	672	383.4	530.7	425.2	597.3	427.2	508.7
High	Q02878	60S ribosomal protein L6 OS=Homo sapiens OX=9606 GN=RPL6 PE=1 SV=3	10	19	10	32.7	2281.1	1999	2172.8	2151.8	1826.8	1883.4	1748	2285.7	2843.9
High	O14976	Cyclin-G-associated kinase OS=Homo sapiens OX=9606 GN=GAK PE=1 SV=2	15	19	15	143.1	948.9	1205.4	1199.4	1250	1181	1165.8	1192.6	1438	1569.5
High	Q9Y450	HBS1-like protein OS=Homo sapiens OX=9606 GN=HBS1L PE=1 SV=1	14	19	14	75.4	869.5	838.8	849.2	810.4	969.3	841.1	626.6	576.6	731.9
High	Q8IXT5	RNA-binding protein 12B OS=Homo sapiens OX=9606 GN=RBM12B PE=1 SV=2	16	19	16	118	798.7	737.8	604.3	692.9	534.7	767	576.6	601.3	652.4
High	Q5QJE6	Deoxynucleotidyltransferase terminal-interacting protein 2 OS=Homo sapiens OX=9606 GN=DNTTIP2 PE=1 SV=2	14	19	14	84.4	611	493.8	668.3	467.3	631.2	423.1	659.7	481.3	504.2
High	P51116	Fragile X mental retardation syndrome-related protein 2 OS=Homo sapiens OX=9606 GN=FXR2 PE=1 SV=2	15	19	13	74.2	417	206.2	504.9	174	310	181.3	345.6	210.3	301.7
High	O95197	Reticulon-3 OS=Homo sapiens OX=9606 GN=RTN3 PE=1 SV=2	11	19	11	112.5	861.7	1109.7	851	1085.8	817	510.5	928	507.5	763.9
High	Q9Y496	Kinesin-like protein KIF3A OS=Homo sapiens OX=9606 GN=KIF3A PE=1 SV=4	13	19	12	80	441.5	285.3	416.4	291	563.6	261.6	463.3	305.8	148.3
High	Q9Y6D6	Brefeldin A-inhibited guanine nucleotide-exchange protein 1 OS=Homo sapiens OX=9606 GN=ARFGEF1 PE=1 SV=2	17	19	12	208.6	458	216.4	555.4	819.3	632.4	219.7	635.4	242.5	562.5
High	O75746	Calcium-binding mitochondrial carrier protein Aralar1 OS=Homo sapiens OX=9606 GN=SLC25A12 PE=1 SV=2	13	19	7	74.7	375.1	342.3	392.6	341.4	422.4	324.8	407.5	363	414
High	Q13948	Protein CASP OS=Homo sapiens OX=9606 GN=CUX1 PE=1 SV=2	16	19	5	77.4	88.2	136.2	97.3	130.4	93.6	130.8	108.1	134.6	124.5
High	P62829	60S ribosomal protein L23 OS=Homo sapiens OX=9606 GN=RPL23 PE=1 SV=1	7	19	7	14.9	1052	944.1	918.9	865.7	941.9	1076.1	949.8	775.2	699.2
High	Q14562	ATP-dependent RNA helicase DHX8 OS=Homo sapiens OX=9606 GN=DHX8 PE=1 SV=1	16	19	15	139.2	1096.9	1076.9	1166.6	1432.8	1027.6	1255.1	1105.3	1242.3	1118.8
High	O14818	Proteasome subunit alpha type-7 OS=Homo sapiens OX=9606 GN=PSMA7 PE=1 SV=1	11	19	11	27.9	1202.5	656.1	927.3	949.8	891.4	637.8	963.1	733.2	865.3
High	O15069	NAC-alpha domain-containing protein 1 OS=Homo sapiens OX=9606 GN=NACAD PE=1 SV=3	15	19	15	161	577.6	887.9	824.3	916.3	729.9	887.6	767.5	879.7	818.9
High	Q9UG63	ATP-binding cassette sub-family F member 2 OS=Homo sapiens OX=9606 GN=ABCF2 PE=1 SV=2	13	19	13	71.2	809.4	615.1	471	542	426.5	588.1	462.6	513.4	860.6
High	Q7Z2T5	TRMT1-like protein OS=Homo sapiens OX=9606 GN=TRMT1L PE=1 SV=2	16	19	16	81.7	412.2	71	551.9	90.9	379.9	77	78.1	92.3	27.3
High	Q5JRX3	Presequence protease, mitochondrial OS=Homo sapiens OX=9606 GN=PITRM1 PE=1 SV=3	18	19	18	117.3	877.4	1280.2	982.9	1362.7	1085	1222.9	1170.8	1377.3	1070.7
High	Q96K76	Ubiquitin carboxyl-terminal hydrolase 47 OS=Homo sapiens OX=9606 GN=USP47 PE=1 SV=3	17	19	17	157.2	885.2	616.1	941.5	782.1	927.9	593.8	639.9	697.8	694.3
High	P49756	RNA-binding protein 25 OS=Homo sapiens OX=9606 GN=RBM25 PE=1 SV=3	13	19	13	100.1	825.8	1073	858.2	918.4	806.6	974.6	840.3	1211.9	2139.2
High	P19022	Cadherin-2 OS=Homo sapiens OX=9606 GN=CDH2 PE=1 SV=4	15	19	15	99.7	811.8	1035.7	1024.9	745.1	885.8	1028.9	914.2	869	897
High	Q92769	Histone deacetylase 2 OS=Homo sapiens OX=9606 GN=HDAC2 PE=1 SV=2	10	19	6	55.3	458	380.2	470.1	303.3	338.2	409	266.6	153.8	235.1
High	P28289	Tropomodulin-1 OS=Homo sapiens OX=9606 GN=TMOD1 PE=1 SV=1	10	19	9	40.5	1543.7	1071.3	1434.8	1283.5	1343.1	1649.2	1410.3	1143.2	1625.5
High	O75179	Ankyrin repeat domain-containing protein 17 OS=Homo sapiens OX=9606 GN=ANKRD17 PE=1 SV=3	16	19	10	274.1	586.4	808.7	699.9	771.9	604.3	861	638.2	894.3	803.9
High	Q9C0E2	Exportin-4 OS=Homo sapiens OX=9606 GN=XPO4 PE=1 SV=2	13	19	13	130.1	954.1	705.8	543.2	648.1	737.3	702.6	573.8	800	711.5
High	O95602	DNA-directed RNA polymerase I subunit RPA1 OS=Homo sapiens OX=9606 GN=POLR1A PE=1 SV=2	18	19	18	194.7	1193.7	799.8	1155.7	666.6	995.8	843.5	1076.8	725.2	825.7
High	Q53HC9	EARP and GARP complex-interacting protein 1 OS=Homo sapiens OX=9606 GN=EIPR1 PE=1 SV=2	10	19	10	43.6	743.2	230.7	859.8	624.7	979.5	232.8	1099.7	253.4	337.8
High	Q04695	Keratin, type I cytoskeletal 17 OS=Homo sapiens OX=9606 GN=KRT17 PE=1 SV=2	15	19	7	48.1	127.7	175.2	409.9		157	148.5	292	157.9	216.4
High	Q9Y6N7	Roundabout homolog 1 OS=Homo sapiens OX=9606 GN=ROBO1 PE=1 SV=1	17	19	17	180.8	435.3	634.4	525.7	511.9	460.2	575.6	461	670.7	638.7
High	Q96EY7	Pentatricopeptide repeat domain-containing protein 3, mitochondrial OS=Homo sapiens OX=9606 GN=PTCD3 PE=1 SV=3	13	19	13	78.5	1017.5	498.2	638.5	528.3	979.7	162.5	434.8	179	321.4
High	P51148	Ras-related protein Rab-5C OS=Homo sapiens OX=9606 GN=RAB5C PE=1 SV=2	9	19	6	23.5	474.2	487	367	479.2	587.9	504.9	430.3	525.6	250.6
High	Q86VM9	Zinc finger CCCH domain-containing protein 18 OS=Homo sapiens OX=9606 GN=ZC3H18 PE=1 SV=2	14	19	14	106.3	1194.7	676.1	823.7	565.3	1108	685.8	814.8	680.4	666
High	Q14692	Ribosome biogenesis protein BMS1 homolog OS=Homo sapiens OX=9606 GN=BMS1 PE=1 SV=1	17	19	17	145.7	841.4	994.5	756.3	983.6	788.6	946	810.5	944.5	668.5
High	Q14344	Guanine nucleotide-binding protein subunit alpha-13 OS=Homo sapiens OX=9606 GN=GNA13 PE=1 SV=2	11	19	10	44	628	752.5	672.6	673.2	660.3	381.3	682.7	354.5	538.6
High	P13073	Cytochrome c oxidase subunit 4 isoform 1, mitochondrial OS=Homo sapiens OX=9606 GN=COX4I1 PE=1 SV=1	7	19	7	19.6	667.6	596.5	680.4	554.4	701.5	565.7	628.2	317.4	797
High	Q99615	DnaJ homolog subfamily C member 7 OS=Homo sapiens OX=9606 GN=DNAJC7 PE=1 SV=2	17	19	17	56.4	553.5	625.5	447.1	499.5	410.7	606.5	429.7	678.6	605.2
High	P28070	Proteasome subunit beta type-4 OS=Homo sapiens OX=9606 GN=PSMB4 PE=1 SV=4	7	19	7	29.2	1039.1	878	784.5	840.2	919	847.7	943.1	984	700.3
High	Q9ULJ8	Neurabin-1 OS=Homo sapiens OX=9606 GN=PPP1R9A PE=1 SV=2	17	19	17	123.3	727.5	458.8	844	626.4	887.9	618.9	896.1	613.3	460.1
High	Q15397	Pumilio homolog 3 OS=Homo sapiens OX=9606 GN=PUM3 PE=1 SV=3	13	19	13	73.5	1826.9	1755.1	1574.4	1810.2	1533.3	1610.4	1637.1	946.1	1496.9
High	Q86VP1	Tax1-binding protein 1 OS=Homo sapiens OX=9606 GN=TAX1BP1 PE=1 SV=2	19	19	19	90.8	783	1061.8	960.3	1221.8	1246.2	700.3	1168.2	923.1	709.1
High	Q9NXH9	tRNA (guanine(26)-N(2))-dimethyltransferase OS=Homo sapiens OX=9606 GN=TRMT1 PE=1 SV=1	14	19	14	72.2	749.4	676	860.6	873.1	826.6	966.9	836.9	912.4	637.4
High	Q14847	LIM and SH3 domain protein 1 OS=Homo sapiens OX=9606 GN=LASP1 PE=1 SV=2	10	19	10	29.7	1044.8	860.3	894	809.8	1080.1	868	914	962.2	800.9
High	O43865	S-adenosylhomocysteine hydrolase-like protein 1 OS=Homo sapiens OX=9606 GN=AHCYL1 PE=1 SV=2	13	19	6	58.9	895.7	601.9	474.8	527.7	464.2	606.1	479.9	176	330.7
High	O95163	Elongator complex protein 1 OS=Homo sapiens OX=9606 GN=ELP1 PE=1 SV=3	17	19	17	150.2	1036	1443.8	1201.9	1270.4	1024.4	1384.9	1142.8	1305.4	1075.9
High	P31323	cAMP-dependent protein kinase type II-beta regulatory subunit OS=Homo sapiens OX=9606 GN=PRKAR2B PE=1 SV=3	13	19	11	46.3	1248.7	999.7	1278.8	1793.3	1392.7	941.3	1432.9	1103.5	2210
High	P09455	Retinol-binding protein 1 OS=Homo sapiens OX=9606 GN=RBP1 PE=1 SV=2	8	19	8	15.8	662.4	554.7	591.9	939.9	868.5	608.8	885.9	598.8	446.8
High	Q9Y4C8	Probable RNA-binding protein 19 OS=Homo sapiens OX=9606 GN=RBM19 PE=1 SV=3	13	19	13	107.3	488.2	720.1	552.2	683.8	543.7	737.9	609.5	757.7	547.3
High	O75334	Liprin-alpha-2 OS=Homo sapiens OX=9606 GN=PPFIA2 PE=1 SV=2	15	19	12	143.2	534.4	602.8	488.1	658	637.6	623.8	683.3	624.1	383.2
High	P43363	Melanoma-associated antigen 10 OS=Homo sapiens OX=9606 GN=MAGEA10 PE=2 SV=2	3	19	3	40.8	850.7	791.4	826.8	673.5	591.5	742.7	737.8	882.9	821.2
High	Q9H4A4	Aminopeptidase B OS=Homo sapiens OX=9606 GN=RNPEP PE=1 SV=2	14	19	14	72.5	669.5	287	792.5	977.7	981.3	367.5	737	345.8	641
High	Q15102	Platelet-activating factor acetylhydrolase IB subunit gamma OS=Homo sapiens OX=9606 GN=PAFAH1B3 PE=1 SV=1	9	19	9	25.7	370.1	573.4	379.6	531.2	410.3	538.9	448.9	622.8	649.8
High	Q13564	NEDD8-activating enzyme E1 regulatory subunit OS=Homo sapiens OX=9606 GN=NAE1 PE=1 SV=1	14	19	14	60.2	994	1161.9	805.2	1129.7	1114.2	1128.7	992.2	1276.2	1060.6
High	Q9UQB8	Brain-specific angiogenesis inhibitor 1-associated protein 2 OS=Homo sapiens OX=9606 GN=BAIAP2 PE=1 SV=1	15	19	15	60.8	780.3	1149.8	911.7	1147.1	945.5	1154.5	965.8	1266.2	1124.1
High	O43149	Zinc finger ZZ-type and EF-hand domain-containing protein 1 OS=Homo sapiens OX=9606 GN=ZZEF1 PE=1 SV=6	18	19	18	330.9	354.4	191.4	418	288.1	446.5	451.8	477.8	316	511.2
High	P00367	Glutamate dehydrogenase 1, mitochondrial OS=Homo sapiens OX=9606 GN=GLUD1 PE=1 SV=2	15	19	15	61.4	1160.4	831.9	1100.7	1188.6	1160.1	871.4	985.2	797.7	800.8
High	Q12904	Aminoacyl tRNA synthase complex-interacting multifunctional protein 1 OS=Homo sapiens OX=9606 GN=AIMP1 PE=1 SV=2	10	19	10	34.3	511.1	571.6	675.6	535.3	614.5	458.4	671.6	629.5	555.8
High	Q9HCM2	Plexin-A4 OS=Homo sapiens OX=9606 GN=PLXNA4 PE=1 SV=4	14	19	10	212.3	750.6	988.8	893.9	697.8	697.3	1092.1	665.9	1131.5	975.7
High	P54819	Adenylate kinase 2, mitochondrial OS=Homo sapiens OX=9606 GN=AK2 PE=1 SV=2	10	19	10	26.5	793.4	726.6	820.6	740.4	603	784.6	961.1	806.8	470.3
High	Q13347	Eukaryotic translation initiation factor 3 subunit I OS=Homo sapiens OX=9606 GN=EIF3I PE=1 SV=1	13	19	13	36.5	724.2	796.4	877.7	697.5	768	734.2	852.2	726.4	806.4
High	Q14687	Genetic suppressor element 1 OS=Homo sapiens OX=9606 GN=GSE1 PE=1 SV=3	16	19	16	136.1	848.1	1151.5	1357.3	1092.8	840	1164	907.7	1332.5	1059.8
High	P07384	Calpain-1 catalytic subunit OS=Homo sapiens OX=9606 GN=CAPN1 PE=1 SV=1	15	19	14	81.8	676.1	501.5	747.9	1266.2	930.1	488.1	983.4	591.3	1093.7
High	Q8TCS8	Polyribonucleotide nucleotidyltransferase 1, mitochondrial OS=Homo sapiens OX=9606 GN=PNPT1 PE=1 SV=2	14	19	14	85.9	994.2	1101.2	1005.3	1217.6	1066.8	1192	1129.7	1033.9	978.3
High	P13861	cAMP-dependent protein kinase type II-alpha regulatory subunit OS=Homo sapiens OX=9606 GN=PRKAR2A PE=1 SV=2	16	19	14	45.5	682.1	746.4	742.9	1007.9	802.1	886.1	758	837.1	1154.8
High	Q8WVM7	Cohesin subunit SA-1 OS=Homo sapiens OX=9606 GN=STAG1 PE=1 SV=3	16	19	11	144.3	616.4	801.8	628.4	702	500.6	900.7	590.9	866.6	591.5
High	Q9Y2X7	ARF GTPase-activating protein GIT1 OS=Homo sapiens OX=9606 GN=GIT1 PE=1 SV=2	15	19	12	84.3	259.8	388.5	312.4	397.4	326.7	381.9	332.4	423.2	434.6
High	Q9Y3T9	Nucleolar complex protein 2 homolog OS=Homo sapiens OX=9606 GN=NOC2L PE=1 SV=4	14	19	14	84.9	724	687.1	596.8	721.2	710.2	723.1	735.7	710.2	611.5
High	Q32P28	Prolyl 3-hydroxylase 1 OS=Homo sapiens OX=9606 GN=P3H1 PE=1 SV=2	13	19	13	83.3	975.9	546.5	957.5	1035.5	1120	517.8	881.6	713.9	1863
High	Q9UNS2	COP9 signalosome complex subunit 3 OS=Homo sapiens OX=9606 GN=COPS3 PE=1 SV=3	11	19	11	47.8	1006.6	742.7	1118	924.7	1081.4	684.8	1190.9	841.6	895.6
High	Q9NQW7	Xaa-Pro aminopeptidase 1 OS=Homo sapiens OX=9606 GN=XPNPEP1 PE=1 SV=3	13	18	12	69.9	884.1	825.3	765.5	860.4	855.6	826.7	848.9	894.7	696.1
High	Q9Y2H6	Fibronectin type-III domain-containing protein 3A OS=Homo sapiens OX=9606 GN=FNDC3A PE=1 SV=4	15	18	15	131.8	817.5	1221.6	956.2	1056.2	912	1194.7	948.9	1229.9	922.5
High	P49589	Cysteine--tRNA ligase, cytoplasmic OS=Homo sapiens OX=9606 GN=CARS PE=1 SV=3	13	18	13	85.4	1175	1406.6	1303	1577.1	1262.6	1324.2	1290.1	1532.2	1000.7
High	P18077	60S ribosomal protein L35a OS=Homo sapiens OX=9606 GN=RPL35A PE=1 SV=2	6	18	6	12.5	1197.7	903.1	1192.9	805.5	1022.7	954.8	1321.8	597.7	762.7
High	P24534	Elongation factor 1-beta OS=Homo sapiens OX=9606 GN=EEF1B2 PE=1 SV=3	6	18	5	24.7	1860.5	1637.7	1849.2	1595.7	1829.4	1717.8	1945.7	668.8	1225.6
High	P12955	Xaa-Pro dipeptidase OS=Homo sapiens OX=9606 GN=PEPD PE=1 SV=3	10	18	10	54.5	932.9	933.1	1188.8	1578.6	1247.8	951	1325.7	1073.8	789.3
High	Q9H2U1	ATP-dependent DNA/RNA helicase DHX36 OS=Homo sapiens OX=9606 GN=DHX36 PE=1 SV=2	16	18	15	114.7	1428.7	1226.3	1603.8	1869.5	1587.9	1448.2	1572	1000.3	1887.5
High	Q96SB8	Structural maintenance of chromosomes protein 6 OS=Homo sapiens OX=9606 GN=SMC6 PE=1 SV=2	14	18	14	126.2	777.9	219.1	172.9	175.2	699.6	203.9	145.2	249.7	230.8
High	O60333	Kinesin-like protein KIF1B OS=Homo sapiens OX=9606 GN=KIF1B PE=1 SV=5	14	18	4	204.3	73.2		109		87	97.2	95.2	119.9	84.3
High	Q0VDF9	Heat shock 70 kDa protein 14 OS=Homo sapiens OX=9606 GN=HSPA14 PE=1 SV=1	13	18	13	54.8	994.4	460.3	775.8	982.6	968.1	388.8	766.4	488.6	779.2
High	Q12765	Secernin-1 OS=Homo sapiens OX=9606 GN=SCRN1 PE=1 SV=2	10	18	10	46.4	987.2	569.9	1396	635.6	1159.1	503.7	1513.6	471.4	548.4
High	Q6P1J9	Parafibromin OS=Homo sapiens OX=9606 GN=CDC73 PE=1 SV=1	12	18	12	60.5	570.3	571.4	556.2	469.1	486.8	602.7	548.3	607.6	511
High	P20073	Annexin A7 OS=Homo sapiens OX=9606 GN=ANXA7 PE=1 SV=3	12	18	12	52.7	225.9	244.8	206.3	149.6	195.6	230.9	350.9	254	197.5
High	Q9UJA5	tRNA (adenine(58)-N(1))-methyltransferase non-catalytic subunit TRM6 OS=Homo sapiens OX=9606 GN=TRMT6 PE=1 SV=1	11	18	11	55.8	954.9	859.5	864.6	1122.5	841.4	731.8	917.1	960.9	887.6
High	Q14677	Clathrin interactor 1 OS=Homo sapiens OX=9606 GN=CLINT1 PE=1 SV=1	14	18	14	68.2	978.3	519.4	519.3	559.3	451.3	624.4	500.5	716.5	516.7
High	P51784	Ubiquitin carboxyl-terminal hydrolase 11 OS=Homo sapiens OX=9606 GN=USP11 PE=1 SV=3	14	18	12	109.7	686.7	924.8	912	880.5	692.1	977.6	740.4	1100.1	779.3
High	Q14444	Caprin-1 OS=Homo sapiens OX=9606 GN=CAPRIN1 PE=1 SV=2	12	18	12	78.3	1011	1189.9	1094	1080.3	868.1	1258.1	907.5	1221.8	1127.5
High	Q96QC0	Serine/threonine-protein phosphatase 1 regulatory subunit 10 OS=Homo sapiens OX=9606 GN=PPP1R10 PE=1 SV=1	15	18	15	99	724.4	1069.1	811	871.8	676.6	972.1	828.7	1024	985.3
High	P61353	60S ribosomal protein L27 OS=Homo sapiens OX=9606 GN=RPL27 PE=1 SV=2	4	18	4	15.8	667.2	507.6	526.2	647.4	641.8	565.4	685.2	733.4	509.2
High	Q86V81	THO complex subunit 4 OS=Homo sapiens OX=9606 GN=ALYREF PE=1 SV=3	8	18	8	26.9	283.5	305.4	274.7	222	270.5	264.3	285.5	299.6	373.2
High	Q96CT7	Coiled-coil domain-containing protein 124 OS=Homo sapiens OX=9606 GN=CCDC124 PE=1 SV=1	10	18	10	25.8	858.7	1019.3	832.6	946.6	1023.7	842.7	914.4	582.4	914.4
High	Q9NV06	DDB1- and CUL4-associated factor 13 OS=Homo sapiens OX=9606 GN=DCAF13 PE=1 SV=2	13	18	13	51.4	1098.5	1270.8	1025.7	1230.5	1173.6	1301.7	1149.7	1322.1	875.8
High	Q8IU81	Interferon regulatory factor 2-binding protein 1 OS=Homo sapiens OX=9606 GN=IRF2BP1 PE=1 SV=1	11	18	10	61.6	627.4	527.5	580.1	582.6	630	630.6	560.7	584.6	829.8
High	P61163	Alpha-centractin OS=Homo sapiens OX=9606 GN=ACTR1A PE=1 SV=1	11	18	7	42.6	232.4	108.5	83	104.2	94.3	116.1	93.8	127.8	110
High	P62269	40S ribosomal protein S18 OS=Homo sapiens OX=9606 GN=RPS18 PE=1 SV=3	6	18	6	17.7	1029.7	747.1	909.5	733.4	876.2	891.3	998	941.8	766.5
High	Q8N7H5	RNA polymerase II-associated factor 1 homolog OS=Homo sapiens OX=9606 GN=PAF1 PE=1 SV=2	14	18	14	59.9	1729	539.6	1860.4	461.5	1651.7	538.7	1506.6	573.4	444.8
High	Q13573	SNW domain-containing protein 1 OS=Homo sapiens OX=9606 GN=SNW1 PE=1 SV=1	15	18	15	61.5	1843.9	1454.5	1637.2	1396.3	1576.2	1671	1619.3	1318	1341
High	Q12926	ELAV-like protein 2 OS=Homo sapiens OX=9606 GN=ELAVL2 PE=1 SV=2	11	18	3	39.5	146.7	162	167.9	161.3	123.8	216.9	124.3	173.7	141.2
High	Q15042	Rab3 GTPase-activating protein catalytic subunit OS=Homo sapiens OX=9606 GN=RAB3GAP1 PE=1 SV=3	14	18	14	110.5	256.7	242.7	213.6	119.9	312.1	243.6	315		193.1
High	P54725	UV excision repair protein RAD23 homolog A OS=Homo sapiens OX=9606 GN=RAD23A PE=1 SV=1	7	18	5	39.6	601.1	862.9	672.8	874.2	747.5	642.4	797.7	777.1	771.7
High	P48449	Lanosterol synthase OS=Homo sapiens OX=9606 GN=LSS PE=1 SV=1	15	18	15	83.3	1056.5	1432.7	1201.8	1491.1	1146	1275.8	1409.7	1095.2	1254.9
High	Q96AY4	Tetratricopeptide repeat protein 28 OS=Homo sapiens OX=9606 GN=TTC28 PE=1 SV=4	16	18	16	270.7	673.5	609.3	598.5	616.8	691.5	633.3	609	687.2	616.3
High	Q9BZJ0	Crooked neck-like protein 1 OS=Homo sapiens OX=9606 GN=CRNKL1 PE=1 SV=4	13	18	13	100.4	789.7	940.9	883.5	809.5	777	979.2	875.8	985.4	732
High	Q9NWH9	SAFB-like transcription modulator OS=Homo sapiens OX=9606 GN=SLTM PE=1 SV=2	16	18	16	117.1	908.2	880.3	1050.1	1091.9	911.5	913.1	895.9	620	857.6
High	Q96CW1	AP-2 complex subunit mu OS=Homo sapiens OX=9606 GN=AP2M1 PE=1 SV=2	10	18	10	49.6	887	1278	973.2	997.5	956	1302.7	958.8	1131.5	902.8
High	P48444	Coatomer subunit delta OS=Homo sapiens OX=9606 GN=ARCN1 PE=1 SV=1	13	18	13	57.2	828.1	846.3	904.4	977.8	910.2	793.2	900.2	651.6	789.4
High	P49207	60S ribosomal protein L34 OS=Homo sapiens OX=9606 GN=RPL34 PE=1 SV=3	6	18	6	13.3	1188.6	486.5	999.7	774.3	1080.8	656.7	1148.7	619.2	1266.7
High	P56182	Ribosomal RNA processing protein 1 homolog A OS=Homo sapiens OX=9606 GN=RRP1 PE=1 SV=1	9	18	9	52.8	617.2	841.4	558.6	756.8	614.2	864.1	628	693.4	659.2
High	Q15942	Zyxin OS=Homo sapiens OX=9606 GN=ZYX PE=1 SV=1	9	18	9	61.2	892.2	864.7	1076.3	708	822	890.9	864	949.2	627.3
High	Q9HCE1	Helicase MOV-10 OS=Homo sapiens OX=9606 GN=MOV10 PE=1 SV=2	14	18	14	113.6	838.5	865.4	655.4	755.5	627.6	954.2	641.2	947.5	866.5
High	O15213	WD repeat-containing protein 46 OS=Homo sapiens OX=9606 GN=WDR46 PE=1 SV=3	14	18	14	68	1233.7	709.9	1342.8	669.2	1302.8	556	1495.2	355.1	794.8
High	Q9Y4E8	Ubiquitin carboxyl-terminal hydrolase 15 OS=Homo sapiens OX=9606 GN=USP15 PE=1 SV=3	14	18	12	112.3	575.2	639.6	567	657.9	563.8	564.5	588.6	623.8	434.6
High	Q5T6V5	Queuosine salvage protein OS=Homo sapiens OX=9606 GN=C9orf64 PE=1 SV=1	11	18	11	39	430.1	482.8	432.4	459.8	538.6	438	367.1	553.2	317.4
High	P49189	4-trimethylaminobutyraldehyde dehydrogenase OS=Homo sapiens OX=9606 GN=ALDH9A1 PE=1 SV=3	14	18	14	53.8	1283.8	1476	1430	1489	1500.3	1427	1227.8	1599.8	1254.8
High	Q5SRE5	Nucleoporin NUP188 homolog OS=Homo sapiens OX=9606 GN=NUP188 PE=1 SV=1	14	18	14	195.9	745.3	404.8	760.3	688	518.9	841.3	563.5	454.2	985.5
High	Q99700	Ataxin-2 OS=Homo sapiens OX=9606 GN=ATXN2 PE=1 SV=2	13	18	12	140.2	630.7	250.1	731.4	211.4	728.6	238.3	313.5	311.3	883.3
High	P07339	Cathepsin D OS=Homo sapiens OX=9606 GN=CTSD PE=1 SV=1	9	18	9	44.5	1316.3	1110.7	1135.9	1295.3	1163.1	892	1314.5	888	749.2
High	Q01105	Protein SET OS=Homo sapiens OX=9606 GN=SET PE=1 SV=3	4	18	4	33.5	976.7	189.1	229.7	191.6	1043.3	331.8	1077.8	360.2	169.1
High	P23378	Glycine dehydrogenase (decarboxylating), mitochondrial OS=Homo sapiens OX=9606 GN=GLDC PE=1 SV=2	15	18	15	112.7	786.4	1307.4	975.7	1742.9	1358.8	1128	1489.1	1032.2	865.9
High	P35611	Alpha-adducin OS=Homo sapiens OX=9606 GN=ADD1 PE=1 SV=2	14	18	13	80.9	824.6	934.2	919.7	794.4	752.4	1036.2	779.6	1243.7	801.2
High	Q9UNE7	E3 ubiquitin-protein ligase CHIP OS=Homo sapiens OX=9606 GN=STUB1 PE=1 SV=2	12	18	12	34.8	977.6	1082.7	792.2	1126	906.2	472.6	878.8	514.3	831.5
High	Q9UPN9	E3 ubiquitin-protein ligase TRIM33 OS=Homo sapiens OX=9606 GN=TRIM33 PE=1 SV=3	16	18	15	122.5	415	594.1	571.5	513.6	463.3	634.8	413.1	626	443.7
High	Q92696	Geranylgeranyl transferase type-2 subunit alpha OS=Homo sapiens OX=9606 GN=RABGGTA PE=1 SV=2	14	18	14	65	992.9	606.4	1303.8	1033.3	1431.2	483.7	1325.4	598.2	782.8
High	Q969V3	Nicalin OS=Homo sapiens OX=9606 GN=NCLN PE=1 SV=2	12	18	12	62.9	573.7	846.6	655.8	800.2	623.5	667.4	677.6	672.3	762.7
High	O60884	DnaJ homolog subfamily A member 2 OS=Homo sapiens OX=9606 GN=DNAJA2 PE=1 SV=1	10	18	10	45.7	833.9	865.8	981.2	1205.4	959.2	880.2	976.2	630.8	911.1
High	Q86SF2	N-acetylgalactosaminyltransferase 7 OS=Homo sapiens OX=9606 GN=GALNT7 PE=1 SV=1	13	18	13	75.3	746.5	1146.6	855.6	1070.7	1051.3	1082.7	944	965.3	1058
High	Q13895	Bystin OS=Homo sapiens OX=9606 GN=BYSL PE=1 SV=3	13	18	13	49.6	869.9	705.5	592	747.6	545	706.3	492.2	896.1	1015.6
High	Q92905	COP9 signalosome complex subunit 5 OS=Homo sapiens OX=9606 GN=COPS5 PE=1 SV=4	12	18	12	37.6	1490.3	1339.2	1416.5	1343.8	1497	1182.9	1554	1501.4	907
High	O95793	Double-stranded RNA-binding protein Staufen homolog 1 OS=Homo sapiens OX=9606 GN=STAU1 PE=1 SV=2	14	18	12	63.1	659.5	492.8	529.1	458.9	636.9	525.2	505.7	565	348.7
High	Q96RS6	NudC domain-containing protein 1 OS=Homo sapiens OX=9606 GN=NUDCD1 PE=1 SV=2	11	18	11	66.7	816.2	768.5	887.9	697.9	866.9	744.2	899.6	860.7	662.4
High	Q9NXV6	CDKN2A-interacting protein OS=Homo sapiens OX=9606 GN=CDKN2AIP PE=1 SV=3	17	18	17	61.1	760	860.3	696.4	842.5	785.5	945.4	686.4	919.3	501.8
High	O00116	Alkyldihydroxyacetonephosphate synthase, peroxisomal OS=Homo sapiens OX=9606 GN=AGPS PE=1 SV=1	12	18	12	72.9	666.2	748	663	833.4	694.5	847	743	763	882.7
High	O75131	Copine-3 OS=Homo sapiens OX=9606 GN=CPNE3 PE=1 SV=1	12	18	11	60.1	938.3	785.2	1085.7	797.9	1149.7	760.3	1186.8	858.4	617
High	P28288	ATP-binding cassette sub-family D member 3 OS=Homo sapiens OX=9606 GN=ABCD3 PE=1 SV=1	13	18	13	75.4	739.4	673.9	758.9	652.3	675.2	684.1	845.7	707.8	556.7
High	Q9BS26	Endoplasmic reticulum resident protein 44 OS=Homo sapiens OX=9606 GN=ERP44 PE=1 SV=1	12	18	12	46.9	1023.1	1070.5	1168.3	1106.4	1169.5	1056.1	1089	1190.4	946.5
High	P37837	Transaldolase OS=Homo sapiens OX=9606 GN=TALDO1 PE=1 SV=2	11	18	11	37.5	1210.8	202.9	625.7	183.8	1023.8	206.2	748.7	223	573.4
High	Q15008	26S proteasome non-ATPase regulatory subunit 6 OS=Homo sapiens OX=9606 GN=PSMD6 PE=1 SV=1	12	18	12	45.5	793.1	1136.4	838.5	1093.9	864	1033.1	978	1199.3	717.3
High	P43490	Nicotinamide phosphoribosyltransferase OS=Homo sapiens OX=9606 GN=NAMPT PE=1 SV=1	11	18	11	55.5	653.1	899.5	703.9	906.6	761	814.4	745.2	964.6	1366.2
High	Q15437	Protein transport protein Sec23B OS=Homo sapiens OX=9606 GN=SEC23B PE=1 SV=2	13	18	12	86.4	947.2	690.1	737.6	950.8	1081.5	798.6	1140.2	766.6	527.6
High	O43684	Mitotic checkpoint protein BUB3 OS=Homo sapiens OX=9606 GN=BUB3 PE=1 SV=1	10	18	10	37.1	372.7	422.8	376.9	449.5	346.3	500	377.2	380.1	375.8
High	P46100	Transcriptional regulator ATRX OS=Homo sapiens OX=9606 GN=ATRX PE=1 SV=5	17	18	17	282.4	247.1	121.8	97.1	118.6	108.7	126.2	112.1	117.3	86.6
High	Q9H845	Acyl-CoA dehydrogenase family member 9, mitochondrial OS=Homo sapiens OX=9606 GN=ACAD9 PE=1 SV=1	14	18	14	68.7	1289.1	1763.9	1268.6	1727.1	1297.1	1173.4	1490.2	1284.4	1510.3
High	Q9Y3Z3	Deoxynucleoside triphosphate triphosphohydrolase SAMHD1 OS=Homo sapiens OX=9606 GN=SAMHD1 PE=1 SV=2	14	18	14	72.2	466.5	660.8	513.5	668.1	494.2	697.5	534.7	759.4	582.9
High	Q9Y2L1	Exosome complex exonuclease RRP44 OS=Homo sapiens OX=9606 GN=DIS3 PE=1 SV=2	15	18	15	108.9	911.2	276.3	1141.9	689.2	1049.4	257.5	665.7	133.9	785.6
High	Q2NL82	Pre-rRNA-processing protein TSR1 homolog OS=Homo sapiens OX=9606 GN=TSR1 PE=1 SV=1	14	18	14	91.8	302.6	377.5	319.4	345.8	272.6	450.3	279.1	432	400.5
High	Q9Y2H5	Pleckstrin homology domain-containing family A member 6 OS=Homo sapiens OX=9606 GN=PLEKHA6 PE=1 SV=4	16	18	16	117.1	233.9		292	256.7	275.1		306.7		98.9
High	Q12768	WASH complex subunit 5 OS=Homo sapiens OX=9606 GN=WASHC5 PE=1 SV=1	15	18	15	134.2	326	506.9	384.7	503.7	398.6	411.3	437.3	580.3	359.3
High	Q99848	Probable rRNA-processing protein EBP2 OS=Homo sapiens OX=9606 GN=EBNA1BP2 PE=1 SV=2	9	18	9	34.8	1391	1008.9	767.2	1062.1	836.6	1160.7	865.2	1007.4	857.6
High	O15066	Kinesin-like protein KIF3B OS=Homo sapiens OX=9606 GN=KIF3B PE=1 SV=1	15	18	11	85.1	563.4	853.3	698.7	907.6	737.5	847.6	737	1000.1	560.7
High	Q9P273	Teneurin-3 OS=Homo sapiens OX=9606 GN=TENM3 PE=2 SV=3	17	18	16	300.8	981	1073.4	908.5	1042.3	1010.2	1159.8	923.6	1144.7	842.3
High	Q99575	Ribonucleases P/MRP protein subunit POP1 OS=Homo sapiens OX=9606 GN=POP1 PE=1 SV=2	15	18	15	114.6	490.6	628.5	507.3	608.8	519.4	629.1	558.8	726.7	693.6
High	O75351	Vacuolar protein sorting-associated protein 4B OS=Homo sapiens OX=9606 GN=VPS4B PE=1 SV=2	11	17	8	49.3	454.3	295.3	257.8	334.4	320.2	292.6	331.5	437.2	218.8
High	Q9NZW5	MAGUK p55 subfamily member 6 OS=Homo sapiens OX=9606 GN=MPP6 PE=1 SV=2	13	17	12	61.1	1150.4	1363.4	1073.6	1299.3	1023.7	1616.3	1140	1482.5	1038.3
High	Q9HDC9	Adipocyte plasma membrane-associated protein OS=Homo sapiens OX=9606 GN=APMAP PE=1 SV=2	11	17	11	46.5	228.7	359.1	257	303.7	265.8	347.1	268	345.9	278.3
High	P09972	Fructose-bisphosphate aldolase C OS=Homo sapiens OX=9606 GN=ALDOC PE=1 SV=2	8	17	5	39.4	341.6	167.7	375.6	174.9	480.7	179.9	544.4	126.8	328.1
High	O43681	ATPase ASNA1 OS=Homo sapiens OX=9606 GN=ASNA1 PE=1 SV=2	9	17	9	38.8	1783.6	1070.7	1688.2	1879.1	2235.8	804.6	2094.1	678.5	1524.7
High	O43660	Pleiotropic regulator 1 OS=Homo sapiens OX=9606 GN=PLRG1 PE=1 SV=1	12	17	12	57.2	567.4	695.4	465.2	535.5	515.7	587.3	465.4	634.1	651.9
High	Q96HE7	ERO1-like protein alpha OS=Homo sapiens OX=9606 GN=ERO1A PE=1 SV=2	10	17	10	54.4	987.5	1366.9	1184.2	1435	1111	805.5	1222.4	822.5	1052.2
High	P26378	ELAV-like protein 4 OS=Homo sapiens OX=9606 GN=ELAVL4 PE=1 SV=2	11	17	2	41.7	91.9	129.7	115.9	124.7	116.1	142.4	102.4	133.8	74.5
High	Q96RL7	Vacuolar protein sorting-associated protein 13A OS=Homo sapiens OX=9606 GN=VPS13A PE=1 SV=2	15	17	15	360	540.7	401.2	534	619.8	484.9	663.2	540.5	346.6	533.8
High	Q7Z417	Nuclear fragile X mental retardation-interacting protein 2 OS=Homo sapiens OX=9606 GN=NUFIP2 PE=1 SV=1	13	17	13	76.1	1013.9	1264.1	1186.5	936.2	913.9	1185	869.7	1269.3	1026.1
High	Q07864	DNA polymerase epsilon catalytic subunit A OS=Homo sapiens OX=9606 GN=POLE PE=1 SV=5	15	17	15	261.4	724.2	548.2	529.4	453.4	410.6	816.7	476	787.7	1041.5
High	P50148	Guanine nucleotide-binding protein G(q) subunit alpha OS=Homo sapiens OX=9606 GN=GNAQ PE=1 SV=4	11	17	6	42.1	451.1	555	419.3	575.4	548.2	510.9	585.7	427.4	448.5
High	O14936	Peripheral plasma membrane protein CASK OS=Homo sapiens OX=9606 GN=CASK PE=1 SV=3	14	17	14	105.1	571.4	281.5	454.7	427.8	790.5	360.6	337.6	415.4	261.6
High	Q8WXD2	Secretogranin-3 OS=Homo sapiens OX=9606 GN=SCG3 PE=1 SV=3	12	17	12	53	604.5	400.5	481.7	562.1	513.7	570	532.5	493.9	424.6
High	Q8WVM8	Sec1 family domain-containing protein 1 OS=Homo sapiens OX=9606 GN=SCFD1 PE=1 SV=4	12	17	12	72.3	1326.2	1434.6	1527	1378.8	1625	1434.5	1181.8	1572.3	941.9
High	Q9Y6E2	Basic leucine zipper and W2 domain-containing protein 2 OS=Homo sapiens OX=9606 GN=BZW2 PE=1 SV=1	16	17	16	48.1	943.2	805.7	884.3	837.3	1051.5	890.3	1108.5	569.7	1402.3
High	Q96HP0	Dedicator of cytokinesis protein 6 OS=Homo sapiens OX=9606 GN=DOCK6 PE=1 SV=3	17	17	13	229.4	602.8	584.3	644.7	547.7	641.5	476	782.9	571.5	1032.4
High	P05067	Amyloid-beta precursor protein OS=Homo sapiens OX=9606 GN=APP PE=1 SV=3	13	17	12	86.9	960.5	1411.8	1285.3	1605	1368	1460.5	1431.1	1289.4	1123.5
High	Q9H9B1	Histone-lysine N-methyltransferase EHMT1 OS=Homo sapiens OX=9606 GN=EHMT1 PE=1 SV=4	17	17	17	141.4	1048	861	941.9	712.9	880.1	937.4	760.3	923.4	914.8
High	Q15003	Condensin complex subunit 2 OS=Homo sapiens OX=9606 GN=NCAPH PE=1 SV=3	14	17	14	82.5	2171.7	1648	1786.8	975.6	1216.9	2320	1262.2	1871.9	1910.7
High	P42694	Probable helicase with zinc finger domain OS=Homo sapiens OX=9606 GN=HELZ PE=1 SV=2	14	17	14	218.8	480.8	479.1	359.1	448.7	447.8	440.9	374.2	532.6	473.5
High	Q9UMZ2	Synergin gamma OS=Homo sapiens OX=9606 GN=SYNRG PE=1 SV=2	15	17	15	140.6	328.4	344.3	368.5	440.2	367.1	357.9	384.7	518.2	324.6
High	Q8IWJ2	GRIP and coiled-coil domain-containing protein 2 OS=Homo sapiens OX=9606 GN=GCC2 PE=1 SV=4	15	17	15	195.8	1237.5	1450.5	1503.9	1596	1551.8	1437.6	1616.5	1622.4	1287.2
High	Q9Y224	RNA transcription, translation and transport factor protein OS=Homo sapiens OX=9606 GN=RTRAF PE=1 SV=1	9	17	9	28.1	590.3	368.1	541.2	335.9	581.9	391.7	298.2	100.8	283.2
High	Q9NUL3	Double-stranded RNA-binding protein Staufen homolog 2 OS=Homo sapiens OX=9606 GN=STAU2 PE=1 SV=2	13	17	11	62.6	589.7	276.8	625	214.2	558.8	283.5	603.2	292.6	458.5
High	Q6PL18	ATPase family AAA domain-containing protein 2 OS=Homo sapiens OX=9606 GN=ATAD2 PE=1 SV=1	12	17	11	158.5	670.3	260.9	263.3	158.5	271	702.8	274.3	366.2	1019.9
High	Q9NRY4	Rho GTPase-activating protein 35 OS=Homo sapiens OX=9606 GN=ARHGAP35 PE=1 SV=3	17	17	17	170.4	649	783.4	779.8	1042.5	793.3	806.2	812.8	912.3	892.6
High	P60953	Cell division control protein 42 homolog OS=Homo sapiens OX=9606 GN=CDC42 PE=1 SV=2	6	17	5	21.2	496.3	708.6	529.6	699.3	552.1	708.3	589.1	816.1	586.2
High	P61019	Ras-related protein Rab-2A OS=Homo sapiens OX=9606 GN=RAB2A PE=1 SV=1	10	17	4	23.5	285.9	74.6	293.6	175.5	350.7	171.2	127.6	87	140.3
High	Q9UBC2	Epidermal growth factor receptor substrate 15-like 1 OS=Homo sapiens OX=9606 GN=EPS15L1 PE=1 SV=1	16	17	16	94.2	852	1217.7	1077	1230.3	999.7	1265.2	1010.1	1344.1	1019.4
High	Q5KSL6	Diacylglycerol kinase kappa OS=Homo sapiens OX=9606 GN=DGKK PE=1 SV=1	14	17	13	141.7	625.2	809.2	767	523.6	848.9	377.4	735.6	483.1	657.6
High	P12532	Creatine kinase U-type, mitochondrial OS=Homo sapiens OX=9606 GN=CKMT1A PE=1 SV=1	7	17	7	47	696.8	741.6	684.9	994.6	806.9	821.5	955.2	745.1	829.9
High	Q99661	Kinesin-like protein KIF2C OS=Homo sapiens OX=9606 GN=KIF2C PE=1 SV=2	10	17	7	81.3	351.2	120.6	161	51	97.5	464.5	130.6	144.6	261.7
High	P61160	Actin-related protein 2 OS=Homo sapiens OX=9606 GN=ACTR2 PE=1 SV=1	8	17	8	44.7	909.9	1237.5	1029.5	1137.3	1044.1	1106.4	1126	1286	1145.4
High	Q9BWH6	RNA polymerase II-associated protein 1 OS=Homo sapiens OX=9606 GN=RPAP1 PE=1 SV=3	14	17	14	152.7	430.3	576.2	442.1	398.4	431.2	384.2	464.6	670.6	614.2
High	P29692	Elongation factor 1-delta OS=Homo sapiens OX=9606 GN=EEF1D PE=1 SV=5	11	17	10	31.1	1018.3	1027.6	1064.6	907.6	1068.5	951.5	1173.6	1038.9	2439.3
High	Q68CP9	AT-rich interactive domain-containing protein 2 OS=Homo sapiens OX=9606 GN=ARID2 PE=1 SV=2	15	17	15	197.3	662.5	705.4	659.8	713.6	588.5	857.3	573.4	571.7	891
High	Q9UNF0	Protein kinase C and casein kinase substrate in neurons protein 2 OS=Homo sapiens OX=9606 GN=PACSIN2 PE=1 SV=2	13	17	13	55.7	848.1	491	964.6	393.3	651	806.9	736.2	539.3	1077.4
High	O75376	Nuclear receptor corepressor 1 OS=Homo sapiens OX=9606 GN=NCOR1 PE=1 SV=2	16	17	16	270	835.5	916.9	907	951	775.5	1135.8	868.6	1032	1379.2
High	O60749	Sorting nexin-2 OS=Homo sapiens OX=9606 GN=SNX2 PE=1 SV=2	14	17	13	58.4	720.2	1136.8	851.2	1125.5	892	1015.4	959.1	1093.5	894.9
High	Q8WWY3	U4/U6 small nuclear ribonucleoprotein Prp31 OS=Homo sapiens OX=9606 GN=PRPF31 PE=1 SV=2	12	17	12	55.4	277.2	140.6	266.7	243.3	254.4	143.6	196.1		180.3
High	Q15637	Splicing factor 1 OS=Homo sapiens OX=9606 GN=SF1 PE=1 SV=4	8	17	8	68.3	1235.3	1785.2	1399.8	1588	1263.7	1752.2	1285	1890.4	1207
High	Q9NY93	Probable ATP-dependent RNA helicase DDX56 OS=Homo sapiens OX=9606 GN=DDX56 PE=1 SV=1	14	17	14	61.6	625.7	891.6	582.4	857.1	651.9	932	769.2	731.6	822.3
High	Q9UJU6	Drebrin-like protein OS=Homo sapiens OX=9606 GN=DBNL PE=1 SV=1	10	17	10	48.2	1801.7	1445.4	2167.7	1472.1	2126.2	1422.6	2311.4	1451	1201.7
High	Q8NI36	WD repeat-containing protein 36 OS=Homo sapiens OX=9606 GN=WDR36 PE=1 SV=1	15	17	15	105.3	368	439.5	435.3	411.6	421.6	402.1	349.4	505.4	966.5
High	Q9NQT8	Kinesin-like protein KIF13B OS=Homo sapiens OX=9606 GN=KIF13B PE=1 SV=2	15	17	15	202.7	49.2	69	71.6	108.5	81.3	109.3	101.9	79	50.7
High	Q12996	Cleavage stimulation factor subunit 3 OS=Homo sapiens OX=9606 GN=CSTF3 PE=1 SV=1	13	17	13	82.9	849.6	974	810.5	923.6	799.4	1084.1	858.8	1057.9	730.1
High	P30533	Alpha-2-macroglobulin receptor-associated protein OS=Homo sapiens OX=9606 GN=LRPAP1 PE=1 SV=1	13	17	13	41.4	859.9	952.9	947.9	1135	1087.8	899.9	1028.8	992.5	974.3
High	Q9UKN8	General transcription factor 3C polypeptide 4 OS=Homo sapiens OX=9606 GN=GTF3C4 PE=1 SV=2	13	17	13	91.9	1029.5	990.3	1092.2	992.9	1003.6	1175	1067.4	1056.2	815.1
High	Q8TCG1	Protein CIP2A OS=Homo sapiens OX=9606 GN=CIP2A PE=1 SV=2	15	17	15	102.1	1087.4	571.2	665.7	505.5	553.1	1224.8	401.9	980.7	978.6
High	P09471	Guanine nucleotide-binding protein G(o) subunit alpha OS=Homo sapiens OX=9606 GN=GNAO1 PE=1 SV=4	10	17	9	40	1119.2	910.4	912	1572.6	1282.9	817.4	1319.1	972.4	1063.3
High	Q9H2G2	STE20-like serine/threonine-protein kinase OS=Homo sapiens OX=9606 GN=SLK PE=1 SV=1	14	17	13	142.6	757.4	476	756	429	743.8	447.2	750.2	495.6	633.5
High	Q9UKF6	Cleavage and polyadenylation specificity factor subunit 3 OS=Homo sapiens OX=9606 GN=CPSF3 PE=1 SV=1	14	17	14	77.4	793.6	1024.7	808	871	663.1	1072.3	775.9	1100.5	894.1
High	O75844	CAAX prenyl protease 1 homolog OS=Homo sapiens OX=9606 GN=ZMPSTE24 PE=1 SV=2	9	17	9	54.8	1348.5	1554.4	1363.2	1483.1	1586.1	1460.2	1512.6	1503.4	1016.1
High	Q12769	Nuclear pore complex protein Nup160 OS=Homo sapiens OX=9606 GN=NUP160 PE=1 SV=3	13	17	13	162	1075.9	973.7	1134.9	1062.5	1005.5	1227.4	1091.8	1037.6	1260
High	O43396	Thioredoxin-like protein 1 OS=Homo sapiens OX=9606 GN=TXNL1 PE=1 SV=3	10	17	10	32.2	554.3	308.9	402.7	459.2	462.1	300.4	357	487.9	332.1
High	P60228	Eukaryotic translation initiation factor 3 subunit E OS=Homo sapiens OX=9606 GN=EIF3E PE=1 SV=1	12	17	12	52.2	368.7	352.4	351.5	475.6	361.3	521.3	399.9	402.5	390.4
High	Q96CS3	FAS-associated factor 2 OS=Homo sapiens OX=9606 GN=FAF2 PE=1 SV=2	11	17	11	52.6	850.3	1043.1	1025.8	921.1	938.8	802	1108	1124.8	1055.4
High	Q8IYB7	DIS3-like exonuclease 2 OS=Homo sapiens OX=9606 GN=DIS3L2 PE=1 SV=4	15	17	15	99.2	624.5	714.1	789.3	758.1	780.3	680.2	656.4	787.9	581.2
High	Q16576	Histone-binding protein RBBP7 OS=Homo sapiens OX=9606 GN=RBBP7 PE=1 SV=1	9	17	4	47.8	373.2				85.7
High	P50213	Isocitrate dehydrogenase [NAD] subunit alpha, mitochondrial OS=Homo sapiens OX=9606 GN=IDH3A PE=1 SV=1	12	17	12	39.6	411.4	511.4	472.4	484	486.1	619.1	518.9	537.9	639.3
High	Q9BXW7	Haloacid dehalogenase-like hydrolase domain-containing 5 OS=Homo sapiens OX=9606 GN=HDHD5 PE=1 SV=1	10	17	10	46.3	932.3	1350	963.6	1355.7	1046	1266.1	1200.4	1414.2	1100
High	O43776	Asparagine--tRNA ligase, cytoplasmic OS=Homo sapiens OX=9606 GN=NARS PE=1 SV=1	14	17	14	62.9	292	449	354.1	462.4	378.7	430.7	426.4	513.4	367.5
High	O95861	3'(2'),5'-bisphosphate nucleotidase 1 OS=Homo sapiens OX=9606 GN=BPNT1 PE=1 SV=1	11	17	11	33.4	238.1	428.8	314.2	511.6	385.7	392.2	412.8	417.2	466
High	Q14244	Ensconsin OS=Homo sapiens OX=9606 GN=MAP7 PE=1 SV=1	13	17	13	84	571.1	419.8	591.1	382.8	502.9	429.7	520.3	487.3	365.7
High	P20339	Ras-related protein Rab-5A OS=Homo sapiens OX=9606 GN=RAB5A PE=1 SV=2	10	17	7	23.6	229.7	369.7	264.8	375.4	310.3	371.8	299.1	426.6	202.1
High	Q7Z3B4	Nucleoporin p54 OS=Homo sapiens OX=9606 GN=NUP54 PE=1 SV=2	13	17	13	55.4	779.7	608.2	623.5	522.2	612	657.2	657	759.5	624.5
High	O00471	Exocyst complex component 5 OS=Homo sapiens OX=9606 GN=EXOC5 PE=1 SV=1	14	17	13	81.8	269.9	369.1	361	370.2	331.2	381.3	289.8	408.6	329.9
High	O14787	Transportin-2 OS=Homo sapiens OX=9606 GN=TNPO2 PE=1 SV=3	11	17	7	101.3	250.1	234.5	291	368.3	267.3	239.3	290.7	424.1	257
High	P49419	Alpha-aminoadipic semialdehyde dehydrogenase OS=Homo sapiens OX=9606 GN=ALDH7A1 PE=1 SV=5	12	17	12	58.5	897.3	1358.9	1003.5	1406	1153.1	1295.7	1196.8	1470.8	907
High	Q14166	Tubulin--tyrosine ligase-like protein 12 OS=Homo sapiens OX=9606 GN=TTLL12 PE=1 SV=2	14	17	14	74.4	1188.8	1760.9	1403.3	1787.2	1457	1652.4	1488	1826.9	1423.2
High	Q3LXA3	Triokinase/FMN cyclase OS=Homo sapiens OX=9606 GN=TKFC PE=1 SV=2	11	17	11	58.9	350.2	369.3	340.7	714.4	545.6	494	555.8	429.7	666.2
High	Q5JTV8	Torsin-1A-interacting protein 1 OS=Homo sapiens OX=9606 GN=TOR1AIP1 PE=1 SV=2	13	17	12	66.2	327.7	245	250.8	314.5	352.5	261.9	381.3	259.5	137.6
High	O00566	U3 small nucleolar ribonucleoprotein protein MPP10 OS=Homo sapiens OX=9606 GN=MPHOSPH10 PE=1 SV=2	11	17	11	78.8	1391.5	1184.7	1358.9	1104.4	1364	999.5	1241.1	1144.2	1271.7
High	Q9UPW5	Cytosolic carboxypeptidase 1 OS=Homo sapiens OX=9606 GN=AGTPBP1 PE=1 SV=3	15	17	15	138.4	835	554.6	912.8	528.3	850.3	571.5	866.2	636.6	469.8
High	P11310	Medium-chain specific acyl-CoA dehydrogenase, mitochondrial OS=Homo sapiens OX=9606 GN=ACADM PE=1 SV=1	13	17	13	46.6	995	1075.7	799.4	1095.5	849.4	1095.8	922.8	1149.8	970.2
High	Q9NUQ8	ATP-binding cassette sub-family F member 3 OS=Homo sapiens OX=9606 GN=ABCF3 PE=1 SV=2	14	17	14	79.7	519.1	776.9	630.9	750.2	587	739.4	602.3	873.1	630.9
High	Q9UQR0	Sex comb on midleg-like protein 2 OS=Homo sapiens OX=9606 GN=SCML2 PE=1 SV=1	14	17	14	77.2	892.7	989.4	917.1	954.9	735.8	1091.7	762	1009.7	818
High	P35637	RNA-binding protein FUS OS=Homo sapiens OX=9606 GN=FUS PE=1 SV=1	9	17	7	53.4	89		27.1		65.9	52.3	22	107.3	71.9
High	Q9Y6C9	Mitochondrial carrier homolog 2 OS=Homo sapiens OX=9606 GN=MTCH2 PE=1 SV=1	7	17	7	33.3	818.4	894.7	978.6	813.8	932.8	706.6	1207.8	452.2	790.4
High	Q96L91	E1A-binding protein p400 OS=Homo sapiens OX=9606 GN=EP400 PE=1 SV=4	15	17	15	343.3	371.7	102.8	392.7	78.4	333.4	113.1	70.9	105.7	69.4
High	P61764	Syntaxin-binding protein 1 OS=Homo sapiens OX=9606 GN=STXBP1 PE=1 SV=1	13	17	13	67.5	1180.5	902	1064.4	951.1	1535.1	894.5	1211.8	951.1	921.8
High	Q9Y2G0	Protein EFR3 homolog B OS=Homo sapiens OX=9606 GN=EFR3B PE=1 SV=2	15	17	15	92.4	1167	930.1	1341.9	803.3	1315.3	788.1	1157.4	554.7	1429.3
High	P51003	Poly(A) polymerase alpha OS=Homo sapiens OX=9606 GN=PAPOLA PE=1 SV=4	15	17	14	82.8	1128.4	979.7	1054.6	930.1	1065.3	1031.6	906.4	745.5	957.1
High	Q9UNW9	RNA-binding protein Nova-2 OS=Homo sapiens OX=9606 GN=NOVA2 PE=1 SV=1	9	17	7	49	300.4	406.1	308	304.4	238.6	393.9	240.7	212.6	294.7
High	Q8IV08	Phospholipase D3 OS=Homo sapiens OX=9606 GN=PLD3 PE=1 SV=1	9	17	9	54.7	836.6	1360.5	1237.1	1710	1636.8	1263	1708.4	1140.8	992.5
High	P82914	28S ribosomal protein S15, mitochondrial OS=Homo sapiens OX=9606 GN=MRPS15 PE=1 SV=1	11	17	11	29.8	484.8	508.9	515.4	499.6	527.4	424.9	454.4	683.5	1117.3
High	Q7Z3K3	Pogo transposable element with ZNF domain OS=Homo sapiens OX=9606 GN=POGZ PE=1 SV=2	16	17	16	155.2	592.9	546.4	531.3	597.7	624.6	555.8	505.8	553.6	451.5
High	Q5TZA2	Rootletin OS=Homo sapiens OX=9606 GN=CROCC PE=1 SV=1	16	17	15	228.4	326.6	442.5	333.5	391.5	314	461.8	320.3	445.4	482.6
High	P62826	GTP-binding nuclear protein Ran OS=Homo sapiens OX=9606 GN=RAN PE=1 SV=3	7	17	7	24.4	1373.8	1700.6	1318.4	1670.5	1433.9	1682.9	1552.2	1866.9	1316.9
High	Q05086	Ubiquitin-protein ligase E3A OS=Homo sapiens OX=9606 GN=UBE3A PE=1 SV=4	13	17	13	100.6	342.2	109.8	215.9	198.2	298.8	303.8	227.2	134.1	104.3
High	P0DP23	Calmodulin-1 OS=Homo sapiens OX=9606 GN=CALM1 PE=1 SV=1	8	17	8	16.8	853.5	988.6	745.1	999.6	857.9	965.8	784	1058.5	831.9
High	Q09028	Histone-binding protein RBBP4 OS=Homo sapiens OX=9606 GN=RBBP4 PE=1 SV=3	9	17	4	47.6	612.9	763.3	668.7	754.2	577.5	937.6	629.5	786	685.3
High	P54727	UV excision repair protein RAD23 homolog B OS=Homo sapiens OX=9606 GN=RAD23B PE=1 SV=1	9	17	7	43.1	882.3	653.3	702.8	721	585.6	647.4	623.3	727.4	442.6
High	P82933	28S ribosomal protein S9, mitochondrial OS=Homo sapiens OX=9606 GN=MRPS9 PE=1 SV=2	13	17	13	45.8	84.4	170.9	107.9	152.2	112.1	137.4	115.6	177.1	124.7
High	O15371	Eukaryotic translation initiation factor 3 subunit D OS=Homo sapiens OX=9606 GN=EIF3D PE=1 SV=1	11	17	11	63.9	572.3	158.5	537.7	233.1	460.6	511.2	536.4	192.2	478.7
High	Q9Y5L0	Transportin-3 OS=Homo sapiens OX=9606 GN=TNPO3 PE=1 SV=3	13	17	13	104.1	427.8	659.2	468.5	564.5	444.8	628.7	469.2	684.2	608.4
High	P49006	MARCKS-related protein OS=Homo sapiens OX=9606 GN=MARCKSL1 PE=1 SV=2	7	17	7	19.5	716.3	849.2	598.2	738.1	566	785.5	615.3	868.6	779.9
High	Q9NQ55	Suppressor of SWI4 1 homolog OS=Homo sapiens OX=9606 GN=PPAN PE=2 SV=1	9	16	9	53.2	914.1	719.8	1033.4	669.1	1038.2	746.5	1090.2	672.8	617.2
High	O60701	UDP-glucose 6-dehydrogenase OS=Homo sapiens OX=9606 GN=UGDH PE=1 SV=1	13	16	13	55	1139.5	900	1021.8	899.9	1024.7	1023.3	1260	1059	965.8
High	Q9UN37	Vacuolar protein sorting-associated protein 4A OS=Homo sapiens OX=9606 GN=VPS4A PE=1 SV=1	14	16	11	48.9	465.7	691.7	507.3	665.1	536.8	685.1	533.6	757.2	410.6
High	Q8NFD5	AT-rich interactive domain-containing protein 1B OS=Homo sapiens OX=9606 GN=ARID1B PE=1 SV=2	13	16	13	236	145.6	209.9	162.4	162.8	174.3	200.6	155.8	218	192.6
High	Q96GM5	SWI/SNF-related matrix-associated actin-dependent regulator of chromatin subfamily D member 1 OS=Homo sapiens OX=9606 GN=SMARCD1 PE=1 SV=2	12	16	12	58.2	721.5	347.8	611.4	526.2	695.9	384.4	616.4	113.1	431.8
High	Q9Y2X3	Nucleolar protein 58 OS=Homo sapiens OX=9606 GN=NOP58 PE=1 SV=1	10	16	10	59.5	1199.9	1053.1	1011.2	914.5	897.9	1033.5	1012.4	1049.7	1276.1
High	Q03701	CCAAT/enhancer-binding protein zeta OS=Homo sapiens OX=9606 GN=CEBPZ PE=1 SV=3	11	16	11	120.9	1170.4	1157.9	1322.5	1135.1	1250.8	1170.9	981.9	1210.6	770.2
High	P62910	60S ribosomal protein L32 OS=Homo sapiens OX=9606 GN=RPL32 PE=1 SV=2	7	16	7	15.9	1064.9	947.2	1033.7	1336.2	1018.2	1559.6	1100.3	689.9	1502.4
High	P61758	Prefoldin subunit 3 OS=Homo sapiens OX=9606 GN=VBP1 PE=1 SV=4	8	16	8	22.6	365	508.2	494.5	498.4	501	523.2	428.5	581.1	414
High	Q9NX63	MICOS complex subunit MIC19 OS=Homo sapiens OX=9606 GN=CHCHD3 PE=1 SV=1	9	16	9	26.1	981.7	1185.9	951.5	1304.9	983	1140.4	1057.8	1469.2	1367
High	P12268	Inosine-5'-monophosphate dehydrogenase 2 OS=Homo sapiens OX=9606 GN=IMPDH2 PE=1 SV=2	10	16	8	55.8	509.2	718.4	561.7	626.6	486	701.5	499.5	549	468.2
High	P18669	Phosphoglycerate mutase 1 OS=Homo sapiens OX=9606 GN=PGAM1 PE=1 SV=2	8	16	8	28.8	189.9	312.7	221.3	292.5	196.6	252.1	239.5	367.3	403.7
High	Q3L8U1	Chromodomain-helicase-DNA-binding protein 9 OS=Homo sapiens OX=9606 GN=CHD9 PE=1 SV=2	12	16	5	325.8	81	116.3	107.2	97.8	63.3	116.8	87	139.6	144.3
High	Q13162	Peroxiredoxin-4 OS=Homo sapiens OX=9606 GN=PRDX4 PE=1 SV=1	9	16	7	30.5	791.1	734.2	991.6	699.9	751.5	696.4	1004	824.9	3330.9
High	O95865	N(G),N(G)-dimethylarginine dimethylaminohydrolase 2 OS=Homo sapiens OX=9606 GN=DDAH2 PE=1 SV=1	9	16	8	29.6	626.2	651.1	673.7	711.9	813.8	665.2	881.2	759.8	778.4
High	Q8IWA0	WD repeat-containing protein 75 OS=Homo sapiens OX=9606 GN=WDR75 PE=1 SV=1	11	16	11	94.4	954.2	1258.6	921.4	1204.8	1057.5	1260.3	1056.8	846.5	937.3
High	Q14576	ELAV-like protein 3 OS=Homo sapiens OX=9606 GN=ELAVL3 PE=2 SV=3	10	16	4	39.5	529.7	283	646.2	880.5	608.6	271.4	633.8	332.1	158.9
High	P62249	40S ribosomal protein S16 OS=Homo sapiens OX=9606 GN=RPS16 PE=1 SV=2	7	16	7	16.4	480.5	693	482.6	594.5	453	709.9	487	705.6	638.7
High	P15170	Eukaryotic peptide chain release factor GTP-binding subunit ERF3A OS=Homo sapiens OX=9606 GN=GSPT1 PE=1 SV=1	11	16	5	55.7	308.4	453.6	369.9	393.8	331.4	481.9	322.5	492.7	302
High	Q6N069	N-alpha-acetyltransferase 16, NatA auxiliary subunit OS=Homo sapiens OX=9606 GN=NAA16 PE=1 SV=2	12	16	8	101.4	217.3		231.2		213.2		208.9		265.4
High	P09417	Dihydropteridine reductase OS=Homo sapiens OX=9606 GN=QDPR PE=1 SV=2	8	16	8	25.8	512.1	772.1	610.1	806.8	666.1	753.1	700.4	848.4	550.5
High	P13797	Plastin-3 OS=Homo sapiens OX=9606 GN=PLS3 PE=1 SV=4	12	16	10	70.8	641.5	808.8	658.1	671.6	668.7	398.2	567.2	473.1	524.4
High	P21127	Cyclin-dependent kinase 11B OS=Homo sapiens OX=9606 GN=CDK11B PE=1 SV=4	15	16	15	92.6	391.7	460.1	422.6	494	383.2	438.8	443.4	505.2	380.1
High	Q8TBC4	NEDD8-activating enzyme E1 catalytic subunit OS=Homo sapiens OX=9606 GN=UBA3 PE=1 SV=2	12	16	12	51.8	1107.6	1253.6	929.9	1351.2	1032	969.3	1078.8	1063.3	965.7
High	P19784	Casein kinase II subunit alpha' OS=Homo sapiens OX=9606 GN=CSNK2A2 PE=1 SV=1	11	16	11	41.2	665.1	821.6	828.2	723.4	755.6	830.6	799.7	931.8	921.2
High	Q15691	Microtubule-associated protein RP/EB family member 1 OS=Homo sapiens OX=9606 GN=MAPRE1 PE=1 SV=3	9	16	8	30	809.6	1196.4	864.4	1021.5	839.6	1232.3	894	1004.1	838.1
High	O00461	Golgi integral membrane protein 4 OS=Homo sapiens OX=9606 GN=GOLIM4 PE=1 SV=1	13	16	13	81.8	600.2	624.6	726.1	423.6	642.1	445.8	762.7	650.3	724.6
High	Q8IYD1	Eukaryotic peptide chain release factor GTP-binding subunit ERF3B OS=Homo sapiens OX=9606 GN=GSPT2 PE=1 SV=2	11	16	5	68.8	182.8	282.9	202.5	299.2	231.3	234	235.2	311.5	184.1
High	P29992	Guanine nucleotide-binding protein subunit alpha-11 OS=Homo sapiens OX=9606 GN=GNA11 PE=1 SV=2	10	16	5	42.1	230.8	382.8	260.6	320.4	242.6	333	276	405.8	266.2
High	Q9H4L7	SWI/SNF-related matrix-associated actin-dependent regulator of chromatin subfamily A containing DEAD/H box 1 OS=Homo sapiens OX=9606 GN=SMARCAD1 PE=1 SV=2	14	16	14	117.3	501.4	241.3	171.5	194.6	367.1	278.6	170.9	266.6	280.9
High	O00291	Huntingtin-interacting protein 1 OS=Homo sapiens OX=9606 GN=HIP1 PE=1 SV=5	13	16	13	116.1	654.6	958.6	758.3	809.9	645.5	1005.6	705	1002.2	919.2
High	Q9BXS5	AP-1 complex subunit mu-1 OS=Homo sapiens OX=9606 GN=AP1M1 PE=1 SV=3	11	16	11	48.6	911.9	1450.1	1293.3	1097.8	1012.2	1042.6	1166.9	1295.7	876.3
High	O43815	Striatin OS=Homo sapiens OX=9606 GN=STRN PE=1 SV=4	13	16	12	86.1	499.8	737.5	612	676.8	499.5	654.8	530.3	799.3	785.8
High	Q9BTV5	Fibronectin type III and SPRY domain-containing protein 1 OS=Homo sapiens OX=9606 GN=FSD1 PE=1 SV=1	13	16	13	55.8	343.6	474.7	352.5	504.1	397.4	489.4	398.1	556.7	448
High	Q14671	Pumilio homolog 1 OS=Homo sapiens OX=9606 GN=PUM1 PE=1 SV=3	13	16	10	126.4	587.2	645.5	645.6	757.1	578.3	612.7	599.1	924.7	757.3
High	Q99816	Tumor susceptibility gene 101 protein OS=Homo sapiens OX=9606 GN=TSG101 PE=1 SV=2	9	16	9	43.9	1459.6	1517.1	1196.4	1367.8	1717.1	1379.5	1406.5	1539.8	1131.4
High	P49959	Double-strand break repair protein MRE11 OS=Homo sapiens OX=9606 GN=MRE11 PE=1 SV=3	12	16	12	80.5	1895.8	1436.5	1856.8	1484.9	1665.2	1885.7	1730.7	1453.5	1478.1
High	Q07954	Prolow-density lipoprotein receptor-related protein 1 OS=Homo sapiens OX=9606 GN=LRP1 PE=1 SV=2	14	16	14	504.3	275	364.7	472.8	573.3	509.5	189.2	742.4	189.2	242.9
High	Q9H267	Vacuolar protein sorting-associated protein 33B OS=Homo sapiens OX=9606 GN=VPS33B PE=1 SV=2	13	16	13	70.5	254.8	379.2	265.6	413.5	343.7	366.8	360	442.8	250.9
High	O95671	Probable bifunctional dTTP/UTP pyrophosphatase/methyltransferase protein OS=Homo sapiens OX=9606 GN=ASMTL PE=1 SV=3	12	16	12	68.8	694.6	212.2	725.6	475.4	362.3	220.2	389.3	218.3	450.6
High	Q14527	Helicase-like transcription factor OS=Homo sapiens OX=9606 GN=HLTF PE=1 SV=2	11	16	11	113.9	895	938	705.9	765.5	584.2	1216.1	638.7	1097.5	1051.6
High	Q9NP81	Serine--tRNA ligase, mitochondrial OS=Homo sapiens OX=9606 GN=SARS2 PE=1 SV=1	12	16	12	58.2	851	840.3	603.2	773.9	625.8	793.7	693.9	882.7	933.6
High	Q96GU1	P antigen family member 5 OS=Homo sapiens OX=9606 GN=PAGE5 PE=1 SV=2	5	16	5	14	1837.9	954.2	1935.5	1048.4	2153.8	979.3	1431.5	1111	951.3
High	P25788	Proteasome subunit alpha type-3 OS=Homo sapiens OX=9606 GN=PSMA3 PE=1 SV=2	8	16	8	28.4	848.4	1026.2	768	1001.9	935.7	1230.2	889.9	1159.3	733.2
High	Q9NTK5	Obg-like ATPase 1 OS=Homo sapiens OX=9606 GN=OLA1 PE=1 SV=2	9	16	9	44.7	920.3	1229.3	870	1280.9	1121.5	1219.9	1017.8	1144.7	3856.5
High	P24752	Acetyl-CoA acetyltransferase, mitochondrial OS=Homo sapiens OX=9606 GN=ACAT1 PE=1 SV=1	11	16	11	45.2	945.7	1058.2	1077.8	1186.5	1031.8	1063.9	1071	1161.6	710.4
High	Q9NRL3	Striatin-4 OS=Homo sapiens OX=9606 GN=STRN4 PE=1 SV=2	14	16	12	80.5	557.1	552.7	474.3	519.3	693.9	551.6	563.8	716.2	1156.6
High	P49257	Protein ERGIC-53 OS=Homo sapiens OX=9606 GN=LMAN1 PE=1 SV=2	10	16	10	57.5	1023.6	1295.4	1060.3	1225.3	1141	1293.9	1200.8	1429.1	1153.9
High	P62857	40S ribosomal protein S28 OS=Homo sapiens OX=9606 GN=RPS28 PE=1 SV=1	3	16	3	7.8	395.4	81.1	326.2	73.4	385.2	76.6	353.8	86.4	96.3
High	P39656	Dolichyl-diphosphooligosaccharide--protein glycosyltransferase 48 kDa subunit OS=Homo sapiens OX=9606 GN=DDOST PE=1 SV=4	9	16	9	50.8	905	1270.5	938.8	1089.8	955.4	1282.6	940.9	1329.7	942.6
High	Q9HCC0	Methylcrotonoyl-CoA carboxylase beta chain, mitochondrial OS=Homo sapiens OX=9606 GN=MCCC2 PE=1 SV=1	9	16	9	61.3	579.1	472.6	622.2	521.4	724.9	481.8	791.7	545.7	373.6
High	Q9NYL9	Tropomodulin-3 OS=Homo sapiens OX=9606 GN=TMOD3 PE=1 SV=1	9	16	7	39.6	659.9	591.5	842.2	592.3	706.8	548	500.4	779.9	582.1
High	Q9Y2T2	AP-3 complex subunit mu-1 OS=Homo sapiens OX=9606 GN=AP3M1 PE=1 SV=1	11	16	9	46.9	1040.9	1316.6	953.4	1263.7	1239.3	1274.1	1054.3	1514.8	1244.5
High	Q96I15	Selenocysteine lyase OS=Homo sapiens OX=9606 GN=SCLY PE=1 SV=4	11	16	11	48.1	1055.6	1084.7	1135.1	1266.5	1182.7	1222.7	1201	1144.5	1098.1
High	Q9UBP0	Spastin OS=Homo sapiens OX=9606 GN=SPAST PE=1 SV=1	13	16	13	67.2	63	105.5	85.5	113	87.9	101.9	92	120.8	93.5
High	P55011	Solute carrier family 12 member 2 OS=Homo sapiens OX=9606 GN=SLC12A2 PE=1 SV=1	14	16	14	131.4	617.2	925.9	833.8	737.1	673.8	925.1	666	1020.7	727
High	Q6P1N0	Coiled-coil and C2 domain-containing protein 1A OS=Homo sapiens OX=9606 GN=CC2D1A PE=1 SV=1	14	16	14	104	250.3	100.4	77.6	87.3	91	88.7	83.1	107.7	73.4
High	Q969N2	GPI transamidase component PIG-T OS=Homo sapiens OX=9606 GN=PIGT PE=1 SV=1	10	16	10	65.7	273	423.5	328.4	382.1	297.1	384.1	324.1	440.4	389.4
High	Q9BZZ5	Apoptosis inhibitor 5 OS=Homo sapiens OX=9606 GN=API5 PE=1 SV=3	12	16	12	59	559.2	440.5	580.8	482	638.6	434.5	663.5	480.6	321.5
High	P53597	Succinate--CoA ligase [ADP/GDP-forming] subunit alpha, mitochondrial OS=Homo sapiens OX=9606 GN=SUCLG1 PE=1 SV=4	8	16	8	36.2	1565	1354.8	1735.3	1556.8	1835.2	1368.8	2061.7	1431.3	1032.9
High	O60812	Heterogeneous nuclear ribonucleoprotein C-like 1 OS=Homo sapiens OX=9606 GN=HNRNPCL1 PE=1 SV=1	6	16	1	32.1	78.9	113.1	83.2	107.2	89.3	123.1	88.6	104	66.4
High	Q9HB71	Calcyclin-binding protein OS=Homo sapiens OX=9606 GN=CACYBP PE=1 SV=2	8	16	8	26.2	1294.5	1119.7	849	1062.7	849.2	1207	904.6	1323.4	946.8
High	P14735	Insulin-degrading enzyme OS=Homo sapiens OX=9606 GN=IDE PE=1 SV=4	13	16	13	117.9	726.2	261.7	802.7	238.7	806.8	286.3	782.9	200.7	346.5
High	Q86YQ8	Copine-8 OS=Homo sapiens OX=9606 GN=CPNE8 PE=1 SV=2	11	16	10	63.1	1231.7	977.8	1115.4	914.1	1121.5	1188.3	1058.9	1037.8	863.5
High	O43852	Calumenin OS=Homo sapiens OX=9606 GN=CALU PE=1 SV=2	10	16	10	37.1	866.8	1102.4	1280.8	737.7	891.6	1065	826.8	1225.4	906.5
High	Q9UNH7	Sorting nexin-6 OS=Homo sapiens OX=9606 GN=SNX6 PE=1 SV=1	13	16	12	46.6	1278.6	1458.9	1443.9	1743	1405.7	1751.9	1488	1140.4	1090.6
High	Q96S55	ATPase WRNIP1 OS=Homo sapiens OX=9606 GN=WRNIP1 PE=1 SV=2	12	16	12	72.1	954.1	719.5	967.1	638.3	658.5	716.1	728.9	571.7	639.5
High	Q9H9B4	Sideroflexin-1 OS=Homo sapiens OX=9606 GN=SFXN1 PE=1 SV=4	9	16	9	35.6	542.9	808.2	686.2	909.3	572.4	643.8	843.8	868.9	1366
High	O75306	NADH dehydrogenase [ubiquinone] iron-sulfur protein 2, mitochondrial OS=Homo sapiens OX=9606 GN=NDUFS2 PE=1 SV=2	11	16	11	52.5	1050.1	902.6	985.3	940.2	1272.8	605.9	1244.3	642.5	824.3
High	O94905	Erlin-2 OS=Homo sapiens OX=9606 GN=ERLIN2 PE=1 SV=1	12	16	9	37.8	485.7	756.9	602.8	663.3	671.6	610.7	683.5	698.4	597.8
High	Q13451	Peptidyl-prolyl cis-trans isomerase FKBP5 OS=Homo sapiens OX=9606 GN=FKBP5 PE=1 SV=2	12	16	12	51.2	597.9	336.2	594.3	325.4	575.8	368	576	340.1	241.3
High	O96008	Mitochondrial import receptor subunit TOM40 homolog OS=Homo sapiens OX=9606 GN=TOMM40 PE=1 SV=1	8	16	8	37.9	578.9	612	506.2	603.5	567.7	592.5	592.8	395.5	493.3
High	P56545	C-terminal-binding protein 2 OS=Homo sapiens OX=9606 GN=CTBP2 PE=1 SV=1	11	16	6	48.9	191.9	258	209.1	247.1	206.1	278.6	216.2	301.6	285.1
High	Q99961	Endophilin-A2 OS=Homo sapiens OX=9606 GN=SH3GL1 PE=1 SV=1	11	16	11	41.5	530.7	728.9	509.6	570.7	452.4	680.7	479.7	761	587.2
High	Q9NRR5	Ubiquilin-4 OS=Homo sapiens OX=9606 GN=UBQLN4 PE=1 SV=2	13	16	10	63.8	657.1	931.7	700.6	972	761.4	957.2	813.2	1038.3	895.9
High	Q9P2B4	CTTNBP2 N-terminal-like protein OS=Homo sapiens OX=9606 GN=CTTNBP2NL PE=1 SV=2	13	16	13	70.1	629.4	597.4	784.6	563.5	764.6	564.2	797.8	663.5	392.6
High	Q53H12	Acylglycerol kinase, mitochondrial OS=Homo sapiens OX=9606 GN=AGK PE=1 SV=2	10	16	10	47.1	546.4	433.8	388	518.7	494.3	426.8	365.3	431.5	443.5
High	Q14137	Ribosome biogenesis protein BOP1 OS=Homo sapiens OX=9606 GN=BOP1 PE=1 SV=2	12	16	12	83.6	603.1	513.2	657.3	486.4	570.7	644.4	639.1	678.9	600.4
High	Q96T60	Bifunctional polynucleotide phosphatase/kinase OS=Homo sapiens OX=9606 GN=PNKP PE=1 SV=1	10	16	10	57	954.4	564.8	582.5	549	661.5	598.7	670.9	593	412.3
High	Q9NQH7	Xaa-Pro aminopeptidase 3 OS=Homo sapiens OX=9606 GN=XPNPEP3 PE=1 SV=1	6	16	6	57	378.3	307.7	458.8	303.7	461.5	286.5	552.1	135.8	567.1
High	O15372	Eukaryotic translation initiation factor 3 subunit H OS=Homo sapiens OX=9606 GN=EIF3H PE=1 SV=1	9	16	9	39.9	1604.1	1291.5	1471.8	1645.7	1411.4	1792.9	1463.1	993.6	1473.1
High	Q9HCD5	Nuclear receptor coactivator 5 OS=Homo sapiens OX=9606 GN=NCOA5 PE=1 SV=2	11	16	11	65.5	374.5	486.1	394.8	357.3	370.7	485.3	408.2	483.2	663
High	Q15417	Calponin-3 OS=Homo sapiens OX=9606 GN=CNN3 PE=1 SV=1	8	16	7	36.4	675.7	507.6	338.5	407.5	657.4	509.9	332.5	596.5	413.7
High	A3KN83	Protein strawberry notch homolog 1 OS=Homo sapiens OX=9606 GN=SBNO1 PE=1 SV=1	13	16	13	154.2	833.6	819.3	887.4	739.3	591.6	882.4	882.1	836.9	564.9
High	P52597	Heterogeneous nuclear ribonucleoprotein F OS=Homo sapiens OX=9606 GN=HNRNPF PE=1 SV=3	6	16	5	45.6	561.4	368.2	474.8	352.8	423.7	359.1	449.2	391.5	536.6
High	Q15382	GTP-binding protein Rheb OS=Homo sapiens OX=9606 GN=RHEB PE=1 SV=1	7	16	7	20.5	672.6	535	686.1	650.4	657.1	819.2	528.6	555.2	593.2
High	Q99733	Nucleosome assembly protein 1-like 4 OS=Homo sapiens OX=9606 GN=NAP1L4 PE=1 SV=1	7	16	6	42.8	471.9	647.7	507.1	624.4	504.1	670.2	527	725.7	503.7
High	Q86VS8	Protein Hook homolog 3 OS=Homo sapiens OX=9606 GN=HOOK3 PE=1 SV=2	15	16	15	83.1	390.1	375.3	456.1	563	455.6	392.8	431.2	250.3	424.4
High	P05387	60S acidic ribosomal protein P2 OS=Homo sapiens OX=9606 GN=RPLP2 PE=1 SV=1	4	16	4	11.7	995.4	1081.7	839.7	1242.1	949.6	1138.2	975.6	1158.3	917
High	Q02252	Methylmalonate-semialdehyde dehydrogenase [acylating], mitochondrial OS=Homo sapiens OX=9606 GN=ALDH6A1 PE=1 SV=2	13	16	13	57.8	897.2	1135.5	944.2	1403.4	1069.2	740.1	1128.2	603.3	756.4
High	Q53FA7	Quinone oxidoreductase PIG3 OS=Homo sapiens OX=9606 GN=TP53I3 PE=1 SV=2	10	16	10	35.5	476.8	643.8	748.2	780.1	1113.2	510.9	667.4	372.5	505.6
High	Q16851	UTP--glucose-1-phosphate uridylyltransferase OS=Homo sapiens OX=9606 GN=UGP2 PE=1 SV=5	13	16	13	56.9	1063.9	1504.2	1134.8	1447.3	1104.1	1543.5	1169.7	1258.6	1290.4
High	Q15286	Ras-related protein Rab-35 OS=Homo sapiens OX=9606 GN=RAB35 PE=1 SV=1	7	16	7	23	1057	1426.5	968.9	1314.3	1096.1	1350.4	1112.3	1206.4	1142.4
High	Q99536	Synaptic vesicle membrane protein VAT-1 homolog OS=Homo sapiens OX=9606 GN=VAT1 PE=1 SV=2	9	16	9	41.9	593.3	545.1	663.8	892.2	870.4	287	930.8	468.6	730
High	P40818	Ubiquitin carboxyl-terminal hydrolase 8 OS=Homo sapiens OX=9606 GN=USP8 PE=1 SV=1	15	16	15	127.4	764.4	688.6	968.3	783.2	898.6	729	938.9	621	662.2
High	Q8NFP9	Neurobeachin OS=Homo sapiens OX=9606 GN=NBEA PE=1 SV=3	13	16	11	327.6	756.1	697.9	892.3	795.4	1033.2	738.2	903.8	789.8	518.2
High	O43493	Trans-Golgi network integral membrane protein 2 OS=Homo sapiens OX=9606 GN=TGOLN2 PE=1 SV=3	11	16	11	51	364.6	492.2	448.2	486.3	427.7	459.7	422	485.1	241.8
High	Q9NVU7	Protein SDA1 homolog OS=Homo sapiens OX=9606 GN=SDAD1 PE=1 SV=3	13	16	13	79.8	506.3	576.7	541.9	730.1	547.4	667.7	586.3	641.9	590.1
High	P30086	Phosphatidylethanolamine-binding protein 1 OS=Homo sapiens OX=9606 GN=PEBP1 PE=1 SV=3	8	16	8	21	845	1185.6	962.1	1050.6	957.8	1164.7	909.6	803.9	859
High	O14686	Histone-lysine N-methyltransferase 2D OS=Homo sapiens OX=9606 GN=KMT2D PE=1 SV=2	15	16	15	593	421.1	588.8	511.5	523.8	425.7	597.6	478.5	652.2	638.2
High	Q15059	Bromodomain-containing protein 3 OS=Homo sapiens OX=9606 GN=BRD3 PE=1 SV=1	12	16	8	79.5	461.8	287	266.7	288	522.5	308.4	265.2	299.9	330.9
High	P10644	cAMP-dependent protein kinase type I-alpha regulatory subunit OS=Homo sapiens OX=9606 GN=PRKAR1A PE=1 SV=1	7	16	7	43	1033.5	669.6	790.7	651.8	1170.4	377.2	817.3	404.4	493.6
High	P33240	Cleavage stimulation factor subunit 2 OS=Homo sapiens OX=9606 GN=CSTF2 PE=1 SV=1	10	16	5	60.9	228.5		181.2	98.5	237.2		253.6		305.2
High	P46977	Dolichyl-diphosphooligosaccharide--protein glycosyltransferase subunit STT3A OS=Homo sapiens OX=9606 GN=STT3A PE=1 SV=2	10	16	9	80.5	808.8	239.2	443.9	441.3	419.9	246.3	464.6	263.3	268
High	Q8WZA9	Immunity-related GTPase family Q protein OS=Homo sapiens OX=9606 GN=IRGQ PE=1 SV=1	10	15	10	62.7	600.1	868.7	720.2	881	721.9	843	724.2	947	743
High	Q99497	Protein/nucleic acid deglycase DJ-1 OS=Homo sapiens OX=9606 GN=PARK7 PE=1 SV=2	7	15	7	19.9	744.1	689.3	831.3	711.1	903	687.3	895.2	798.2	699
High	P63092	Guanine nucleotide-binding protein G(s) subunit alpha isoforms short OS=Homo sapiens OX=9606 GN=GNAS PE=1 SV=1	8	15	8	45.6	622.8	645.5	623.1	612.6	743.8	582.9	504.7	600.7	533.9
High	Q02543	60S ribosomal protein L18a OS=Homo sapiens OX=9606 GN=RPL18A PE=1 SV=2	6	15	6	20.7	1338.8	1177.6	893.5	994.4	754.3	1162.8	804.2	1162.1	943.6
High	P18031	Tyrosine-protein phosphatase non-receptor type 1 OS=Homo sapiens OX=9606 GN=PTPN1 PE=1 SV=1	12	15	12	49.9	928.5	773	1015.8	724.1	993.8	770.9	1061.2	875.8	1019.1
High	O94888	UBX domain-containing protein 7 OS=Homo sapiens OX=9606 GN=UBXN7 PE=1 SV=2	8	15	8	54.8	1039.5	759.5	1368.4	1128.2	1069	756.6	1101.1	890.1	903.2
High	P46779	60S ribosomal protein L28 OS=Homo sapiens OX=9606 GN=RPL28 PE=1 SV=3	5	15	5	15.7	302	378.9	261	352.3	273.5	313.6	257.3	298.5	405
High	Q9UMX0	Ubiquilin-1 OS=Homo sapiens OX=9606 GN=UBQLN1 PE=1 SV=2	10	15	6	62.5	556.7	860.5	675	784.1	682.2	807.8	687.5	1007.5	982
High	Q5VZ89	DENN domain-containing protein 4C OS=Homo sapiens OX=9606 GN=DENND4C PE=1 SV=3	12	15	12	212.6	686.1	789.9	826	793.4	860.1	809.7	856.3	824	604.9
High	P50454	Serpin H1 OS=Homo sapiens OX=9606 GN=SERPINH1 PE=1 SV=2	9	15	9	46.4	1095.6	1402.4	1204.3	1257	1079.5	1439.2	1012.7	1081.8	1352.1
High	Q92734	Protein TFG OS=Homo sapiens OX=9606 GN=TFG PE=1 SV=2	9	15	9	43.4	288.8	321.1	365.6	425.7	328.3	422.6	353.2	471	396.5
High	Q9UIW2	Plexin-A1 OS=Homo sapiens OX=9606 GN=PLXNA1 PE=1 SV=3	14	15	10	210.9	530.2	669.7	543	569.2	519.6	539.6	683.5	695.4	516.8
High	P27338	Amine oxidase [flavin-containing] B OS=Homo sapiens OX=9606 GN=MAOB PE=1 SV=3	11	15	9	58.7	260.9	411.2	328	402.5	316.9	415.3	322.8	427.2	290.2
High	Q13724	Mannosyl-oligosaccharide glucosidase OS=Homo sapiens OX=9606 GN=MOGS PE=1 SV=5	10	15	10	91.9	936.9	1346.1	1088.7	1388.9	1172.1	1305	1190.6	1406.3	1036.8
High	Q86VI3	Ras GTPase-activating-like protein IQGAP3 OS=Homo sapiens OX=9606 GN=IQGAP3 PE=1 SV=2	13	15	11	184.6	736.3	703.1	698.8	336.8	296.3	1031.2	351.8	928.5	1090.3
High	Q9HCJ6	Synaptic vesicle membrane protein VAT-1 homolog-like OS=Homo sapiens OX=9606 GN=VAT1L PE=1 SV=2	9	15	9	45.9	337.6	255.7	193.3	242.4	209.4	258	202.7	285.6	179.8
High	P82650	28S ribosomal protein S22, mitochondrial OS=Homo sapiens OX=9606 GN=MRPS22 PE=1 SV=1	9	15	9	41.3	420.3	533.2	570.3	654.1	766.5	625.1	497.3	639.9	485.1
High	P35612	Beta-adducin OS=Homo sapiens OX=9606 GN=ADD2 PE=1 SV=3	12	15	11	80.8	964.9	1119.2	837.8	909.9	886.1	1119	947.1	1182	1291.2
High	Q86UU1	Pleckstrin homology-like domain family B member 1 OS=Homo sapiens OX=9606 GN=PHLDB1 PE=1 SV=1	13	15	13	151.1	193.9	47.6	251.4	362.1	323.3	133	336.3	176	43
High	P30419	Glycylpeptide N-tetradecanoyltransferase 1 OS=Homo sapiens OX=9606 GN=NMT1 PE=1 SV=2	8	15	7	56.8	892.8	634.1	982	607.2	986.4	806.8	889.2	624	893.5
High	Q7Z3U7	Protein MON2 homolog OS=Homo sapiens OX=9606 GN=MON2 PE=1 SV=3	11	15	11	190.2	341.7	507.7	387	522.2	406	496.7	442.2	581.7	387.7
High	Q68CZ2	Tensin-3 OS=Homo sapiens OX=9606 GN=TNS3 PE=1 SV=2	14	15	14	155.2	475.9	413.2	384.6	306.5	450.2	427.9	262.2	482.9	369.1
High	O14813	Paired mesoderm homeobox protein 2A OS=Homo sapiens OX=9606 GN=PHOX2A PE=1 SV=2	10	15	6	29.6	129.5	234.7	181.1	160.2	106.7	172.8	150.7	267.2	391.9
High	O95758	Polypyrimidine tract-binding protein 3 OS=Homo sapiens OX=9606 GN=PTBP3 PE=1 SV=2	6	15	4	59.7	440.7	660.5	453.1	672.6	565.6	643.7	574.6	616.6	261.1
High	P60981	Destrin OS=Homo sapiens OX=9606 GN=DSTN PE=1 SV=3	5	15	4	18.5	353.1	526	389.1	572	425.4	474.4	451.6	588.5	393.9
High	P04920	Anion exchange protein 2 OS=Homo sapiens OX=9606 GN=SLC4A2 PE=1 SV=4	14	15	14	136.9	599.5	642.1	738.1	408.8	637.8	587.9	680.6	670.8	522.3
High	Q9UHD2	Serine/threonine-protein kinase TBK1 OS=Homo sapiens OX=9606 GN=TBK1 PE=1 SV=1	13	15	13	83.6	457.7	638.9	521.6	604.7	515.2	582	569.1	670.1	484.8
High	Q9NXE4	Sphingomyelin phosphodiesterase 4 OS=Homo sapiens OX=9606 GN=SMPD4 PE=1 SV=3	11	15	11	97.7	1077.7	1580.7	1220.8	1378.4	1055.9	1547.3	1179.8	1711	1612.1
High	P27448	MAP/microtubule affinity-regulating kinase 3 OS=Homo sapiens OX=9606 GN=MARK3 PE=1 SV=5	12	15	10	84.4	496.9	771.5	639.9	511.7	630.1	835	657.4	623.3	529.3
High	Q92626	Peroxidasin homolog OS=Homo sapiens OX=9606 GN=PXDN PE=1 SV=2	13	15	13	165.2	240	339	251.2	347.9	283.4	316.2	280.3	361.2	286.2
High	Q8WX93	Palladin OS=Homo sapiens OX=9606 GN=PALLD PE=1 SV=3	12	15	12	150.5	760	1033.9	824.7	789.5	706.1	878.7	677	1202.1	854.5
High	Q16630	Cleavage and polyadenylation specificity factor subunit 6 OS=Homo sapiens OX=9606 GN=CPSF6 PE=1 SV=2	10	15	10	59.2	738.9	610.1	765.7	547.8	746.7	666.6	872.9	618.2	662.7
High	P43487	Ran-specific GTPase-activating protein OS=Homo sapiens OX=9606 GN=RANBP1 PE=1 SV=1	5	15	5	23.3	1483.8	942	1863.9	926.8	1528.1	1105.1	1726.2	1620.8	797.8
High	Q9NP58	ATP-binding cassette sub-family B member 6, mitochondrial OS=Homo sapiens OX=9606 GN=ABCB6 PE=1 SV=1	12	15	12	93.8	880.6	1125.9	1112.5	1407.3	1169.2	1017.7	1237.4	678.5	1073.2
High	Q9H8Y8	Golgi reassembly-stacking protein 2 OS=Homo sapiens OX=9606 GN=GORASP2 PE=1 SV=3	8	15	8	47.1	521.7	601.2	635.3	480.5	554.9	491.5	462.1	687.7	1112.9
High	O14578	Citron Rho-interacting kinase OS=Homo sapiens OX=9606 GN=CIT PE=1 SV=2	13	15	13	231.3	221.9	209.8	150.2	135.7	90.7	311.5	101.8	214.4	384.2
High	Q2M389	WASH complex subunit 4 OS=Homo sapiens OX=9606 GN=WASHC4 PE=1 SV=2	13	15	13	136.3	839	640.1	776.1	642.9	918.2	610.5	921.2	688.5	389.9
High	P10768	S-formylglutathione hydrolase OS=Homo sapiens OX=9606 GN=ESD PE=1 SV=2	6	15	6	31.4	399.3	346.2	257.6	365.1	422.8	346.4	269.2	443.4	1152.1
High	P05166	Propionyl-CoA carboxylase beta chain, mitochondrial OS=Homo sapiens OX=9606 GN=PCCB PE=1 SV=3	13	15	13	58.2	824.1	630.5	984.1	864.3	1124.9	386.5	1248	530.6	531.8
High	P49590	Probable histidine--tRNA ligase, mitochondrial OS=Homo sapiens OX=9606 GN=HARS2 PE=1 SV=1	12	15	6	56.9	91.1	141.4	105	162.7	124.9	123.5	117.8	139.2	125.1
High	Q08170	Serine/arginine-rich splicing factor 4 OS=Homo sapiens OX=9606 GN=SRSF4 PE=1 SV=2	11	15	7	56.6	891.4	776.9	998.3	685.8	874.9	964.5	915.1	790.7	748.5
High	O00193	Small acidic protein OS=Homo sapiens OX=9606 GN=SMAP PE=1 SV=1	4	15	4	20.3	441	332	470.5	301.3	463.5	337.6	505	408.5	666.5
High	Q9Y2P8	RNA 3'-terminal phosphate cyclase-like protein OS=Homo sapiens OX=9606 GN=RCL1 PE=1 SV=3	11	15	11	40.8	517.1	744.6	493.9	716.7	594.9	730.8	625.6	779.7	676.6
High	P40937	Replication factor C subunit 5 OS=Homo sapiens OX=9606 GN=RFC5 PE=1 SV=1	11	15	11	38.5	1126.8	795.9	906.3	1010.6	766.8	1564.8	770.7	745.3	1149.3
High	Q9Y4H2	Insulin receptor substrate 2 OS=Homo sapiens OX=9606 GN=IRS2 PE=1 SV=2	13	15	13	137.2	508.5	495.7	645	420.7	545.5	570.1	503.1	233.6	535.3
High	Q5JVF3	PCI domain-containing protein 2 OS=Homo sapiens OX=9606 GN=PCID2 PE=1 SV=2	12	15	12	46	1162.7	1161.6	1247.3	1226.9	1240.1	1182.5	1185.2	607.1	1085.4
High	Q96HY7	Probable 2-oxoglutarate dehydrogenase E1 component DHKTD1, mitochondrial OS=Homo sapiens OX=9606 GN=DHTKD1 PE=1 SV=2	12	15	12	103	1106.9	1070.5	791.6	1046.2	1197.4	984.2	830.7	1101.3	1865.6
High	O43809	Cleavage and polyadenylation specificity factor subunit 5 OS=Homo sapiens OX=9606 GN=NUDT21 PE=1 SV=1	6	15	6	26.2	654	448	483.6	630.2	493.5	480.2	529.8	456.3	601.2
High	Q96ER9	Coiled-coil domain-containing protein 51 OS=Homo sapiens OX=9606 GN=CCDC51 PE=1 SV=2	10	15	10	45.8	263	376	282.1	397.8	285.8	365.1	310.5	253.1	518.2
High	P35249	Replication factor C subunit 4 OS=Homo sapiens OX=9606 GN=RFC4 PE=1 SV=2	10	15	10	39.7	659.8	708.8	536.7	559.8	471.6	964.5	434.1	768.6	910.5
High	Q13557	Calcium/calmodulin-dependent protein kinase type II subunit delta OS=Homo sapiens OX=9606 GN=CAMK2D PE=1 SV=3	10	15	5	56.3	72.5								103.7
High	Q7Z4V5	Hepatoma-derived growth factor-related protein 2 OS=Homo sapiens OX=9606 GN=HDGFL2 PE=1 SV=1	10	15	9	74.3	829.3	1310	944.4	1245.3	1006.8	1188	1063.2	1051.1	1037.8
High	Q8WXI9	Transcriptional repressor p66-beta OS=Homo sapiens OX=9606 GN=GATAD2B PE=1 SV=1	12	15	11	65.2	41.8	64.4	43.1	44.4	35.9	68.8	42.4	56.2	31.8
High	Q9H9Y6	DNA-directed RNA polymerase I subunit RPA2 OS=Homo sapiens OX=9606 GN=POLR1B PE=1 SV=2	13	15	13	128.1	164.6	212.6	160.5	219.7	163.6	237.1	159.7	261.5	176.6
High	P84085	ADP-ribosylation factor 5 OS=Homo sapiens OX=9606 GN=ARF5 PE=1 SV=2	6	15	3	20.5	259.2	161.7	289.2	179.1	319.9	177.8	335.6	195.7	135.5
High	Q9Y618	Nuclear receptor corepressor 2 OS=Homo sapiens OX=9606 GN=NCOR2 PE=1 SV=3	13	15	13	273.5	439.4	437.7	517.5	613.2	493.3	455.5	493.4	606.6	640.4
High	P23919	Thymidylate kinase OS=Homo sapiens OX=9606 GN=DTYMK PE=1 SV=4	9	15	9	23.8	743.8	1021.3	704.1	904.5	762.4	941.1	740.2	999.9	889
High	Q13363	C-terminal-binding protein 1 OS=Homo sapiens OX=9606 GN=CTBP1 PE=1 SV=2	11	15	6	47.5	239.5	341.8	242.8	337.1	265.9	344.6	263.4	362	273
High	Q9H501	ESF1 homolog OS=Homo sapiens OX=9606 GN=ESF1 PE=1 SV=1	11	15	11	98.7	776.9	1085.7	827.3	958.4	780.8	1117.7	793.6	1130.3	781.9
High	Q9BTV4	Transmembrane protein 43 OS=Homo sapiens OX=9606 GN=TMEM43 PE=1 SV=1	10	15	10	44.8	402.3	284.3	380.6	254.4	310	197.4	360.1	300.1	422.6
High	P49821	NADH dehydrogenase [ubiquinone] flavoprotein 1, mitochondrial OS=Homo sapiens OX=9606 GN=NDUFV1 PE=1 SV=4	9	15	9	50.8	525.9	795.5	548.5	814.4	623.9	745.3	673.5	450.9	702.7
High	Q92783	Signal transducing adapter molecule 1 OS=Homo sapiens OX=9606 GN=STAM PE=1 SV=3	12	15	10	59.1	601	659.9	832	459	571.9	733.5	581.1	555.2	466.7
High	P62750	60S ribosomal protein L23a OS=Homo sapiens OX=9606 GN=RPL23A PE=1 SV=1	6	15	6	17.7	1197.5	1552.8	1196.6	1318.9	1150.9	1681.2	1159.4	1493.6	1320.3
High	Q14011	Cold-inducible RNA-binding protein OS=Homo sapiens OX=9606 GN=CIRBP PE=1 SV=1	5	15	5	18.6	1231	1018.1	1070.8	783.9	1049.7	1020	1147.7	1038.8	707.9
High	P80404	4-aminobutyrate aminotransferase, mitochondrial OS=Homo sapiens OX=9606 GN=ABAT PE=1 SV=3	11	15	11	56.4	613.5	916.4	656.3	1187.3	892.2	854.5	954.1	1012	780.9
High	Q14558	Phosphoribosyl pyrophosphate synthase-associated protein 1 OS=Homo sapiens OX=9606 GN=PRPSAP1 PE=1 SV=2	11	15	9	39.4	747.1	1023.3	742.6	970.6	726	1090.6	784.5	1127.5	886.6
High	Q14318	Peptidyl-prolyl cis-trans isomerase FKBP8 OS=Homo sapiens OX=9606 GN=FKBP8 PE=1 SV=2	11	15	11	44.5	1145.7	1064.6	1254.9	1079	1334.1	745.5	1359.5	835.1	1027.3
High	O43837	Isocitrate dehydrogenase [NAD] subunit beta, mitochondrial OS=Homo sapiens OX=9606 GN=IDH3B PE=1 SV=2	9	15	9	42.2	355.8	552.2	403.5	578.6	439.2	559.9	458.8	551.1	345.4
High	Q5T6F2	Ubiquitin-associated protein 2 OS=Homo sapiens OX=9606 GN=UBAP2 PE=1 SV=1	13	15	13	117	280.7	399.6	377.7	281.9	246.7	463.7	261.4	464.2	255.2
High	Q8IUR7	Armadillo repeat-containing protein 8 OS=Homo sapiens OX=9606 GN=ARMC8 PE=1 SV=2	12	15	12	75.5	453.8	523.6	363.5	478.2	391.3	503.7	486.7	338.7	456.8
High	Q15031	Probable leucine--tRNA ligase, mitochondrial OS=Homo sapiens OX=9606 GN=LARS2 PE=1 SV=2	12	15	12	101.9	466.3	436.3	332.1	444.6	612.5	403.8	390.9	467.7	370
High	Q6P3W7	SCY1-like protein 2 OS=Homo sapiens OX=9606 GN=SCYL2 PE=1 SV=1	13	15	13	103.6	641.5	763.2	650.4	740.6	611.3	739.4	563.9	887.8	567.2
High	P04844	Dolichyl-diphosphooligosaccharide--protein glycosyltransferase subunit 2 OS=Homo sapiens OX=9606 GN=RPN2 PE=1 SV=3	8	15	8	69.2	753.4	745.9	963.1	684.1	838.7	768.3	900.5	783.3	623
High	Q9UBU9	Nuclear RNA export factor 1 OS=Homo sapiens OX=9606 GN=NXF1 PE=1 SV=1	13	15	13	70.1	425.4	605.7	482.7	566.9	463.6	619.7	493.5	681.4	509.9
High	O75223	Gamma-glutamylcyclotransferase OS=Homo sapiens OX=9606 GN=GGCT PE=1 SV=1	10	15	10	21	1495.5	846.1	1342.4	955.7	1661.1	848.1	1395.2	887.1	696.1
High	Q53EL6	Programmed cell death protein 4 OS=Homo sapiens OX=9606 GN=PDCD4 PE=1 SV=2	13	15	13	51.7	352	168.7	412.7	251.9	424.7	56.9	465	92.6	374.2
High	Q15057	Arf-GAP with coiled-coil, ANK repeat and PH domain-containing protein 2 OS=Homo sapiens OX=9606 GN=ACAP2 PE=1 SV=3	13	15	13	88	464.4	694.6	581.5	708.2	560.6	675.8	585.9	791.9	651.3
High	O00192	Armadillo repeat protein deleted in velo-cardio-facial syndrome OS=Homo sapiens OX=9606 GN=ARVCF PE=1 SV=1	14	15	14	104.6	897.2	993.6	1050.1	1092.5	1294.3	987.3	1362.8	454.2	879.3
High	Q15418	Ribosomal protein S6 kinase alpha-1 OS=Homo sapiens OX=9606 GN=RPS6KA1 PE=1 SV=2	12	15	4	82.7	173	263.9	217.2	311.6	249.8	225.4	255.3	330.7	246.9
High	P98194	Calcium-transporting ATPase type 2C member 1 OS=Homo sapiens OX=9606 GN=ATP2C1 PE=1 SV=3	12	15	12	100.5	836.6	816.8	702.2	868.1	1029.8	961.9	700.5	843.8	465.4
High	Q9Y5Q8	General transcription factor 3C polypeptide 5 OS=Homo sapiens OX=9606 GN=GTF3C5 PE=1 SV=2	13	15	13	59.5	259.8	177.3	284.2	167	251.2	202.7	140.2	193.7	116.6
High	Q9NX46	ADP-ribose glycohydrolase ARH3 OS=Homo sapiens OX=9606 GN=ADPRHL2 PE=1 SV=1	9	15	9	38.9	661.8	444.6	555.3	782.9	597.5	682.8	838.8	519.3	620.5
High	Q99714	3-hydroxyacyl-CoA dehydrogenase type-2 OS=Homo sapiens OX=9606 GN=HSD17B10 PE=1 SV=3	9	15	9	26.9	579.5	904	615.2	919.8	711.9	858	777.1	620.2	738.5
High	P13984	General transcription factor IIF subunit 2 OS=Homo sapiens OX=9606 GN=GTF2F2 PE=1 SV=2	11	15	11	28.4	261.3	354.8	251.6	271.1	296.6	366.8	307.1	417.4	297.2
High	Q9P015	39S ribosomal protein L15, mitochondrial OS=Homo sapiens OX=9606 GN=MRPL15 PE=1 SV=1	10	15	10	33.4	725.8	601.8	714.6	612.9	819.3	631.2	893.4	734.1	865.2
High	P63151	Serine/threonine-protein phosphatase 2A 55 kDa regulatory subunit B alpha isoform OS=Homo sapiens OX=9606 GN=PPP2R2A PE=1 SV=1	10	15	10	51.7	390.3	592.5	494.4	579.9	462.3	566	475.4	622.1	371
High	Q9H3K6	BolA-like protein 2 OS=Homo sapiens OX=9606 GN=BOLA2 PE=1 SV=1	5	15	5	10.1	1021.1	1172.5	749	1150.1	1046.4	1271.5	998.4	1367.4	903.3
High	Q8WUA4	General transcription factor 3C polypeptide 2 OS=Homo sapiens OX=9606 GN=GTF3C2 PE=1 SV=2	12	15	12	100.6	598.9	823.7	672.3	747.1	602.6	651.3	645.9	607	611.7
High	O75152	Zinc finger CCCH domain-containing protein 11A OS=Homo sapiens OX=9606 GN=ZC3H11A PE=1 SV=3	13	15	13	89.1	727.5	671.7	804.6	542.7	651.8	723.5	679.4	707	555.4
High	P30084	Enoyl-CoA hydratase, mitochondrial OS=Homo sapiens OX=9606 GN=ECHS1 PE=1 SV=4	11	15	11	31.4	503.8	704.2	534.1	779.1	631.4	716.8	688	620.1	563.3
High	P14550	Aldo-keto reductase family 1 member A1 OS=Homo sapiens OX=9606 GN=AKR1A1 PE=1 SV=3	9	15	9	36.6	1619.4	544.8	670	1006.7	1745.1	544	1797.9	639.5	1269.7
High	Q9H4L5	Oxysterol-binding protein-related protein 3 OS=Homo sapiens OX=9606 GN=OSBPL3 PE=1 SV=1	14	15	13	101.2	341.9	157.9	310.1	165.7	309.6	433.6	306.4	180.3	295.9
High	Q2TB10	Zinc finger protein 800 OS=Homo sapiens OX=9606 GN=ZNF800 PE=1 SV=1	10	15	10	75.2	1124.1	1296.5	1356	1645.9	1162.4	1234.5	1367.7	635.4	1680.2
High	Q03154	Aminoacylase-1 OS=Homo sapiens OX=9606 GN=ACY1 PE=1 SV=1	12	15	12	45.9	609.8	814.6	574.2	1128.9	876.4	727.1	928.2	907.7	730.2
High	Q99747	Gamma-soluble NSF attachment protein OS=Homo sapiens OX=9606 GN=NAPG PE=1 SV=1	10	15	10	34.7	1027	791.1	1001.3	1020.1	1118.6	1054.5	1071.6	1137	977.6
High	Q02241	Kinesin-like protein KIF23 OS=Homo sapiens OX=9606 GN=KIF23 PE=1 SV=3	13	15	13	110	375.6	253.2	326.1	272.7	202.7	527.1	200.1	455.7	427.9
High	Q96K12	Fatty acyl-CoA reductase 2 OS=Homo sapiens OX=9606 GN=FAR2 PE=1 SV=1	9	15	9	59.4	463.7	659.7	446.9	554.9	424.2	667.7	439.3	653	565.1
High	Q99567	Nuclear pore complex protein Nup88 OS=Homo sapiens OX=9606 GN=NUP88 PE=1 SV=2	12	15	12	83.5	873	1145.7	848.6	532.2	850.1	560.4	908.7	526.9	1253.5
High	Q93034	Cullin-5 OS=Homo sapiens OX=9606 GN=CUL5 PE=1 SV=4	12	15	12	90.9	602.1	757.5	668.2	698.8	685.7	737	614.5	803.4	794.2
High	Q13206	Probable ATP-dependent RNA helicase DDX10 OS=Homo sapiens OX=9606 GN=DDX10 PE=1 SV=2	11	15	11	100.8	595.5	881.6	722.1	842.6	645.4	557.6	695.9	638.9	824.3
High	P52735	Guanine nucleotide exchange factor VAV2 OS=Homo sapiens OX=9606 GN=VAV2 PE=1 SV=2	11	15	11	101.2	213.1	368.5	279.1	402.3	345.2	310.1	341.3	419.7	321.6
High	Q6NZY4	Zinc finger CCHC domain-containing protein 8 OS=Homo sapiens OX=9606 GN=ZCCHC8 PE=1 SV=2	11	15	11	78.5	996.2	350.8	775.4	381.2	728.8	496.5	696.5	403.3	397.7
High	Q9Y4I1	Unconventional myosin-Va OS=Homo sapiens OX=9606 GN=MYO5A PE=1 SV=2	15	15	15	215.3	295.5	433.4	359.9	453.9	364.4	468.1	389.2	479.9	300.7
High	Q9Y277	Voltage-dependent anion-selective channel protein 3 OS=Homo sapiens OX=9606 GN=VDAC3 PE=1 SV=1	9	15	9	30.6	1117.9	805.6	1105	1142.6	1303.4	797.6	985	914.8	721.6
High	Q9ULU4	Protein kinase C-binding protein 1 OS=Homo sapiens OX=9606 GN=ZMYND8 PE=1 SV=2	14	15	14	131.6	709.9	1006	854	837.8	660.1	1095.3	768.8	935.9	655.2
High	A0A0B4J2D5	Glutamine amidotransferase-like class 1 domain-containing protein 3B, mitochondrial OS=Homo sapiens OX=9606 GN=GATD3B PE=1 SV=1	7	15	7	28.1	339.4	347	246.6	348.5	251.9	278.6	300.4	237.4	346.5
High	Q9H0S4	Probable ATP-dependent RNA helicase DDX47 OS=Homo sapiens OX=9606 GN=DDX47 PE=1 SV=1	12	15	12	50.6	784.2	544.9	835.5	499.6	781.3	521.3	875.5	616.6	462.5
High	Q92879	CUGBP Elav-like family member 1 OS=Homo sapiens OX=9606 GN=CELF1 PE=1 SV=2	10	15	10	52	544	146.7	325.7	453.2	505.7	127	348.9	136.9	457.8
High	Q92890	Ubiquitin recognition factor in ER-associated degradation protein 1 OS=Homo sapiens OX=9606 GN=UFD1 PE=1 SV=3	11	15	11	34.5	353.8	206.2	342.9	135.2	380.9	204.1	155.7	229.3	136.2
High	O14828	Secretory carrier-associated membrane protein 3 OS=Homo sapiens OX=9606 GN=SCAMP3 PE=1 SV=3	8	15	8	38.3	580.5	761.5	633.3	429.3	602.3	584.9	578.2	518.2	547
High	Q9NXF1	Testis-expressed protein 10 OS=Homo sapiens OX=9606 GN=TEX10 PE=1 SV=2	12	15	12	105.6	430.6	581.2	464.4	605.8	490.2	626.8	493.2	492.1	372.9
High	P12931	Proto-oncogene tyrosine-protein kinase Src OS=Homo sapiens OX=9606 GN=SRC PE=1 SV=3	12	15	8	59.8	283.4	269.8	201.6	238.8	346.5	234.2	246.4	306.8	240.2
High	P38117	Electron transfer flavoprotein subunit beta OS=Homo sapiens OX=9606 GN=ETFB PE=1 SV=3	8	15	8	27.8	532.1	699.2	594.5	874.1	690.2	643.6	648.9	730.3	562.6
High	Q13144	Translation initiation factor eIF-2B subunit epsilon OS=Homo sapiens OX=9606 GN=EIF2B5 PE=1 SV=3	9	15	9	80.3	577.5	675.4	593.8	713.8	633.5	672.9	649.7	765.8	565
High	Q96HA7	Tonsoku-like protein OS=Homo sapiens OX=9606 GN=TONSL PE=1 SV=2	11	15	11	150.8	499.2		277.9		280.1		323.2
High	Q9UGR2	Zinc finger CCCH domain-containing protein 7B OS=Homo sapiens OX=9606 GN=ZC3H7B PE=1 SV=2	13	15	13	109.8	302.1	293.6	330.1	154.4	307.7	286	234.4	186.6	382.6
High	O15498	Synaptobrevin homolog YKT6 OS=Homo sapiens OX=9606 GN=YKT6 PE=1 SV=1	9	15	9	22.4	456.2	460	643.7	699.8	657.9	445.1	701.6	305.4	432.3
High	P60660	Myosin light polypeptide 6 OS=Homo sapiens OX=9606 GN=MYL6 PE=1 SV=2	7	15	5	16.9	265.9	142.8	107.1	204.9	321.1	226.9	149.8	247.5	179.5
High	Q8IWX8	Calcium homeostasis endoplasmic reticulum protein OS=Homo sapiens OX=9606 GN=CHERP PE=1 SV=3	11	15	11	103.6	1011.4	1259.3	1160	1037.7	958.1	1259.9	1044.9	1054.9	1422.2
High	Q8TBA6	Golgin subfamily A member 5 OS=Homo sapiens OX=9606 GN=GOLGA5 PE=1 SV=3	12	15	12	83	169.6	49.2	53.3	44.3	38.2	46	44.3	58.2	49.5
High	P10253	Lysosomal alpha-glucosidase OS=Homo sapiens OX=9606 GN=GAA PE=1 SV=4	11	15	11	105.3	641.9	927.7	667.8	1038.8	832.5	891.9	897.8	1017.8	734.6
High	Q99590	Protein SCAF11 OS=Homo sapiens OX=9606 GN=SCAF11 PE=1 SV=2	11	15	11	164.6	336.3	286.2	223.6	224.6	294	311.5	192	299.3	280
High	Q9Y4K4	Mitogen-activated protein kinase kinase kinase kinase 5 OS=Homo sapiens OX=9606 GN=MAP4K5 PE=1 SV=2	13	15	12	95	379	508.3	466.4	523.5	420.2	560.2	448.6	638.3	478
High	Q6NVY1	3-hydroxyisobutyryl-CoA hydrolase, mitochondrial OS=Homo sapiens OX=9606 GN=HIBCH PE=1 SV=2	12	15	12	43.5	515.1	774.6	639.2	794.7	622.6	752.8	669.2	864.9	1106.5
High	O60488	Long-chain-fatty-acid--CoA ligase 4 OS=Homo sapiens OX=9606 GN=ACSL4 PE=1 SV=2	11	15	11	79.1	721.5	971.9	694.1	1027.7	772.8	1038.8	834	552.9	916.5
High	P12109	Collagen alpha-1(VI) chain OS=Homo sapiens OX=9606 GN=COL6A1 PE=1 SV=3	12	15	12	108.5	288.5	305	239.9	314.5	342.3	272.9	266	279.9	346
High	Q14738	Serine/threonine-protein phosphatase 2A 56 kDa regulatory subunit delta isoform OS=Homo sapiens OX=9606 GN=PPP2R5D PE=1 SV=1	9	15	7	69.9	974.1	663.9	475.5	740.7	703.8	519.8	553.1	601.1	338.7
High	Q6FI81	Anamorsin OS=Homo sapiens OX=9606 GN=CIAPIN1 PE=1 SV=2	8	15	8	33.6	763.4	914.2	706.5	860.8	663.8	880.6	736.6	1005.2	729.9
High	Q99598	Translin-associated protein X OS=Homo sapiens OX=9606 GN=TSNAX PE=1 SV=1	11	15	11	33.1	871.1	1002.1	894.5	1043.4	1072.9	910.8	1100.6	1179.1	723
High	P09884	DNA polymerase alpha catalytic subunit OS=Homo sapiens OX=9606 GN=POLA1 PE=1 SV=2	14	15	14	165.8	599.3	437.7	345.5	269.2	305.8	560.7	317.1	493	414.3
High	P48739	Phosphatidylinositol transfer protein beta isoform OS=Homo sapiens OX=9606 GN=PITPNB PE=1 SV=2	8	15	8	31.5	541.6	777.7	584.1	733.8	610.9	792.3	622.2	864	496.1
High	P10515	Dihydrolipoyllysine-residue acetyltransferase component of pyruvate dehydrogenase complex, mitochondrial OS=Homo sapiens OX=9606 GN=DLAT PE=1 SV=3	11	15	11	69	762.7	1148.4	940.2	1062.8	863.8	1110.8	966.5	1193.9	859.8
High	Q13601	KRR1 small subunit processome component homolog OS=Homo sapiens OX=9606 GN=KRR1 PE=1 SV=4	10	15	10	43.6	862.5	1187	835	1160.3	936.5	1134.9	1039.6	763.6	1152.8
High	Q04656	Copper-transporting ATPase 1 OS=Homo sapiens OX=9606 GN=ATP7A PE=1 SV=4	13	15	13	163.3	427.9	652	504.6	655.4	534.5	610.7	570.2	702.6	497.5
High	Q7Z7K6	Centromere protein V OS=Homo sapiens OX=9606 GN=CENPV PE=1 SV=1	9	15	9	29.9	250.2	187.8	176.6	267	235.1	233.4	213.2	199.3	671.5
High	P13804	Electron transfer flavoprotein subunit alpha, mitochondrial OS=Homo sapiens OX=9606 GN=ETFA PE=1 SV=1	7	15	7	35.1	809.3	1056.8	719.3	1081.6	810.7	694.6	885.5	767.6	756.7
High	Q8NBJ5	Procollagen galactosyltransferase 1 OS=Homo sapiens OX=9606 GN=COLGALT1 PE=1 SV=1	10	15	10	71.6	1049.3	1349.7	1101.4	1248.1	995.7	1388.4	1052.6	1479.1	974.9
High	P33121	Long-chain-fatty-acid--CoA ligase 1 OS=Homo sapiens OX=9606 GN=ACSL1 PE=1 SV=1	14	15	13	77.9	847.4	1308.4	1023.8	1142.7	960.2	1110.3	975.4	903	861
High	Q12797	Aspartyl/asparaginyl beta-hydroxylase OS=Homo sapiens OX=9606 GN=ASPH PE=1 SV=3	11	15	11	85.8	795.1	635.9	632.3	872.8	716.8	899.9	797.9	686.3	449.7
High	O95336	6-phosphogluconolactonase OS=Homo sapiens OX=9606 GN=PGLS PE=1 SV=2	7	15	7	27.5	932.6	1450.1	1032.7	1533.2	1193.5	1317.7	1294	1296.4	1166.5
High	P18858	DNA ligase 1 OS=Homo sapiens OX=9606 GN=LIG1 PE=1 SV=1	11	14	11	101.7	1004.7	1091.8	826.9	752.2	601.1	1317.4	590.4	1104.9	2422.1
High	P68400	Casein kinase II subunit alpha OS=Homo sapiens OX=9606 GN=CSNK2A1 PE=1 SV=1	11	14	11	45.1	795.1	829.2	931.3	684.5	869.8	803.1	883.5	859.4	538.3
High	Q9NYH9	U3 small nucleolar RNA-associated protein 6 homolog OS=Homo sapiens OX=9606 GN=UTP6 PE=2 SV=2	12	14	12	70.1	1111.3	835.7	978.8	808	1236.9	854	1050.5	928.8	768.8
High	Q5BKZ1	DBIRD complex subunit ZNF326 OS=Homo sapiens OX=9606 GN=ZNF326 PE=1 SV=2	10	14	10	65.6	379.7	517.3	359	396.2	353.3	488.6	399.3	499.7	400.5
High	Q9UMN6	Histone-lysine N-methyltransferase 2B OS=Homo sapiens OX=9606 GN=KMT2B PE=1 SV=1	13	14	12	293.3	615	498.4	599.8	155	588.5	159.8	662	265.9	615.2
High	P20936	Ras GTPase-activating protein 1 OS=Homo sapiens OX=9606 GN=RASA1 PE=1 SV=1	12	14	12	116.3	600	716	611.6	832.9	792.4	671.1	717.7	746.6	793.3
High	Q9GZL7	Ribosome biogenesis protein WDR12 OS=Homo sapiens OX=9606 GN=WDR12 PE=1 SV=2	11	14	11	47.7	546.9	655.1	635.5	726.3	550.7	717.8	616.2	735.5	696.2
High	Q9UL18	Protein argonaute-1 OS=Homo sapiens OX=9606 GN=AGO1 PE=1 SV=3	13	14	7	97.2	330.2	358	393.3	422.5	354.9	417.5	332.4	398.1	194.2
High	P51114	Fragile X mental retardation syndrome-related protein 1 OS=Homo sapiens OX=9606 GN=FXR1 PE=1 SV=3	12	14	10	69.7	624.4	751.1	710.2	725.1	560.1	894.3	596.7	1009.7	732.9
High	Q6P158	Putative ATP-dependent RNA helicase DHX57 OS=Homo sapiens OX=9606 GN=DHX57 PE=1 SV=2	10	14	9	155.5	480	579.3	528.2	633.1	546.2	643.3	598	818.8	435.7
High	Q9UI10	Translation initiation factor eIF-2B subunit delta OS=Homo sapiens OX=9606 GN=EIF2B4 PE=1 SV=2	12	14	12	57.5	456.4	92.9	444.9	151.9	459.8	124.5	509	149.9	113.8
High	P98179	RNA-binding protein 3 OS=Homo sapiens OX=9606 GN=RBM3 PE=1 SV=1	6	14	6	17.2	159.7	100.9	130.6	187.1	153.4	248.7	166.8	237.7	641.2
High	P21283	V-type proton ATPase subunit C 1 OS=Homo sapiens OX=9606 GN=ATP6V1C1 PE=1 SV=4	9	14	9	43.9	771.1	1142.5	745.1	1105.7	896	1138.3	891.1	1169	752.9
High	Q8NEY8	Periphilin-1 OS=Homo sapiens OX=9606 GN=PPHLN1 PE=1 SV=2	11	14	11	52.7	282.3	382.8	242.1	304.6	238.8	400.4	257.4	383.9	318
High	Q92793	CREB-binding protein OS=Homo sapiens OX=9606 GN=CREBBP PE=1 SV=3	14	14	8	265.2	227.4	210.1	291.2	194.4	206.2	310.9	231.4	358.5	300.6
High	O00330	Pyruvate dehydrogenase protein X component, mitochondrial OS=Homo sapiens OX=9606 GN=PDHX PE=1 SV=3	11	14	11	54.1	965.4	1309.7	961.2	1236.1	1021.6	1257.2	1143.4	1144.9	1071.9
High	Q9Y4D8	Probable E3 ubiquitin-protein ligase HECTD4 OS=Homo sapiens OX=9606 GN=HECTD4 PE=1 SV=5	12	14	12	439.1	213.3	208.6	256	236.6	265.9	198.1	192.5	266.8	202
High	Q92786	Prospero homeobox protein 1 OS=Homo sapiens OX=9606 GN=PROX1 PE=1 SV=2	12	14	12	83.2	596.7	574.8	553.6	487.7	539.5	609.7	520.4	510.5	564.3
High	O15230	Laminin subunit alpha-5 OS=Homo sapiens OX=9606 GN=LAMA5 PE=1 SV=8	12	14	12	399.5	204.7	222.1	184.5	391.3	318.9	220.3	303.1	335.2	254.1
High	Q15257	Serine/threonine-protein phosphatase 2A activator OS=Homo sapiens OX=9606 GN=PTPA PE=1 SV=3	6	14	6	40.6	541.1	266.1	472.7	269.1	225.4	291.4	280.7	392.6	418.7
High	P11182	Lipoamide acyltransferase component of branched-chain alpha-keto acid dehydrogenase complex, mitochondrial OS=Homo sapiens OX=9606 GN=DBT PE=1 SV=3	10	14	10	53.5	878.5	993	987.4	1150.5	1192.1	932.3	1236.8	1060.1	1076.9
High	Q7RTP6	[F-actin]-monooxygenase MICAL3 OS=Homo sapiens OX=9606 GN=MICAL3 PE=1 SV=2	12	14	12	224.2	968.8	992.5	1123.8	916	1092.9	752.3	802.1	1066.6	856.6
High	Q9NUL7	Probable ATP-dependent RNA helicase DDX28 OS=Homo sapiens OX=9606 GN=DDX28 PE=1 SV=2	11	14	11	59.5	573.6	511.4	642.9	905.8	673.7	629.1	758	563.2	599.9
High	Q14651	Plastin-1 OS=Homo sapiens OX=9606 GN=PLS1 PE=1 SV=2	9	14	7	70.2	855.3	995.4	725.6	955.6	795.4	974.4	778.7	1067.4	556
High	Q9Y223	Bifunctional UDP-N-acetylglucosamine 2-epimerase/N-acetylmannosamine kinase OS=Homo sapiens OX=9606 GN=GNE PE=1 SV=1	11	14	11	79.2	765.1	924.4	692.2	846	802.1	881.4	834.7	1059.7	991.3
High	Q66K74	Microtubule-associated protein 1S OS=Homo sapiens OX=9606 GN=MAP1S PE=1 SV=2	12	14	12	112.1	510.6	222.7	345.1	503.5	410	215.1	411.1	251.8	497.2
High	Q96AY3	Peptidyl-prolyl cis-trans isomerase FKBP10 OS=Homo sapiens OX=9606 GN=FKBP10 PE=1 SV=1	10	14	10	64.2	277.3	185.4	354.6	181.9	154.4	187.3	157.5	186.3	199.3
High	P42892	Endothelin-converting enzyme 1 OS=Homo sapiens OX=9606 GN=ECE1 PE=1 SV=2	13	14	13	87.1	446.4	767	653.4	808.3	674.7	490.1	736.7	612.7	1124.5
High	Q05397	Focal adhesion kinase 1 OS=Homo sapiens OX=9606 GN=PTK2 PE=1 SV=2	11	14	11	119.2	823.5	1178.1	905.3	1121.1	873.6	395.9	853.8	409.8	914.7
High	P11177	Pyruvate dehydrogenase E1 component subunit beta, mitochondrial OS=Homo sapiens OX=9606 GN=PDHB PE=1 SV=3	9	14	9	39.2	605.3	536.9	679.2	526.6	741.7	511.1	832.1	563.3	388.8
High	Q6UWE0	E3 ubiquitin-protein ligase LRSAM1 OS=Homo sapiens OX=9606 GN=LRSAM1 PE=1 SV=1	11	14	11	83.5	961.1	1169.5	1092.2	1299.2	1098.6	1031.5	1237.9	1358	952.7
High	O94788	Retinal dehydrogenase 2 OS=Homo sapiens OX=9606 GN=ALDH1A2 PE=1 SV=3	9	14	8	56.7	366.5	501.5	404.6	387.9	306.5	514	335.6	515.6	402.4
High	Q06481	Amyloid-like protein 2 OS=Homo sapiens OX=9606 GN=APLP2 PE=1 SV=2	11	14	10	86.9	708.5	652.5	770	573.4	938.9	602.7	873.5	678.3	621
High	Q9Y2W2	WW domain-binding protein 11 OS=Homo sapiens OX=9606 GN=WBP11 PE=1 SV=1	10	14	10	70	567.4	365.9	487.3	276.9	362.7	391.5	393.4	350.5	373.7
High	Q13136	Liprin-alpha-1 OS=Homo sapiens OX=9606 GN=PPFIA1 PE=1 SV=1	11	14	7	135.7	153.1		166.4	205	164.2		166		184.7
High	O60684	Importin subunit alpha-7 OS=Homo sapiens OX=9606 GN=KPNA6 PE=1 SV=1	9	14	6	60	604.3	375.3	667.9	753	564.3	396.7	733	440	825.3
High	Q86TU7	Actin-histidine N-methyltransferase OS=Homo sapiens OX=9606 GN=SETD3 PE=1 SV=1	11	14	11	67.2	681.6	459	752.6	395.2	721.7	392.9	799.2	595.9	653.7
High	P53007	Tricarboxylate transport protein, mitochondrial OS=Homo sapiens OX=9606 GN=SLC25A1 PE=1 SV=2	8	14	8	34	570.1	879.3	611.5	879.7	704.3	901.9	797.4	545.1	686.2
High	Q8NEY1	Neuron navigator 1 OS=Homo sapiens OX=9606 GN=NAV1 PE=1 SV=2	14	14	13	202.3	312.9	469.5	349.7	410.5	336.6	488.9	338.2	471.7	328.7
High	Q9NZT2	Opioid growth factor receptor OS=Homo sapiens OX=9606 GN=OGFR PE=1 SV=3	10	14	10	73.3	955.9	1234.9	1046.8	1196.4	910.3	1148.6	1171.4	1443.2	1237
High	Q9BW92	Threonine--tRNA ligase, mitochondrial OS=Homo sapiens OX=9606 GN=TARS2 PE=1 SV=1	12	14	12	81	874.5	866.6	968.7	874.2	1174.4	974	882	923	813.7
High	Q86V48	Leucine zipper protein 1 OS=Homo sapiens OX=9606 GN=LUZP1 PE=1 SV=2	13	14	13	120.2	607.7	393.2	590.1	451.8	520.2	422.2	581.8	534.1	627.7
High	Q9UKV8	Protein argonaute-2 OS=Homo sapiens OX=9606 GN=AGO2 PE=1 SV=3	14	14	10	97.1	99	140.4	110.1	128.8	109.6	138	117.7	154.2	120.3
High	Q9H078	Caseinolytic peptidase B protein homolog OS=Homo sapiens OX=9606 GN=CLPB PE=1 SV=1	12	14	12	78.7	512.6	545.6	584.6	508.6	568.2	550.6	512.2	390.3	534
High	P49711	Transcriptional repressor CTCF OS=Homo sapiens OX=9606 GN=CTCF PE=1 SV=1	11	14	11	82.7	989.5	678	568.7	609.9	925.1	750.3	495	570.4	483.3
High	Q9NUQ6	SPATS2-like protein OS=Homo sapiens OX=9606 GN=SPATS2L PE=1 SV=2	13	14	13	61.7	653.7	986.1	795.7	929	765.9	1024.6	763.1	1077.8	764.6
High	P61204	ADP-ribosylation factor 3 OS=Homo sapiens OX=9606 GN=ARF3 PE=1 SV=2	6	14	3	20.6	208.5				268.4
High	Q9BYW2	Histone-lysine N-methyltransferase SETD2 OS=Homo sapiens OX=9606 GN=SETD2 PE=1 SV=3	13	14	13	287.4	522.2	252.3	361	363.5	270.1	355.7	311.5	256.8	219.7
High	Q9H089	Large subunit GTPase 1 homolog OS=Homo sapiens OX=9606 GN=LSG1 PE=1 SV=2	11	14	11	75.2	422.8	585.3	468.4	570.7	413.7	579.5	473.7	669.1	619.5
High	Q92522	Histone H1x OS=Homo sapiens OX=9606 GN=H1FX PE=1 SV=1	6	14	6	22.5	869.6	950.7	736	745.2	849.9	917.1	788.9	932.6	886.6
High	Q27J81	Inverted formin-2 OS=Homo sapiens OX=9606 GN=INF2 PE=1 SV=2	13	14	13	135.5	569.2	446.4	613.1	441.5	504.5	872.3	590.6	489.3	325.8
High	Q15363	Transmembrane emp24 domain-containing protein 2 OS=Homo sapiens OX=9606 GN=TMED2 PE=1 SV=1	6	14	6	22.7	903.5	1300.4	1041.2	1274.3	991.9	1294.1	1111.6	1384.7	1023.9
High	Q9H3P2	Negative elongation factor A OS=Homo sapiens OX=9606 GN=NELFA PE=1 SV=3	12	14	12	57.2	869.2	927.4	877.9	1018	944.7	915	1007.2	1044.5	1299.4
High	Q96T88	E3 ubiquitin-protein ligase UHRF1 OS=Homo sapiens OX=9606 GN=UHRF1 PE=1 SV=1	10	14	10	89.8	1934.9	235.5	623	284.9	372.1	1946.4	440	655	1033.3
High	Q13547	Histone deacetylase 1 OS=Homo sapiens OX=9606 GN=HDAC1 PE=1 SV=1	9	14	5	55.1	155.2	228.1	162.5	188.6	158.8	223.8	168.8	228.5	158.6
High	Q9NZM5	Ribosome biogenesis protein NOP53 OS=Homo sapiens OX=9606 GN=NOP53 PE=1 SV=2	10	14	10	54.4	1010.8	1311.4	1052.1	1208.7	952.9	1476.2	1007.6	1201.3	1105.6
High	Q9NR46	Endophilin-B2 OS=Homo sapiens OX=9606 GN=SH3GLB2 PE=1 SV=1	10	14	9	43.9	757.1	1104	858.6	1086	879.6	1147.1	926.2	1200.1	781.1
High	Q8WUD1	Ras-related protein Rab-2B OS=Homo sapiens OX=9606 GN=RAB2B PE=1 SV=1	9	14	3	24.2	101.9	165.6	108.8	166.9	117.8	151.4	140.7	170.1	106.8
High	Q9Y487	V-type proton ATPase 116 kDa subunit a isoform 2 OS=Homo sapiens OX=9606 GN=ATP6V0A2 PE=1 SV=2	10	14	9	98	953.2	871.6	835.4	800.9	670.2	823.8	696.6	925.3	788.3
High	Q12979	Active breakpoint cluster region-related protein OS=Homo sapiens OX=9606 GN=ABR PE=1 SV=2	12	14	11	97.5	952.9	1327.8	1045.8	1303.3	1088.3	1353.5	1145.7	1534.6	1055.1
High	Q12849	G-rich sequence factor 1 OS=Homo sapiens OX=9606 GN=GRSF1 PE=1 SV=3	10	14	10	53.1	651.1	317	411.3	513.8	549.6	540	621.5	344.6	460
High	Q06203	Amidophosphoribosyltransferase OS=Homo sapiens OX=9606 GN=PPAT PE=1 SV=1	10	14	10	57.4	530.5	605	573	688.2	537.8	732.8	549.8	534.2	818.9
High	Q7L7X3	Serine/threonine-protein kinase TAO1 OS=Homo sapiens OX=9606 GN=TAOK1 PE=1 SV=1	13	14	11	116	928.3	511	815.2	399.8	1093.4	433.5	750.4	579	596.3
High	Q99543	DnaJ homolog subfamily C member 2 OS=Homo sapiens OX=9606 GN=DNAJC2 PE=1 SV=4	11	14	11	72	833.2	784.3	832.2	979.4	775.3	787.4	903.1	892.8	1103.9
High	Q9UM54	Unconventional myosin-VI OS=Homo sapiens OX=9606 GN=MYO6 PE=1 SV=4	13	14	13	149.6	348.2	439.8	368.5	585.6	467.7	389	521.7	528.4	439
High	O94901	SUN domain-containing protein 1 OS=Homo sapiens OX=9606 GN=SUN1 PE=1 SV=3	13	14	12	90	643.8	450.6	505	395.7	370.7	575.4	406.7	614.8	460.7
High	Q14202	Zinc finger MYM-type protein 3 OS=Homo sapiens OX=9606 GN=ZMYM3 PE=1 SV=2	10	14	9	152.3	570.3	795.8	675.4	705.5	509.6	768.4	581.4	755.5	725.1
High	Q9P253	Vacuolar protein sorting-associated protein 18 homolog OS=Homo sapiens OX=9606 GN=VPS18 PE=1 SV=2	12	14	12	110.1	864.4	833.4	886.5	1146.5	896	802.6	964.2	640.4	1144
High	P31350	Ribonucleoside-diphosphate reductase subunit M2 OS=Homo sapiens OX=9606 GN=RRM2 PE=1 SV=1	10	14	9	44.8	2011.5	197.5	621.6	481.8	343.3	2997.5	346.5	1004.3	2367.1
High	P08758	Annexin A5 OS=Homo sapiens OX=9606 GN=ANXA5 PE=1 SV=2	10	14	10	35.9	356.2		235.8		191.2		283		107.2
High	P35250	Replication factor C subunit 2 OS=Homo sapiens OX=9606 GN=RFC2 PE=1 SV=3	12	14	12	39.1	712.8	359.6	406	246.4	345.1	418.8	377.8	366.1	381.8
High	P63000	Ras-related C3 botulinum toxin substrate 1 OS=Homo sapiens OX=9606 GN=RAC1 PE=1 SV=1	6	14	2	21.4	200.6	284.6	164.1	243.9	210.9	305.3	189.8	120.7	144.9
High	Q8TD19	Serine/threonine-protein kinase Nek9 OS=Homo sapiens OX=9606 GN=NEK9 PE=1 SV=2	11	14	11	107.1	448.2	579.9	531.9	684.2	558.3	652.3	542.4	600.2	554.2
High	Q9NWU5	39S ribosomal protein L22, mitochondrial OS=Homo sapiens OX=9606 GN=MRPL22 PE=1 SV=1	8	14	8	23.6	729.6	839.6	671.6	820.1	783.2	807.3	727.7	910.4	644.2
High	Q96I99	Succinate--CoA ligase [GDP-forming] subunit beta, mitochondrial OS=Homo sapiens OX=9606 GN=SUCLG2 PE=1 SV=2	9	14	9	46.5	604.8	868.4	642.4	904.7	717.4	856.4	737.6	889.9	631
High	Q92576	PHD finger protein 3 OS=Homo sapiens OX=9606 GN=PHF3 PE=1 SV=3	12	14	12	229.3	873.6	776.4	880.8	684.6	846.4	830.7	795.8	846.3	688.4
High	O94966	Ubiquitin carboxyl-terminal hydrolase 19 OS=Homo sapiens OX=9606 GN=USP19 PE=1 SV=2	12	14	12	145.6	303.5	465.4	359.8	449	342.3	402.7	381.9	555.8	492
High	Q01844	RNA-binding protein EWS OS=Homo sapiens OX=9606 GN=EWSR1 PE=1 SV=1	6	14	6	68.4	618.5	265.4	636.8	234.2	634	284.6	720.3	284.9	422.8
High	Q12907	Vesicular integral-membrane protein VIP36 OS=Homo sapiens OX=9606 GN=LMAN2 PE=1 SV=1	8	14	8	40.2	1071.9	535.9	1276.5	544.4	1284.6	383.1	1432.8	605.8	876.2
High	O14641	Segment polarity protein dishevelled homolog DVL-2 OS=Homo sapiens OX=9606 GN=DVL2 PE=1 SV=1	11	14	7	78.9	476.5	450.8	510.9	392.7	453.1	502.9	503	245.7	343.1
High	Q9BY89	Uncharacterized protein KIAA1671 OS=Homo sapiens OX=9606 GN=KIAA1671 PE=1 SV=2	13	14	13	196.6	345.1	353.9	419.5	358.1	369.1	350.6	405.2	380.8	499.3
High	Q9H6Z4	Ran-binding protein 3 OS=Homo sapiens OX=9606 GN=RANBP3 PE=1 SV=1	10	14	10	60.2	223.5	348.5	248.6	306.8	253.9	299	235.2	367.6	605.6
High	Q8TD30	Alanine aminotransferase 2 OS=Homo sapiens OX=9606 GN=GPT2 PE=1 SV=1	11	14	11	57.9	855.1	930.1	713.2	740.2	590.8	910.6	585.7	940.3	877.8
High	Q13501	Sequestosome-1 OS=Homo sapiens OX=9606 GN=SQSTM1 PE=1 SV=1	8	14	8	47.7	657.9	365.7	647.7	439.5	1030.3	388.9	837.4	485.3	403.2
High	O94925	Glutaminase kidney isoform, mitochondrial OS=Homo sapiens OX=9606 GN=GLS PE=1 SV=1	11	14	11	73.4	169.6	257.5	196	253.5	281.5	257.4	203.8	255.6	195.2
High	Q05084	Islet cell autoantigen 1 OS=Homo sapiens OX=9606 GN=ICA1 PE=1 SV=2	12	14	12	54.6	544.6	49.7	290.4	174.3	222.2	53.6	247.2	57.9	56
High	Q9Y5M8	Signal recognition particle receptor subunit beta OS=Homo sapiens OX=9606 GN=SRPRB PE=1 SV=3	9	14	9	29.7	1000.5	821.3	842.3	809.7	837.4	925.4	864.9	799.1	612.7
High	Q9Y2Z0	Protein SGT1 homolog OS=Homo sapiens OX=9606 GN=SUGT1 PE=1 SV=3	13	14	13	41	1020.8	895.5	1209.4	1167.7	1128.2	743.7	1145.6	875.8	934.2
High	Q15067	Peroxisomal acyl-coenzyme A oxidase 1 OS=Homo sapiens OX=9606 GN=ACOX1 PE=1 SV=3	11	14	11	74.4	569.6	740.4	660	725.5	699.8	650.4	743.3	823.4	776.3
High	Q7L775	EPM2A-interacting protein 1 OS=Homo sapiens OX=9606 GN=EPM2AIP1 PE=1 SV=1	11	14	11	70.3	498.4	438.1	440.9	544.2	496.8	438.5	532.5	479.4	337.5
High	P18124	60S ribosomal protein L7 OS=Homo sapiens OX=9606 GN=RPL7 PE=1 SV=1	5	14	5	29.2	741.2	933.2	613.1	803.9	814.2	944.3	671.8	975.1	687.2
High	Q9NUD5	Zinc finger CCHC domain-containing protein 3 OS=Homo sapiens OX=9606 GN=ZCCHC3 PE=1 SV=2	10	14	10	43.5	740.9	872.9	755.8	818.4	797.2	909.4	871.6	980.1	619
High	Q9UPN4	Centrosomal protein of 131 kDa OS=Homo sapiens OX=9606 GN=CEP131 PE=1 SV=3	14	14	14	122.1	655.9	216.1	466.1	301.4	571.5	380.1	550.8	399.2	556.6
High	Q92609	TBC1 domain family member 5 OS=Homo sapiens OX=9606 GN=TBC1D5 PE=1 SV=1	11	14	11	88.9	564	732.7	630.2	603.8	549.2	836.3	579.2	742.1	669.4
High	P20290	Transcription factor BTF3 OS=Homo sapiens OX=9606 GN=BTF3 PE=1 SV=1	9	14	8	22.2	645.3	938.2	650.2	757.4	575.2	940.8	631.2	1097.9	871.2
High	Q8N543	Prolyl 3-hydroxylase OGFOD1 OS=Homo sapiens OX=9606 GN=OGFOD1 PE=1 SV=1	9	14	9	63.2	547.2	299.2	466.6	111.5	353.8	164.1	361.3	178	655.8
High	P42696	RNA-binding protein 34 OS=Homo sapiens OX=9606 GN=RBM34 PE=1 SV=2	12	14	12	48.5	815.5	1096.4	797.6	1022.1	921.2	990.4	997.7	1039	718.7
High	Q9H857	5'-nucleotidase domain-containing protein 2 OS=Homo sapiens OX=9606 GN=NT5DC2 PE=1 SV=1	10	14	10	60.7	617.5	488.1	391.2	459.3	377.4	483.6	389.7	534	501
High	Q86V21	Acetoacetyl-CoA synthetase OS=Homo sapiens OX=9606 GN=AACS PE=1 SV=1	11	14	11	75.1	529.2	798	637.9	872.5	631.8	728.6	736.9	814.8	898.9
High	P51398	28S ribosomal protein S29, mitochondrial OS=Homo sapiens OX=9606 GN=DAP3 PE=1 SV=1	11	14	11	45.5	950.9	1258.5	1039.5	1278.1	1189.1	1196.5	1088.2	1330.2	1168.5
High	P62495	Eukaryotic peptide chain release factor subunit 1 OS=Homo sapiens OX=9606 GN=ETF1 PE=1 SV=3	10	14	10	49	1257.8	1597.6	1285.1	1568.1	1238.3	1922.4	1270.1	1957.2	1045.2
High	Q13131	5'-AMP-activated protein kinase catalytic subunit alpha-1 OS=Homo sapiens OX=9606 GN=PRKAA1 PE=1 SV=4	10	14	7	64	339.9	72.9	398.1	66	350.3	227.4	383.1	81.6	214.6
High	P84103	Serine/arginine-rich splicing factor 3 OS=Homo sapiens OX=9606 GN=SRSF3 PE=1 SV=1	6	14	5	19.3	221.5	55.3	56.5	55.6	154.2	58.4	45.5	71.1	190
High	A6NDG6	Glycerol-3-phosphate phosphatase OS=Homo sapiens OX=9606 GN=PGP PE=1 SV=1	9	14	9	34	407.6	381.7	269.3	382.9	291.5	241.8	285.3	424.8	265.2
High	Q14999	Cullin-7 OS=Homo sapiens OX=9606 GN=CUL7 PE=1 SV=2	13	14	11	191	424.3	527.8	501.3	614.2	619.4	483.7	527.6	623.2	355.7
High	Q96S66	Chloride channel CLIC-like protein 1 OS=Homo sapiens OX=9606 GN=CLCC1 PE=1 SV=1	11	14	11	62	503.5	467.4	616.6	405.7	499.7	452.1	521.2	482.4	416.2
High	Q13619	Cullin-4A OS=Homo sapiens OX=9606 GN=CUL4A PE=1 SV=3	10	14	5	87.6	317.6	459.7	355.5	426.4	338.9	457.4	393.9	565.5	462.1
High	Q86U42	Polyadenylate-binding protein 2 OS=Homo sapiens OX=9606 GN=PABPN1 PE=1 SV=3	8	14	8	32.7	762	547	689.2	444.1	679.4	763	518.1	506.5	565
High	P27361	Mitogen-activated protein kinase 3 OS=Homo sapiens OX=9606 GN=MAPK3 PE=1 SV=4	8	14	5	43.1	1042.4	1495.2	1111.3	1516.2	1214.1	1445.3	1240.4	1522.4	1110.4
High	Q9UID3	Vacuolar protein sorting-associated protein 51 homolog OS=Homo sapiens OX=9606 GN=VPS51 PE=1 SV=2	12	14	12	86	738.6	787.8	671.2	831.7	835	798.7	701.6	968	740.7
High	Q68CQ4	Digestive organ expansion factor homolog OS=Homo sapiens OX=9606 GN=DIEXF PE=1 SV=2	10	14	10	87	464.8	447	557.1	702.6	563.2	447.1	598.3	475.5	515.3
High	P61224	Ras-related protein Rap-1b OS=Homo sapiens OX=9606 GN=RAP1B PE=1 SV=1	6	14	2	20.8	217.9
High	O95373	Importin-7 OS=Homo sapiens OX=9606 GN=IPO7 PE=1 SV=1	10	14	10	119.4	710.8	746	803.6	944.5	679.1	621.1	766.8	415.3	812.7
High	P62820	Ras-related protein Rab-1A OS=Homo sapiens OX=9606 GN=RAB1A PE=1 SV=3	7	14	4	22.7	204.2		192.8	311.6	235.1	299.4	250.4		188.7
High	Q8N0X7	Spartin OS=Homo sapiens OX=9606 GN=SPART PE=1 SV=1	9	14	9	72.8	298	285.1	225.1	321.5	249.8	438.9	230.5	421.3	505.9
High	P63241	Eukaryotic translation initiation factor 5A-1 OS=Homo sapiens OX=9606 GN=EIF5A PE=1 SV=2	6	14	1	16.8	79	114.4	81.5	106.9	94.1	99.4	98.6	148.4	207.5
High	P51572	B-cell receptor-associated protein 31 OS=Homo sapiens OX=9606 GN=BCAP31 PE=1 SV=3	6	14	6	28	329.7	127.6	90.6		106.9	128.4	110.8	145
High	P18074	General transcription and DNA repair factor IIH helicase subunit XPD OS=Homo sapiens OX=9606 GN=ERCC2 PE=1 SV=1	11	14	11	86.9	462.9	552.3	408.8	700.2	599.4	583.9	561.5	685.1	684.8
High	Q9Y399	28S ribosomal protein S2, mitochondrial OS=Homo sapiens OX=9606 GN=MRPS2 PE=1 SV=1	9	14	9	33.2	562.6	652.7	830.5	630.9	695.9	682.7	587.9	766	566.3
High	Q96JC1	Vam6/Vps39-like protein OS=Homo sapiens OX=9606 GN=VPS39 PE=1 SV=2	11	14	11	101.7	664.9	1008.2	838.7	1175.5	982.8	773.8	960.9	918.4	723.8
High	Q9Y570	Protein phosphatase methylesterase 1 OS=Homo sapiens OX=9606 GN=PPME1 PE=1 SV=3	9	14	9	42.3	505.7	470.8	441.1	572	653.9	447.8	581.2	588.6	307.9
High	Q9Y6V7	Probable ATP-dependent RNA helicase DDX49 OS=Homo sapiens OX=9606 GN=DDX49 PE=1 SV=1	10	14	10	54.2	1157.2	1636	1145.3	1489.4	1211.7	1659.1	1292.5	1705.1	1314.1
High	Q9UBH6	Xenotropic and polytropic retrovirus receptor 1 OS=Homo sapiens OX=9606 GN=XPR1 PE=1 SV=1	11	14	11	81.5	926.6	1151.8	907.1	1130.6	1276	1129.6	1045.8	1132.2	618.1
High	O43592	Exportin-T OS=Homo sapiens OX=9606 GN=XPOT PE=1 SV=2	12	14	12	109.9	472	695	513.8	623	486	436.8	546.5	522.9	623.9
High	P00491	Purine nucleoside phosphorylase OS=Homo sapiens OX=9606 GN=PNP PE=1 SV=2	10	14	10	32.1	39.1	61.5		64.4	45.2	55.9	67	93	73.9
High	P04899	Guanine nucleotide-binding protein G(i) subunit alpha-2 OS=Homo sapiens OX=9606 GN=GNAI2 PE=1 SV=3	9	14	6	40.4	295.1	138	329.1	144.9	342.7	99	448	147.4	553.8
High	P21266	Glutathione S-transferase Mu 3 OS=Homo sapiens OX=9606 GN=GSTM3 PE=1 SV=3	10	14	9	26.5	1406.9	1904.1	1525.2	2322.3	1884.8	1816.8	1864.5	1593.8	1247.2
High	Q04837	Single-stranded DNA-binding protein, mitochondrial OS=Homo sapiens OX=9606 GN=SSBP1 PE=1 SV=1	5	14	5	17.2	460.4	510.5	365.9	553.4	483.7	502.5	438.4	555.4	286.4
High	Q8WVV9	Heterogeneous nuclear ribonucleoprotein L-like OS=Homo sapiens OX=9606 GN=HNRNPLL PE=1 SV=1	9	14	8	60	686.1	1025.5	780.3	969.8	717.2	970.1	812.7	1153.5	1303.1
High	O14950	Myosin regulatory light chain 12B OS=Homo sapiens OX=9606 GN=MYL12B PE=1 SV=2	7	14	7	19.8	959.6	836.1	1051.1	801.4	1157.8	894.2	1195.8	828.4	958.1
High	P61026	Ras-related protein Rab-10 OS=Homo sapiens OX=9606 GN=RAB10 PE=1 SV=1	7	14	6	22.5	730.8	453.7	636.2	830.6	895.8	456.2	843.8	438.9	811.6
High	O95785	Protein Wiz OS=Homo sapiens OX=9606 GN=WIZ PE=1 SV=2	12	14	12	178.6	641.8	752.2	721.8	703.8	602.8	848.1	613	309.1	557.8
High	Q70CQ2	Ubiquitin carboxyl-terminal hydrolase 34 OS=Homo sapiens OX=9606 GN=USP34 PE=1 SV=2	12	14	12	404	509.3	500	532	519.8	526.7	527	584.2	605.6	521.1
High	Q99797	Mitochondrial intermediate peptidase OS=Homo sapiens OX=9606 GN=MIPEP PE=1 SV=2	11	14	11	80.6	516.2	503.1	499.9	461.8	483.1	336.1	573.7	301.3	476.1
High	P48556	26S proteasome non-ATPase regulatory subunit 8 OS=Homo sapiens OX=9606 GN=PSMD8 PE=1 SV=2	9	14	9	39.6	662.9	886.2	627.9	957.2	784.7	872.7	764.4	1041.3	781.1
High	Q6NYC8	Phostensin OS=Homo sapiens OX=9606 GN=PPP1R18 PE=1 SV=1	10	14	10	67.9	540.2	827.8	650.4	709.6	571.8	751.8	616.1	883.8	656
High	Q9Y5J1	U3 small nucleolar RNA-associated protein 18 homolog OS=Homo sapiens OX=9606 GN=UTP18 PE=1 SV=3	10	14	10	62	748.6	699.7	744.8	948.5	752.8	1126.4	759.1	756.8	885.8
High	Q8NBX0	Saccharopine dehydrogenase-like oxidoreductase OS=Homo sapiens OX=9606 GN=SCCPDH PE=1 SV=1	7	14	7	47.1	1080.3	1346.8	1152.8	1558.7	1170.2	1219	1294.9	1420.1	1297.2
High	O75396	Vesicle-trafficking protein SEC22b OS=Homo sapiens OX=9606 GN=SEC22B PE=1 SV=4	7	14	7	24.6	233.1	332.6	207.9	328.1	259.4	313.4	273.9	360.7	264.1
High	Q8NDT2	Putative RNA-binding protein 15B OS=Homo sapiens OX=9606 GN=RBM15B PE=1 SV=3	11	14	10	97.1	548.3	419.2	618.2	824.1	594.3	408.9	649.6	406.2	644.8
High	P51649	Succinate-semialdehyde dehydrogenase, mitochondrial OS=Homo sapiens OX=9606 GN=ALDH5A1 PE=1 SV=2	11	14	11	57.2	918.2	1250	1067	1249.4	1083.5	1167.5	1054.8	1096.9	1218.8
High	Q16543	Hsp90 co-chaperone Cdc37 OS=Homo sapiens OX=9606 GN=CDC37 PE=1 SV=1	9	14	9	44.4	1221.2	735	899.3	1208.9	980.9	396.9	945.5	457.7	447.3
High	Q9Y2H0	Disks large-associated protein 4 OS=Homo sapiens OX=9606 GN=DLGAP4 PE=1 SV=3	10	14	10	107.9	576.3	384.9	697.6	335.4	517.7	342.2	549.9	475.2	415.7
High	P49841	Glycogen synthase kinase-3 beta OS=Homo sapiens OX=9606 GN=GSK3B PE=1 SV=2	10	14	7	46.7	586.9	903.4	720.9	960.7	760.9	394.2	785.9	487	625.5
High	Q5VT52	Regulation of nuclear pre-mRNA domain-containing protein 2 OS=Homo sapiens OX=9606 GN=RPRD2 PE=1 SV=1	13	14	13	155.9	560.7	334.9	393.4	460.4	239.8	322.7	379.2	348.6	446.2
High	P53004	Biliverdin reductase A OS=Homo sapiens OX=9606 GN=BLVRA PE=1 SV=2	8	13	8	33.4	348.9	390.2	434.4	409	330.8	233.3	327.3	99	336.5
High	Q9BW30	Tubulin polymerization-promoting protein family member 3 OS=Homo sapiens OX=9606 GN=TPPP3 PE=1 SV=1	9	13	9	19	493.4	748.2	535.7	1014.1	821.5	461.3	835.7	545.6	366.3
High	P20042	Eukaryotic translation initiation factor 2 subunit 2 OS=Homo sapiens OX=9606 GN=EIF2S2 PE=1 SV=2	9	13	9	38.4	1225.3	813.8	1409.1	710.7	1184.7	814.2	1214.1	867.8	775
High	Q9UJX4	Anaphase-promoting complex subunit 5 OS=Homo sapiens OX=9606 GN=ANAPC5 PE=1 SV=2	12	13	12	85	531.9	498.6	483.6	664.8	514.1	538.2	544.3	569.8	708.4
High	P04424	Argininosuccinate lyase OS=Homo sapiens OX=9606 GN=ASL PE=1 SV=4	12	13	12	51.6	625.6	297.3	752.4	285	786.1	287.3	813.6	341.5	494.2
High	Q8NEU8	DCC-interacting protein 13-beta OS=Homo sapiens OX=9606 GN=APPL2 PE=1 SV=3	11	13	11	74.4	378.1	446.2	330.5	493.4	394.2	421	442.1	536.2	377.7
High	P78357	Contactin-associated protein 1 OS=Homo sapiens OX=9606 GN=CNTNAP1 PE=1 SV=1	11	13	11	156.2	385.5	578	436.7	499.7	426.2	604.4	423.6	558.6	432.7
High	Q8WYA6	Beta-catenin-like protein 1 OS=Homo sapiens OX=9606 GN=CTNNBL1 PE=1 SV=1	9	13	9	65.1	786.8	1025	807.3	895.3	809.1	975.4	791.2	1030.3	936.9
High	Q96JG6	Syndetin OS=Homo sapiens OX=9606 GN=VPS50 PE=1 SV=3	12	13	12	111.1	531	550.3	572.2	777.6	640.4	562.8	646	602.4	672.6
High	P49755	Transmembrane emp24 domain-containing protein 10 OS=Homo sapiens OX=9606 GN=TMED10 PE=1 SV=2	5	13	5	25	1083.7	1370.1	1074.1	1304.9	1223.4	1456	1117.5	1431.8	1142.1
High	Q9NY47	Voltage-dependent calcium channel subunit alpha-2/delta-2 OS=Homo sapiens OX=9606 GN=CACNA2D2 PE=1 SV=2	11	13	10	129.7	376.5	374.9	437.6	482	500.6	540.6	508	456.6	420.6
High	Q96SB4	SRSF protein kinase 1 OS=Homo sapiens OX=9606 GN=SRPK1 PE=1 SV=2	9	13	8	74.3	688.5	885.2	748.5	667.3	561.8	918.1	595.3	969.3	927.4
High	Q8IYQ7	Threonine synthase-like 1 OS=Homo sapiens OX=9606 GN=THNSL1 PE=1 SV=2	8	13	8	83	597.1	845.8	681.7	937.7	799.7	816	813.4	567.4	615.2
High	O00442	RNA 3'-terminal phosphate cyclase OS=Homo sapiens OX=9606 GN=RTCA PE=1 SV=1	8	13	8	39.3	427.4	652.3	478.1	627.7	536.2	571.3	536.1	694.3	508.4
High	Q96JB2	Conserved oligomeric Golgi complex subunit 3 OS=Homo sapiens OX=9606 GN=COG3 PE=1 SV=3	11	13	11	94	898.6	573.7	698.3	601.8	1132.8	590.1	749.1	663.3	428.8
High	Q9C0B1	Alpha-ketoglutarate-dependent dioxygenase FTO OS=Homo sapiens OX=9606 GN=FTO PE=1 SV=3	10	13	10	58.2	1067.8	486.8	494.8	474.3	562	476.3	614.8	428.9	583.8
High	Q9NSK0	Kinesin light chain 4 OS=Homo sapiens OX=9606 GN=KLC4 PE=1 SV=3	11	13	7	68.6	98.1	103.5	64.3	190.3	136.5	81.9	146.2	117	171.5
High	Q9UNN5	FAS-associated factor 1 OS=Homo sapiens OX=9606 GN=FAF1 PE=1 SV=2	10	13	10	73.9	959.7	993	1070.8	1184.1	939.5	1093.4	950.7	1096.3	885.6
High	Q8N8S7	Protein enabled homolog OS=Homo sapiens OX=9606 GN=ENAH PE=1 SV=2	8	13	8	66.5	334.9	399.7	427.3	364.3	355.7	422.3	325	449.6	349.4
High	Q96DV4	39S ribosomal protein L38, mitochondrial OS=Homo sapiens OX=9606 GN=MRPL38 PE=1 SV=2	9	13	9	44.6	613.4	663.2	434.7	672.6	485.8	604.2	563.9	699.3	680.2
High	Q9UBQ7	Glyoxylate reductase/hydroxypyruvate reductase OS=Homo sapiens OX=9606 GN=GRHPR PE=1 SV=1	8	13	8	35.6	842.2	671.2	962.6	706.4	833.3	624.2	965.1	737.6	664.5
High	P62899	60S ribosomal protein L31 OS=Homo sapiens OX=9606 GN=RPL31 PE=1 SV=1	6	13	6	14.5	1591.2	391.2	1206.7	633.5	1176.5	428.1	1208.8	428.8	662.4
High	Q16204	Coiled-coil domain-containing protein 6 OS=Homo sapiens OX=9606 GN=CCDC6 PE=1 SV=2	10	13	10	53.3	56.5	75.5	66.4	78.5	61	83.9	73.8	86.8	100.5
High	O43813	Glutathione S-transferase LANCL1 OS=Homo sapiens OX=9606 GN=LANCL1 PE=1 SV=1	8	13	8	45.3	403.2	448.5	449.9	449.3	346.8	421.2	373.7	464.3	420.6
High	Q9H2U2	Inorganic pyrophosphatase 2, mitochondrial OS=Homo sapiens OX=9606 GN=PPA2 PE=1 SV=2	5	13	5	37.9	678.7	993.8	684.7	1075.6	856.9	948.4	831	1017.5	1339.7
High	Q9UKG1	DCC-interacting protein 13-alpha OS=Homo sapiens OX=9606 GN=APPL1 PE=1 SV=1	12	13	12	79.6	342.1	419.5	336	377.7	260.7	399.1	327.3	464.4	350.3
High	Q9UPT5	Exocyst complex component 7 OS=Homo sapiens OX=9606 GN=EXOC7 PE=1 SV=3	12	13	12	83.3	549.4	533.8	646.3	555.2	668	510.7	686.3	598.5	455.7
High	Q9NQ88	Fructose-2,6-bisphosphatase TIGAR OS=Homo sapiens OX=9606 GN=TIGAR PE=1 SV=1	9	13	9	30	491	958.1	672.5	1318.6	991.6	567.5	1058.4	409.2	912.2
High	Q96E17	Ras-related protein Rab-3C OS=Homo sapiens OX=9606 GN=RAB3C PE=2 SV=1	7	13	4	25.9	456.6	173.4	128.4	177	128.7	150	140.6	205.7	126.8
High	Q06323	Proteasome activator complex subunit 1 OS=Homo sapiens OX=9606 GN=PSME1 PE=1 SV=1	8	13	8	28.7	1203.8	1440.3	1055.8	1634.7	1453.3	1374.9	1334.1	1510.9	888.3
High	P05204	Non-histone chromosomal protein HMG-17 OS=Homo sapiens OX=9606 GN=HMGN2 PE=1 SV=3	3	13	3	9.4	1197.2	635	643.7	670.7	673.3	938.8	539.3	873.5	552.2
High	Q92688	Acidic leucine-rich nuclear phosphoprotein 32 family member B OS=Homo sapiens OX=9606 GN=ANP32B PE=1 SV=1	5	13	5	28.8	1485.8	2208.1	1466.5	1961.4	1498.7	2280.2	1596.7	1835.9	1707.7
High	P40763	Signal transducer and activator of transcription 3 OS=Homo sapiens OX=9606 GN=STAT3 PE=1 SV=2	12	13	12	88	387.7	608.6	459.1	682.8	540.2	433.3	559.9	558.7	416.5
High	P17174	Aspartate aminotransferase, cytoplasmic OS=Homo sapiens OX=9606 GN=GOT1 PE=1 SV=3	8	13	8	46.2	545.3	852.5	680.5	898.4	696.7	802.8	744.2	959.5	667.1
High	O14672	Disintegrin and metalloproteinase domain-containing protein 10 OS=Homo sapiens OX=9606 GN=ADAM10 PE=1 SV=1	10	13	10	84.1	370.6	563.4	472.1	570.9	466.1	513	475.6	609.9	657.1
High	P17677	Neuromodulin OS=Homo sapiens OX=9606 GN=GAP43 PE=1 SV=1	8	13	8	24.8	334.1				91.4
High	Q92917	G-patch domain and KOW motifs-containing protein OS=Homo sapiens OX=9606 GN=GPKOW PE=1 SV=2	11	13	11	52.2	446.8	270.9	212.3	222.5	180.4	272.2	190.6	302.7	326.5
High	Q07020	60S ribosomal protein L18 OS=Homo sapiens OX=9606 GN=RPL18 PE=1 SV=2	4	13	4	21.6	541.2	296.9	430.7	322.4	516.6	355.9	469.2	441.4	215.2
High	Q9UHD9	Ubiquilin-2 OS=Homo sapiens OX=9606 GN=UBQLN2 PE=1 SV=2	10	13	7	65.7	504.8	144	523.5	156.8	597.9	275.8	230.2	164.5	139.4
High	P37268	Squalene synthase OS=Homo sapiens OX=9606 GN=FDFT1 PE=1 SV=1	11	13	11	48.1	556.4	784.7	487	818.3	744	900.7	758.7	847.3	679.6
High	Q01581	Hydroxymethylglutaryl-CoA synthase, cytoplasmic OS=Homo sapiens OX=9606 GN=HMGCS1 PE=1 SV=2	10	13	10	57.3	504.6	534.4	389.3	644.9	545.1	771.1	520.3	580	388.6
High	Q3ZCQ8	Mitochondrial import inner membrane translocase subunit TIM50 OS=Homo sapiens OX=9606 GN=TIMM50 PE=1 SV=2	8	13	8	39.6	774.1	322.4	814.3	300.9	854.9	326.4	912.1	339.7	290
High	Q5T0F9	Coiled-coil and C2 domain-containing protein 1B OS=Homo sapiens OX=9606 GN=CC2D1B PE=1 SV=1	13	13	13	94.2	530.3	396.5	540	557.6	561	506.5	468.1	618.4	443.1
High	Q92925	SWI/SNF-related matrix-associated actin-dependent regulator of chromatin subfamily D member 2 OS=Homo sapiens OX=9606 GN=SMARCD2 PE=1 SV=3	11	13	11	58.9	490	644.8	524.6	551.2	396.2	619.4	455.9	550.4	723.4
High	O14802	DNA-directed RNA polymerase III subunit RPC1 OS=Homo sapiens OX=9606 GN=POLR3A PE=1 SV=2	13	13	13	155.5	124	178.5	142	201.4	147.1	179.4	163.9	216.5	198.1
High	Q6NXE6	Armadillo repeat-containing protein 6 OS=Homo sapiens OX=9606 GN=ARMC6 PE=1 SV=2	11	13	11	54.1	631.6	557.9	663.3	761.8	689.9	799.3	711.7	656.6	647.1
High	Q86VY4	Testis-specific Y-encoded-like protein 5 OS=Homo sapiens OX=9606 GN=TSPYL5 PE=1 SV=2	9	13	9	45.1	229.5	244.6	269.1	210	184.3	243	377.4	249.3	263.8
High	O15381	Nuclear valosin-containing protein-like OS=Homo sapiens OX=9606 GN=NVL PE=1 SV=1	11	13	11	95	254.5	89.3	283	74.3	227.9	94.5	265.6	88.9	90.3
High	Q02040	A-kinase anchor protein 17A OS=Homo sapiens OX=9606 GN=AKAP17A PE=1 SV=2	10	13	10	80.7	722.1	807.5	776.7	990.4	737.8	1023.5	795.2	795	1033.7
High	Q49A26	Putative oxidoreductase GLYR1 OS=Homo sapiens OX=9606 GN=GLYR1 PE=1 SV=4	10	13	10	60.5	457.9	792.5	578.6	754.6	578.1	684.8	625.3	811.9	598
High	P49773	Histidine triad nucleotide-binding protein 1 OS=Homo sapiens OX=9606 GN=HINT1 PE=1 SV=2	4	13	4	13.8	826.2	1245.7	817.7	1063.8	820.3	761.7	854	817.8	695.6
High	P85037	Forkhead box protein K1 OS=Homo sapiens OX=9606 GN=FOXK1 PE=1 SV=1	12	13	11	75.4	355	142.9	333.5	150.8	467.4	163.2	354.8	165.1	137.2
High	P40938	Replication factor C subunit 3 OS=Homo sapiens OX=9606 GN=RFC3 PE=1 SV=2	9	13	9	40.5	754.1	442.3	314.8	344.3	563.2	511.8	281.6	501.2	596.1
High	Q9HC52	Chromobox protein homolog 8 OS=Homo sapiens OX=9606 GN=CBX8 PE=1 SV=3	10	13	10	43.4	357.9	535.1	380.3	467.2	397.7	514.8	416.6	585.4	462.6
High	Q8WX92	Negative elongation factor B OS=Homo sapiens OX=9606 GN=NELFB PE=1 SV=1	11	13	11	65.7	511.8	729.1	556.8	698.4	542.3	614.1	521.7	670.3	885.3
High	Q9P2N5	RNA-binding protein 27 OS=Homo sapiens OX=9606 GN=RBM27 PE=1 SV=2	12	13	11	118.6	272.8	81	333.7	68.3	266.2	69.9	285.3	76	31
High	Q8TAT6	Nuclear protein localization protein 4 homolog OS=Homo sapiens OX=9606 GN=NPLOC4 PE=1 SV=3	9	13	9	68.1	653.8	874.8	710.5	858.8	672.8	572.9	711.2	577.5	724.5
High	Q9UBB9	Tuftelin-interacting protein 11 OS=Homo sapiens OX=9606 GN=TFIP11 PE=1 SV=1	13	13	13	96.8	173.8	219.6	178.6	251.7	198.6	229.9	191.7	247.6	160.3
High	P02768	Serum albumin OS=Homo sapiens OX=9606 GN=ALB PE=1 SV=2	9	13	9	69.3	351.6	464.1	522.4	491.9	435.3	497.9	478	573.6	485
High	Q9BRX2	Protein pelota homolog OS=Homo sapiens OX=9606 GN=PELO PE=1 SV=2	12	13	12	43.3	390.9	596.1	393.2	547.1	468.1	552.1	474.8	657.3	354.9
High	Q13332	Receptor-type tyrosine-protein phosphatase S OS=Homo sapiens OX=9606 GN=PTPRS PE=1 SV=3	11	13	8	216.9	452.2	440.1	595.4	478.2	656.7	306	685	330.8	405
High	Q9NZL4	Hsp70-binding protein 1 OS=Homo sapiens OX=9606 GN=HSPBP1 PE=1 SV=2	8	13	8	39.3	316.7	448.3	343.9	368.4	296.3	452.5	341.4	316.9	410.6
High	Q16850	Lanosterol 14-alpha demethylase OS=Homo sapiens OX=9606 GN=CYP51A1 PE=1 SV=3	10	13	10	56.8	435.2	591.1	463.6	565.1	460.4	673.5	479.6	595.9	431.6
High	P24539	ATP synthase F(0) complex subunit B1, mitochondrial OS=Homo sapiens OX=9606 GN=ATP5PB PE=1 SV=2	9	13	9	28.9	583.5	755.8	701.2	769.7	653.7	669.7	768	586.5	676.3
High	O94822	E3 ubiquitin-protein ligase listerin OS=Homo sapiens OX=9606 GN=LTN1 PE=1 SV=6	12	13	12	200.4	504.4	382.1	331.3	272.4	352.1	364.7	354.7	331.9	325.1
High	P07947	Tyrosine-protein kinase Yes OS=Homo sapiens OX=9606 GN=YES1 PE=1 SV=3	9	13	2	60.8	47	50.6	47.6	55.8	50.9	60.7	47.2	58.4	52
High	P25098	Beta-adrenergic receptor kinase 1 OS=Homo sapiens OX=9606 GN=GRK2 PE=1 SV=2	11	13	7	79.5	390.2	185.5	327.4	454.8	311.3	182.9	372.9	207.5	418.1
High	Q969S9	Ribosome-releasing factor 2, mitochondrial OS=Homo sapiens OX=9606 GN=GFM2 PE=1 SV=1	10	13	10	86.5	860.1	526.1	961.5	1505.4	1080.9	328.3	1200.4		1185.7
High	P46782	40S ribosomal protein S5 OS=Homo sapiens OX=9606 GN=RPS5 PE=1 SV=4	6	13	6	22.9	299.2	418.3	304	399.9	318.5	465.3	335.2	491.9	383.7
High	Q9UBW7	Zinc finger MYM-type protein 2 OS=Homo sapiens OX=9606 GN=ZMYM2 PE=1 SV=1	12	13	11	154.8	976.2	866.6	762.7	883.8	715	571.9	760.6	520.9	566.9
High	Q92930	Ras-related protein Rab-8B OS=Homo sapiens OX=9606 GN=RAB8B PE=1 SV=2	8	13	5	23.6	504.4	403.8	497.9	439.6	581.7	396.2	628.5	414.9	563.6
High	P41240	Tyrosine-protein kinase CSK OS=Homo sapiens OX=9606 GN=CSK PE=1 SV=1	12	13	12	50.7	1345.9	1712.1	1509.6	1828.5	1522.9	1565.5	1421.8	1921.6	1732.5
High	O94915	Protein furry homolog-like OS=Homo sapiens OX=9606 GN=FRYL PE=1 SV=2	12	13	12	339.4	630.1	712	728.5	600.3	676	620.8	709.5	746.7	655.7
High	Q9Y4P3	Transducin beta-like protein 2 OS=Homo sapiens OX=9606 GN=TBL2 PE=1 SV=1	10	13	10	49.8	399.2	367.7	289.4	376.7	282.4	363.2	315.3	369.6	405.8
High	Q5H9R7	Serine/threonine-protein phosphatase 6 regulatory subunit 3 OS=Homo sapiens OX=9606 GN=PPP6R3 PE=1 SV=2	10	13	10	97.6	1007.5	559.7	811.6	565.8	870.1	590.1	820.2	655.6	558.8
High	P10586	Receptor-type tyrosine-protein phosphatase F OS=Homo sapiens OX=9606 GN=PTPRF PE=1 SV=2	11	13	8	212.7	573	608.6	485.7	674.4	543.2	647	559	671.3	401.7
High	P61020	Ras-related protein Rab-5B OS=Homo sapiens OX=9606 GN=RAB5B PE=1 SV=1	8	13	5	23.7	332.8	472.8	329.1	505.3	484	520.7	491.3	568.8	371.7
High	Q9Y586	Protein mab-21-like 2 OS=Homo sapiens OX=9606 GN=MAB21L2 PE=1 SV=1	10	13	5	40.9	269.5	124.2	176.4	224.8	263	365.6	223.9	221.8	204
High	Q9H1A4	Anaphase-promoting complex subunit 1 OS=Homo sapiens OX=9606 GN=ANAPC1 PE=1 SV=1	12	13	12	216.4	429.6	445.3	444.2	398.9	405.2	492.7	353.2	511.3	418.7
High	O60645	Exocyst complex component 3 OS=Homo sapiens OX=9606 GN=EXOC3 PE=1 SV=3	11	13	11	85.5	487.4	320.3	253.4	335.7	270.3	320.2	278.6	354.3	398.4
High	A1X283	SH3 and PX domain-containing protein 2B OS=Homo sapiens OX=9606 GN=SH3PXD2B PE=1 SV=3	11	13	10	101.5	107.4	143.2	109.3	145	97.3	138.9	108.3	152.6	160.7
High	P21579	Synaptotagmin-1 OS=Homo sapiens OX=9606 GN=SYT1 PE=1 SV=1	9	13	8	47.5	597.8	936.5	766.1	1027.4	889	721.6	914.4	315	460
High	Q9NQR4	Omega-amidase NIT2 OS=Homo sapiens OX=9606 GN=NIT2 PE=1 SV=1	11	13	11	30.6	553	783.3	603	835.5	671.1	789.2	692.3	916.6	641.8
High	Q9BZK7	F-box-like/WD repeat-containing protein TBL1XR1 OS=Homo sapiens OX=9606 GN=TBL1XR1 PE=1 SV=1	9	13	5	55.6	531.6	445.4	552.4	674.8	522.5	524.4	544.5	553.1	676
High	Q14146	Unhealthy ribosome biogenesis protein 2 homolog OS=Homo sapiens OX=9606 GN=URB2 PE=1 SV=2	12	13	12	170.4	284.9	186.9	278.2	305.9	283.9	418.1	275	341.4	334.6
High	Q16881	Thioredoxin reductase 1, cytoplasmic OS=Homo sapiens OX=9606 GN=TXNRD1 PE=1 SV=3	9	13	9	70.9	508.4	517.4	598	489.1	551.8	553.5	572.6	627	574.3
High	Q96ST2	Protein IWS1 homolog OS=Homo sapiens OX=9606 GN=IWS1 PE=1 SV=2	8	13	8	91.9	370.9	139.8	123.3	129.9	212.8	176.6	137.1	172.3	225.4
High	P82094	TATA element modulatory factor OS=Homo sapiens OX=9606 GN=TMF1 PE=1 SV=2	13	13	13	122.8	347.7	541.1	460.5	474.6	420	515	445.1	541.8	418
High	A0FGR8	Extended synaptotagmin-2 OS=Homo sapiens OX=9606 GN=ESYT2 PE=1 SV=1	10	13	10	102.3	358.9	238.5	330.2	140.1	395.1	156.2	273.6	281.8	327.5
High	P14678	Small nuclear ribonucleoprotein-associated proteins B and B' OS=Homo sapiens OX=9606 GN=SNRPB PE=1 SV=2	4	13	4	24.6	128.1		114.6	191.8	111.1		119.6		168.1
High	P22090	40S ribosomal protein S4, Y isoform 1 OS=Homo sapiens OX=9606 GN=RPS4Y1 PE=1 SV=2	9	13	4	29.4	157.1	229.1	165.8	208.9	191.5	241.7	186.8	252.2	144.7
High	Q12809	Potassium voltage-gated channel subfamily H member 2 OS=Homo sapiens OX=9606 GN=KCNH2 PE=1 SV=1	11	13	11	126.6	658.2	648.3	546.6	667.6	584.6	306.6	591.1	385.2	573.8
High	Q9HD26	Golgi-associated PDZ and coiled-coil motif-containing protein OS=Homo sapiens OX=9606 GN=GOPC PE=1 SV=1	11	13	11	50.5	588.4	451.2	781	411.5	670.6	426	607.5	505.1	936.4
High	Q9BV38	WD repeat-containing protein 18 OS=Homo sapiens OX=9606 GN=WDR18 PE=1 SV=2	10	13	10	47.4	581	533.6	499	655.9	509.3	583.5	627.9	549.3	504.2
High	Q16629	Serine/arginine-rich splicing factor 7 OS=Homo sapiens OX=9606 GN=SRSF7 PE=1 SV=1	8	13	7	27.4	73.6	66.8	55.9	66.4	79.2	72.5	82.7	80	131.8
High	P20340	Ras-related protein Rab-6A OS=Homo sapiens OX=9606 GN=RAB6A PE=1 SV=3	7	13	7	23.6	773.4	629.6	830.7	1198.4	905.3	360.2	1002.8	479.4	1087.3
High	Q8N4C8	Misshapen-like kinase 1 OS=Homo sapiens OX=9606 GN=MINK1 PE=1 SV=2	10	13	3	149.7	165.3	242.1	223.8	262.4	237.6	240.4	226.5	265.8	175.6
High	P11172	Uridine 5'-monophosphate synthase OS=Homo sapiens OX=9606 GN=UMPS PE=1 SV=1	11	13	11	52.2	783.1	716	816.8	707.2	830.1	663.2	842.7	849.1	710.7
High	Q13191	E3 ubiquitin-protein ligase CBL-B OS=Homo sapiens OX=9606 GN=CBLB PE=1 SV=2	12	13	12	109.4	375.8	587.1	483.8	545.3	440	569.6	447.3	320.2	392.6
High	Q9UIF9	Bromodomain adjacent to zinc finger domain protein 2A OS=Homo sapiens OX=9606 GN=BAZ2A PE=1 SV=4	11	13	11	211.1	158.6	199.9	181.2	168.7	136.5	212.2	151.1	214.7	372.3
High	Q9GZS1	DNA-directed RNA polymerase I subunit RPA49 OS=Homo sapiens OX=9606 GN=POLR1E PE=1 SV=3	10	13	10	47.2	839.8	796.9	737.9	701.7	654.9	848.4	600.9	881.6	831
High	Q9BTY7	Protein HGH1 homolog OS=Homo sapiens OX=9606 GN=HGH1 PE=1 SV=1	11	13	11	42.1	465.6	578.2	481	560.5	457.5	622.5	491.6	694.2	590.5
High	Q969G3	SWI/SNF-related matrix-associated actin-dependent regulator of chromatin subfamily E member 1 OS=Homo sapiens OX=9606 GN=SMARCE1 PE=1 SV=2	9	13	8	46.6	886.4	740.9	804.7	639	927.3	764.5	823.9	802.8	658.4
High	P08754	Guanine nucleotide-binding protein G(i) subunit alpha OS=Homo sapiens OX=9606 GN=GNAI3 PE=1 SV=3	8	13	5	40.5	248.7	354.2	311	349.7	267.6	310.7	285.4	382.3	315
High	P86790	Vacuolar fusion protein CCZ1 homolog B OS=Homo sapiens OX=9606 GN=CCZ1B PE=1 SV=1	12	13	12	55.8	429.4	627	412.8	577.6	456.3	593.9	495.5	640.1	409.5
High	Q7L8L6	FAST kinase domain-containing protein 5, mitochondrial OS=Homo sapiens OX=9606 GN=FASTKD5 PE=1 SV=1	10	13	10	86.5	467.4	411.1	405.5	553.3	530.6	380.8	498.8	373.1	610.4
High	Q8WTT2	Nucleolar complex protein 3 homolog OS=Homo sapiens OX=9606 GN=NOC3L PE=1 SV=1	10	13	10	92.5	314.7	506	394.5	485.3	321.9	467.9	416.1	548	436.8
High	Q8TDN6	Ribosome biogenesis protein BRX1 homolog OS=Homo sapiens OX=9606 GN=BRIX1 PE=1 SV=2	5	13	5	41.4	976.1	988.9	1034.5	952.2	973	993.9	1111.3	1011.7	702.6
High	Q9UBB6	Neurochondrin OS=Homo sapiens OX=9606 GN=NCDN PE=1 SV=1	9	13	9	78.8	565.9	614.6	637.8	641.6	526.6	608.1	747.7	693.2	1011.5
High	P62847	40S ribosomal protein S24 OS=Homo sapiens OX=9606 GN=RPS24 PE=1 SV=1	4	13	4	15.4	519.9	509.3	515.3	434.4	513.7	551.3	524.5	550.3	470.2
High	Q6YHU6	Thyroid adenoma-associated protein OS=Homo sapiens OX=9606 GN=THADA PE=1 SV=1	13	13	13	219.5	439.4	643.6	464.1	628.8	500.3	678.7	499.5	702.2	625.3
High	Q02978	Mitochondrial 2-oxoglutarate/malate carrier protein OS=Homo sapiens OX=9606 GN=SLC25A11 PE=1 SV=3	6	13	6	34	663.4	979.3	716.5	1030.9	792.3	1005.9	855.2	1059.6	815
High	Q8IVW6	AT-rich interactive domain-containing protein 3B OS=Homo sapiens OX=9606 GN=ARID3B PE=1 SV=2	12	13	12	60.6	197.3	121.5	103.8	120.8	227.7	292.5	231.8	155.1	114.6
High	Q86TI2	Dipeptidyl peptidase 9 OS=Homo sapiens OX=9606 GN=DPP9 PE=1 SV=3	9	13	9	98.2	647	126.7	297.2	124.2	437.7	116.2	318.7	151.4	145
High	O94880	PHD finger protein 14 OS=Homo sapiens OX=9606 GN=PHF14 PE=1 SV=2	9	13	9	100	574.6	379.5	419.5	402.5	547.9	498	418.6	622.9	520.8
High	P56199	Integrin alpha-1 OS=Homo sapiens OX=9606 GN=ITGA1 PE=1 SV=2	12	13	12	130.8	465.7	627.6	602.3	558.7	417	607.6	462.5	671.9	523.9
High	Q6IN85	Serine/threonine-protein phosphatase 4 regulatory subunit 3A OS=Homo sapiens OX=9606 GN=PPP4R3A PE=1 SV=1	10	13	6	95.3	528.7	600.4	625.4	588.3	612	581.6	620.2	473.2	639
High	P17600	Synapsin-1 OS=Homo sapiens OX=9606 GN=SYN1 PE=1 SV=3	11	13	10	74.1	263.6	358.2	293.9	336.8	277.6	324.4	320.1	411	324.9
High	Q92615	La-related protein 4B OS=Homo sapiens OX=9606 GN=LARP4B PE=1 SV=3	11	13	11	80.5	617.1	361.5	705.2	320.5	661	348.6	491	429	560.2
High	Q13769	THO complex subunit 5 homolog OS=Homo sapiens OX=9606 GN=THOC5 PE=1 SV=2	11	13	11	78.5	637.1	708.2	701	630.3	481	629.9	542.4	739.3	557.2
High	O60292	Signal-induced proliferation-associated 1-like protein 3 OS=Homo sapiens OX=9606 GN=SIPA1L3 PE=1 SV=3	12	13	12	194.5	349.5	485.9	419.2	424.9	338.7	494.7	381.9	508.6	874.2
High	P35659	Protein DEK OS=Homo sapiens OX=9606 GN=DEK PE=1 SV=1	8	13	8	42.6	1386.4	720.8	705	608.4	991.3	885.3	746.6	677.6	278.1
High	O60832	H/ACA ribonucleoprotein complex subunit DKC1 OS=Homo sapiens OX=9606 GN=DKC1 PE=1 SV=3	10	13	10	57.6	862.7	1133.2	818.8	808.8	779	1228.1	829.6	982.6	970.6
High	Q9H6F5	Coiled-coil domain-containing protein 86 OS=Homo sapiens OX=9606 GN=CCDC86 PE=1 SV=1	11	13	11	40.2	390.4	590.6	460.6	506.3	389.3	557	441	474.4	569.1
High	Q92974	Rho guanine nucleotide exchange factor 2 OS=Homo sapiens OX=9606 GN=ARHGEF2 PE=1 SV=4	13	13	13	111.5	570.6	646.3	498.5	548.6	577.5	800.1	538.7	936.5	775.4
High	P13674	Prolyl 4-hydroxylase subunit alpha-1 OS=Homo sapiens OX=9606 GN=P4HA1 PE=1 SV=2	9	13	9	61	984.9	804.3	981.2	771.5	912.2	766	674.3	956.8	639.8
High	Q13123	Protein Red OS=Homo sapiens OX=9606 GN=IK PE=1 SV=3	10	13	10	65.6	716.1	855.4	785.6	765	731.8	918.4	655.5	927.7	699.9
High	Q96EK7	Constitutive coactivator of peroxisome proliferator-activated receptor gamma OS=Homo sapiens OX=9606 GN=FAM120B PE=1 SV=1	11	13	11	103.7	219.3	289.2	272.9	356	266	308.8	287.1	344.3	262.9
High	Q05048	Cleavage stimulation factor subunit 1 OS=Homo sapiens OX=9606 GN=CSTF1 PE=1 SV=1	9	13	9	48.3	498	713.9	546.7	655.1	516.8	732.2	599.5	738.9	668.8
High	P25398	40S ribosomal protein S12 OS=Homo sapiens OX=9606 GN=RPS12 PE=1 SV=3	4	13	4	14.5	593.8	637.5	612.3	554.6	616.8	617.9	631.8	716.2	872.3
High	P12694	2-oxoisovalerate dehydrogenase subunit alpha, mitochondrial OS=Homo sapiens OX=9606 GN=BCKDHA PE=1 SV=2	10	13	10	50.4	444	686.1	470.2	806.1	609.6	582	671.6	627.3	1360.7
High	Q12792	Twinfilin-1 OS=Homo sapiens OX=9606 GN=TWF1 PE=1 SV=3	8	13	6	40.3	262.4	263.8	278.8	402.5	327.8	385	327.4	287.2	265.6
High	Q9H4G0	Band 4.1-like protein 1 OS=Homo sapiens OX=9606 GN=EPB41L1 PE=1 SV=2	12	13	11	98.4	180.3	120.8	170.4	78.9	240.7	62.5	67.2	97.6	106.2
High	Q15113	Procollagen C-endopeptidase enhancer 1 OS=Homo sapiens OX=9606 GN=PCOLCE PE=1 SV=2	8	13	8	47.9	720.9	211.4	662.3	543.7	639.4	457.1	666.1	218.3	726.7
High	P59998	Actin-related protein 2/3 complex subunit 4 OS=Homo sapiens OX=9606 GN=ARPC4 PE=1 SV=3	7	13	7	19.7	744.1	1089.7	736	1115.7	850.7	832.7	908.1	930.3	1043.9
High	Q52LJ0	Protein FAM98B OS=Homo sapiens OX=9606 GN=FAM98B PE=1 SV=2	9	13	7	45.5	254.6		302.5		69.9
High	P46109	Crk-like protein OS=Homo sapiens OX=9606 GN=CRKL PE=1 SV=1	8	13	8	33.8	1636.5	839.2	1202.1	818.1	1266.5	928	1357.4	897	603.9
High	P28066	Proteasome subunit alpha type-5 OS=Homo sapiens OX=9606 GN=PSMA5 PE=1 SV=3	7	13	7	26.4	362.9	428.7	338.4	420	443.9	369.2	472.6	499.8	431.3
High	Q9NUQ3	Gamma-taxilin OS=Homo sapiens OX=9606 GN=TXLNG PE=1 SV=2	11	13	11	60.5	202.8	289.4	161.7	262.3	187.1	299.7	204.9	308	247.6
High	P23368	NAD-dependent malic enzyme, mitochondrial OS=Homo sapiens OX=9606 GN=ME2 PE=1 SV=1	11	13	11	65.4	615.2	879.6	691.1	702.8	724.4	665.4	739.7	715.6	633.2
High	Q9NR50	Translation initiation factor eIF-2B subunit gamma OS=Homo sapiens OX=9606 GN=EIF2B3 PE=1 SV=1	9	13	9	50.2	443	263.8	406.7	263	461.9	241.2	490.9	298.3	232.8
High	P82979	SAP domain-containing ribonucleoprotein OS=Homo sapiens OX=9606 GN=SARNP PE=1 SV=3	6	13	6	23.7	1287	1737	1165	1599.8	1298.7	1924.7	1370.9	1347.9	958.9
High	Q13442	28 kDa heat- and acid-stable phosphoprotein OS=Homo sapiens OX=9606 GN=PDAP1 PE=1 SV=1	7	13	7	20.6	639	927.3	666.3	867.8	683.3	897.7	712.4	1037.9	484.3
High	P36915	Guanine nucleotide-binding protein-like 1 OS=Homo sapiens OX=9606 GN=GNL1 PE=1 SV=2	9	13	9	68.6	664.4	404.8	318.5	424.1	313.9	415.2	323.8	459.4	374.4
High	Q9H7Z7	Prostaglandin E synthase 2 OS=Homo sapiens OX=9606 GN=PTGES2 PE=1 SV=1	9	13	9	41.9	509.2	356.2	522.8	338	598.6	311	369	337.6	298.9
High	O94832	Unconventional myosin-Id OS=Homo sapiens OX=9606 GN=MYO1D PE=1 SV=2	11	13	11	116.1	533	699.3	546	737.4	572.1	705.4	618.3	742.5	468.1
High	Q9Y250	Leucine zipper putative tumor suppressor 1 OS=Homo sapiens OX=9606 GN=LZTS1 PE=1 SV=3	12	13	11	66.6	513	555.6	475.9	433.4	421.2	615.6	467.7	605.8	581.2
High	P27695	DNA-(apurinic or apyrimidinic site) lyase OS=Homo sapiens OX=9606 GN=APEX1 PE=1 SV=2	9	13	9	35.5	660	1081.7	783.3	988.8	815.4	1018.4	867.3	1184.6	891.6
High	P61081	NEDD8-conjugating enzyme Ubc12 OS=Homo sapiens OX=9606 GN=UBE2M PE=1 SV=1	6	13	6	20.9	828.1	670.3	728.5	642.9	575.2	646	707.5	728.1	669.3
High	Q05655	Protein kinase C delta type OS=Homo sapiens OX=9606 GN=PRKCD PE=1 SV=2	10	13	9	77.5	487.5	149	463	157.8	331.8	137.5	604.5	184	392.1
High	Q9BZE9	Tether containing UBX domain for GLUT4 OS=Homo sapiens OX=9606 GN=ASPSCR1 PE=1 SV=1	10	12	10	60.1	418.9	530.5	389.6	377.5	452	385.6	386.2	418	419.4
High	P05165	Propionyl-CoA carboxylase alpha chain, mitochondrial OS=Homo sapiens OX=9606 GN=PCCA PE=1 SV=4	9	12	9	80	667.5	995.9	775.6	1157.7	873.9	597.4	984.7	690.9	746.8
High	Q9BZE1	39S ribosomal protein L37, mitochondrial OS=Homo sapiens OX=9606 GN=MRPL37 PE=1 SV=2	11	12	11	48.1	275.6	381.6	288.8	398.9	277.9	381.7	337.9	409.2	346.1
High	O00401	Neural Wiskott-Aldrich syndrome protein OS=Homo sapiens OX=9606 GN=WASL PE=1 SV=2	10	12	10	54.8	605.7	777.4	670	791.8	707.2	790.9	644.4	905.4	734.8
High	Q9Y5Q9	General transcription factor 3C polypeptide 3 OS=Homo sapiens OX=9606 GN=GTF3C3 PE=1 SV=1	12	12	12	101.2	471.6	655.5	550.1	702.5	495.1	709.6	616.6	712.8	568.4
High	Q9BSJ2	Gamma-tubulin complex component 2 OS=Homo sapiens OX=9606 GN=TUBGCP2 PE=1 SV=2	11	12	11	102.5	514.3	743.6	528.5	721.2	571.2	725.6	580.2	826.6	642.9
High	Q9Y2L5	Trafficking protein particle complex subunit 8 OS=Homo sapiens OX=9606 GN=TRAPPC8 PE=1 SV=2	10	12	10	160.9	375.9	338	299	372.6	279.4	338.7	291.4	368.5	477.7
High	P30837	Aldehyde dehydrogenase X, mitochondrial OS=Homo sapiens OX=9606 GN=ALDH1B1 PE=1 SV=3	9	12	8	57.2	611.3	827.9	638.1	794.4	586.4	757.1	673.7	443.3	843
High	Q9Y217	Myotubularin-related protein 6 OS=Homo sapiens OX=9606 GN=MTMR6 PE=1 SV=3	9	12	9	71.9	547.5	770.5	628.4	763.3	618.8	807.3	628.4	898.3	789.1
High	Q96C86	m7GpppX diphosphatase OS=Homo sapiens OX=9606 GN=DCPS PE=1 SV=2	8	12	8	38.6	648.1	562.2	395.2	529	400.3	547.7	452.1	612.5	356.8
High	P29084	Transcription initiation factor IIE subunit beta OS=Homo sapiens OX=9606 GN=GTF2E2 PE=1 SV=1	9	12	9	33	473.3	489	457.2	455	477.5	248.3	544.9	569.7	338.1
High	Q7Z5L9	Interferon regulatory factor 2-binding protein 2 OS=Homo sapiens OX=9606 GN=IRF2BP2 PE=1 SV=2	9	12	7	61	446.7	735.8	568.8	458.7	340.8	558.1	472.2	951	1766.2
High	Q8TED0	U3 small nucleolar RNA-associated protein 15 homolog OS=Homo sapiens OX=9606 GN=UTP15 PE=1 SV=3	9	12	9	58.4	868.8	1113.1	880.5	1011.7	993.3	1196.5	992.2	1160.8	1040.2
High	Q15811	Intersectin-1 OS=Homo sapiens OX=9606 GN=ITSN1 PE=1 SV=3	10	12	10	195.3	715.6	621.2	529.4	670.5	554.4	646.8	497.9	764.7	565.6
High	Q9UHG2	ProSAAS OS=Homo sapiens OX=9606 GN=PCSK1N PE=1 SV=1	6	12	6	27.4	721.3	237.1	594.8	300.2	243.4	233.1	255.4	78.8	236.2
High	Q8WU90	Zinc finger CCCH domain-containing protein 15 OS=Homo sapiens OX=9606 GN=ZC3H15 PE=1 SV=1	9	12	9	48.6	893.9	336.1	717.4	639.9	632.8	387.8	812.1	391.4	595
High	Q96KG9	N-terminal kinase-like protein OS=Homo sapiens OX=9606 GN=SCYL1 PE=1 SV=1	10	12	10	89.6	765.7	496.7	893.1	939	756.2	446.2	759.4	542.4	632
High	Q9UKD2	mRNA turnover protein 4 homolog OS=Homo sapiens OX=9606 GN=MRTO4 PE=1 SV=2	7	12	7	27.5	73.4	42.6	78.7	112.6	79.1	117.7	87.8	130.1	186.6
High	P82930	28S ribosomal protein S34, mitochondrial OS=Homo sapiens OX=9606 GN=MRPS34 PE=1 SV=2	8	12	8	25.6	331.8	469.6	337.7	465.8	362.2	302	403.2	343.1	376.4
High	Q8TER5	Rho guanine nucleotide exchange factor 40 OS=Homo sapiens OX=9606 GN=ARHGEF40 PE=1 SV=3	11	12	11	164.6	733.3	795.7	645.1	711.1	568.8	774.8	590.8	896.5	712.4
High	Q70UQ0	Inhibitor of nuclear factor kappa-B kinase-interacting protein OS=Homo sapiens OX=9606 GN=IKBIP PE=1 SV=1	11	12	11	39.3	509.6	800.3	624.5	886.9	722.7	742.1	762.7	888.5	489.1
High	Q15269	Periodic tryptophan protein 2 homolog OS=Homo sapiens OX=9606 GN=PWP2 PE=2 SV=2	11	12	11	102.4	379.1	379.1	282.9	350.1	419	380.5	474.9	378.1	355
High	P05026	Sodium/potassium-transporting ATPase subunit beta-1 OS=Homo sapiens OX=9606 GN=ATP1B1 PE=1 SV=1	8	12	8	35	622.4	783.1	672.8	761.2	749.1	820.8	772.6	826.8	556.3
High	O75663	TIP41-like protein OS=Homo sapiens OX=9606 GN=TIPRL PE=1 SV=2	8	12	8	31.4	429.1	185.5	483.4	183.2	316.7	186.1	341.4	192.6	169.2
High	Q16512	Serine/threonine-protein kinase N1 OS=Homo sapiens OX=9606 GN=PKN1 PE=1 SV=2	9	12	8	103.9	705.2	599.9	632.8	511.6	667.9	538.2	661.9	599.5	431.9
High	Q8TDY2	RB1-inducible coiled-coil protein 1 OS=Homo sapiens OX=9606 GN=RB1CC1 PE=1 SV=3	11	12	11	183	456.7	303.2	251.8	275.8	415.3	289.5	242.3	314.9	204.3
High	O43264	Centromere/kinetochore protein zw10 homolog OS=Homo sapiens OX=9606 GN=ZW10 PE=1 SV=3	9	12	9	88.8	799.7	485.3	872.6	413.5	851.4	488.9	863.6	547	392.7
High	Q9NPI6	mRNA-decapping enzyme 1A OS=Homo sapiens OX=9606 GN=DCP1A PE=1 SV=3	10	12	10	63.2	284.9	451.4	361	403	312.3	432	331.6	518.7	416.7
High	P29218	Inositol monophosphatase 1 OS=Homo sapiens OX=9606 GN=IMPA1 PE=1 SV=1	8	12	8	30.2	200.1	313.4	234.7	329.3	267.4	278.7	272.9	360.6	217.1
High	Q96MY1	Nucleolar protein 4-like OS=Homo sapiens OX=9606 GN=NOL4L PE=1 SV=2	9	12	6	47.2	127		138.7		154.7
High	Q92618	Zinc finger protein 516 OS=Homo sapiens OX=9606 GN=ZNF516 PE=1 SV=1	11	12	11	124.2	488.1	571.4	611	627.3	477	748.6	553.7	617.3	614.5
High	Q9UKX7	Nuclear pore complex protein Nup50 OS=Homo sapiens OX=9606 GN=NUP50 PE=1 SV=2	11	12	11	50.1	483.7	576.2	565.3	438.1	430	725.8	488.5	496.4	641.3
High	Q9Y4W2	Ribosomal biogenesis protein LAS1L OS=Homo sapiens OX=9606 GN=LAS1L PE=1 SV=2	11	12	11	83	272	111.6	302	106.6	311.4	92	339.9	114.5	117.7
High	Q9ULV4	Coronin-1C OS=Homo sapiens OX=9606 GN=CORO1C PE=1 SV=1	10	12	10	53.2	731	790.4	814.8	735.5	618.4	860.3	597.9	305.5	430
High	P28482	Mitogen-activated protein kinase 1 OS=Homo sapiens OX=9606 GN=MAPK1 PE=1 SV=3	11	12	8	41.4	310.6	361.5	322.4	242.8	344.6	282.7	361.2	422	369.4
High	O95302	Peptidyl-prolyl cis-trans isomerase FKBP9 OS=Homo sapiens OX=9606 GN=FKBP9 PE=1 SV=2	10	12	10	63	612	697.8	709.4	937.6	703.1	727.6	751.1	753.3	696.2
High	Q6PI48	Aspartate--tRNA ligase, mitochondrial OS=Homo sapiens OX=9606 GN=DARS2 PE=1 SV=1	10	12	10	73.5	957	800.3	1105.5	959.4	718.3	880.8	786.4	842.6	675.1
High	O14929	Histone acetyltransferase type B catalytic subunit OS=Homo sapiens OX=9606 GN=HAT1 PE=1 SV=1	6	12	6	49.5	920.5	363.4	635.6	303.3	652.7	379.5	693.6	483.5	355.7
High	Q9Y4B5	Microtubule cross-linking factor 1 OS=Homo sapiens OX=9606 GN=MTCL1 PE=1 SV=5	10	12	7	209.4	78.7	130.9	96.5	94.2	79.1	127	94.3	130	116.9
High	Q5TAX3	Terminal uridylyltransferase 4 OS=Homo sapiens OX=9606 GN=TUT4 PE=1 SV=3	11	12	11	185	264.5	388.4	297.5	384.3	284.5	341.5	343	428.3	932.9
High	O00629	Importin subunit alpha-3 OS=Homo sapiens OX=9606 GN=KPNA4 PE=1 SV=1	6	12	3	57.9	343.5	235.3	371	238.5	342.2	265.8	374.8	253.2	112.7
High	P00568	Adenylate kinase isoenzyme 1 OS=Homo sapiens OX=9606 GN=AK1 PE=1 SV=3	7	12	7	21.6	439.5	276.4	298.4	332.7	452.4	254.1	274.7	100.5	481.2
High	Q8TDJ6	DmX-like protein 2 OS=Homo sapiens OX=9606 GN=DMXL2 PE=1 SV=2	12	12	11	339.4	249.5	114.9	81.9	108.2	272.9	122.1	106.5	137	94.7
High	Q92599	Septin-8 OS=Homo sapiens OX=9606 GN=SEPTIN8 PE=1 SV=4	6	12	3	55.7	113.5	155.4	150.1	155.3	134.6	176.2	134.6	190.9	138.2
High	Q9H2D6	TRIO and F-actin-binding protein OS=Homo sapiens OX=9606 GN=TRIOBP PE=1 SV=3	11	12	10	261.2	244	271.1	231.7	252.7	194.2	262.9	305	302.2	347.9
High	P49454	Centromere protein F OS=Homo sapiens OX=9606 GN=CENPF PE=1 SV=3	11	12	11	357.3	930.7	118	548.3	279.8	172.9	1208.6	192.9	511.4	683.3
High	Q9UPT6	C-Jun-amino-terminal kinase-interacting protein 3 OS=Homo sapiens OX=9606 GN=MAPK8IP3 PE=1 SV=3	12	12	7	147.4	87.7	125.1	111.3	175.4	129.5	119.3	159.3	126.8	95.4
High	Q8ND24	RING finger protein 214 OS=Homo sapiens OX=9606 GN=RNF214 PE=1 SV=2	11	12	11	77.6	542.1	787.8	657.8	802.8	648.7	810.1	673.2	860.1	469.1
High	Q96D71	RalBP1-associated Eps domain-containing protein 1 OS=Homo sapiens OX=9606 GN=REPS1 PE=1 SV=3	10	12	9	86.6	182.1	230.8	203.5	242.8	194.7	279.5	204.1	247.2	144.2
High	Q9NVH2	Integrator complex subunit 7 OS=Homo sapiens OX=9606 GN=INTS7 PE=1 SV=1	10	12	10	106.8	345.1	192.9	320.5	430.3	341.7	463.4	313.4	199.9	329.5
High	P19447	General transcription and DNA repair factor IIH helicase subunit XPB OS=Homo sapiens OX=9606 GN=ERCC3 PE=1 SV=1	10	12	10	89.2	518.6	234.2	722.6	456.3	755.5	453.4	588.9	237.7	308.1
High	Q96PC5	Melanoma inhibitory activity protein 2 OS=Homo sapiens OX=9606 GN=MIA2 PE=1 SV=4	10	12	10	159.7	323.1	328.7	257	204.9	274	343.7	282.7	236.1	293.7
High	Q99758	ATP-binding cassette sub-family A member 3 OS=Homo sapiens OX=9606 GN=ABCA3 PE=1 SV=2	12	12	12	191.2	285.6	407.7	330.3	541.6	452	362.1	481.6	433.4	361.2
High	O96019	Actin-like protein 6A OS=Homo sapiens OX=9606 GN=ACTL6A PE=1 SV=1	9	12	6	47.4	184.3	136.2	227.8	247.5	173.4	148.2	202.9	145.5	204
High	O15446	DNA-directed RNA polymerase I subunit RPA34 OS=Homo sapiens OX=9606 GN=CD3EAP PE=1 SV=1	9	12	9	55	1350.4	1105.8	1168.2	1074.9	1135.7	1142.3	1025.6	1166.2	1279.6
High	Q9H1B7	Probable E3 ubiquitin-protein ligase IRF2BPL OS=Homo sapiens OX=9606 GN=IRF2BPL PE=1 SV=1	10	12	8	82.6	199.8	214.2	156.5	195.1	228.2	225.3	167.8	305.4	131
High	Q08752	Peptidyl-prolyl cis-trans isomerase D OS=Homo sapiens OX=9606 GN=PPID PE=1 SV=3	9	12	9	40.7	822.7	914.8	673.6	891.3	746.2	1007.1	760.7	1041.8	607.1
High	Q9P2M7	Cingulin OS=Homo sapiens OX=9606 GN=CGN PE=1 SV=2	11	12	11	136.3	505.9	560.2	638	521.7	575.1	731	581.1	573.7	468.3
High	Q8IZ21	Phosphatase and actin regulator 4 OS=Homo sapiens OX=9606 GN=PHACTR4 PE=1 SV=1	10	12	10	78.2	447.4	212.7	634.7	181.4	436.8	198.2	503.3	242.2	713.9
High	P42356	Phosphatidylinositol 4-kinase alpha OS=Homo sapiens OX=9606 GN=PI4KA PE=1 SV=4	12	12	12	236.7	261.2	99.3	283.2	90.7	251.3	422.8	266	95	110
High	P09382	Galectin-1 OS=Homo sapiens OX=9606 GN=LGALS1 PE=1 SV=2	6	12	6	14.7	1524.8	1439	1247.9	1325.3	1771	1058.2	1514.7	1375.7	870
High	O00273	DNA fragmentation factor subunit alpha OS=Homo sapiens OX=9606 GN=DFFA PE=1 SV=1	8	12	8	36.5	639.5	839.1	708.6	806.3	725.6	773.6	760.8	840.7	791.1
High	Q96T51	RUN and FYVE domain-containing protein 1 OS=Homo sapiens OX=9606 GN=RUFY1 PE=1 SV=2	11	12	9	79.8	172.3	182.8	120.5	166	127.1	187.3	207.8	201.5	113.4
High	P56730	Neurotrypsin OS=Homo sapiens OX=9606 GN=PRSS12 PE=2 SV=2	8	12	8	97	152.4	208.7	181.9	147.9	123.4	237	140.2	239.1	215
High	Q16740	ATP-dependent Clp protease proteolytic subunit, mitochondrial OS=Homo sapiens OX=9606 GN=CLPP PE=1 SV=1	8	12	8	30.2	317.8	471.8	368.1	461.3	438.9	488.2	388.2	511.4	514.8
High	P62266	40S ribosomal protein S23 OS=Homo sapiens OX=9606 GN=RPS23 PE=1 SV=3	4	12	4	15.8	618.7	594	584.3	867.6	628	605.3	666	654.3	783.5
High	Q14155	Rho guanine nucleotide exchange factor 7 OS=Homo sapiens OX=9606 GN=ARHGEF7 PE=1 SV=2	11	12	11	90	256.2	452.7	355.1	491.8	323.1	359.7	407.6	582.5	792.8
High	Q9Y5V3	Melanoma-associated antigen D1 OS=Homo sapiens OX=9606 GN=MAGED1 PE=1 SV=3	10	12	9	86.1	161.3	226.8	177.8	200	175.6	223.8	171.6	262.8	184.5
High	Q5VZE5	N-alpha-acetyltransferase 35, NatC auxiliary subunit OS=Homo sapiens OX=9606 GN=NAA35 PE=1 SV=1	12	12	12	83.6	506.8	690	507.4	701	562.3	601.2	548.6	787.4	637.2
High	Q9Y5P6	Mannose-1-phosphate guanyltransferase beta OS=Homo sapiens OX=9606 GN=GMPPB PE=1 SV=2	8	12	8	39.8	500.2	463.1	509.4	637	479.6	699.2	507.9	783.9	666
High	Q8NEF9	Serum response factor-binding protein 1 OS=Homo sapiens OX=9606 GN=SRFBP1 PE=1 SV=1	11	12	11	48.6	882.4	990.9	1010.8	870.3	864.9	1029.8	782.9	829.9	905.2
High	Q00535	Cyclin-dependent-like kinase 5 OS=Homo sapiens OX=9606 GN=CDK5 PE=1 SV=3	8	12	8	33.3	788.5	659.1	821.4	791.7	1010.6	605	922.6	816.5	555.1
High	P18887	DNA repair protein XRCC1 OS=Homo sapiens OX=9606 GN=XRCC1 PE=1 SV=2	9	12	9	69.4	396.9	486.2	464.8	509.1	436.5	451	458.6	531	515
High	Q15813	Tubulin-specific chaperone E OS=Homo sapiens OX=9606 GN=TBCE PE=1 SV=1	9	12	8	59.3	542.4	533.5	537.8	787.9	622.8	479.2	679.1	370.4	505.2
High	O43633	Charged multivesicular body protein 2a OS=Homo sapiens OX=9606 GN=CHMP2A PE=1 SV=1	6	12	6	25.1	1090	602	966.2	635.8	1033.7	623.3	1138.5	380.9	595.7
High	Q92552	28S ribosomal protein S27, mitochondrial OS=Homo sapiens OX=9606 GN=MRPS27 PE=1 SV=3	8	12	8	47.6	379.6	562.5	408	549.2	415.2	598.8	499.6	621.5	416.5
High	Q8TD16	Protein bicaudal D homolog 2 OS=Homo sapiens OX=9606 GN=BICD2 PE=1 SV=1	11	12	10	93.5	806.2	1106.5	860.3	925.3	732.9	1198.3	769.4	1230	1007.2
High	P35613	Basigin OS=Homo sapiens OX=9606 GN=BSG PE=1 SV=2	9	12	9	42.2	494.4	435.3	355.1	383.2	495.1	365.8	933.6	532.6	258.2
High	P17301	Integrin alpha-2 OS=Homo sapiens OX=9606 GN=ITGA2 PE=1 SV=1	10	12	10	129.2	379.6	374.2	399.8	370.5	420.4	328.3	308.4	453.8	350.8
High	P18615	Negative elongation factor E OS=Homo sapiens OX=9606 GN=NELFE PE=1 SV=3	9	12	9	43.2	873.2	1400.6	1456.4	764.1	751.3	1518.3	754.9	1364.9	1067.7
High	Q14108	Lysosome membrane protein 2 OS=Homo sapiens OX=9606 GN=SCARB2 PE=1 SV=2	9	12	9	54.3	572.6	882.9	748.5	963	789.9	370.2	796.5	391.3	500.5
High	Q8NB49	Phospholipid-transporting ATPase IG OS=Homo sapiens OX=9606 GN=ATP11C PE=1 SV=3	12	12	12	129.4	462	475.8	554	716	571.1	489.5	608.2	544.8	487.9
High	O00178	GTP-binding protein 1 OS=Homo sapiens OX=9606 GN=GTPBP1 PE=1 SV=3	10	12	10	72.4	1024.4	1203.6	907.5	1081.7	804.3	1205.3	871.6	1306.5	1145.5
High	Q96Q15	Serine/threonine-protein kinase SMG1 OS=Homo sapiens OX=9606 GN=SMG1 PE=1 SV=3	12	12	12	410.2	321.8	344.2	277.6	294.3	361.8	287.6	373.4	417.9	446.7
High	Q8IWT6	Volume-regulated anion channel subunit LRRC8A OS=Homo sapiens OX=9606 GN=LRRC8A PE=1 SV=1	10	12	10	94.1	468.8	334	406.6	335.5	269.4	331.5	295.2	441.8	430.8
High	O75781	Paralemmin-1 OS=Homo sapiens OX=9606 GN=PALM PE=1 SV=2	9	12	9	42.1	399.7	273.7	423.2	311	401.1	301.7	370.2	457.1	293.8
High	P47756	F-actin-capping protein subunit beta OS=Homo sapiens OX=9606 GN=CAPZB PE=1 SV=4	7	12	7	31.3	336.2	501.7	369.8	360.9	395.6	356	425.3	547.8	320.9
High	Q99805	Transmembrane 9 superfamily member 2 OS=Homo sapiens OX=9606 GN=TM9SF2 PE=1 SV=1	8	12	8	75.7	576.8	874.4	702.5	887.3	725.1	617.2	765	493.3	743
High	P32322	Pyrroline-5-carboxylate reductase 1, mitochondrial OS=Homo sapiens OX=9606 GN=PYCR1 PE=1 SV=2	7	12	7	33.3	638.2	698	634.2	645.3	739.1	420.1	761.6	765.5	597.7
High	Q14165	Malectin OS=Homo sapiens OX=9606 GN=MLEC PE=1 SV=1	9	12	9	32.2	450.9	609.9	468.2	646	473.8	632.8	536.2	690.3	637.5
High	Q86VN1	Vacuolar protein-sorting-associated protein 36 OS=Homo sapiens OX=9606 GN=VPS36 PE=1 SV=1	8	12	8	43.8	168.7	260.7	200.1	273.7	222.5	269.6	225.4	311	244.2
High	O60493	Sorting nexin-3 OS=Homo sapiens OX=9606 GN=SNX3 PE=1 SV=3	6	12	5	18.8	827.4	523.7	803.2	407.5	745.2	586.1	587.7	592	771.4
High	Q7Z5K2	Wings apart-like protein homolog OS=Homo sapiens OX=9606 GN=WAPL PE=1 SV=1	10	12	10	132.9	125.2	192.7	159.7	143.9	119.5	205.4	126.5	188.4	138.3
High	P80303	Nucleobindin-2 OS=Homo sapiens OX=9606 GN=NUCB2 PE=1 SV=3	8	12	8	50.2	779.8	879.1	1020.5	817.3	802.9	773.6	940.8	983.7	1044.4
High	P61313	60S ribosomal protein L15 OS=Homo sapiens OX=9606 GN=RPL15 PE=1 SV=2	7	12	7	24.1	310.6	326.8	328.3	391	334.4	354.1	343.5	502	317.6
High	Q9NV70	Exocyst complex component 1 OS=Homo sapiens OX=9606 GN=EXOC1 PE=1 SV=4	12	12	12	101.9	571	720	694.1	684.4	560.1	674.5	707.4	484	616.6
High	Q5T1M5	FK506-binding protein 15 OS=Homo sapiens OX=9606 GN=FKBP15 PE=1 SV=2	11	12	11	133.5	518.1	601.7	615.6	598.2	634.7	579.5	657.4	672.1	407.7
High	Q96KP1	Exocyst complex component 2 OS=Homo sapiens OX=9606 GN=EXOC2 PE=1 SV=1	12	12	12	104	785.3	1126.2	918.2	1167.3	912.7	1087.3	937.7	1058.6	1007.5
High	Q9C040	Tripartite motif-containing protein 2 OS=Homo sapiens OX=9606 GN=TRIM2 PE=1 SV=1	10	12	8	81.5	342.1	251.5	316.3	357.9	273.4	270.4	285.7	277.3	203.4
High	Q9UHB7	AF4/FMR2 family member 4 OS=Homo sapiens OX=9606 GN=AFF4 PE=1 SV=1	12	12	12	127.4	343.2	413.9	406	428.8	340.9	486.5	381.6	562.3	782.2
High	Q9NP72	Ras-related protein Rab-18 OS=Homo sapiens OX=9606 GN=RAB18 PE=1 SV=1	8	12	8	23	788	480.4	620.9	807.1	819	551	750.6	558.2	648
High	Q9UK32	Ribosomal protein S6 kinase alpha-6 OS=Homo sapiens OX=9606 GN=RPS6KA6 PE=1 SV=1	11	12	6	83.8	342.9	125.7	91.6	129.9	92	133.5	111.9	201.9	153.3
High	Q92692	Nectin-2 OS=Homo sapiens OX=9606 GN=NECTIN2 PE=1 SV=1	8	12	8	57.7	459.1	672.1	566.5	414	556.3	412.6	565.4	407.9	442.5
High	O00468	Agrin OS=Homo sapiens OX=9606 GN=AGRN PE=1 SV=6	10	12	10	217.2	279.9	375.6	298.3	530.7	591.8	292.6	514.8	390.1	301.1
High	Q9BRA2	Thioredoxin domain-containing protein 17 OS=Homo sapiens OX=9606 GN=TXNDC17 PE=1 SV=1	5	12	5	13.9	829.1	393.4	405	397.9	511.6	359	301.4	442.4	318.9
High	P63208	S-phase kinase-associated protein 1 OS=Homo sapiens OX=9606 GN=SKP1 PE=1 SV=2	6	12	6	18.6	349.3	190.6	343.3	150.5	359.5	175.4	355.4	198.6	196.2
High	O14981	TATA-binding protein-associated factor 172 OS=Homo sapiens OX=9606 GN=BTAF1 PE=1 SV=2	12	12	12	206.8	457.2	356.8	409.4	511.5	371.7	547.2	423.4	443.6	518.8
High	P55036	26S proteasome non-ATPase regulatory subunit 4 OS=Homo sapiens OX=9606 GN=PSMD4 PE=1 SV=1	8	12	6	40.7	498.1	691.8	550.9	679.1	573.6	339.8	593	334.1	412.7
High	Q9C0B0	RING finger protein unkempt homolog OS=Homo sapiens OX=9606 GN=UNK PE=1 SV=2	9	12	9	88	170.7	244.6	160.4	225.5	187.9	226.9	189.5	252.1	177.2
High	Q8WTW3	Conserved oligomeric Golgi complex subunit 1 OS=Homo sapiens OX=9606 GN=COG1 PE=1 SV=1	10	12	10	108.9	225	298.1	239.7	284.5	238.3	281.9	260.8	349.5	213.5
High	Q9BW62	Katanin p60 ATPase-containing subunit A-like 1 OS=Homo sapiens OX=9606 GN=KATNAL1 PE=1 SV=1	10	12	8	55.4	376.5	224.7	306.6	179.6	427.9	349.2	429.8	249.1	169.6
High	Q99856	AT-rich interactive domain-containing protein 3A OS=Homo sapiens OX=9606 GN=ARID3A PE=1 SV=2	7	12	7	62.9	325.3	270.5	200.5	286.3	271.9	253.4	477.1	302.6	205.5
High	Q13765	Nascent polypeptide-associated complex subunit alpha OS=Homo sapiens OX=9606 GN=NACA PE=1 SV=1	5	12	4	23.4	364.3	498.1	347.4	419.9	339.8	520	361.4	439	484
High	P52292	Importin subunit alpha-1 OS=Homo sapiens OX=9606 GN=KPNA2 PE=1 SV=1	7	12	7	57.8	1036.4	733.8	499.7	394.6	379	1245.3	285.8	760.9	475.1
High	Q9NPI1	Bromodomain-containing protein 7 OS=Homo sapiens OX=9606 GN=BRD7 PE=1 SV=1	9	12	9	74.1	236.4	310.1	255.2	287.3	218	336.2	227.2	338.4	282.9
High	O15269	Serine palmitoyltransferase 1 OS=Homo sapiens OX=9606 GN=SPTLC1 PE=1 SV=1	8	12	8	52.7	730.4	839.1	885.1	880.5	857.9	792.9	745.8	875.8	1048.5
High	Q9HAV7	GrpE protein homolog 1, mitochondrial OS=Homo sapiens OX=9606 GN=GRPEL1 PE=1 SV=2	8	12	8	24.3	835	953.6	929.7	910.4	966	924.5	977.7	925.2	497.4
High	Q9NX58	Cell growth-regulating nucleolar protein OS=Homo sapiens OX=9606 GN=LYAR PE=1 SV=2	7	12	7	43.6	378.2	540.8	428.9	443.5	334.9	540.4	396.6	534	311.5
High	P84090	Enhancer of rudimentary homolog OS=Homo sapiens OX=9606 GN=ERH PE=1 SV=1	3	12	3	12.3	288.3	294.8	262.5	353.1	290.6	278.3	296.6	313	233.8
High	Q96DH6	RNA-binding protein Musashi homolog 2 OS=Homo sapiens OX=9606 GN=MSI2 PE=1 SV=1	6	12	5	35.2	953	1420.2	1095.4	1258.2	1026.1	779.9	1078.6	894.7	1208
High	Q6PD62	RNA polymerase-associated protein CTR9 homolog OS=Homo sapiens OX=9606 GN=CTR9 PE=1 SV=1	10	12	10	133.4	949.1	764.2	1069.6	664.5	954.2	706.9	1030.1	876.5	742.9
High	P09661	U2 small nuclear ribonucleoprotein A' OS=Homo sapiens OX=9606 GN=SNRPA1 PE=1 SV=2	6	12	6	28.4	455.9	654	440	613.9	467.8	662.4	544.3	706.9	524.2
High	O14777	Kinetochore protein NDC80 homolog OS=Homo sapiens OX=9606 GN=NDC80 PE=1 SV=1	11	12	11	73.9	771.1	453.8	702.9	298.9	373	1182.3	388.6	474.9	871.5
High	P20618	Proteasome subunit beta type-1 OS=Homo sapiens OX=9606 GN=PSMB1 PE=1 SV=2	7	12	7	26.5	378.7	390.2	433.4	586.2	393.7	302.3	445.9	574.6	1562.3
High	Q08209	Serine/threonine-protein phosphatase 2B catalytic subunit alpha isoform OS=Homo sapiens OX=9606 GN=PPP3CA PE=1 SV=1	10	12	6	58.7	206	301.8	226.7	293.4	224.1	287.4	243.4	334.2	360.5
High	Q5TFE4	5'-nucleotidase domain-containing protein 1 OS=Homo sapiens OX=9606 GN=NT5DC1 PE=1 SV=1	8	12	8	51.8	955	642.3	608.7	509	872.4	651.1	523.6	666	493.3
High	Q5C9Z4	Nucleolar MIF4G domain-containing protein 1 OS=Homo sapiens OX=9606 GN=NOM1 PE=1 SV=1	12	12	12	96.2	466.5	574.4	464.5	548.6	537.1	621.4	499.9	653.9	499.9
High	P62318	Small nuclear ribonucleoprotein Sm D3 OS=Homo sapiens OX=9606 GN=SNRPD3 PE=1 SV=1	3	12	3	13.9	185	191.2	192.3	257.1	193.9	225.3	219.9	305.9	339.5
High	P33527	Multidrug resistance-associated protein 1 OS=Homo sapiens OX=9606 GN=ABCC1 PE=1 SV=3	10	12	10	171.5	641.9	934.9	781.2	932.9	753.6	923.4	854.1	1011	738.5
High	Q8IXB1	DnaJ homolog subfamily C member 10 OS=Homo sapiens OX=9606 GN=DNAJC10 PE=1 SV=2	11	12	11	91	1123.7	949.8	986.9	932.8	1044.2	881.1	1051	963.6	1172.1
High	Q8IW35	Centrosomal protein of 97 kDa OS=Homo sapiens OX=9606 GN=CEP97 PE=1 SV=1	11	12	11	96.9	393.2	573.4	473.4	502.7	426.1	589.5	417.6	636.9	480.2
High	Q9UEU0	Vesicle transport through interaction with t-SNAREs homolog 1B OS=Homo sapiens OX=9606 GN=VTI1B PE=1 SV=3	8	12	8	26.7	183.3	183.1	203.9	266.6	215.8	276.6	233.3	231.5	246
High	Q6PJT7	Zinc finger CCCH domain-containing protein 14 OS=Homo sapiens OX=9606 GN=ZC3H14 PE=1 SV=1	11	12	11	82.8	354.6	241.5	411	442.1	346.2	241	352.6	252.8	378.4
High	Q8IUI8	Cytokine receptor-like factor 3 OS=Homo sapiens OX=9606 GN=CRLF3 PE=1 SV=2	8	12	8	49.7	236.8	330.9	259.2	319.8	257.5	326.9	250.1	379	188.3
High	Q9UJX2	Cell division cycle protein 23 homolog OS=Homo sapiens OX=9606 GN=CDC23 PE=1 SV=3	11	12	11	68.8	431.2	611.1	452.9	557.6	408.8	602.7	385.5	645	512.8
High	P60891	Ribose-phosphate pyrophosphokinase 1 OS=Homo sapiens OX=9606 GN=PRPS1 PE=1 SV=2	7	12	5	34.8	523.7	728.7	581.7	688.8	560.5	794	563.2	872.9	1092
High	Q9Y2X0	Mediator of RNA polymerase II transcription subunit 16 OS=Homo sapiens OX=9606 GN=MED16 PE=1 SV=2	11	12	11	96.7	297.9	300.5	231.9	190.3	212.4	199.9	318.9	327.8	285.6
High	Q2M2I8	AP2-associated protein kinase 1 OS=Homo sapiens OX=9606 GN=AAK1 PE=1 SV=3	10	12	9	103.8	509.3	691.2	603.2	648.3	580.1	705.6	594.5	801.2	710.2
High	P51570	Galactokinase OS=Homo sapiens OX=9606 GN=GALK1 PE=1 SV=1	9	12	9	42.2	658.4	521.6	574.4	789.2	615.3	488.2	549.5	583.9	722
High	Q7Z4W1	L-xylulose reductase OS=Homo sapiens OX=9606 GN=DCXR PE=1 SV=2	8	12	8	25.9	508.9	793.5	549.2	682.2	555.9	690.6	631.2	862.7	707.6
High	Q96AX1	Vacuolar protein sorting-associated protein 33A OS=Homo sapiens OX=9606 GN=VPS33A PE=1 SV=1	9	12	9	67.6	432.2	638.1	467.7	641.8	490	609.1	513.6	736.3	1117.4
High	Q6P1N9	Putative deoxyribonuclease TATDN1 OS=Homo sapiens OX=9606 GN=TATDN1 PE=1 SV=2	10	12	10	33.6	333.1	248.5	188.6	214.6	196	255.3	188.6	249.7	168
High	P22033	Methylmalonyl-CoA mutase, mitochondrial OS=Homo sapiens OX=9606 GN=MMUT PE=1 SV=4	11	12	11	83.1	993.7	1157.5	986.2	1298.3	1027.6	1181	1094.8	1235.3	919.5
High	O15042	U2 snRNP-associated SURP motif-containing protein OS=Homo sapiens OX=9606 GN=U2SURP PE=1 SV=2	9	12	9	118.2	978.6	490.9	1050.4	429.4	886.2	529.4	939.8	523.2	923.1
High	P09543	2',3'-cyclic-nucleotide 3'-phosphodiesterase OS=Homo sapiens OX=9606 GN=CNP PE=1 SV=2	10	12	10	47.5	661.3	776.8	678.3	770.6	658.9	851.4	758.6	909.5	838.3
High	Q13409	Cytoplasmic dynein 1 intermediate chain 2 OS=Homo sapiens OX=9606 GN=DYNC1I2 PE=1 SV=3	5	12	5	71.4	599.6	394.3	728.6	427.3	617.4	373.8	592.5	596.5	540.2
High	P23193	Transcription elongation factor A protein 1 OS=Homo sapiens OX=9606 GN=TCEA1 PE=1 SV=2	9	12	7	33.9	308	420.5	358.4	379.4	320.7	449.2	326.3	461	166.1
High	Q53GS9	U4/U6.U5 tri-snRNP-associated protein 2 OS=Homo sapiens OX=9606 GN=USP39 PE=1 SV=2	12	12	12	65.3	1423.8	792.5	1523.5	687.1	1313.8	770.3	1325.8	724.8	674.1
High	Q9BW19	Kinesin-like protein KIFC1 OS=Homo sapiens OX=9606 GN=KIFC1 PE=1 SV=2	11	12	11	73.7	1156	460.1	570.7	420.8	359.5	1305.5	360.4	732.4	1088.7
High	O00487	26S proteasome non-ATPase regulatory subunit 14 OS=Homo sapiens OX=9606 GN=PSMD14 PE=1 SV=1	7	12	7	34.6	594.8	925	650.2	923.1	726.1	896.2	739	715.3	787.5
High	Q9NRN7	L-aminoadipate-semialdehyde dehydrogenase-phosphopantetheinyl transferase OS=Homo sapiens OX=9606 GN=AASDHPPT PE=1 SV=2	7	12	7	35.8	364	570	378.7	492.4	371	504.5	401.9	677.9	486.8
High	O15160	DNA-directed RNA polymerases I and III subunit RPAC1 OS=Homo sapiens OX=9606 GN=POLR1C PE=1 SV=1	9	12	9	39.2	750.8	468.7	831.9	659.3	747.7	413.1	645	489.1	507.1
High	P06396	Gelsolin OS=Homo sapiens OX=9606 GN=GSN PE=1 SV=1	8	12	8	85.6	605.7	607	735.5	705.6	856.9	616.1	872.3	711.6	597.4
High	Q9Y4B6	DDB1- and CUL4-associated factor 1 OS=Homo sapiens OX=9606 GN=DCAF1 PE=1 SV=3	11	12	11	168.9	302.1	416.8	330.1	419.7	345	444.6	351.9	437.3	263.3
High	Q9Y680	Peptidyl-prolyl cis-trans isomerase FKBP7 OS=Homo sapiens OX=9606 GN=FKBP7 PE=1 SV=2	8	12	8	25.8	634	479.5	772.4	514.9	831.5	486.7	914.8		196.8
High	Q99471	Prefoldin subunit 5 OS=Homo sapiens OX=9606 GN=PFDN5 PE=1 SV=2	6	12	6	17.3	453.4	169.7	256	428.9	393.9	273.5	381.7	302.7	340.8
High	Q8IY18	Structural maintenance of chromosomes protein 5 OS=Homo sapiens OX=9606 GN=SMC5 PE=1 SV=2	12	12	12	128.7	643.5	813.9	644.5	623.2	549.4	921.4	588.4	773.8	801.6
High	Q02809	Procollagen-lysine,2-oxoglutarate 5-dioxygenase 1 OS=Homo sapiens OX=9606 GN=PLOD1 PE=1 SV=2	11	12	11	83.5	420.6	379.2	284.1	353.6	297.5	354.3	287.4	441	544.6
High	O95292	Vesicle-associated membrane protein-associated protein B/C OS=Homo sapiens OX=9606 GN=VAPB PE=1 SV=3	8	12	7	27.2	409.2	582.5	419.2	519.3	442.3	603.6	441.2	591.3	318.2
High	Q01469	Fatty acid-binding protein 5 OS=Homo sapiens OX=9606 GN=FABP5 PE=1 SV=3	6	12	6	15.2	344.9	461	330.2	402.1	341.2	511.9	341.9	480.3	326.4
High	Q9Y5X3	Sorting nexin-5 OS=Homo sapiens OX=9606 GN=SNX5 PE=1 SV=1	10	12	9	46.8	230.1	335.1	241.9	325.9	270	153.3	259.5	176.1	204.2
High	Q9NQ29	Putative RNA-binding protein Luc7-like 1 OS=Homo sapiens OX=9606 GN=LUC7L PE=1 SV=1	9	12	5	43.7	483.8	495.1	545.5	417.8	448.1	512.9	461.6	512.1	345
High	O95235	Kinesin-like protein KIF20A OS=Homo sapiens OX=9606 GN=KIF20A PE=1 SV=1	9	12	9	100.2	356.2	349.5	245.2	269.7	197.7	478.5	216.4	364.1	381.5
High	P15848	Arylsulfatase B OS=Homo sapiens OX=9606 GN=ARSB PE=1 SV=1	7	12	7	59.6	534.2	510.1	584.1	514.6	553.8	524	636.8	314.4	514.1
High	Q8N122	Regulatory-associated protein of mTOR OS=Homo sapiens OX=9606 GN=RPTOR PE=1 SV=1	12	12	12	148.9	257.9	303.7	263.9	336.8	288.1	367.9	257.9	339	337.2
High	Q9HB07	UPF0160 protein MYG1, mitochondrial OS=Homo sapiens OX=9606 GN=C12orf10 PE=1 SV=2	8	12	8	42.4	164.1	127	94.1	166.8	197	159.4	132.7	187.2	225.5
High	Q14BN4	Sarcolemmal membrane-associated protein OS=Homo sapiens OX=9606 GN=SLMAP PE=1 SV=1	10	12	10	95.1	144.3	214.6	191.6	221.5	177.3	223.4	198.4	234.3	170.2
High	Q12959	Disks large homolog 1 OS=Homo sapiens OX=9606 GN=DLG1 PE=1 SV=2	11	12	8	100.4	159.2	201.4	139.3	190.8	150.5	200	160.5	202.9	165
High	Q9BQ39	ATP-dependent RNA helicase DDX50 OS=Homo sapiens OX=9606 GN=DDX50 PE=1 SV=1	9	12	7	82.5	76.6	71.6	48.9	93.3	61.1	59.5	69.3	112.5	47
High	O95185	Netrin receptor UNC5C OS=Homo sapiens OX=9606 GN=UNC5C PE=1 SV=2	9	12	8	103.1	367	344	491.9	530.1	510.6	348.6	499.8	312.8	434.8
High	Q96H79	Zinc finger CCCH-type antiviral protein 1-like OS=Homo sapiens OX=9606 GN=ZC3HAV1L PE=1 SV=2	7	12	7	32.9	225.9	187.6	164.7	193.4	223.8	146	178.3	241.3	400.7
High	Q9NZJ7	Mitochondrial carrier homolog 1 OS=Homo sapiens OX=9606 GN=MTCH1 PE=1 SV=1	7	12	7	41.5	591	540	539.4	514.2	546.6	498.3	585	581.3	507.1
High	Q9Y2Q3	Glutathione S-transferase kappa 1 OS=Homo sapiens OX=9606 GN=GSTK1 PE=1 SV=3	7	12	7	25.5	849.8	977.4	776.5	1427.8	1193.9	856	1248.8	650.2	635.6
High	Q00534	Cyclin-dependent kinase 6 OS=Homo sapiens OX=9606 GN=CDK6 PE=1 SV=1	9	12	9	36.9	705.9	608.7	647.2	540.1	647.7	663.8	697.6	741.9	772.7
High	Q9UL03	Integrator complex subunit 6 OS=Homo sapiens OX=9606 GN=INTS6 PE=1 SV=1	11	12	9	100.3	111.2	174.7	137.6	195.2	116.3	162.7	139.2	200.2	183
High	P16298	Serine/threonine-protein phosphatase 2B catalytic subunit beta isoform OS=Homo sapiens OX=9606 GN=PPP3CB PE=1 SV=2	10	12	6	59	128.1	198.3	146.4	160.8	114.3	154.1	145.3	238.6	174.9
High	O76003	Glutaredoxin-3 OS=Homo sapiens OX=9606 GN=GLRX3 PE=1 SV=2	8	12	8	37.4	1170.2	729.5	681	654.2	932.5	646.3	540.1	796.9	769.2
High	O96013	Serine/threonine-protein kinase PAK 4 OS=Homo sapiens OX=9606 GN=PAK4 PE=1 SV=1	10	12	10	64	632.6	911.6	699.5	847.9	620.9	760.5	718.9	854.2	962.1
High	Q9Y3A2	Probable U3 small nucleolar RNA-associated protein 11 OS=Homo sapiens OX=9606 GN=UTP11 PE=1 SV=2	10	12	10	30.4	498.1	521.6	372.4	503.1	418.3	557	463	551.5	421.1
High	Q9BYG3	MKI67 FHA domain-interacting nucleolar phosphoprotein OS=Homo sapiens OX=9606 GN=NIFK PE=1 SV=1	7	12	7	34.2	590.6	598.2	714.5	454.6	690.1	410.2	787.5	456.1	3953.6
High	P53999	Activated RNA polymerase II transcriptional coactivator p15 OS=Homo sapiens OX=9606 GN=SUB1 PE=1 SV=3	5	12	5	14.4	398.6	416.4	380.3	422.7	416	435.4	320	473.8	544.5
High	O75964	ATP synthase subunit g, mitochondrial OS=Homo sapiens OX=9606 GN=ATP5MG PE=1 SV=3	4	12	4	11.4	315.6	383.3	314.9	483.7	374	372.7	378.1	370.2	253.7
High	O00299	Chloride intracellular channel protein 1 OS=Homo sapiens OX=9606 GN=CLIC1 PE=1 SV=4	6	12	6	26.9	581.7	390.1	267.7	431.6	343.9	410.1	333.3	512.2	426.3
High	Q13126	S-methyl-5'-thioadenosine phosphorylase OS=Homo sapiens OX=9606 GN=MTAP PE=1 SV=2	7	12	7	31.2	703	892.4	750	887.1	772.9	942.5	727	235.6	566.9
High	Q9Y5K5	Ubiquitin carboxyl-terminal hydrolase isozyme L5 OS=Homo sapiens OX=9606 GN=UCHL5 PE=1 SV=3	10	12	10	37.6	746.5	823.5	555.5	768.6	672.7	833	785.9	953.1	795.1
High	Q9NRG9	Aladin OS=Homo sapiens OX=9606 GN=AAAS PE=1 SV=1	9	12	9	59.5	768.3	792.9	580.3	628.6	675.8	869.3	537.1	844.5	617.5
High	Q9Y512	Sorting and assembly machinery component 50 homolog OS=Homo sapiens OX=9606 GN=SAMM50 PE=1 SV=3	9	12	9	51.9	286.4	399.3	284.3	388.4	346.5	406.2	320.6	389.7	278.4
[truncated: 3,912 more rows]

## Sheet: Proteomics_BAR
Protein FDR Confidence: Combined	Accession	Description	Coverage [%]	# Peptides	# PSMs	# Unique Peptides	MW [kDa]	Abundances (Normalized): ctl_3	Abundances (Normalized): 24h_3	Abundances (Normalized): 24h_1	Abundances (Normalized): 48h_1	Abundances (Normalized): 48h_3	Abundances (Normalized): ctl_1	Abundances (Normalized): 48h_2	Abundances (Normalized): 24h_2	Abundances (Normalized): ctl_2
High	Q09666	Neuroblast differentiation-associated protein AHNAK OS=Homo sapiens OX=9606 GN=AHNAK PE=1 SV=2	61	196	384	196	628.7	58492.1	58893.9	58030.2	63712.3	57087.9	56725.1	65558.2	57082.3	55247.4
High	P07900	Heat shock protein HSP 90-alpha OS=Homo sapiens OX=9606 GN=HSP90AA1 PE=1 SV=5	40	24	272	15	84.6	13776	13722.5	13783.9	13357	13697.3	14044.8	12201.9	13531.6	13437.7
High	P08238	Heat shock protein HSP 90-beta OS=Homo sapiens OX=9606 GN=HSP90AB1 PE=1 SV=4	39	23	260	13	83.2	9390.6	9539.8	8999	8379.5	8906.3	9414.5	9780.2	9595.1	9375.4
High	Q01082	Spectrin beta chain, non-erythrocytic 1 OS=Homo sapiens OX=9606 GN=SPTBN1 PE=1 SV=2	49	96	214	85	274.4	20482.7	20454.7	20310.8	20141	19170.6	20329.6	20348.5	20379.4	19994.4
High	Q14204	Cytoplasmic dynein 1 heavy chain 1 OS=Homo sapiens OX=9606 GN=DYNC1H1 PE=1 SV=5	34	141	283	141	532.1	25543.9	25968.5	25974	27172.4	28229.3	25148.2	25387.8	25134.4	24193.4
High	P63261	Actin, cytoplasmic 2 OS=Homo sapiens OX=9606 GN=ACTG1 PE=1 SV=1	65	17	212	1	41.8	46.1	52.8	50.1	43.6	63.9	74	53.6	65.5	66.9
High	P60709	Actin, cytoplasmic 1 OS=Homo sapiens OX=9606 GN=ACTB PE=1 SV=1	65	17	212	1	41.7	141.2	134.5	153.3	115.8	108.6	181.7	140.9	162.3	187.2
High	P78527	DNA-dependent protein kinase catalytic subunit OS=Homo sapiens OX=9606 GN=PRKDC PE=1 SV=3	29	114	254	114	468.8	23181.6	23738	23574.6	24520.6	26361.9	23390	22844.3	22564.1	23163.6
High	P08670	Vimentin OS=Homo sapiens OX=9606 GN=VIM PE=1 SV=4	75	30	221	24	53.6	16878.6	16919.2	16579.3	15126.1	14691.8	16081.9	15382.3	16673.3	16762
High	P46821	Microtubule-associated protein 1B OS=Homo sapiens OX=9606 GN=MAP1B PE=1 SV=2	47	81	204	81	270.5	22689.1	21387.6	22635.8	22384.3	23169.1	21941.8	22046	22963.1	20463
High	Q13813	Spectrin alpha chain, non-erythrocytic 1 OS=Homo sapiens OX=9606 GN=SPTAN1 PE=1 SV=3	43	90	179	90	284.4	15193.8	15048.1	15284.1	15410.9	12916.7	15496.8	15531.9	15638.5	15387.9
High	P49327	Fatty acid synthase OS=Homo sapiens OX=9606 GN=FASN PE=1 SV=3	38	77	208	77	273.3	21352.3	21781.2	21555.3	20638.4	20798	20513.4	20592.8	20239.5	19624.1
High	Q14980	Nuclear mitotic apparatus protein 1 OS=Homo sapiens OX=9606 GN=NUMA1 PE=1 SV=2	42	73	147	73	238.1	13514	13728.9	14094.3	14285.4	15406.2	13910.9	15220.4	13461.7	13758.3
High	P10809	60 kDa heat shock protein, mitochondrial OS=Homo sapiens OX=9606 GN=HSPD1 PE=1 SV=2	64	26	156	26	61	13986.2	13827.6	13665.6	13741	12885.3	13743.1	13224.3	13668.8	13901.9
High	Q71U36	Tubulin alpha-1A chain OS=Homo sapiens OX=9606 GN=TUBA1A PE=1 SV=1	54	17	139	5	50.1	2425	2414.5	2410.1	2344.1	2474.4	2415.3	2295.1	2468.5	2413.4
High	P11142	Heat shock cognate 71 kDa protein OS=Homo sapiens OX=9606 GN=HSPA8 PE=1 SV=1	60	30	175	19	70.9	15332	15457.3	15155.3	14562.3	13616.7	15067.2	13425	13763	14128.2
High	Q7Z6Z7	E3 ubiquitin-protein ligase HUWE1 OS=Homo sapiens OX=9606 GN=HUWE1 PE=1 SV=3	22	76	124	76	481.6	10158.8	10328.1	10456.1	10691.3	11770.8	10611.1	10726.6	10813.1	10164.8
High	P22626	Heterogeneous nuclear ribonucleoproteins A2/B1 OS=Homo sapiens OX=9606 GN=HNRNPA2B1 PE=1 SV=2	68	18	122	17	37.4	7272.2	7513	7195.9	7511.6	7405	7034.7	7740.3	7104.9	7353.4
High	P52272	Heterogeneous nuclear ribonucleoprotein M OS=Homo sapiens OX=9606 GN=HNRNPM PE=1 SV=3	58	35	126	35	77.5	9452.4	8557.6	9631.7	8340.1	9213.7	8244.8	9491.5	8075.6	9464.7
High	P14625	Endoplasmin OS=Homo sapiens OX=9606 GN=HSP90B1 PE=1 SV=1	43	30	139	29	92.4	12388.1	12628	12480	12950.7	12649.7	12142.8	13693	12440	12228.8
High	P06733	Alpha-enolase OS=Homo sapiens OX=9606 GN=ENO1 PE=1 SV=2	48	16	107	15	47.1	10688.8	10831.2	10774.6	10978.4	10730.9	11004.4	10827	11008.1	10568.2
High	Q9Y490	Talin-1 OS=Homo sapiens OX=9606 GN=TLN1 PE=1 SV=3	36	80	125	69	269.6	10723	10951	11074	10579.7	10813.1	10835	11084.1	11349.5	10543.6
High	Q6P2Q9	Pre-mRNA-processing-splicing factor 8 OS=Homo sapiens OX=9606 GN=PRPF8 PE=1 SV=2	34	70	144	70	273.4	13398	13771.3	13711	13347.9	13780.3	13690.1	13782.4	13341.1	13392.5
High	P31943	Heterogeneous nuclear ribonucleoprotein H OS=Homo sapiens OX=9606 GN=HNRNPH1 PE=1 SV=4	48	14	114	9	49.2	8326	8404.7	8284.4	8265.2	7454.4	8113.3	8429.2	8110.1	8370.8
High	P68133	Actin, alpha skeletal muscle OS=Homo sapiens OX=9606 GN=ACTA1 PE=1 SV=1	30	10	157	1	42	814.1	848.8	791.9	755.6	632.5	605.6	650.1	642.2	661.2
High	Q00610	Clathrin heavy chain 1 OS=Homo sapiens OX=9606 GN=CLTC PE=1 SV=5	30	43	120	43	191.5	10657.7	10712.9	10894	10984.1	11532.3	10914	11720.7	11035.1	10711
High	P35580	Myosin-10 OS=Homo sapiens OX=9606 GN=MYH10 PE=1 SV=3	36	63	124	52	228.9	8914.6	8926.2	8751.6	9446.1	10261.5	9089.9	9236.1	8947.9	8875.8
High	P07437	Tubulin beta chain OS=Homo sapiens OX=9606 GN=TUBB PE=1 SV=2	52	17	146	4	49.6	856.1	821.6	739.3	719.4	693.3	682.9	697.7	719.6	730.2
High	Q08211	ATP-dependent RNA helicase A OS=Homo sapiens OX=9606 GN=DHX9 PE=1 SV=4	35	35	101	35	140.9	11425.2	11634.7	11464	11665.1	11951.4	11424.8	11735.7	11327.6	11719.3
High	P38646	Stress-70 protein, mitochondrial OS=Homo sapiens OX=9606 GN=HSPA9 PE=1 SV=2	49	29	104	28	73.6	10308.5	10238.5	10180.6	10303.5	8918	9796.8	10516.6	9982.7	10069
High	Q16555	Dihydropyrimidinase-related protein 2 OS=Homo sapiens OX=9606 GN=DPYSL2 PE=1 SV=1	59	24	97	20	62.3	8506	8620.9	8301.4	8083.9	8048.8	8107.1	8872.9	8178.4	7988
High	P55072	Transitional endoplasmic reticulum ATPase OS=Homo sapiens OX=9606 GN=VCP PE=1 SV=4	49	30	92	30	89.3	8677.1	9014	8739.8	8799.9	8063.5	8395.8	8554.5	8530.9	8237.7
High	P14618	Pyruvate kinase PKM OS=Homo sapiens OX=9606 GN=PKM PE=1 SV=4	57	24	104	24	57.9	9022.9	9104.2	8608.8	8544.4	8815.2	8664.2	8952.4	8709.7	8327.1
High	P35579	Myosin-9 OS=Homo sapiens OX=9606 GN=MYH9 PE=1 SV=4	33	58	128	48	226.4	10102.3	10826.2	10711.2	10664.9	11303.5	10025.4	10140.5	10614	10097.9
High	P20700	Lamin-B1 OS=Homo sapiens OX=9606 GN=LMNB1 PE=1 SV=2	49	27	111	26	66.4	8787.8	8881.7	8833.3	9169.4	8341	8455.5	8118	8208.7	8630.9
High	P68366	Tubulin alpha-4A chain OS=Homo sapiens OX=9606 GN=TUBA4A PE=1 SV=1	42	14	108	2	49.9	80.4	146.6	133.2	131.3	181.9	68.4	103.1	122	99.9
High	P49792	E3 SUMO-protein ligase RanBP2 OS=Homo sapiens OX=9606 GN=RANBP2 PE=1 SV=2	31	80	117	80	358	10973.1	11253.9	11187	11537.3	12437.8	11476.7	10455.8	11063.6	11361.6
High	P04406	Glyceraldehyde-3-phosphate dehydrogenase OS=Homo sapiens OX=9606 GN=GAPDH PE=1 SV=3	45	13	120	13	36	11781.7	11819.3	11796.5	11695.3	11802	11201.4	11259	11011.2	10655.5
High	P25705	ATP synthase subunit alpha, mitochondrial OS=Homo sapiens OX=9606 GN=ATP5F1A PE=1 SV=1	52	25	132	25	59.7	10676.8	10293.6	10362.3	10840.3	11180.3	10539.6	10000.5	10498.4	10436.6
High	O75643	U5 small nuclear ribonucleoprotein 200 kDa helicase OS=Homo sapiens OX=9606 GN=SNRNP200 PE=1 SV=2	27	53	109	53	244.4	9817.8	10008.1	10003.8	9872.4	10233.1	9923.7	9543.2	9885.4	10080.4
High	P19338	Nucleolin OS=Homo sapiens OX=9606 GN=NCL PE=1 SV=3	44	32	140	32	76.6	14672	14207.9	13846.4	14558.6	14139	14400.2	13923.7	13909.1	13863.7
High	P62258	14-3-3 protein epsilon OS=Homo sapiens OX=9606 GN=YWHAE PE=1 SV=1	67	15	118	12	29.2	6625	6894.7	6531.3	6827.1	6598.1	6712.3	6638.3	6682.4	6480.8
High	Q13885	Tubulin beta-2A chain OS=Homo sapiens OX=9606 GN=TUBB2A PE=1 SV=1	46	15	133	1	49.9	404.3	416.9	410.2	428.2	427.6	385.2	399.1	384.3	383.6
High	Q9BVA1	Tubulin beta-2B chain OS=Homo sapiens OX=9606 GN=TUBB2B PE=1 SV=1	46	15	134	1	49.9	437	431.5	461.2	472.8	450.3	448.3	441.4	454.1	399.7
High	P34932	Heat shock 70 kDa protein 4 OS=Homo sapiens OX=9606 GN=HSPA4 PE=1 SV=4	53	37	103	35	94.3	9355.4	9633.9	9395.7	9630.5	9848.2	9477	8575.4	9571.3	9015.5
High	P13639	Elongation factor 2 OS=Homo sapiens OX=9606 GN=EEF2 PE=1 SV=4	40	33	140	32	95.3	12369.5	12534.3	12286.5	11945.4	11941.5	11942.2	10994.4	12069.5	11538.9
High	P11137	Microtubule-associated protein 2 OS=Homo sapiens OX=9606 GN=MAP2 PE=1 SV=4	44	58	109	58	199.4	11718.9	11742.4	11812.5	12691.6	12308.1	11790.7	13786.1	12196	11751
High	P53396	ATP-citrate synthase OS=Homo sapiens OX=9606 GN=ACLY PE=1 SV=3	41	41	124	41	120.8	10893.9	10967.4	10889.2	10239.3	10150	10674.6	10107.3	10605.6	10359
High	P11021	Endoplasmic reticulum chaperone BiP OS=Homo sapiens OX=9606 GN=HSPA5 PE=1 SV=2	49	27	112	24	72.3	8699.2	8891.5	8598.7	8919.9	7798	8062.8	8489.9	8113.1	7997.9
High	P12270	Nucleoprotein TPR OS=Homo sapiens OX=9606 GN=TPR PE=1 SV=3	34	71	105	71	267.1	9109.9	9233.4	9093.4	9608.1	8869.8	9084.6	9560.7	9187.6	9239.4
High	Q9Y4G6	Talin-2 OS=Homo sapiens OX=9606 GN=TLN2 PE=1 SV=4	31	68	87	57	271.4	5907.2	5741.1	5691.7	5975.9	6092.5	5830.1	5887.7	5791.5	5805.4
High	Q9NU22	Midasin OS=Homo sapiens OX=9606 GN=MDN1 PE=1 SV=2	15	70	95	70	632.4	9174	9277.1	9283.7	9148.3	10165.6	9282.3	9215.6	9048.6	9572.7
High	P14866	Heterogeneous nuclear ribonucleoprotein L OS=Homo sapiens OX=9606 GN=HNRNPL PE=1 SV=2	55	20	82	19	64.1	7055.8	7222.4	7267.7	7269.6	7010.9	6835.3	6550.5	6673.6	6877.1
High	P68104	Elongation factor 1-alpha 1 OS=Homo sapiens OX=9606 GN=EEF1A1 PE=1 SV=1	48	16	117	7	50.1	4157.5	4062.7	4143.5	4012	4135.9	4049.1	4064.2	4080.3	4018.5
High	P04264	Keratin, type II cytoskeletal 1 OS=Homo sapiens OX=9606 GN=KRT1 PE=1 SV=6	40	22	78	18	66	5046.9	4015.3	5337.9	4722	4789.1	3790.2	6358.4	5138.2	6602.1
High	P25205	DNA replication licensing factor MCM3 OS=Homo sapiens OX=9606 GN=MCM3 PE=1 SV=3	46	34	98	34	90.9	7166	6984.4	6971.3	6677.1	6822.3	7054.1	6498	6930.5	7050.1
High	P61978	Heterogeneous nuclear ribonucleoprotein K OS=Homo sapiens OX=9606 GN=HNRNPK PE=1 SV=1	43	17	100	17	50.9	7909.2	7819.9	7672.1	8075.9	6868.8	7320.2	8406.3	7252.1	7440.3
High	P68371	Tubulin beta-4B chain OS=Homo sapiens OX=9606 GN=TUBB4B PE=1 SV=1	44	15	123	1	49.8	499.4	517.9	511.9	480.2	496.8	533.9	457.4	502	478.8
High	P09874	Poly [ADP-ribose] polymerase 1 OS=Homo sapiens OX=9606 GN=PARP1 PE=1 SV=4	42	36	107	36	113	10637.4	10463.2	10209.7	10102.1	10330	10169.5	10449.7	10047.2	10121.4
High	Q13263	Transcription intermediary factor 1-beta OS=Homo sapiens OX=9606 GN=TRIM28 PE=1 SV=5	45	26	95	26	88.5	5777.9	5956.6	5835.3	5799.1	5098	5521.5	5832.7	5561.8	5406.5
High	P48681	Nestin OS=Homo sapiens OX=9606 GN=NES PE=1 SV=2	38	52	92	52	177.3	10171.9	9741.4	9447.5	9512.8	8819.9	9896.8	9918.4	9611.8	10057.2
High	P46013	Proliferation marker protein Ki-67 OS=Homo sapiens OX=9606 GN=MKI67 PE=1 SV=2	33	79	119	79	358.5	14218.6	12866.9	12766.4	10212.8	10165.4	14367.2	10322.8	12450	14407.7
High	P22314	Ubiquitin-like modifier-activating enzyme 1 OS=Homo sapiens OX=9606 GN=UBA1 PE=1 SV=3	31	28	71	28	117.8	7081.9	7430.3	7324.7	7664.4	7196	6896.4	6962.7	7167.8	6706.3
High	Q8WXH0	Nesprin-2 OS=Homo sapiens OX=9606 GN=SYNE2 PE=1 SV=3	15	87	104	86	795.9	9250.4	8909.1	8848.6	9331.8	9157.6	9204.1	8985.1	8772.3	9423.5
High	P09651	Heterogeneous nuclear ribonucleoprotein A1 OS=Homo sapiens OX=9606 GN=HNRNPA1 PE=1 SV=5	60	16	77	13	38.7	4818.6	4883.2	4832.4	4795.5	4650.9	4906.8	6011.8	4949.1	5049.8
High	P23246	Splicing factor, proline- and glutamine-rich OS=Homo sapiens OX=9606 GN=SFPQ PE=1 SV=2	37	21	109	20	76.1	7129.7	7261.8	7124.4	7167	6696	6671.3	6932.2	6561.4	6682.6
High	Q15149	Plectin OS=Homo sapiens OX=9606 GN=PLEC PE=1 SV=3	19	86	103	85	531.5	5654.8	5861.5	5644.9	5968.3	6274	5712.2	6261.6	6072.2	5932.8
High	P04075	Fructose-bisphosphate aldolase A OS=Homo sapiens OX=9606 GN=ALDOA PE=1 SV=2	60	16	58	13	39.4	4893.5	4675.6	4794.4	4617.5	4825.4	4996.7	5208.8	4939.8	4709.6
High	P42704	Leucine-rich PPR motif-containing protein, mitochondrial OS=Homo sapiens OX=9606 GN=LRPPRC PE=1 SV=3	31	41	102	41	157.8	12157.6	11791.2	11676.6	11576.4	11551.5	11746.3	12137.9	11780.2	11948.7
High	P63104	14-3-3 protein zeta/delta OS=Homo sapiens OX=9606 GN=YWHAZ PE=1 SV=1	60	12	80	8	27.7	4924.1	5031.7	4958	5013.5	4985.3	4907.2	4677.7	4998.1	4916.8
High	P23396	40S ribosomal protein S3 OS=Homo sapiens OX=9606 GN=RPS3 PE=1 SV=2	77	17	69	17	26.7	7588.3	7522.4	7373.9	7492.3	7620.5	7449.5	7212.7	7356.9	7143.6
High	P49321	Nuclear autoantigenic sperm protein OS=Homo sapiens OX=9606 GN=NASP PE=1 SV=2	44	24	85	24	85.2	7502.3	7613.6	7418.8	7252.8	6166	7888.5	7543.3	7785.3	7610.2
High	P62805	Histone H4 OS=Homo sapiens OX=9606 GN=HIST1H4A PE=1 SV=2	57	6	115	6	11.4	10969.9	11044.5	11343.3	10800.3	12522	11195.8	11096.6	11070.5	10970.4
High	Q7KZF4	Staphylococcal nuclease domain-containing protein 1 OS=Homo sapiens OX=9606 GN=SND1 PE=1 SV=1	37	30	90	30	101.9	7324	7313.8	7225.2	7383.5	7577.5	7170.5	7425.6	7089.8	7083
High	Q12888	TP53-binding protein 1 OS=Homo sapiens OX=9606 GN=TP53BP1 PE=1 SV=2	36	48	74	48	213.4	8942.6	8706	8445.7	9219.4	9384.7	9069	9135.6	8562.8	9089.2
High	Q03252	Lamin-B2 OS=Homo sapiens OX=9606 GN=LMNB2 PE=1 SV=4	50	29	88	28	69.9	7909.8	7912.1	7741.5	7969.7	7528.4	7788.1	8240.6	7732.8	7883.8
High	P49736	DNA replication licensing factor MCM2 OS=Homo sapiens OX=9606 GN=MCM2 PE=1 SV=4	33	25	74	25	101.8	5955.5	5962.1	5714.2	5551.8	5778	5904	5901.8	5898.7	5863.4
High	P21796	Voltage-dependent anion-selective channel protein 1 OS=Homo sapiens OX=9606 GN=VDAC1 PE=1 SV=2	60	12	59	12	30.8	5834	5949.3	5856.7	5864	6344	5603.3	5696.3	5664.4	5669.5
High	Q92616	eIF-2-alpha kinase activator GCN1 OS=Homo sapiens OX=9606 GN=GCN1 PE=1 SV=6	26	63	92	63	292.6	8946.8	9277.9	9282.6	9282.4	10189.7	9300.8	9033.1	9264.1	8941.2
High	P50990	T-complex protein 1 subunit theta OS=Homo sapiens OX=9606 GN=CCT8 PE=1 SV=4	54	27	80	27	59.6	8078.1	8209.4	7972.8	7963.5	8282.4	8249.6	7824.1	8077.4	8066.7
High	Q02790	Peptidyl-prolyl cis-trans isomerase FKBP4 OS=Homo sapiens OX=9606 GN=FKBP4 PE=1 SV=3	59	22	77	22	51.8	8212.3	8207.3	8088.5	7652.3	7583.8	8012.2	7148.5	7966.2	7803
High	Q01484	Ankyrin-2 OS=Homo sapiens OX=9606 GN=ANK2 PE=1 SV=4	19	59	75	58	433.4	5360.9	5308.6	5594.5	6043.2	6226.9	5856.5	6133.9	5961.8	5773.1
High	Q14203	Dynactin subunit 1 OS=Homo sapiens OX=9606 GN=DCTN1 PE=1 SV=3	36	34	70	34	141.6	5840.8	5991.4	5913.8	6049	5928.2	5627.4	5520.3	5555.9	5466.3
High	Q16891	MICOS complex subunit MIC60 OS=Homo sapiens OX=9606 GN=IMMT PE=1 SV=1	46	30	70	30	83.6	6769.3	6742.1	6856.8	6573.3	6483.3	6834.5	7493.5	6819.4	6792.9
High	P38159	RNA-binding motif protein, X chromosome OS=Homo sapiens OX=9606 GN=RBMX PE=1 SV=3	53	22	89	6	42.3	1169.8	1187.1	1162.7	1145.3	1104.4	1156.9	1160.3	1146.7	1170.7
High	O15020	Spectrin beta chain, non-erythrocytic 2 OS=Homo sapiens OX=9606 GN=SPTBN2 PE=1 SV=3	30	59	81	50	271.2	6129.8	6109.6	6325.6	6299.9	6137.3	6216.9	6239	6299.8	6284.7
High	Q5SW79	Centrosomal protein of 170 kDa OS=Homo sapiens OX=9606 GN=CEP170 PE=1 SV=1	35	44	71	38	175.2	4573.2	4338.6	4509	4731.5	4741.8	4774.9	5266.7	4715.5	4711.8
High	P50991	T-complex protein 1 subunit delta OS=Homo sapiens OX=9606 GN=CCT4 PE=1 SV=4	44	22	68	22	57.9	5568.8	5514.5	5516.9	5318.7	5692.7	5455.1	5176.2	5337.5	5219.6
High	P49588	Alanine--tRNA ligase, cytoplasmic OS=Homo sapiens OX=9606 GN=AARS PE=1 SV=2	37	31	75	31	106.7	8350	8459	8509.9	8221.4	8168.9	8462	8153.3	8396.9	7943.7
High	Q15393	Splicing factor 3B subunit 3 OS=Homo sapiens OX=9606 GN=SF3B3 PE=1 SV=4	33	33	84	33	135.5	7541.5	7513.1	7691.7	7567.8	7788.9	7632.5	7507.1	6806.2	7472.4
High	P61981	14-3-3 protein gamma OS=Homo sapiens OX=9606 GN=YWHAG PE=1 SV=2	62	14	90	9	28.3	5374.6	5396.7	5490.8	5607.4	5602.4	5377.4	5532	5548.5	5212.8
High	P31942	Heterogeneous nuclear ribonucleoprotein H3 OS=Homo sapiens OX=9606 GN=HNRNPH3 PE=1 SV=2	54	11	62	10	36.9	5253.8	5324.5	5582.6	5433.1	5009.2	5230.6	5628.1	5345.1	5377.7
High	P04350	Tubulin beta-4A chain OS=Homo sapiens OX=9606 GN=TUBB4A PE=1 SV=2	41	14	107	2	49.6	796.6	850.9	805.8	904.1	999.3	978.7	1079.7	942.4	923.3
High	Q9UQE7	Structural maintenance of chromosomes protein 3 OS=Homo sapiens OX=9606 GN=SMC3 PE=1 SV=2	40	43	68	43	141.5	7155.5	7197.2	6943.2	6744.3	7327.6	7602.7	7190.8	7349.2	7549.1
High	Q16352	Alpha-internexin OS=Homo sapiens OX=9606 GN=INA PE=1 SV=2	46	22	62	19	55.4	3882.7	3977.8	3959.9	4128.1	3593.6	3753.3	4138.3	3932.6	3907.7
High	Q9UPN3	Microtubule-actin cross-linking factor 1, isoforms 1/2/3/5 OS=Homo sapiens OX=9606 GN=MACF1 PE=1 SV=4	11	71	86	67	837.8	6571	6446.3	6404.7	6642.9	7365.2	6735.5	6816.9	6821.7	6781.8
High	O75369	Filamin-B OS=Homo sapiens OX=9606 GN=FLNB PE=1 SV=2	33	66	93	61	278	9914.4	9915.4	10000	10143.4	10802	10358.5	10199.2	10368.4	10140.9
High	Q92841	Probable ATP-dependent RNA helicase DDX17 OS=Homo sapiens OX=9606 GN=DDX17 PE=1 SV=2	44	27	78	20	80.2	4119.5	4152.6	4148.4	4173.5	3794.2	4073.6	4188.7	4031.9	4056.1
High	P13645	Keratin, type I cytoskeletal 10 OS=Homo sapiens OX=9606 GN=KRT10 PE=1 SV=6	48	22	55	17	58.8	3942.3	3505.8	5812.7	4406.1	4550.5	3645.5	9969.7	3704.8	6468.9
High	P06576	ATP synthase subunit beta, mitochondrial OS=Homo sapiens OX=9606 GN=ATP5F1B PE=1 SV=3	38	15	68	15	56.5	6186.4	6172.5	6228.9	6191.4	6075.9	6099.2	6820.9	6077	6122.2
High	P27708	CAD protein OS=Homo sapiens OX=9606 GN=CAD PE=1 SV=3	26	45	78	45	242.8	6008.8	6113.1	6158.6	5732.1	5814.5	5898.9	5594	5977.7	5750.5
High	P07237	Protein disulfide-isomerase OS=Homo sapiens OX=9606 GN=P4HB PE=1 SV=3	51	24	76	24	57.1	9625.4	10099.2	10055.4	10201.8	8873.9	9970.9	9464.5	9931.7	9943.1
High	P35908	Keratin, type II cytoskeletal 2 epidermal OS=Homo sapiens OX=9606 GN=KRT2 PE=1 SV=2	61	30	57	22	65.4	2443.7	2281.9	3673.5	2795.1	2935.8	1651.7	6294.6	2020.5	3744.2
High	P12956	X-ray repair cross-complementing protein 6 OS=Homo sapiens OX=9606 GN=XRCC6 PE=1 SV=2	38	21	73	21	69.8	8597.9	9028.4	8944	9105.9	9235.9	8359.8	8343.5	8625.3	8282.1
High	Q5QNW6	Histone H2B type 2-F OS=Homo sapiens OX=9606 GN=HIST2H2BF PE=1 SV=3	52	7	100	1	13.9	994.8	978.9	1072.8	992.5	1109.2	1043.6	1063.6	984.1	1014.5
High	Q14683	Structural maintenance of chromosomes protein 1A OS=Homo sapiens OX=9606 GN=SMC1A PE=1 SV=2	35	41	79	41	143.1	8171.3	8171.7	7983.8	7663.5	7697.8	8341.4	7573.7	7947.6	8021.1
High	Q12906	Interleukin enhancer-binding factor 3 OS=Homo sapiens OX=9606 GN=ILF3 PE=1 SV=3	45	27	90	24	95.3	5887.7	6036.8	6106.7	6052.9	5678.5	5600.1	5731	5648.4	5657.4
High	P35527	Keratin, type I cytoskeletal 9 OS=Homo sapiens OX=9606 GN=KRT9 PE=1 SV=3	50	21	46	20	62	3410	2886.5	3443.6	3522.8	3014.5	2452.8	3542.4	3881.8	4758.5
High	Q15233	Non-POU domain-containing octamer-binding protein OS=Homo sapiens OX=9606 GN=NONO PE=1 SV=4	44	17	91	15	54.2	6700.5	6883.1	6836.5	6795.3	7208.5	6992.9	7022.8	6959	6978.3
High	Q14194	Dihydropyrimidinase-related protein 1 OS=Homo sapiens OX=9606 GN=CRMP1 PE=1 SV=1	54	24	66	20	62.1	4968.2	5120.6	5214.1	5510.6	5451.7	4991	5713.3	5079.8	4775.4
High	Q05639	Elongation factor 1-alpha 2 OS=Homo sapiens OX=9606 GN=EEF1A2 PE=1 SV=1	42	15	87	6	50.4	1376.7	1421.3	1394.3	1472.2	1442.3	1394	1422	1379.5	1353.5
High	P21333	Filamin-A OS=Homo sapiens OX=9606 GN=FLNA PE=1 SV=4	28	56	69	51	280.6	6316.9	6471.1	6504.4	5604.5	5674.9	6500.5	5806.4	6492.7	6436.1
High	Q15019	Septin-2 OS=Homo sapiens OX=9606 GN=SEPTIN2 PE=1 SV=1	47	12	45	12	41.5	3781.1	3839.6	3765.5	3625	3711.4	3792.1	3456.1	3770.2	3630.8
High	Q96AE4	Far upstream element-binding protein 1 OS=Homo sapiens OX=9606 GN=FUBP1 PE=1 SV=3	52	26	78	22	67.5	5974.5	5834.9	5843.7	5970.6	5244.4	6077.9	5625.9	5883.5	5877.2
High	Q12931	Heat shock protein 75 kDa, mitochondrial OS=Homo sapiens OX=9606 GN=TRAP1 PE=1 SV=3	39	24	71	24	80.1	7190.1	7059.6	7127	7086.8	7806.9	7450.2	7665.6	7302	7466.1
High	P33176	Kinesin-1 heavy chain OS=Homo sapiens OX=9606 GN=KIF5B PE=1 SV=1	42	35	69	25	109.6	3939.8	4067.4	3946.3	4090.6	4208.2	4093	3995.1	4154	3990.4
High	P31948	Stress-induced-phosphoprotein 1 OS=Homo sapiens OX=9606 GN=STIP1 PE=1 SV=1	45	26	86	26	62.6	8848.5	8871.6	8992.7	8657.5	7486.7	8875.8	9093.8	8745.3	8613.4
High	Q14566	DNA replication licensing factor MCM6 OS=Homo sapiens OX=9606 GN=MCM6 PE=1 SV=1	36	30	70	30	92.8	8944.8	8677.1	8374.4	8077.9	8132.3	8962.4	8073.5	8763.9	8791.7
High	Q8N257	Histone H2B type 3-B OS=Homo sapiens OX=9606 GN=HIST3H2BB PE=1 SV=3	52	7	88	2	13.9	188.7	182.2	186	205.6	161.1	168.1	140	149.3	155.4
High	Q00839	Heterogeneous nuclear ribonucleoprotein U OS=Homo sapiens OX=9606 GN=HNRNPU PE=1 SV=6	28	21	99	21	90.5	8876.8	9130.6	9060.6	9542.7	10071.3	9408.4	9633.4	9099.8	9258.5
High	Q16531	DNA damage-binding protein 1 OS=Homo sapiens OX=9606 GN=DDB1 PE=1 SV=1	36	37	75	37	126.9	8926.7	9036.9	9074.1	8960.8	9159.6	9159.1	8972.7	9026.9	8956.6
High	P0DMV8	Heat shock 70 kDa protein 1A OS=Homo sapiens OX=9606 GN=HSPA1A PE=1 SV=1	39	22	84	17	70	5909.7	5946.1	5928.7	6034.1	5852.2	6224.5	5163.2	6050.7	5888.6
High	P62979	Ubiquitin-40S ribosomal protein S27a OS=Homo sapiens OX=9606 GN=RPS27A PE=1 SV=2	40	5	62	5	18	6666.8	7044.9	6676.4	6973.2	7725.3	6605.1	8564.9	6453.6	6709.2
High	Q96E39	RNA binding motif protein, X-linked-like-1 OS=Homo sapiens OX=9606 GN=RBMXL1 PE=1 SV=1	49	20	72	4	42.1	366.7	415.5	379.8	380.2	474.7	444.2	434.5	428	439.1
High	O43143	Pre-mRNA-splicing factor ATP-dependent RNA helicase DHX15 OS=Homo sapiens OX=9606 GN=DHX15 PE=1 SV=2	37	26	67	25	90.9	5137.5	5354.4	5214.9	5142	5348	5031.5	4926.1	5003.7	5043.2
High	Q8NFC6	Biorientation of chromosomes in cell division protein 1-like 1 OS=Homo sapiens OX=9606 GN=BOD1L1 PE=1 SV=2	19	46	59	45	330.3	3756.3	3643.2	3691.3	3697.3	3717.7	3627	3703.1	3581.1	3715.6
High	P26640	Valine--tRNA ligase OS=Homo sapiens OX=9606 GN=VARS PE=1 SV=4	32	34	74	34	140.4	7650.3	7650.2	7734.8	7570.6	8086.4	7833.1	7576.6	7705.6	7334
High	O75533	Splicing factor 3B subunit 1 OS=Homo sapiens OX=9606 GN=SF3B1 PE=1 SV=3	33	30	62	30	145.7	6650	6679.2	6678.8	6701.4	6945.2	6584.7	6875.8	6494.8	7170.6
High	P00338	L-lactate dehydrogenase A chain OS=Homo sapiens OX=9606 GN=LDHA PE=1 SV=2	37	12	66	10	36.7	4721.4	4792.1	4666.5	4718.6	4731.9	4797.4	4755.5	4625.4	4408.3
High	Q5T4S7	E3 ubiquitin-protein ligase UBR4 OS=Homo sapiens OX=9606 GN=UBR4 PE=1 SV=1	12	54	68	54	573.5	6176.9	6161.1	6310.2	6297.8	6917	6250.9	6254.3	6386	6088.9
High	Q9Y5B9	FACT complex subunit SPT16 OS=Homo sapiens OX=9606 GN=SUPT16H PE=1 SV=1	32	33	70	33	119.8	7396.8	7175.1	7040	7283.1	7380.6	7129.9	6396.9	6801.4	6950.7
High	Q14008	Cytoskeleton-associated protein 5 OS=Homo sapiens OX=9606 GN=CKAP5 PE=1 SV=3	33	59	94	59	225.4	6984.4	6998.4	6998.9	6695.1	7209.4	6921.9	6254.5	6509.7	6624.6
High	Q7Z4S6	Kinesin-like protein KIF21A OS=Homo sapiens OX=9606 GN=KIF21A PE=1 SV=2	26	34	57	33	187.1	3701.9	3732.3	3956.1	3652.9	4040.8	3833.8	3744.2	3986.4	3728.5
High	P33992	DNA replication licensing factor MCM5 OS=Homo sapiens OX=9606 GN=MCM5 PE=1 SV=5	43	26	65	26	82.2	5594.9	5509.7	5466.1	5395.2	5727.4	5671.8	5094.6	5570.9	5518.8
High	Q9NTJ3	Structural maintenance of chromosomes protein 4 OS=Homo sapiens OX=9606 GN=SMC4 PE=1 SV=2	31	38	65	38	147.1	7687	7578.3	7576.6	7008.3	7422.1	7790	6535	7525.5	7621.6
High	O75122	CLIP-associating protein 2 OS=Homo sapiens OX=9606 GN=CLASP2 PE=1 SV=3	33	34	58	31	141	4642.6	4610.6	4661.2	4637.5	5178.5	4884.5	4810.2	4658.2	4846.4
High	P13667	Protein disulfide-isomerase A4 OS=Homo sapiens OX=9606 GN=PDIA4 PE=1 SV=2	35	19	66	19	72.9	8502.7	8568.4	8573.9	8850.7	9244.8	8789.3	8989.2	8119.3	8899.8
High	P78347	General transcription factor II-I OS=Homo sapiens OX=9606 GN=GTF2I PE=1 SV=2	43	38	76	38	112.3	6805.4	6950	6794.3	6663.8	6744.2	6995.1	6691.7	6878.8	6874
High	Q99623	Prohibitin-2 OS=Homo sapiens OX=9606 GN=PHB2 PE=1 SV=2	54	16	57	16	33.3	3902.2	3885.1	3853	3907	3976.5	4034.6	4370.3	4030.8	4042.4
High	P07814	Bifunctional glutamate/proline--tRNA ligase OS=Homo sapiens OX=9606 GN=EPRS PE=1 SV=5	34	42	72	41	170.5	8003.9	8260.4	8243.4	8333.7	8563.5	7863.3	7353.5	7681.6	7647.5
High	Q92945	Far upstream element-binding protein 2 OS=Homo sapiens OX=9606 GN=KHSRP PE=1 SV=4	44	24	56	21	73.1	4805.7	4672.6	4761.4	4730.1	3921.6	4611.3	4647.3	4649.2	4663.1
High	P17844	Probable ATP-dependent RNA helicase DDX5 OS=Homo sapiens OX=9606 GN=DDX5 PE=1 SV=1	42	24	76	17	69.1	4601.5	4631.2	4630.1	4527.4	4337.8	4310.9	4260	4216.5	4380.2
High	P33993	DNA replication licensing factor MCM7 OS=Homo sapiens OX=9606 GN=MCM7 PE=1 SV=4	38	24	57	24	81.3	4179.3	4054.8	4013.3	3969	4155.8	4142.3	3696.8	4040.3	4128.2
High	P31946	14-3-3 protein beta/alpha OS=Homo sapiens OX=9606 GN=YWHAB PE=1 SV=3	52	11	74	5	28.1	2481.1	2556	2610.3	2461	2419.4	2536.7	2804.3	2713.1	2508.4
High	Q7Z460	CLIP-associating protein 1 OS=Homo sapiens OX=9606 GN=CLASP1 PE=1 SV=1	31	41	60	38	169.3	4409	4371.9	4473.8	4514.3	4750.6	4349.3	4395.3	4290.6	4397.8
High	O43707	Alpha-actinin-4 OS=Homo sapiens OX=9606 GN=ACTN4 PE=1 SV=2	41	31	71	23	104.8	4846.1	4766.7	4671.6	4610.6	4345.3	4710.6	4477.7	4717.1	4707.5
High	Q93008	Probable ubiquitin carboxyl-terminal hydrolase FAF-X OS=Homo sapiens OX=9606 GN=USP9X PE=1 SV=3	17	38	52	38	292.1	4361.9	4505.3	4664.5	4942	5013.2	4644.8	4864.8	4688.8	4513.7
High	O43175	D-3-phosphoglycerate dehydrogenase OS=Homo sapiens OX=9606 GN=PHGDH PE=1 SV=4	35	15	42	15	56.6	3814.2	3715.5	3686.2	3472.8	3213.1	3752.5	3950	3717.7	3647.3
High	P55060	Exportin-2 OS=Homo sapiens OX=9606 GN=CSE1L PE=1 SV=3	27	26	66	26	110.3	8744	8657.8	8582.6	8744.5	9177.8	8955.8	8932.3	8789.6	8576.4
High	Q14195	Dihydropyrimidinase-related protein 3 OS=Homo sapiens OX=9606 GN=DPYSL3 PE=1 SV=1	57	23	65	19	61.9	5211.5	5288.7	5305.1	5729.1	5369.6	5041.4	6365	5298.1	4861.6
High	P16615	Sarcoplasmic/endoplasmic reticulum calcium ATPase 2 OS=Homo sapiens OX=9606 GN=ATP2A2 PE=1 SV=1	27	27	65	27	114.7	6150.5	6137.4	6125.3	6188.8	6090.7	5856.4	5612.1	5738.6	5661.3
High	Q86VP6	Cullin-associated NEDD8-dissociated protein 1 OS=Homo sapiens OX=9606 GN=CAND1 PE=1 SV=2	29	33	65	31	136.3	8089.2	8187.6	8182.8	7844.5	8289.3	8051.5	7410.5	7876.1	7516.3
High	P18206	Vinculin OS=Homo sapiens OX=9606 GN=VCL PE=1 SV=4	39	39	74	39	123.7	5863.5	6132.3	6089.4	5653.3	5725.4	6492.5	5624.8	6413.1	6173
High	P05023	Sodium/potassium-transporting ATPase subunit alpha-1 OS=Homo sapiens OX=9606 GN=ATP1A1 PE=1 SV=1	36	30	61	17	112.8	2640.5	2801.4	2781.4	2522.2	2693.3	2704.4	2825.6	2756.8	2760.7
High	O60264	SWI/SNF-related matrix-associated actin-dependent regulator of chromatin subfamily A member 5 OS=Homo sapiens OX=9606 GN=SMARCA5 PE=1 SV=1	38	37	68	26	121.8	5355.6	5348.8	5133	5285.8	5627.7	5509.2	5105.6	5226.5	5240.9
High	Q14690	Protein RRP5 homolog OS=Homo sapiens OX=9606 GN=PDCD11 PE=1 SV=3	23	39	58	39	208.6	6687.2	6879.5	6936.3	7173.4	7560.8	6837.2	7460.9	6749.5	6831.9
High	P27816	Microtubule-associated protein 4 OS=Homo sapiens OX=9606 GN=MAP4 PE=1 SV=3	49	47	86	47	120.9	8497.1	8499.8	8588.1	8877.7	8213	8775.7	8387.2	8728.7	8521.6
High	O00410	Importin-5 OS=Homo sapiens OX=9606 GN=IPO5 PE=1 SV=4	34	29	62	27	123.6	5462.4	5511.3	5534.3	5338.9	5469	5715.5	4996.3	5584.8	5574.3
High	Q15365	Poly(rC)-binding protein 1 OS=Homo sapiens OX=9606 GN=PCBP1 PE=1 SV=2	41	10	54	5	37.5	1881.4	1945.2	1927.3	1907.6	1787.8	1820.6	1846.5	1825.6	1749.5
High	P11586	C-1-tetrahydrofolate synthase, cytoplasmic OS=Homo sapiens OX=9606 GN=MTHFD1 PE=1 SV=3	40	34	72	33	101.5	6126.8	6191.5	6129.4	5815.5	5785.8	6104.4	5442.2	5914	5789
High	P23588	Eukaryotic translation initiation factor 4B OS=Homo sapiens OX=9606 GN=EIF4B PE=1 SV=2	29	16	55	16	69.1	3885.3	3836.7	4019.6	3558	3137.1	3795.8	3561	3830.2	3851.5
High	P14868	Aspartate--tRNA ligase, cytoplasmic OS=Homo sapiens OX=9606 GN=DARS PE=1 SV=2	61	27	66	27	57.1	6946.3	6993.4	6882	6823.6	6550.8	6254.3	6297.4	6365.1	6075.8
High	Q02880	DNA topoisomerase 2-beta OS=Homo sapiens OX=9606 GN=TOP2B PE=1 SV=3	32	45	79	36	183.2	4644	4731.3	4657.3	4949.1	5156.5	4611.4	4751.8	4450.2	4529.9
High	P55795	Heterogeneous nuclear ribonucleoprotein H2 OS=Homo sapiens OX=9606 GN=HNRNPH2 PE=1 SV=1	36	11	50	6	49.2	2712.2	2785	2711.1	2829.4	2533	2601.6	2720.1	2627.6	2692.9
High	P07195	L-lactate dehydrogenase B chain OS=Homo sapiens OX=9606 GN=LDHB PE=1 SV=2	37	11	61	9	36.6	4820.4	4815	4652.4	4525.7	4388.9	4522	4430.8	4583.9	4474.3
High	Q86UP2	Kinectin OS=Homo sapiens OX=9606 GN=KTN1 PE=1 SV=1	38	48	66	48	156.2	7714.1	7536.1	7531.2	7517.5	7727.2	7947.9	8233.4	7632.5	7743.8
High	Q16643	Drebrin OS=Homo sapiens OX=9606 GN=DBN1 PE=1 SV=4	39	17	55	17	71.4	5129.6	5027.6	5013.5	4916.8	4172.8	4999	5249.3	5018.4	5005.2
High	P26358	DNA (cytosine-5)-methyltransferase 1 OS=Homo sapiens OX=9606 GN=DNMT1 PE=1 SV=2	21	29	48	29	183.1	5633.9	5345.3	5526.4	4838.1	4942.9	5550.1	4472.5	5270.1	5594
High	P07737	Profilin-1 OS=Homo sapiens OX=9606 GN=PFN1 PE=1 SV=2	69	8	57	8	15	4834.4	4791.2	4859.6	4762.4	5251.2	4651.9	4016.6	4664	4402.1
High	O94906	Pre-mRNA-processing factor 6 OS=Homo sapiens OX=9606 GN=PRPF6 PE=1 SV=1	38	35	64	35	106.9	5969.4	6133.5	6138.9	5956.9	6040.3	6047.2	5896.5	5824.6	6014
High	Q9UQ35	Serine/arginine repetitive matrix protein 2 OS=Homo sapiens OX=9606 GN=SRRM2 PE=1 SV=2	20	41	54	41	299.4	4438.1	4203.5	4176.5	4647.4	5033	4268.6	4637.8	4224.6	4402.6
High	Q14839	Chromodomain-helicase-DNA-binding protein 4 OS=Homo sapiens OX=9606 GN=CHD4 PE=1 SV=2	23	37	60	30	217.9	5146.9	4901.4	4799.6	4865.2	5038	4730.3	4470.1	4664.2	4712.9
High	P13637	Sodium/potassium-transporting ATPase subunit alpha-3 OS=Homo sapiens OX=9606 GN=ATP1A3 PE=1 SV=3	38	30	61	17	111.7	4423.1	4368.8	4292.9	4252.3	4424.7	4293.3	4236.4	4375.2	4372.2
High	Q13428	Treacle protein OS=Homo sapiens OX=9606 GN=TCOF1 PE=1 SV=3	28	39	59	39	152	5984.5	5814.5	5944.7	6014.5	6142.8	5794.2	5935.8	5918.6	5733.1
High	Q9P2J5	Leucine--tRNA ligase, cytoplasmic OS=Homo sapiens OX=9606 GN=LARS PE=1 SV=2	26	29	59	29	134.4	5647.9	5760.2	5708.1	5819.8	5689.8	5450.1	5394.1	5478.2	5198.7
High	Q99832	T-complex protein 1 subunit eta OS=Homo sapiens OX=9606 GN=CCT7 PE=1 SV=2	44	22	53	22	59.3	5566	5706.5	5638.6	5642.2	5691.5	5511.6	4852.8	5452.4	5195.8
High	O60282	Kinesin heavy chain isoform 5C OS=Homo sapiens OX=9606 GN=KIF5C PE=1 SV=1	37	32	68	20	109.4	4832.5	4854.2	4787.9	5016.6	5314.7	5196.3	6076.9	5204.6	5051.7
High	P67809	Nuclease-sensitive element-binding protein 1 OS=Homo sapiens OX=9606 GN=YBX1 PE=1 SV=3	41	8	41	8	35.9	3936.6	3023.9	3709.4	3510.3	3661.6	4057.5	3553.7	3731.1	3923.1
High	P51532	Transcription activator BRG1 OS=Homo sapiens OX=9606 GN=SMARCA4 PE=1 SV=2	22	32	61	20	184.5	3869.6	3814.2	3888.5	3731.1	3706.6	3915.7	3838.2	3805.8	4014.3
High	P29401	Transketolase OS=Homo sapiens OX=9606 GN=TKT PE=1 SV=3	39	18	51	18	67.8	6052.2	6167.8	6232.6	6098.6	6689.6	6329.5	6083.6	6251.8	5916.3
High	P31939	Bifunctional purine biosynthesis protein PURH OS=Homo sapiens OX=9606 GN=ATIC PE=1 SV=3	42	21	55	21	64.6	4280.1	4439.4	4266.4	4046.2	4117.5	4175.9	4228.2	4196.3	4132.7
High	O00571	ATP-dependent RNA helicase DDX3X OS=Homo sapiens OX=9606 GN=DDX3X PE=1 SV=3	44	26	59	25	73.2	4157.9	4116.6	4275.2	4320.5	4157.8	4238.6	4242.8	4147.1	4472.3
High	P49368	T-complex protein 1 subunit gamma OS=Homo sapiens OX=9606 GN=CCT3 PE=1 SV=4	43	21	54	21	60.5	4392.6	4347.1	4625.6	4495.8	4289.8	4511.2	4728.2	4517.6	4377.8
High	Q92598	Heat shock protein 105 kDa OS=Homo sapiens OX=9606 GN=HSPH1 PE=1 SV=1	37	27	58	24	96.8	6832.8	6728	6635.8	6357.7	6257.1	6677.3	5875.3	6490.9	6494
High	Q9Y230	RuvB-like 2 OS=Homo sapiens OX=9606 GN=RUVBL2 PE=1 SV=3	48	19	55	19	51.1	4604.1	4683.9	4700.9	4806.7	4693.2	4342.4	4398.6	4355.1	4220.7
High	O15067	Phosphoribosylformylglycinamidine synthase OS=Homo sapiens OX=9606 GN=PFAS PE=1 SV=4	28	29	53	29	144.6	3710.7	3817.2	3895.2	3780.3	3719.2	3935.3	3982.9	3847	3716.7
High	P26038	Moesin OS=Homo sapiens OX=9606 GN=MSN PE=1 SV=3	45	25	67	17	67.8	4655.9	4753.6	4649.9	4684.6	4554.2	4408.1	4396	4552.2	4277.2
High	Q07065	Cytoskeleton-associated protein 4 OS=Homo sapiens OX=9606 GN=CKAP4 PE=1 SV=2	55	30	52	30	66	4624.9	4511.2	4540.1	4696.5	4042.1	4599.2	5344.3	4593.9	4567.8
High	P27348	14-3-3 protein theta OS=Homo sapiens OX=9606 GN=YWHAQ PE=1 SV=1	48	10	61	5	27.7	1939.4	1971	1901.4	1813.3	1780.3	1862.5	1764.4	1863.8	1796.4
High	P06748	Nucleophosmin OS=Homo sapiens OX=9606 GN=NPM1 PE=1 SV=2	39	10	67	10	32.6	6231.2	6359.5	6334.9	6445.2	5615.7	5868.3	6063.5	5887.5	5963.4
High	Q9UQ80	Proliferation-associated protein 2G4 OS=Homo sapiens OX=9606 GN=PA2G4 PE=1 SV=3	61	20	62	20	43.8	6052.6	6248.7	6256.8	6204.3	5994	5850.1	5646.4	5677.3	5575.6
High	P78371	T-complex protein 1 subunit beta OS=Homo sapiens OX=9606 GN=CCT2 PE=1 SV=4	47	20	54	20	57.5	6129.5	6124	5949.8	5985.1	5814.7	5969.5	6099.8	6015.3	5885.8
High	P09211	Glutathione S-transferase P OS=Homo sapiens OX=9606 GN=GSTP1 PE=1 SV=2	60	9	43	9	23.3	5498	5697.4	5457.3	5577.9	5965.1	5552.5	5320.5	5397	5227.3
High	P12814	Alpha-actinin-1 OS=Homo sapiens OX=9606 GN=ACTN1 PE=1 SV=2	38	28	67	17	103	4293.7	4132.7	4138.2	4146.7	3962.3	3945.6	4047.5	4072.7	4031
High	Q06830	Peroxiredoxin-1 OS=Homo sapiens OX=9606 GN=PRDX1 PE=1 SV=1	60	11	65	8	22.1	6643.6	6614.7	6660.2	6506.9	7065.1	6693.2	6351.4	6459.5	6197.8
High	P35268	60S ribosomal protein L22 OS=Homo sapiens OX=9606 GN=RPL22 PE=1 SV=2	30	3	22	3	14.8	2154.9	2155.2	2164	2027.1	2241.9	2321.4	2217.9	2331.2	2323.2
High	Q9UKV3	Apoptotic chromatin condensation inducer in the nucleus OS=Homo sapiens OX=9606 GN=ACIN1 PE=1 SV=2	24	24	44	24	151.8	3712.4	3714	3939.9	3924.1	3898.7	3853.4	3714.7	3736.4	3726.1
High	P60842	Eukaryotic initiation factor 4A-I OS=Homo sapiens OX=9606 GN=EIF4A1 PE=1 SV=1	35	13	62	5	46.1	2364.5	2374.1	2352.3	2311.3	2264.5	2187.1	2442.5	2290.2	2317.9
High	Q12756	Kinesin-like protein KIF1A OS=Homo sapiens OX=9606 GN=KIF1A PE=1 SV=2	25	31	44	22	190.9	2785.6	2802.1	2791.1	2683.1	2784.2	2882.3	2511	2851.7	2810.2
High	P02545	Prelamin-A/C OS=Homo sapiens OX=9606 GN=LMNA PE=1 SV=1	47	27	43	26	74.1	2818.5	3377.5	3312.2	4468.9	4280.2	3032.4	5326.3	3442.7	3102.6
High	Q16658	Fascin OS=Homo sapiens OX=9606 GN=FSCN1 PE=1 SV=3	46	19	59	19	54.5	4851.1	5135.2	4873.8	4943	5227.7	4787.2	4597.7	4879.6	4645.7
High	Q04637	Eukaryotic translation initiation factor 4 gamma 1 OS=Homo sapiens OX=9606 GN=EIF4G1 PE=1 SV=4	32	38	64	35	175.4	5328	5404.4	5472.9	5199	5740.3	5573.9	5207.2	5210.3	5351.6
High	P19367	Hexokinase-1 OS=Homo sapiens OX=9606 GN=HK1 PE=1 SV=3	37	32	61	29	102.4	5132.4	5356.9	5115.7	5449	5390.8	4951.5	5462.5	4879.9	4859.9
High	P46459	Vesicle-fusing ATPase OS=Homo sapiens OX=9606 GN=NSF PE=1 SV=3	42	29	64	28	82.5	6560	6616.4	6582.9	7029.2	7118.6	6404.2	7111.2	6524.3	6366.8
High	Q5UIP0	Telomere-associated protein RIF1 OS=Homo sapiens OX=9606 GN=RIF1 PE=1 SV=2	18	37	54	37	274.3	4124.6	3939.8	3977.3	3575.9	3818.5	4269.8	3503.7	3933.7	4273.1
High	P40939	Trifunctional enzyme subunit alpha, mitochondrial OS=Homo sapiens OX=9606 GN=HADHA PE=1 SV=2	42	27	52	27	82.9	5360.2	5299.5	5416.2	5162.9	5480.4	5410.7	5197.5	5289.2	5297.5
High	P30101	Protein disulfide-isomerase A3 OS=Homo sapiens OX=9606 GN=PDIA3 PE=1 SV=4	42	18	63	18	56.7	6240.1	6353.5	6047.9	6385.8	5573.1	6218	6373.3	6167.4	6268.7
High	Q00341	Vigilin OS=Homo sapiens OX=9606 GN=HDLBP PE=1 SV=2	31	35	57	35	141.4	6282.1	6258.7	6194	6338.7	6763	6611.1	6268.9	6428.5	6351.1
High	Q04917	14-3-3 protein eta OS=Homo sapiens OX=9606 GN=YWHAH PE=1 SV=4	54	13	74	9	28.2	2730.4	2727.8	2707.9	2724.6	2789.8	2611.3	2493.1	2647.3	2456.4
High	Q14697	Neutral alpha-glucosidase AB OS=Homo sapiens OX=9606 GN=GANAB PE=1 SV=3	32	27	59	27	106.8	5862.8	5967.3	5841.4	5821.9	6088.1	5782.8	5965.8	5791.1	5839.7
High	Q1KMD3	Heterogeneous nuclear ribonucleoprotein U-like protein 2 OS=Homo sapiens OX=9606 GN=HNRNPUL2 PE=1 SV=1	36	23	51	23	85.1	5540.9	5633.4	5572	5729	5817.3	5438.5	5536.4	5278.7	5480
High	Q6PKG0	La-related protein 1 OS=Homo sapiens OX=9606 GN=LARP1 PE=1 SV=2	34	30	59	30	123.4	4597	4596.5	4683.5	4700.7	4438.5	4557.2	5042.6	4595.3	4570.9
High	P52597	Heterogeneous nuclear ribonucleoprotein F OS=Homo sapiens OX=9606 GN=HNRNPF PE=1 SV=3	35	10	48	9	45.6	3617.3	3533.1	3555.1	3480.4	2809.4	3446.9	3402.3	3361.5	3536
High	P49411	Elongation factor Tu, mitochondrial OS=Homo sapiens OX=9606 GN=TUFM PE=1 SV=2	45	18	43	18	49.5	5288.7	5269.4	5164.8	5291.2	5428.9	5228	5273.2	5123.3	5149.1
High	P40926	Malate dehydrogenase, mitochondrial OS=Homo sapiens OX=9606 GN=MDH2 PE=1 SV=3	43	12	49	12	35.5	5443	5125.4	5163.1	5279.7	5578.2	5287.6	5427	5157.8	5096.9
High	P60174	Triosephosphate isomerase OS=Homo sapiens OX=9606 GN=TPI1 PE=1 SV=3	58	13	56	13	30.8	5269.7	5225.1	4967.6	5069.7	4737	5118.2	5157.9	4931.4	4698.2
High	Q14974	Importin subunit beta-1 OS=Homo sapiens OX=9606 GN=KPNB1 PE=1 SV=2	26	19	46	19	97.1	4124.2	4205	4112.3	4083.6	3899.6	3941.7	3862.2	3917.5	3949.9
High	P52948	Nuclear pore complex protein Nup98-Nup96 OS=Homo sapiens OX=9606 GN=NUP98 PE=1 SV=4	24	38	56	38	197.5	4666.5	4769.7	4782.3	4760.4	4903.6	4818.9	4997.2	4870.8	4967.5
High	Q92896	Golgi apparatus protein 1 OS=Homo sapiens OX=9606 GN=GLG1 PE=1 SV=2	22	27	52	27	134.5	4044.3	3944.2	3892.4	3967.2	4006.6	4110.2	4351.1	3979.3	4078.2
High	P11388	DNA topoisomerase 2-alpha OS=Homo sapiens OX=9606 GN=TOP2A PE=1 SV=3	29	41	69	32	174.3	3953	3691.8	3646.9	3048.4	3127.1	4182.2	3101.5	3513.1	3964.2
High	O15240	Neurosecretory protein VGF OS=Homo sapiens OX=9606 GN=VGF PE=1 SV=2	35	19	44	19	67.2	3743.2	3950.3	3859.7	4420.8	3627.1	3795.7	4403.3	4013.3	3812.7
High	Q9C0C2	182 kDa tankyrase-1-binding protein OS=Homo sapiens OX=9606 GN=TNKS1BP1 PE=1 SV=4	32	40	47	40	181.7	3187.1	3152	3186.4	3295.1	2677.4	2867.5	3151.5	3110.5	3073.7
High	O95347	Structural maintenance of chromosomes protein 2 OS=Homo sapiens OX=9606 GN=SMC2 PE=1 SV=2	33	39	60	39	135.6	8124.8	8087.8	8104.4	7651.9	7895.3	8407	7358.3	8125.6	7930.2
High	Q5TF21	Protein SOGA3 OS=Homo sapiens OX=9606 GN=SOGA3 PE=3 SV=1	41	33	46	30	103.1	3900.4	3925.4	3837.5	3695.5	3666.1	3782.9	3908.2	3741.7	3894
High	Q8N163	Cell cycle and apoptosis regulator protein 2 OS=Homo sapiens OX=9606 GN=CCAR2 PE=1 SV=2	34	26	41	26	102.8	4311.2	4499.9	4548.3	4741.4	4872.8	4484.5	4484.6	4478.4	4385.5
High	P31150	Rab GDP dissociation inhibitor alpha OS=Homo sapiens OX=9606 GN=GDI1 PE=1 SV=2	47	16	60	11	50.6	3479.5	3483.1	3562.2	3727.5	3906.6	3725	3500.8	3664.7	3514.3
High	Q9NYU2	UDP-glucose:glycoprotein glucosyltransferase 1 OS=Homo sapiens OX=9606 GN=UGGT1 PE=1 SV=3	21	29	53	29	177.1	5440.3	5652.2	5514.2	5623.8	5656.2	5251.2	5320	5195.8	5175.9
High	P13010	X-ray repair cross-complementing protein 5 OS=Homo sapiens OX=9606 GN=XRCC5 PE=1 SV=3	33	20	66	20	82.7	7575.6	7843.7	7785.1	7900.3	7744.3	7391.6	7505.3	7481.9	7400
High	Q9Y520	Protein PRRC2C OS=Homo sapiens OX=9606 GN=PRRC2C PE=1 SV=4	21	49	63	47	316.7	5214.7	5083.9	5061.9	4998	4902.8	5049.3	4761.6	5125.9	5117.3
High	Q8WUM4	Programmed cell death 6-interacting protein OS=Homo sapiens OX=9606 GN=PDCD6IP PE=1 SV=1	38	32	56	32	96	5265.6	5252.4	5284.1	5209.8	5438.1	5306.1	5113.4	5286.9	5117.4
High	Q9HAV4	Exportin-5 OS=Homo sapiens OX=9606 GN=XPO5 PE=1 SV=1	25	27	54	27	136.2	3717.3	3879.1	3762.2	3791.3	3586.7	3452.7	3390.7	3485.1	3344
High	Q9Y265	RuvB-like 1 OS=Homo sapiens OX=9606 GN=RUVBL1 PE=1 SV=1	38	12	36	12	50.2	5195.6	5224.1	5458.9	5318.6	5031	5244	5262.8	5151.1	5016.3
High	Q96FJ2	Dynein light chain 2, cytoplasmic OS=Homo sapiens OX=9606 GN=DYNLL2 PE=1 SV=1	33	2	23	2	10.3	2961.4	3069.6	3008	3276.2	3607.5	3068.4	2454.3	3088.7	2990.7
High	Q15029	116 kDa U5 small nuclear ribonucleoprotein component OS=Homo sapiens OX=9606 GN=EFTUD2 PE=1 SV=1	36	31	57	30	109.4	4799.6	4820.4	4814	4589.5	4900.4	5081.3	5513.4	5073.3	5028
High	P43243	Matrin-3 OS=Homo sapiens OX=9606 GN=MATR3 PE=1 SV=2	26	20	63	20	94.6	3966.4	4153.5	4110.1	4445.7	3973.4	3929.5	4107.8	4012.9	4029.3
High	P29144	Tripeptidyl-peptidase 2 OS=Homo sapiens OX=9606 GN=TPP2 PE=1 SV=4	30	32	48	32	138.3	4996.1	5070.4	5107.4	5038.8	5231.4	5037.9	5141.1	5083.7	4929.3
High	P50395	Rab GDP dissociation inhibitor beta OS=Homo sapiens OX=9606 GN=GDI2 PE=1 SV=2	49	19	61	14	50.6	4284.2	4309.2	4379	4321	4421.4	4327.6	3848.8	4279.8	4133.7
High	O14980	Exportin-1 OS=Homo sapiens OX=9606 GN=XPO1 PE=1 SV=1	27	25	56	25	123.3	6268.3	6196.6	6241.8	6492.4	7054.4	6554.9	6501.4	6418.9	6274.4
High	A5YKK6	CCR4-NOT transcription complex subunit 1 OS=Homo sapiens OX=9606 GN=CNOT1 PE=1 SV=2	22	48	71	48	266.8	6205.4	6321.2	6270.7	6432.5	6861.8	6259.5	6033.9	6320.1	6079.4
High	Q9NQC3	Reticulon-4 OS=Homo sapiens OX=9606 GN=RTN4 PE=1 SV=2	38	26	44	26	129.9	3894.8	3966.8	4006.9	4106.5	4321.8	4112	4403.6	4019.6	4018
High	P49750	YLP motif-containing protein 1 OS=Homo sapiens OX=9606 GN=YLPM1 PE=1 SV=4	24	38	57	37	241.5	4571.3	4670.7	4632.8	4592.9	4032.9	4421.5	5087.5	4590	4712.7
High	Q9UIG0	Tyrosine-protein kinase BAZ1B OS=Homo sapiens OX=9606 GN=BAZ1B PE=1 SV=2	26	35	55	35	170.8	4495.3	4583.3	4577.9	4347	4561.9	4290.1	4060	4187.9	4454
High	Q01130	Serine/arginine-rich splicing factor 2 OS=Homo sapiens OX=9606 GN=SRSF2 PE=1 SV=4	19	4	30	2	25.5	2288.5	2217.8	2169	2229.8	1535.4	1513.6	1536.8	1614.6	1627.8
High	Q9GZR7	ATP-dependent RNA helicase DDX24 OS=Homo sapiens OX=9606 GN=DDX24 PE=1 SV=1	37	26	40	26	96.3	4127.7	4203	4201.6	4654.6	4883.6	4112.3	3941.7	3963	4030.5
High	P42765	3-ketoacyl-CoA thiolase, mitochondrial OS=Homo sapiens OX=9606 GN=ACAA2 PE=1 SV=2	53	15	44	15	41.9	5197.3	5123.6	4973.5	5146.8	5229.8	5080.9	5151.9	5067.1	4984.8
High	P00558	Phosphoglycerate kinase 1 OS=Homo sapiens OX=9606 GN=PGK1 PE=1 SV=3	48	16	54	13	44.6	4565.4	4677.5	4608.5	5010.7	4996	4659.2	4501.2	4524.2	4372.5
High	P16401	Histone H1.5 OS=Homo sapiens OX=9606 GN=HIST1H1B PE=1 SV=3	39	9	54	6	22.6	3150.1	2578.2	2848.8	2545.5	2711.5	2535.1	2499.4	3024.4	2498.3
High	Q99460	26S proteasome non-ATPase regulatory subunit 1 OS=Homo sapiens OX=9606 GN=PSMD1 PE=1 SV=2	29	23	52	23	105.8	5446.6	5489.2	5564	5799.7	5974.5	5699.1	5146.8	5720.2	5497.2
High	O75592	E3 ubiquitin-protein ligase MYCBP2 OS=Homo sapiens OX=9606 GN=MYCBP2 PE=1 SV=4	12	51	61	51	513.3	3915.5	4094.2	4147.1	4210.3	4483.6	4006.9	4387.6	4052.8	3999.3
High	P13591	Neural cell adhesion molecule 1 OS=Homo sapiens OX=9606 GN=NCAM1 PE=1 SV=3	26	18	54	18	94.5	5702.5	5731.3	5732.5	6378.8	6044.8	5515.3	6108.7	5421.6	5337.7
High	Q9NZI8	Insulin-like growth factor 2 mRNA-binding protein 1 OS=Homo sapiens OX=9606 GN=IGF2BP1 PE=1 SV=2	42	23	65	20	63.4	3878.7	3899.4	3801.8	3828.6	3773.8	3872.1	3771.5	3890	3759.4
High	P63010	AP-2 complex subunit beta OS=Homo sapiens OX=9606 GN=AP2B1 PE=1 SV=1	25	22	45	13	104.5	2732.9	2678.7	2757.2	2637.7	2774.6	2822.3	2777	2738.5	2817.5
High	Q13308	Inactive tyrosine-protein kinase 7 OS=Homo sapiens OX=9606 GN=PTK7 PE=1 SV=2	34	29	48	29	118.3	4168.2	4108.5	4212.5	4154.7	3963.9	3812.7	4007.7	4008.2	3890.9
High	P08133	Annexin A6 OS=Homo sapiens OX=9606 GN=ANXA6 PE=1 SV=3	45	29	67	29	75.8	4865	4795	4809.8	4917.5	4771.2	4642.7	5375.8	4834.4	4560.9
High	O75534	Cold shock domain-containing protein E1 OS=Homo sapiens OX=9606 GN=CSDE1 PE=1 SV=2	37	26	41	26	88.8	4175.9	4191.1	4204.1	4225.4	4356.4	4267.8	4106.3	4237.2	4291.7
High	P23526	Adenosylhomocysteinase OS=Homo sapiens OX=9606 GN=AHCY PE=1 SV=4	41	17	50	17	47.7	4716.3	4892.1	4769.4	4572	4389.7	4563.9	4822.4	4575.9	4576.8
High	P11940	Polyadenylate-binding protein 1 OS=Homo sapiens OX=9606 GN=PABPC1 PE=1 SV=2	39	21	53	16	70.6	4140.3	4205.5	4184.7	4107.8	3822.9	3984.2	3543.2	3894.3	3932.2
High	Q9BUQ8	Probable ATP-dependent RNA helicase DDX23 OS=Homo sapiens OX=9606 GN=DDX23 PE=1 SV=3	43	32	57	32	95.5	5278.5	5317.7	5240	5323.4	5896.7	5492.5	5581.5	5393.7	5452.6
High	Q07866	Kinesin light chain 1 OS=Homo sapiens OX=9606 GN=KLC1 PE=1 SV=2	42	23	46	16	65.3	4141.4	4276.9	4189.2	4448.5	3781.4	4252.8	4110.3	4170.5	3977.1
High	Q14789	Golgin subfamily B member 1 OS=Homo sapiens OX=9606 GN=GOLGB1 PE=1 SV=2	15	39	48	39	375.8	3244.5	3280.4	3369.1	3668.5	3623.1	3346.7	3922.7	3634.6	3471.1
High	P55884	Eukaryotic translation initiation factor 3 subunit B OS=Homo sapiens OX=9606 GN=EIF3B PE=1 SV=3	40	22	44	22	92.4	4752.1	4753.7	4634	4770	5081.7	4760.2	4690.1	4718.5	4670.9
High	P54652	Heat shock-related 70 kDa protein 2 OS=Homo sapiens OX=9606 GN=HSPA2 PE=1 SV=1	33	17	60	7	70	442	477.5	453.9	471.8	436	429.7	386.9	482.2	449.1
High	P51610	Host cell factor 1 OS=Homo sapiens OX=9606 GN=HCFC1 PE=1 SV=2	23	34	55	33	208.6	4963.5	4873.4	4892.7	4735.7	4813.2	4834.5	4812.7	4695.9	4786.8
High	P52701	DNA mismatch repair protein Msh6 OS=Homo sapiens OX=9606 GN=MSH6 PE=1 SV=2	25	30	51	30	152.7	5330.1	5220	5248.7	4887.7	4898	5296	4662.9	5138.1	5067.9
High	Q03001	Dystonin OS=Homo sapiens OX=9606 GN=DST PE=1 SV=4	10	62	68	58	860.1	6104.5	6012.5	6096.5	6518.2	6845.5	6093.8	6296.7	6271.2	6250.9
High	P41252	Isoleucine--tRNA ligase, cytoplasmic OS=Homo sapiens OX=9606 GN=IARS PE=1 SV=2	25	28	50	28	144.4	4850.7	5010.5	4895.1	5192.2	5218.9	4904.7	4610.3	4828.9	4660.2
High	Q5VTR2	E3 ubiquitin-protein ligase BRE1A OS=Homo sapiens OX=9606 GN=RNF20 PE=1 SV=2	31	26	37	24	113.6	2966.7	2933.2	2948.3	2930.4	2755.5	3065.6	3005.5	3019.5	3007.9
High	P12277	Creatine kinase B-type OS=Homo sapiens OX=9606 GN=CKB PE=1 SV=1	40	11	44	11	42.6	2661.8	2642.5	2709.4	2710.3	2540.2	2715	2885.8	2746.8	2728.5
High	Q9NR30	Nucleolar RNA helicase 2 OS=Homo sapiens OX=9606 GN=DDX21 PE=1 SV=5	34	25	49	23	87.3	6380.5	5710.9	6323.1	5970.2	6458.1	6446	6360	6040.5	6208.1
High	Q13423	NAD(P) transhydrogenase, mitochondrial OS=Homo sapiens OX=9606 GN=NNT PE=1 SV=3	28	27	51	27	113.8	7225.8	7068.7	6863	6918.4	7273.4	7004.2	7042.6	6843	7113.8
High	Q7KZ85	Transcription elongation factor SPT6 OS=Homo sapiens OX=9606 GN=SUPT6H PE=1 SV=2	24	31	45	31	198.9	3747.6	3707.8	3555.2	3461.5	3510.8	3717.8	3842.5	3686.9	3815.6
High	P10412	Histone H1.4 OS=Homo sapiens OX=9606 GN=HIST1H1E PE=1 SV=2	44	10	56	3	21.9	1761.3	1309	1572.9	1192.7	1479.2	1334.1	1253.2	1623.2	1353.6
High	P26378	ELAV-like protein 4 OS=Homo sapiens OX=9606 GN=ELAVL4 PE=1 SV=2	44	14	52	5	41.7	671.8	674.9	697.9	796.2	845.5	719.2	644.7	750.2	711.3
High	Q99459	Cell division cycle 5-like protein OS=Homo sapiens OX=9606 GN=CDC5L PE=1 SV=2	38	20	39	20	92.2	4348.6	4281.1	4212.7	4236.1	3872.9	4286.9	4790.3	4070.2	4274.5
High	Q9BUF5	Tubulin beta-6 chain OS=Homo sapiens OX=9606 GN=TUBB6 PE=1 SV=1	41	14	68	5	49.8	856.2	879.8	895.2	864.5	830.8	898.7	924.2	940.1	939.9
High	P08237	ATP-dependent 6-phosphofructokinase, muscle type OS=Homo sapiens OX=9606 GN=PFKM PE=1 SV=2	34	23	52	21	85.1	3756.5	3876.8	3848.8	3868.8	4159.1	3832.7	3940.1	3782.9	3660.1
High	Q8N1F7	Nuclear pore complex protein Nup93 OS=Homo sapiens OX=9606 GN=NUP93 PE=1 SV=2	38	30	55	30	93.4	4176.7	4284.2	4183.8	4222.3	4161.5	4032.7	3823.3	4054.8	4145.4
High	P45880	Voltage-dependent anion-selective channel protein 2 OS=Homo sapiens OX=9606 GN=VDAC2 PE=1 SV=2	44	10	35	10	31.5	3181.9	3259.6	3165.8	3200.3	3396.2	3120.7	3094.6	3089.6	3108.7
High	O75874	Isocitrate dehydrogenase [NADP] cytoplasmic OS=Homo sapiens OX=9606 GN=IDH1 PE=1 SV=2	50	19	40	18	46.6	3610.3	3635.2	3619.1	3525.5	3488.5	3714.1	3663.4	3668.7	3491.4
High	Q15366	Poly(rC)-binding protein 2 OS=Homo sapiens OX=9606 GN=PCBP2 PE=1 SV=1	38	10	42	4	38.6	676.1	663.1	635.1	674.5	551.1	582.2	573.4	619.8	637.3
High	Q9HC35	Echinoderm microtubule-associated protein-like 4 OS=Homo sapiens OX=9606 GN=EML4 PE=1 SV=3	30	25	43	25	108.8	3006.7	3189.8	3045	3229.1	3164.4	3034.9	3237.8	3074.7	2917
High	Q9H2P0	Activity-dependent neuroprotector homeobox protein OS=Homo sapiens OX=9606 GN=ADNP PE=1 SV=1	33	30	56	30	123.5	5638.2	5782.2	5711.8	5710.4	5949.1	5719.7	5648.6	5434.5	5790.1
High	P15531	Nucleoside diphosphate kinase A OS=Homo sapiens OX=9606 GN=NME1 PE=1 SV=1	70	9	68	5	17.1	2574.6	2780.1	2552.4	2527.1	2369.1	2329.5	2717.7	2397.5	2297.1
High	O75691	Small subunit processome component 20 homolog OS=Homo sapiens OX=9606 GN=UTP20 PE=1 SV=3	18	43	55	43	318.2	6036.2	6111.2	6153.8	5884	6336.3	5857.8	5623.5	5737.6	5985.9
High	Q96KR1	Zinc finger RNA-binding protein OS=Homo sapiens OX=9606 GN=ZFR PE=1 SV=2	26	23	36	23	116.9	3319.3	3468.7	3580.7	3343.1	3512.5	3461	3535.6	3373.5	3459.8
High	P57721	Poly(rC)-binding protein 3 OS=Homo sapiens OX=9606 GN=PCBP3 PE=2 SV=2	37	11	38	6	39.4	1266.5	1268.2	1186.6	1352.5	1571.6	1329.2	1459.1	1376.5	1392.4
High	Q07955	Serine/arginine-rich splicing factor 1 OS=Homo sapiens OX=9606 GN=SRSF1 PE=1 SV=2	46	11	45	11	27.7	3810.4	3784.3	3800	4110.2	3830.2	3786.2	4111.7	3729.6	4039.1
High	Q15021	Condensin complex subunit 1 OS=Homo sapiens OX=9606 GN=NCAPD2 PE=1 SV=3	22	24	41	24	157.1	3685.4	3585.5	3613.6	2986	3409.6	3696.3	3100.3	3561.7	3544.7
High	P33991	DNA replication licensing factor MCM4 OS=Homo sapiens OX=9606 GN=MCM4 PE=1 SV=5	36	25	54	25	96.5	4556.2	4456.6	4571.4	4300.2	4421.6	4720.4	4557.7	4614.7	4612.1
High	Q14240	Eukaryotic initiation factor 4A-II OS=Homo sapiens OX=9606 GN=EIF4A2 PE=1 SV=2	36	14	52	6	46.4	2073.4	2029.9	2026.2	1951.3	1852.1	2125.6	2082.4	1962.9	1905.2
High	Q9NTI5	Sister chromatid cohesion protein PDS5 homolog B OS=Homo sapiens OX=9606 GN=PDS5B PE=1 SV=1	23	30	50	26	164.6	4480.2	4462	4447.8	4322.1	4695.3	4489.5	4402.3	4313.5	4455.9
High	P62937	Peptidyl-prolyl cis-trans isomerase A OS=Homo sapiens OX=9606 GN=PPIA PE=1 SV=2	66	9	65	9	18	7059.2	6110.1	6997.6	6034.4	6481.2	5461.8	6392.6	5522.1	6227.1
High	Q12905	Interleukin enhancer-binding factor 2 OS=Homo sapiens OX=9606 GN=ILF2 PE=1 SV=2	32	10	37	10	43	3595.3	3612.8	3669.9	3545.7	3538.3	3687	4058.9	3657.8	3661.5
High	Q92900	Regulator of nonsense transcripts 1 OS=Homo sapiens OX=9606 GN=UPF1 PE=1 SV=2	31	28	39	28	124.3	3390.4	3459.8	3448.1	3344.5	3422.2	3429.6	3432.3	3507.8	3411.3
High	O75153	Clustered mitochondria protein homolog OS=Homo sapiens OX=9606 GN=CLUH PE=1 SV=2	27	29	43	29	146.6	4425.9	4371.5	4508.5	4133.1	4325.6	4535.4	4309.9	4645.9	4445.2
High	O00567	Nucleolar protein 56 OS=Homo sapiens OX=9606 GN=NOP56 PE=1 SV=4	33	15	35	15	66	3042.9	2893.2	3127	2988	3172.4	3059.8	3099.4	2959.7	2991.7
High	Q92804	TATA-binding protein-associated factor 2N OS=Homo sapiens OX=9606 GN=TAF15 PE=1 SV=1	34	12	39	10	61.8	1929.5	1885.6	1831.8	1903.7	1578.2	1871.5	1966.4	1792.6	1875.8
High	P47897	Glutamine--tRNA ligase OS=Homo sapiens OX=9606 GN=QARS PE=1 SV=1	40	26	45	25	87.7	3706.7	3822.1	3799	3659.1	3725.4	3800.6	3645.1	3791.9	3779.1
High	O96028	Histone-lysine N-methyltransferase NSD2 OS=Homo sapiens OX=9606 GN=NSD2 PE=1 SV=1	23	25	36	25	152.2	3495.6	3297.1	3313.8	3093.3	3238.7	3551.6	3107	3248.1	3506.2
High	A6NHR9	Structural maintenance of chromosomes flexible hinge domain-containing protein 1 OS=Homo sapiens OX=9606 GN=SMCHD1 PE=1 SV=2	23	41	53	41	226.2	4569.5	4312.4	4391.9	4423	4518.9	4475.1	4383.7	4401.9	4503.4
High	P08758	Annexin A5 OS=Homo sapiens OX=9606 GN=ANXA5 PE=1 SV=2	50	15	37	15	35.9	2532.9	2683.8	2594	2482	2560.8	2734.6	2506.8	2705.5	2621.4
High	Q14676	Mediator of DNA damage checkpoint protein 1 OS=Homo sapiens OX=9606 GN=MDC1 PE=1 SV=3	29	33	47	33	226.5	5675.1	5606.3	5594.4	5504.3	5343.8	5747.2	5466.4	5605.4	5671.5
High	P51659	Peroxisomal multifunctional enzyme type 2 OS=Homo sapiens OX=9606 GN=HSD17B4 PE=1 SV=3	39	23	41	23	79.6	2874.5	2881.7	2824.7	2766.6	2885.6	2779.7	2678.3	2736.9	2885.6
High	Q9UPU5	Ubiquitin carboxyl-terminal hydrolase 24 OS=Homo sapiens OX=9606 GN=USP24 PE=1 SV=3	12	27	35	27	294.2	2566.1	2642.6	2533	2581.1	2631.5	2521.1	2472.4	2601.4	2546.9
High	P46940	Ras GTPase-activating-like protein IQGAP1 OS=Homo sapiens OX=9606 GN=IQGAP1 PE=1 SV=1	24	33	46	32	189.1	4259.2	4279.5	4177.4	4074	4203.6	4248.5	3754.2	4246.1	4077.9
High	P39748	Flap endonuclease 1 OS=Homo sapiens OX=9606 GN=FEN1 PE=1 SV=1	36	10	30	10	42.6	2285.9	2251.3	2300.5	2156.5	2028.7	2326.7	2009.6	2213	2183.6
High	P55265	Double-stranded RNA-specific adenosine deaminase OS=Homo sapiens OX=9606 GN=ADAR PE=1 SV=4	30	35	68	35	136	5385.7	5435.6	5472.4	5798.4	5754.5	5473.5	5419	5310.1	5370.1
High	Q14152	Eukaryotic translation initiation factor 3 subunit A OS=Homo sapiens OX=9606 GN=EIF3A PE=1 SV=1	27	39	71	39	166.5	7265.6	7290.1	7600.6	7186.9	7359.2	7248.1	7945.9	7354.3	7102.9
High	P00505	Aspartate aminotransferase, mitochondrial OS=Homo sapiens OX=9606 GN=GOT2 PE=1 SV=3	43	16	47	16	47.5	3332.1	3365.9	3255.7	3355.6	3423.6	3161.6	3252.4	3107.5	3159
High	Q96T23	Remodeling and spacing factor 1 OS=Homo sapiens OX=9606 GN=RSF1 PE=1 SV=2	18	20	31	20	163.7	3075.2	3083.2	3046.2	3073.9	3135.2	3243.5	3407.7	3197.2	3252.9
High	P55786	Puromycin-sensitive aminopeptidase OS=Homo sapiens OX=9606 GN=NPEPPS PE=1 SV=2	32	28	62	28	103.2	5838	6024.6	5921.6	5829.4	5908.6	5913.5	5796.2	5858.5	5635.5
High	P02786	Transferrin receptor protein 1 OS=Homo sapiens OX=9606 GN=TFRC PE=1 SV=2	39	26	46	26	84.8	4823.1	4819.3	4676	4512.1	4714.3	4799	4640.7	4734.1	4841
High	Q9Y4L1	Hypoxia up-regulated protein 1 OS=Homo sapiens OX=9606 GN=HYOU1 PE=1 SV=1	32	27	62	27	111.3	7625.4	7617.9	7609.8	8104.3	8261	7336.8	8122.6	7560.1	7443.8
High	Q96PK6	RNA-binding protein 14 OS=Homo sapiens OX=9606 GN=RBM14 PE=1 SV=2	38	20	42	20	69.4	2030.5	2104.6	2041.9	2092.6	2104	1980.5	2156.9	2025.4	2145.7
High	Q13435	Splicing factor 3B subunit 2 OS=Homo sapiens OX=9606 GN=SF3B2 PE=1 SV=2	27	23	39	23	100.2	3314.9	3430.9	3394.1	3406.1	3584.4	3541.7	3349.3	3428.5	3578.1
High	Q9UNF1	Melanoma-associated antigen D2 OS=Homo sapiens OX=9606 GN=MAGED2 PE=1 SV=2	41	20	41	18	64.9	3176.3	3131	3229.5	3185.6	3229.9	3174	3171.3	3246.8	2997.8
High	O60341	Lysine-specific histone demethylase 1A OS=Homo sapiens OX=9606 GN=KDM1A PE=1 SV=2	40	21	36	21	92.8	2953.4	2968.1	2892	2996.5	3304.8	3027.3	3058.4	3027.7	3011.6
High	Q4V328	GRIP1-associated protein 1 OS=Homo sapiens OX=9606 GN=GRIPAP1 PE=1 SV=2	42	28	38	28	95.9	3083.3	3108.1	3265.6	3242.8	3036.6	3332.5	3343.8	3510.8	3314.4
High	P49454	Centromere protein F OS=Homo sapiens OX=9606 GN=CENPF PE=1 SV=3	17	50	61	50	357.3	6614.5	5659.4	5796.8	4662.4	4322.4	6807.1	4635.5	5877.1	7232.7
High	P28331	NADH-ubiquinone oxidoreductase 75 kDa subunit, mitochondrial OS=Homo sapiens OX=9606 GN=NDUFS1 PE=1 SV=3	42	24	47	24	79.4	4849.2	4648.3	4750.8	4750	4513	4455.6	4612.7	4392.7	4608.2
High	Q13085	Acetyl-CoA carboxylase 1 OS=Homo sapiens OX=9606 GN=ACACA PE=1 SV=2	19	36	45	36	265.4	5024.9	5165	5121.5	5307.9	5786	5208.3	5198.9	5221.9	5103.7
High	P09936	Ubiquitin carboxyl-terminal hydrolase isozyme L1 OS=Homo sapiens OX=9606 GN=UCHL1 PE=1 SV=2	51	9	51	9	24.8	5175.7	5461.9	5373.8	5384.2	4573.2	4939.6	5286.2	5032.6	4725.4
High	Q12802	A-kinase anchor protein 13 OS=Homo sapiens OX=9606 GN=AKAP13 PE=1 SV=2	15	29	38	29	307.4	2889.3	2874	3018	3057	3024.5	3004.9	2837.9	3020.9	2969.6
High	O00267	Transcription elongation factor SPT5 OS=Homo sapiens OX=9606 GN=SUPT5H PE=1 SV=1	28	22	32	22	120.9	3210.7	3219.4	3153.2	3133.6	3259	3254	3117	3267.3	3267.4
High	P16402	Histone H1.3 OS=Homo sapiens OX=9606 GN=HIST1H1D PE=1 SV=2	43	11	57	5	22.3	1310.3	976.6	1102.7	830.3	1068.1	1026.8	931.6	1223.7	967
High	P54886	Delta-1-pyrroline-5-carboxylate synthase OS=Homo sapiens OX=9606 GN=ALDH18A1 PE=1 SV=2	29	22	46	22	87.2	4788.2	4523.1	4474.5	4394.9	4334.8	4449.2	4475.4	4288.1	4651.9
High	O43242	26S proteasome non-ATPase regulatory subunit 3 OS=Homo sapiens OX=9606 GN=PSMD3 PE=1 SV=2	41	20	43	20	60.9	3815.9	3967.5	3855.3	3996.5	4108.4	3938.1	3986.9	3880.1	3705.9
High	O60716	Catenin delta-1 OS=Homo sapiens OX=9606 GN=CTNND1 PE=1 SV=1	27	18	32	18	108.1	1851.4	1790.5	1761	1800.7	1824.3	2092.3	2114.3	1970.1	2072
High	O00429	Dynamin-1-like protein OS=Homo sapiens OX=9606 GN=DNM1L PE=1 SV=2	44	29	49	29	81.8	4995.1	5107.6	5163.8	5241.2	4949.3	4999.9	4715	5025.2	4816.6
High	Q8TEQ6	Gem-associated protein 5 OS=Homo sapiens OX=9606 GN=GEMIN5 PE=1 SV=3	22	31	41	31	168.5	4443.8	4384.9	4366	4354.9	4674.3	4639.8	4514.6	4656.8	4419
High	P36776	Lon protease homolog, mitochondrial OS=Homo sapiens OX=9606 GN=LONP1 PE=1 SV=2	19	16	37	16	106.4	4762.2	4679.3	4678	4788.2	4706.2	4887.1	4873	4859.1	4933.3
High	Q14157	Ubiquitin-associated protein 2-like OS=Homo sapiens OX=9606 GN=UBAP2L PE=1 SV=2	28	20	34	20	114.5	3832.8	3823	3921.5	3790.3	3301.5	3764	3549.4	3684.3	3629.1
High	P16403	Histone H1.2 OS=Homo sapiens OX=9606 GN=HIST1H1C PE=1 SV=2	46	10	52	4	21.4	1325.5	940.6	1040.5	743.8	968.6	848.7	756.6	1155.1	858.5
High	Q92878	DNA repair protein RAD50 OS=Homo sapiens OX=9606 GN=RAD50 PE=1 SV=1	26	36	49	36	153.8	5361.7	5296.3	5335.9	5512.7	5659.6	5292.3	5313.1	5297.7	5285.3
High	P27824	Calnexin OS=Homo sapiens OX=9606 GN=CANX PE=1 SV=2	28	15	43	15	67.5	4077	4195.5	4416.8	4467.5	4408.5	4176.4	4614.2	4075.4	4344
High	Q9UM73	ALK tyrosine kinase receptor OS=Homo sapiens OX=9606 GN=ALK PE=1 SV=3	24	25	41	24	176.3	3216.4	3072.3	3191.8	3018.9	3197.8	3495.3	3641.9	3294	3548.1
High	Q6P2E9	Enhancer of mRNA-decapping protein 4 OS=Homo sapiens OX=9606 GN=EDC4 PE=1 SV=1	24	27	45	27	151.6	2517.5	2529.3	2577.7	2617.6	2628.4	2602.1	2693.9	2677.5	2648.4
High	P04843	Dolichyl-diphosphooligosaccharide--protein glycosyltransferase subunit 1 OS=Homo sapiens OX=9606 GN=RPN1 PE=1 SV=1	39	21	44	21	68.5	3939.8	3936.2	3943	3864.8	3898.4	3982.5	4383.8	4057.8	4044.8
High	Q99613	Eukaryotic translation initiation factor 3 subunit C OS=Homo sapiens OX=9606 GN=EIF3C PE=1 SV=1	27	21	45	21	105.3	3453.7	3545.6	3501.2	3303.8	3348.7	3557.1	3823.1	3482.5	3422
High	O14979	Heterogeneous nuclear ribonucleoprotein D-like OS=Homo sapiens OX=9606 GN=HNRNPDL PE=1 SV=3	34	12	40	11	46.4	2870.4	2951.4	2880.9	2997.2	2613.3	2941.9	2716.8	2917.4	2899.2
High	Q29RF7	Sister chromatid cohesion protein PDS5 homolog A OS=Homo sapiens OX=9606 GN=PDS5A PE=1 SV=1	30	36	50	32	150.7	4750.2	4720.1	4850	4561.6	5280.8	5074.5	4651.7	4705.2	4888.1
High	Q7L2E3	ATP-dependent RNA helicase DHX30 OS=Homo sapiens OX=9606 GN=DHX30 PE=1 SV=1	27	31	43	31	133.9	4329.9	4298	4272.3	4129.8	4372.9	4447.8	4219.7	4276.4	4398.5
High	P51148	Ras-related protein Rab-5C OS=Homo sapiens OX=9606 GN=RAB5C PE=1 SV=2	59	9	28	6	23.5	1525.3	1488.5	1501.7	1537	1677.2	1556.1	1438.2	1589.8	1533.7
High	P49790	Nuclear pore complex protein Nup153 OS=Homo sapiens OX=9606 GN=NUP153 PE=1 SV=2	31	31	38	31	153.8	2560.9	2523.1	2621.5	2752.6	2869	2422.6	2366.9	2301.6	2329.7
High	Q09161	Nuclear cap-binding protein subunit 1 OS=Homo sapiens OX=9606 GN=NCBP1 PE=1 SV=1	24	15	33	15	91.8	2740.9	2763	2963	2948.2	2920.5	2886.4	2881.1	2835.2	2767.3
High	P52789	Hexokinase-2 OS=Homo sapiens OX=9606 GN=HK2 PE=1 SV=2	30	23	43	20	102.3	2874.2	2718.8	2690.4	3123.1	3175.4	2830.5	3240.9	2781	2904.5
High	O43290	U4/U6.U5 tri-snRNP-associated protein 1 OS=Homo sapiens OX=9606 GN=SART1 PE=1 SV=1	37	23	34	23	90.2	3859.1	3849.9	3823.5	3801.2	3818.7	3807.2	3714.9	3694.3	3897.7
High	P27797	Calreticulin OS=Homo sapiens OX=9606 GN=CALR PE=1 SV=1	33	11	47	11	48.1	6365.1	6579.1	6488.8	6404.5	5545.5	5787.3	5892.8	5829.3	5890.8
High	Q86XP3	ATP-dependent RNA helicase DDX42 OS=Homo sapiens OX=9606 GN=DDX42 PE=1 SV=1	42	29	43	29	102.9	3358.1	3345.3	3352.4	3352.4	3366.8	3237.7	3576.9	3219.5	3292.3
High	P35222	Catenin beta-1 OS=Homo sapiens OX=9606 GN=CTNNB1 PE=1 SV=1	25	18	36	17	85.4	2419.1	2343.7	2464.7	2347.9	2221	2217.6	2132.6	2339.3	2321.7
High	Q9UIA9	Exportin-7 OS=Homo sapiens OX=9606 GN=XPO7 PE=1 SV=3	22	21	35	21	123.8	3471.2	3578.2	3647.3	3692	3919.5	3678.6	3348.8	3731.6	3572.2
High	O14531	Dihydropyrimidinase-related protein 4 OS=Homo sapiens OX=9606 GN=DPYSL4 PE=1 SV=2	47	19	42	19	61.8	4325.2	4412.7	4516.9	4620.4	4645.1	4345.2	4657.7	4435.7	4190.5
High	P20711	Aromatic-L-amino-acid decarboxylase OS=Homo sapiens OX=9606 GN=DDC PE=1 SV=2	35	14	36	14	53.9	2824.2	2912.2	2834.2	2870.1	2984.5	2902.2	3499.5	2919.2	2778.5
High	P17677	Neuromodulin OS=Homo sapiens OX=9606 GN=GAP43 PE=1 SV=1	57	8	25	8	24.8	3296.1	3170.7	3120.9	3243.7	2775.5	3245.1	3387.7	3216.7	3360.3
High	P46100	Transcriptional regulator ATRX OS=Homo sapiens OX=9606 GN=ATRX PE=1 SV=5	14	29	37	29	282.4	2254.7	2208.8	2186.7	2344.1	2620	2327.1	2466	2316.6	2449.9
High	P48643	T-complex protein 1 subunit epsilon OS=Homo sapiens OX=9606 GN=CCT5 PE=1 SV=1	35	20	53	20	59.6	5547.3	5567.4	5436.3	5465.1	5412.2	5493.1	5297.3	5369.5	5222.8
High	Q8IX01	SURP and G-patch domain-containing protein 2 OS=Homo sapiens OX=9606 GN=SUGP2 PE=1 SV=2	31	27	45	27	120.1	3853.3	3825.9	4066.1	4033.7	4128.7	3851.2	4092.2	3754.2	3976.1
High	P63244	Receptor of activated protein C kinase 1 OS=Homo sapiens OX=9606 GN=RACK1 PE=1 SV=3	50	13	37	13	35.1	3120.4	3137.8	2972	2997.1	3010.6	2886.6	2835.9	2813.5	2786.7
High	P07910	Heterogeneous nuclear ribonucleoproteins C1/C2 OS=Homo sapiens OX=9606 GN=HNRNPC PE=1 SV=4	39	12	47	5	33.7	1258.5	1280.9	1278.5	1339.2	1392.2	1331	1396.9	1363.6	1317.4
High	P39880	Homeobox protein cut-like 1 OS=Homo sapiens OX=9606 GN=CUX1 PE=1 SV=3	24	28	39	14	164.1	1276	1282.3	1287.8	1249.6	1161	1366.9	1336.9	1390.9	1448.2
High	Q99798	Aconitate hydratase, mitochondrial OS=Homo sapiens OX=9606 GN=ACO2 PE=1 SV=2	37	23	38	23	85.4	3000.2	2970	2851	2956.7	2975.5	2765.4	3100.6	2848.1	2908
High	P17987	T-complex protein 1 subunit alpha OS=Homo sapiens OX=9606 GN=TCP1 PE=1 SV=1	35	18	39	18	60.3	4152.7	4148.6	3874.9	3853.8	3933.3	3988.9	3786.3	3823	3811.8
High	Q13200	26S proteasome non-ATPase regulatory subunit 2 OS=Homo sapiens OX=9606 GN=PSMD2 PE=1 SV=3	32	23	44	23	100.1	4733.7	5114.6	4928.3	5062.2	5080.1	4906.8	4804.4	4985.5	4779.7
High	Q9UHX1	Poly(U)-binding-splicing factor PUF60 OS=Homo sapiens OX=9606 GN=PUF60 PE=1 SV=1	33	14	36	14	59.8	3320.5	3270.2	3216.6	3309	3320.6	3291.1	3183.7	3265.8	3291.7
High	Q9UMS6	Synaptopodin-2 OS=Homo sapiens OX=9606 GN=SYNPO2 PE=1 SV=2	38	30	40	30	117.4	3543.3	3549	3490.6	3431.1	3320.3	3559.5	3499.5	3490.1	3464.8
High	P51991	Heterogeneous nuclear ribonucleoprotein A3 OS=Homo sapiens OX=9606 GN=HNRNPA3 PE=1 SV=2	31	10	29	8	39.6	1501.4	1534.7	1555.4	1508.4	1505.4	1562.8	1993.1	1603.6	1596
High	P24928	DNA-directed RNA polymerase II subunit RPB1 OS=Homo sapiens OX=9606 GN=POLR2A PE=1 SV=2	21	35	48	35	217	3810.2	3732.6	3784.9	3821.7	3896.4	3914	3758.7	3829.4	3864.4
High	Q15417	Calponin-3 OS=Homo sapiens OX=9606 GN=CNN3 PE=1 SV=1	33	8	28	8	36.4	3490	3424.1	3342.5	3337.3	2851.1	3096.9	2994.8	3027.4	2986.1
High	Q9BPU6	Dihydropyrimidinase-related protein 5 OS=Homo sapiens OX=9606 GN=DPYSL5 PE=1 SV=1	44	20	52	20	61.4	3132.7	3403.2	3195	3315.9	3466.1	3229.4	3232.5	3250	3082.5
High	Q9NP58	ATP-binding cassette sub-family B member 6, mitochondrial OS=Homo sapiens OX=9606 GN=ABCB6 PE=1 SV=1	24	14	27	14	93.8	1508.1	1528.2	1533	1701.3	1656.5	1467.6	1547.6	1467.5	1476.6
High	P0DP23	Calmodulin-1 OS=Homo sapiens OX=9606 GN=CALM1 PE=1 SV=1	47	6	27	6	16.8	2009.1	2067.2	1884.9	2063.9	2057.5	1980.3	2189	2143.6	1956.5
High	Q03164	Histone-lysine N-methyltransferase 2A OS=Homo sapiens OX=9606 GN=KMT2A PE=1 SV=5	10	33	39	31	431.5	2932	2866.8	2908	2805	3130.9	3073.7	2788.3	2881.2	3061.1
High	Q15459	Splicing factor 3A subunit 1 OS=Homo sapiens OX=9606 GN=SF3A1 PE=1 SV=1	36	22	54	22	88.8	4496.4	4575.2	4615.5	4829.4	4690.9	4729.4	4432.4	4715.6	4769.1
High	Q92621	Nuclear pore complex protein Nup205 OS=Homo sapiens OX=9606 GN=NUP205 PE=1 SV=3	20	35	50	35	227.8	4705	4852.3	4768.1	4719.5	5005	4929.8	5074.5	4884.5	4937.1
High	O60313	Dynamin-like 120 kDa protein, mitochondrial OS=Homo sapiens OX=9606 GN=OPA1 PE=1 SV=3	28	24	40	24	111.6	4410.3	4353.8	4219.8	4262.4	4241.8	4398.7	4452.7	4304.6	4376.3
High	O15294	UDP-N-acetylglucosamine--peptide N-acetylglucosaminyltransferase 110 kDa subunit OS=Homo sapiens OX=9606 GN=OGT PE=1 SV=3	20	19	36	19	116.9	3639.5	3683	3613.1	3501.8	3495.2	3556.4	3618.6	3455.2	3523.8
High	Q86V81	THO complex subunit 4 OS=Homo sapiens OX=9606 GN=ALYREF PE=1 SV=3	51	10	30	10	26.9	2999.2	3025.5	2999.9	2813.4	2727.9	3142.9	3408.1	3223.4	3306.2
High	O00541	Pescadillo homolog OS=Homo sapiens OX=9606 GN=PES1 PE=1 SV=1	35	19	36	19	68	3131.8	3205.8	3206.1	3090.9	3154.3	3066.9	3173.9	2988.5	3002.9
High	O00148	ATP-dependent RNA helicase DDX39A OS=Homo sapiens OX=9606 GN=DDX39A PE=1 SV=2	33	13	46	6	49.1	1985.1	1947.2	2011.6	2086.3	2082.4	1986	1885.5	1929.2	1967.8
High	Q14247	Src substrate cortactin OS=Homo sapiens OX=9606 GN=CTTN PE=1 SV=2	41	19	33	19	61.5	4202.3	4144.3	4215	4024.7	3181.3	4093.6	4286.8	4353.3	4101.8
High	Q92499	ATP-dependent RNA helicase DDX1 OS=Homo sapiens OX=9606 GN=DDX1 PE=1 SV=2	37	25	41	25	82.4	4851.6	4903	4760.7	4755.1	4735.3	4720.5	5297.9	4691.3	4627
High	P62333	26S proteasome regulatory subunit 10B OS=Homo sapiens OX=9606 GN=PSMC6 PE=1 SV=1	47	15	33	15	44.1	3526.1	3704.9	3793.8	3707.9	3260.2	3510.7	3504.5	3589.1	3489.6
High	P49915	GMP synthase [glutamine-hydrolyzing] OS=Homo sapiens OX=9606 GN=GMPS PE=1 SV=1	34	20	37	20	76.7	4311.1	4240.3	4250.7	4122.8	4294.5	4519.8	3935.2	4328.6	4252.5
High	O95757	Heat shock 70 kDa protein 4L OS=Homo sapiens OX=9606 GN=HSPA4L PE=1 SV=3	37	28	41	25	94.5	3121.2	3361	3390.4	4310.9	4657.3	3407.1	4392.3	3674.3	3329.5
High	Q86U86	Protein polybromo-1 OS=Homo sapiens OX=9606 GN=PBRM1 PE=1 SV=1	23	34	43	34	192.8	4337	4441.3	4653.6	4440.8	4326.1	4508.5	4433.8	4312.9	4579.5
High	O75150	E3 ubiquitin-protein ligase BRE1B OS=Homo sapiens OX=9606 GN=RNF40 PE=1 SV=5	27	22	29	20	113.6	2189.5	2276.5	2254.1	2135.1	2125.6	2217.7	2312.1	2270.9	2196.1
High	Q9BXP5	Serrate RNA effector molecule homolog OS=Homo sapiens OX=9606 GN=SRRT PE=1 SV=1	22	19	36	19	100.6	3833.2	3903	3759	3876.9	3514	3885.3	3922.6	3761.9	3747
High	P43246	DNA mismatch repair protein Msh2 OS=Homo sapiens OX=9606 GN=MSH2 PE=1 SV=1	27	24	41	24	104.7	2837.5	2767.6	2777.1	2645.3	2610.1	2774.5	2430.8	2658.6	2701.3
High	Q13177	Serine/threonine-protein kinase PAK 2 OS=Homo sapiens OX=9606 GN=PAK2 PE=1 SV=3	44	16	36	10	58	2903.7	2940.2	2938.7	2817.9	2829.1	3129.3	3139.8	3183.9	3037
High	O95239	Chromosome-associated kinesin KIF4A OS=Homo sapiens OX=9606 GN=KIF4A PE=1 SV=3	30	29	38	29	139.8	3177.9	3070.3	3198	2857.7	2917.9	3346.7	3170.9	3156	3270.8
High	Q13151	Heterogeneous nuclear ribonucleoprotein A0 OS=Homo sapiens OX=9606 GN=HNRNPA0 PE=1 SV=1	41	9	34	9	30.8	3493.2	3684.2	3591.5	3438.6	3423.6	3623.3	4474.7	3678.2	3688.7
High	Q13283	Ras GTPase-activating protein-binding protein 1 OS=Homo sapiens OX=9606 GN=G3BP1 PE=1 SV=1	41	13	31	12	52.1	2328.2	2348.8	2447	2377.1	2183.8	2392.5	2229.8	2480.5	2502.9
High	Q9NSD9	Phenylalanine--tRNA ligase beta subunit OS=Homo sapiens OX=9606 GN=FARSB PE=1 SV=3	39	22	43	22	66.1	4691.1	4760.2	4757.2	4836.7	4918	4745.3	4595.3	4882.9	4637.2
High	Q9Y4A5	Transformation/transcription domain-associated protein OS=Homo sapiens OX=9606 GN=TRRAP PE=1 SV=3	12	38	51	38	437.3	2983.2	3039.2	2990	2943.2	2970.2	2803.7	2786	2779.4	2846
High	P36871	Phosphoglucomutase-1 OS=Homo sapiens OX=9606 GN=PGM1 PE=1 SV=3	35	18	41	18	61.4	3115.3	3110.9	3049.6	3086.4	3211.7	2998.8	2959	3055.7	2941.5
High	Q96T58	Msx2-interacting protein OS=Homo sapiens OX=9606 GN=SPEN PE=1 SV=1	13	37	43	37	402	3238.9	3142.1	3087.9	2941.1	3297	3204.1	3212.9	3095.9	3227.7
High	P26641	Elongation factor 1-gamma OS=Homo sapiens OX=9606 GN=EEF1G PE=1 SV=3	35	15	54	15	50.1	4584.9	4763.7	4604.9	4524	4640.4	4645.6	4721.5	4607.4	4500.8
High	P38919	Eukaryotic initiation factor 4A-III OS=Homo sapiens OX=9606 GN=EIF4A3 PE=1 SV=4	35	13	32	11	46.8	3625.1	3482.5	3499.9	3559.6	3548.4	3606.6	3486.3	3397.5	3501
High	Q12873	Chromodomain-helicase-DNA-binding protein 3 OS=Homo sapiens OX=9606 GN=CHD3 PE=1 SV=3	15	28	42	21	226.5	2531.2	2548.3	2522.2	2718.3	2873.7	2515.1	2690.9	2521.9	2587.1
High	Q12860	Contactin-1 OS=Homo sapiens OX=9606 GN=CNTN1 PE=1 SV=1	25	20	36	20	113.2	2915.2	2891.9	2965.9	2816.7	2868.8	2735.2	2471.5	2820.2	2823.8
High	Q9NTZ6	RNA-binding protein 12 OS=Homo sapiens OX=9606 GN=RBM12 PE=1 SV=1	22	18	41	18	97.3	3443.7	3552	3504.4	3442.6	3205.3	3474.4	3325.1	3466.3	3350.7
High	O75976	Carboxypeptidase D OS=Homo sapiens OX=9606 GN=CPD PE=1 SV=2	21	25	33	25	152.8	2697	2753.4	2713.7	2586.3	2554.8	2730.4	2677.9	2787.6	2808.8
High	P07954	Fumarate hydratase, mitochondrial OS=Homo sapiens OX=9606 GN=FH PE=1 SV=3	41	16	35	16	54.6	3495	3446.2	3511.6	3355	3129.2	3441.9	3266.3	3263.8	3357.8
High	O43765	Small glutamine-rich tetratricopeptide repeat-containing protein alpha OS=Homo sapiens OX=9606 GN=SGTA PE=1 SV=1	31	9	30	9	34	2583.2	2609.7	2591	2666	2064.7	2478.2	2351.2	2466.2	2279.4
High	Q9UBE0	SUMO-activating enzyme subunit 1 OS=Homo sapiens OX=9606 GN=SAE1 PE=1 SV=1	47	15	44	15	38.4	6605.9	6543.3	6410.9	6427.3	6211	6436.8	5870.1	6219.4	5959.9
High	P48735	Isocitrate dehydrogenase [NADP], mitochondrial OS=Homo sapiens OX=9606 GN=IDH2 PE=1 SV=2	41	17	44	16	50.9	3703.7	3673.2	3628.3	3525.5	3588.4	3680.4	4034.5	3626.7	3895.4
High	P18583	Protein SON OS=Homo sapiens OX=9606 GN=SON PE=1 SV=4	18	32	53	31	263.7	3890.1	3668.5	3981.5	3730.9	4168.2	3901.2	3968.9	4073.6	3962.6
High	Q13838	Spliceosome RNA helicase DDX39B OS=Homo sapiens OX=9606 GN=DDX39B PE=1 SV=1	32	13	47	6	49	2365.3	2451.3	2461.4	2689.9	3219.3	2883.1	3065.9	2928.6	3001.4
High	Q9UNZ2	NSFL1 cofactor p47 OS=Homo sapiens OX=9606 GN=NSFL1C PE=1 SV=2	53	15	29	15	40.5	2849.9	2929.3	2955	2875.8	2511.3	2987.6	2949.9	3052	2947.1
High	Q6VY07	Phosphofurin acidic cluster sorting protein 1 OS=Homo sapiens OX=9606 GN=PACS1 PE=1 SV=2	22	15	24	15	104.8	1575.1	1620.9	1549.5	1703.4	1657.5	1505.3	1826.2	1632.2	1487.4
High	P42166	Lamina-associated polypeptide 2, isoform alpha OS=Homo sapiens OX=9606 GN=TMPO PE=1 SV=2	35	20	38	14	75.4	2572.2	2526.7	2479	2439.9	2111	2526.7	2435.4	2512	2501.3
High	P98175	RNA-binding protein 10 OS=Homo sapiens OX=9606 GN=RBM10 PE=1 SV=3	30	25	39	21	103.5	2017.6	2081.3	2069.1	2153.6	1744.9	2001	1971.3	1935.9	2051.4
High	O75179	Ankyrin repeat domain-containing protein 17 OS=Homo sapiens OX=9606 GN=ANKRD17 PE=1 SV=3	12	20	28	14	274.1	1167.2	1111.8	1152.2	1157.7	1188.4	1242.4	1236	1241.5	1212.4
High	Q13439	Golgin subfamily A member 4 OS=Homo sapiens OX=9606 GN=GOLGA4 PE=1 SV=1	20	37	42	36	261	4107.1	4108.9	4113.6	4315.1	4214.3	4163.7	4244.3	4285.9	4188.7
High	Q9UHD8	Septin-9 OS=Homo sapiens OX=9606 GN=SEPTIN9 PE=1 SV=2	34	18	37	18	65.4	4188.3	4175.2	4269.4	4174.7	4101	4179.1	4163.9	4278.7	4043.7
High	P38606	V-type proton ATPase catalytic subunit A OS=Homo sapiens OX=9606 GN=ATP6V1A PE=1 SV=2	39	20	39	20	68.3	3513.8	3661	3544.6	3746.2	4074.3	3788	3969.2	3696	3690.4
High	P35232	Prohibitin OS=Homo sapiens OX=9606 GN=PHB PE=1 SV=1	43	11	37	11	29.8	3811.6	3899.5	3756	3926.8	3719.8	3844.8	3891.3	3925.4	3881.5
High	Q14160	Protein scribble homolog OS=Homo sapiens OX=9606 GN=SCRIB PE=1 SV=4	22	24	33	24	174.8	2127.3	2108.9	2061.5	2104.7	1940.6	1993.6	2185.2	2033.7	2028.8
High	Q16181	Septin-7 OS=Homo sapiens OX=9606 GN=SEPTIN7 PE=1 SV=2	38	16	42	15	50.6	4540.7	4531.5	4421.8	4644.5	4829.9	4492.4	4344.5	4526.4	4351.5
High	P35637	RNA-binding protein FUS OS=Homo sapiens OX=9606 GN=FUS PE=1 SV=1	26	11	38	9	53.4	1861	1733	1800.5	1812.8	1723.1	1845.4	1742	1762.5	1875.3
High	Q93009	Ubiquitin carboxyl-terminal hydrolase 7 OS=Homo sapiens OX=9606 GN=USP7 PE=1 SV=2	26	28	47	28	128.2	4731.1	4893	4778.9	5015	5454.1	4838.8	4866.2	4862.5	4761.3
High	O94979	Protein transport protein Sec31A OS=Homo sapiens OX=9606 GN=SEC31A PE=1 SV=3	20	22	39	22	132.9	4770.1	4755.5	4906	4881.6	4893	4737.7	4681.1	4598.1	4455.6
High	O95782	AP-2 complex subunit alpha-1 OS=Homo sapiens OX=9606 GN=AP2A1 PE=1 SV=3	28	24	38	17	107.5	1816.2	1804.9	1776.6	1846.9	1866.4	1820.9	1800.4	1815.4	1792.5
High	P61247	40S ribosomal protein S3a OS=Homo sapiens OX=9606 GN=RPS3A PE=1 SV=2	50	13	42	13	29.9	3578.5	3567.5	3504.8	3389.7	3520.1	3591.6	3636.9	3590	3489.7
High	P51149	Ras-related protein Rab-7a OS=Homo sapiens OX=9606 GN=RAB7A PE=1 SV=1	58	11	30	11	23.5	3080	3108.9	2872.5	3006.4	2850.4	2737.8	2598.3	2653	2667.9
High	P08621	U1 small nuclear ribonucleoprotein 70 kDa OS=Homo sapiens OX=9606 GN=SNRNP70 PE=1 SV=2	46	16	43	16	51.5	4104.3	3995.5	3886.3	3889.2	3683.2	3832.2	3963.7	3612	3790.3
High	Q92576	PHD finger protein 3 OS=Homo sapiens OX=9606 GN=PHF3 PE=1 SV=3	18	28	38	28	229.3	3404.3	3340.3	3265.6	3361.6	3716.8	3426.7	3108.3	3249.2	3438.8
High	P34897	Serine hydroxymethyltransferase, mitochondrial OS=Homo sapiens OX=9606 GN=SHMT2 PE=1 SV=3	42	19	42	18	56	1989.7	2029.5	2030.8	1874.2	1734.5	1996.3	2159.3	1954.3	2027.7
High	Q7L099	Protein RUFY3 OS=Homo sapiens OX=9606 GN=RUFY3 PE=1 SV=1	39	17	37	16	52.9	2717.6	2810	2792.2	3012	2832.1	2811.5	2804.3	2840.7	2690.7
High	P35221	Catenin alpha-1 OS=Homo sapiens OX=9606 GN=CTNNA1 PE=1 SV=1	30	25	36	18	100	3067.9	3041.3	3039.1	3015.8	2509.9	2948.3	2835.3	2956.3	2913.1
High	Q10567	AP-1 complex subunit beta-1 OS=Homo sapiens OX=9606 GN=AP1B1 PE=1 SV=2	25	21	34	12	104.6	1387.6	1383.6	1335.8	1315.9	1363.5	1360.2	1376.9	1342.4	1327.9
High	O75475	PC4 and SFRS1-interacting protein OS=Homo sapiens OX=9606 GN=PSIP1 PE=1 SV=1	39	21	49	20	60.1	5595.4	5643.6	5759.2	5871.7	5914.4	5821.6	5912.2	5464.6	5790.3
High	O60506	Heterogeneous nuclear ribonucleoprotein Q OS=Homo sapiens OX=9606 GN=SYNCRIP PE=1 SV=2	33	17	53	12	69.6	3866.9	3843.1	3935.7	3853.8	3324	3781.6	4182	3926.3	3700.8
High	Q15424	Scaffold attachment factor B1 OS=Homo sapiens OX=9606 GN=SAFB PE=1 SV=4	28	23	48	15	102.6	2778.2	2870.7	2874.8	2937.9	2610.4	2726.4	2684.8	2603.7	2708.7
High	Q01813	ATP-dependent 6-phosphofructokinase, platelet type OS=Homo sapiens OX=9606 GN=PFKP PE=1 SV=2	28	19	38	15	85.5	2715.6	2764.7	2805.9	2865.5	3202.4	2989.4	3291.4	2966.7	2886.4
High	Q8TEW0	Partitioning defective 3 homolog OS=Homo sapiens OX=9606 GN=PARD3 PE=1 SV=2	19	22	29	22	151.3	2048.2	2027.2	1946.8	1887.1	1970.8	2113.5	2021.5	2219.2	2145.3
High	Q9BTC0	Death-inducer obliterator 1 OS=Homo sapiens OX=9606 GN=DIDO1 PE=1 SV=5	23	38	44	38	243.7	3929.1	3951.5	3885.1	3942.9	4334.9	4072.8	4151.5	3875.8	4059.5
High	P53618	Coatomer subunit beta OS=Homo sapiens OX=9606 GN=COPB1 PE=1 SV=3	30	22	43	22	107.1	4200.2	4286.3	4342.9	4186.1	4274.9	4298.4	4126.8	4256.1	4126.3
High	P63167	Dynein light chain 1, cytoplasmic OS=Homo sapiens OX=9606 GN=DYNLL1 PE=1 SV=1	33	2	19	2	10.4	1707.7	1759.1	1766.5	1888.1	1645	1522.5	1283.3	1498.1	1434.3
High	P11216	Glycogen phosphorylase, brain form OS=Homo sapiens OX=9606 GN=PYGB PE=1 SV=5	37	29	49	29	96.6	5097.5	5274.8	5208.6	5340.9	5415.6	5160.6	4980.9	5219.1	4995.1
High	P35658	Nuclear pore complex protein Nup214 OS=Homo sapiens OX=9606 GN=NUP214 PE=1 SV=2	19	30	36	30	213.5	3596.6	3698.1	3748.9	3750.6	3959.5	3701.4	3499.6	3791.2	3722.7
High	O14617	AP-3 complex subunit delta-1 OS=Homo sapiens OX=9606 GN=AP3D1 PE=1 SV=1	24	23	41	23	130.1	2997.7	2897.7	3024.6	2981	3237.1	2876.7	2929.3	3051.1	2876.8
High	P28370	Probable global transcription activator SNF2L1 OS=Homo sapiens OX=9606 GN=SMARCA1 PE=1 SV=2	23	25	41	14	122.5	1004.5	1017.7	972.7	994.7	1008.4	1006.1	960.8	967.9	1027.5
High	P26639	Threonine--tRNA ligase, cytoplasmic OS=Homo sapiens OX=9606 GN=TARS PE=1 SV=3	33	21	49	21	83.4	4602.5	4695.5	4696	4620.7	4696	4693.4	4473.8	4687.5	4655.4
High	Q8NE71	ATP-binding cassette sub-family F member 1 OS=Homo sapiens OX=9606 GN=ABCF1 PE=1 SV=2	29	20	41	19	95.9	2823.1	2607.8	2748.8	2641.8	3009.2	2759.1	2537.1	2709.2	2634.7
High	Q6Y7W6	GRB10-interacting GYF protein 2 OS=Homo sapiens OX=9606 GN=GIGYF2 PE=1 SV=1	20	23	42	23	150	2175.3	2228.9	2164	2172	2049.5	2395.2	2275.3	2346.5	2370.3
High	Q12830	Nucleosome-remodeling factor subunit BPTF OS=Homo sapiens OX=9606 GN=BPTF PE=1 SV=3	14	35	39	35	338.1	2946.6	2950.9	3010.1	3040.4	3243	3124.5	2926	3008.9	3134.3
High	Q15046	Lysine--tRNA ligase OS=Homo sapiens OX=9606 GN=KARS PE=1 SV=3	34	19	39	19	68	3158.8	3260.2	3247	3029.5	3000.2	3051.7	3244.6	2961.8	2969.6
High	P35998	26S proteasome regulatory subunit 7 OS=Homo sapiens OX=9606 GN=PSMC2 PE=1 SV=3	53	20	35	20	48.6	3103	3170.3	3132.3	3169.2	3181.2	3131.6	3103.2	3163.9	3111.7
High	P62191	26S proteasome regulatory subunit 4 OS=Homo sapiens OX=9606 GN=PSMC1 PE=1 SV=1	42	16	38	15	49.2	4712.3	4636.6	4718.2	4692.1	4438.4	4876.6	4762.9	4919.9	4761.8
High	Q9BXJ9	N-alpha-acetyltransferase 15, NatA auxiliary subunit OS=Homo sapiens OX=9606 GN=NAA15 PE=1 SV=1	26	24	44	20	101.2	2844.7	2770.7	2838.1	2833.6	2759.1	2833.1	2755	2798.6	2716.3
High	Q9H583	HEAT repeat-containing protein 1 OS=Homo sapiens OX=9606 GN=HEATR1 PE=1 SV=3	15	31	45	31	242.2	4076.4	4119.6	4141.7	4206.4	4522.9	4060.2	4064.8	4005.8	4124.7
High	Q99996	A-kinase anchor protein 9 OS=Homo sapiens OX=9606 GN=AKAP9 PE=1 SV=4	13	44	49	44	452.7	3807.2	3891.2	3916.7	4137.5	4260.4	3896.4	4213.2	3973.1	3919.2
High	P13861	cAMP-dependent protein kinase type II-alpha regulatory subunit OS=Homo sapiens OX=9606 GN=PRKAR2A PE=1 SV=2	51	17	31	15	45.5	1744.9	1725.5	1722.2	1826.3	1866.8	1834.5	1717.2	1797.7	1761.9
High	P26196	Probable ATP-dependent RNA helicase DDX6 OS=Homo sapiens OX=9606 GN=DDX6 PE=1 SV=2	40	14	31	14	54.4	3084	3152.9	3125.7	3049.3	3222.2	3205.3	3290.5	3077.5	3170.2
High	P15311	Ezrin OS=Homo sapiens OX=9606 GN=EZR PE=1 SV=4	35	22	44	14	69.4	2881.4	2854.3	2914.6	2839.6	2935.2	2891.5	2734.4	2896.8	2850.5
High	Q9NYF8	Bcl-2-associated transcription factor 1 OS=Homo sapiens OX=9606 GN=BCLAF1 PE=1 SV=2	21	16	34	15	106.1	3504	3544.6	3598.3	3569.2	3578.1	3437.7	3697.2	3363.3	3379.1
High	Q99714	3-hydroxyacyl-CoA dehydrogenase type-2 OS=Homo sapiens OX=9606 GN=HSD17B10 PE=1 SV=3	60	10	24	10	26.9	1567.8	1553.2	1531	1604.8	1673.6	1530.6	1608.1	1543.8	1529.2
High	Q9H0B6	Kinesin light chain 2 OS=Homo sapiens OX=9606 GN=KLC2 PE=1 SV=1	32	16	26	11	68.9	2010.8	1946.4	2026.4	2026.4	1764.2	2025.1	2034.6	2081.5	2036.5
High	P17980	26S proteasome regulatory subunit 6A OS=Homo sapiens OX=9606 GN=PSMC3 PE=1 SV=3	38	14	33	14	49.2	4491.8	4498.6	4423.9	4244	3888.6	4442.6	4293.1	4256.6	4225
High	P15880	40S ribosomal protein S2 OS=Homo sapiens OX=9606 GN=RPS2 PE=1 SV=2	45	13	42	13	31.3	4766.4	4720.1	4722.8	4462.3	4582.9	4707	4491.6	4455.4	4436
High	P22102	Trifunctional purine biosynthetic protein adenosine-3 OS=Homo sapiens OX=9606 GN=GART PE=1 SV=1	26	25	44	25	107.7	4664.6	4755.5	4761.3	4701.7	4825.1	4592.1	4254.3	4594.7	4445
High	P46379	Large proline-rich protein BAG6 OS=Homo sapiens OX=9606 GN=BAG6 PE=1 SV=2	21	18	25	18	119.3	2962.5	2910.4	2948.8	2875.7	2804.8	3056.2	2993.6	3084.2	3013.6
[truncated: 6,335 more rows]

## Sheet: Phosphoproteomics_BAR
Confidence	Sequence	Annotated Sequence	Modifications	# Proteins	# PSMs	Master Protein Accessions	Master Protein Descriptions	Positions in Master Proteins	Modifications in Master Proteins	# Missed Cleavages	Theo. MH+ [Da]	Abundances (Normalized): 6h_BAY_Sync_1	Abundances (Normalized): 6h_BAY_Sync_2	Abundances (Normalized): 6h_BAY_Sync_3	Abundances (Normalized): 6h_BAY_Sync_4	Abundances (Normalized): 6h_DMSO_Sync_1	Abundances (Normalized): 6h_DMSO_Sync_2	Abundances (Normalized): 6h_DMSO_Sync_3	Percolator q-Value (by Search Engine): Mascot	Ions Score (by Search Engine): Mascot
[truncated: 19,376 more rows]
