# Supplementary material for: ATR inhibition enables complete tumour regression in ALK-driven NB mouse models
Source: Nat Commun. 2021 Nov 24;12:6813. doi: 10.1038/s41467-021-27057-2 (PMC8613282; doi:10.1038/s41467-021-27057-2)
Supplement: Supplementary file 7 — Source Data. [file 41467_2021_27057_MOESM7_ESM.xlsx]

## Sheet: Figure 1C- graph values
						ctrl	lorla	BAY1895344
						100	14.9039	62.9808
						100	21.6301	51.7241
						100	57.6389	31.9444
						100	78.5398	42.2566

## Sheet: Figure 1E-WB
	pATR
	pFOXM1
	pChk1
	ATR
	FOXM1
	Chk1
	ATM
	pATM
	Actin

## Sheet: Figure 2-WB
Figure 2B CLB-BAR											Figure 2B CLB-GE										Figure 2B SK-N-AS
pATR
PARP
PARP*
CC3
p53
p21
pAKT
Tubulin

## Sheet: Figure 2B-graph values
Figure 2B
	BAR					GE				AS
	Expt	DMSO	BAY50nM	BAY100nM	Crizo250nM	DMSO	BAY50nM	BAY100nM	Crizo250nM	DMSO	BAY50nM	BAY100nM	Crizo250nM
	1	0.4	1.02	1.25	0.79	0.09	0.21	0.32	0.27	0.3	1.15	1.63	0.35
	2	1.55	3.95	6.25	5.56	0.63	1.76	1.82	2.35	0.38	1.44	2.06	0.412
	3	0.15	0.44	0.59	0.44	0.07	0.11	0.24	0.33	0.09	0.28	0.44	0.1
	Normalization to DMSO	1	2.55	3.125	1.975	1	2.33333	3.55556	3	1	3.83333	5.43333	1.16667
		1	2.54839	4.03226	3.5871	1	2.79365	2.88889	3.73016	1	3.78947	5.42105	1.08421
		1	2.93333	3.93333	2.93333	1	1.57143	3.42857	4.71429	1	3.11111	4.88889	1.11111
	Average	1	2.67724	3.69686	2.83181	1	2.2328	3.29101	3.81481	1	3.57797	5.24776	1.12066
	SD	0	0.221785	0.497712	0.810829	0	0.617281	0.353984	0.860273	0	0.404908	0.310851	0.0420497
	P value		0.0022598	0.00386681	0.0287525		0.0448044	0.00289529	0.00960668		0.00283223	0.000441627	0.0342156

## Sheet: Figure 4A-WB
	pATR
	ATR
	FOXM1
	pFOXM1
	Chk1
	pChk1
	Tubulin

## Sheet: Figure 5-WB
Figure 5A																											Figure 5B
pATR
																											pATR
																											pATM
pATM
PARP
																											PARP
PARP*
																											PARP*
p53
																											p53
Tubulin
																											Tubulin

## Sheet: Figure 5-graph values
Figure 5 A and B
BAR	Expt	DMSO	criz	lor	bay	criz+bay	lor+bay
	1	0.02	0.03	0.03	0.07	0.08	0.08
	2	0.03	0.05	0.04	0.08	0.09	0.13
	3	0.05	0.065	0.06	0.095	0.15	0.14
GE	1	0.03	0.04	0.03	0.065	0.13	0.15
	2	0.02	0.03	0.03	0.05	0.1	0.12
	3	0.06	0.065	0.07	0.095	0.13	0.15
Normalization		1	1.5	1.5	3.5	4	4
		1	1.66667	1.33333	2.66667	3	4.33333
		1	1.3	1.2	1.9	3	2.8
		1	1.33333	1	2.16667	4.33333	5
		1	1.5	1.5	2.5	5	6
		1	1.08333	1.16667	1.58333	2.16667	2.5
Average	BAR	1	1.48889	1.34444	2.68889	3.33333	3.71111
	GE	1	1.30556	1.22222	2.08333	3.83333	4.5
SD	BAR	0	0.183586	0.150308	0.800231	0.57735	0.806455
	GE	0	0.209718	0.254588	0.46398	1.48137	1.80278
P value	BAR		0.0319817	0.0454738	0.0323492	0.00638311	0.0105894
	GE		0.113504	0.255164	0.033675	0.0382027	0.0326641
Figure 5 C
BAR	DMSO	BAY 5	BAY 7,5	Lor 5	Lor 7,5	5+5	7,5+7,5
Day3	35985	29998	36564	35560	37952	28699	27170
	37449	37493	27222	35983	36721	28937	24425
	42270	34577	30494	35460	34938	31223	24958
	40628	35595	26060	37857	37086	30198	25585
	32270	27507	30334	30160	29130	21343	19658
	30628	25535	22660	27547	25080	21774	18564
Day6	34963	22172	17468	31963	28223	17620	11528
	41094	28063	17320	32680	32132	19016	11979
	41447	26110	17027	36272	33156	18050	12063
	36557	22576	15695	31812	28748	19769	10645
	31447	17122	12067	26152	23666	9116	7344
	26557	16578	14678	21672	20828	10098	8345
Normalization	100	83.3625	101.609	98.819	105.466	79.7527	75.5037
	100	100.117	72.6909	96.0853	98.056	77.2704	65.222
	100	81.8003	72.141	83.8893	82.6544	73.8656	59.0442
	100	87.612	64.143	93.1796	91.2819	74.328	62.9738
	100	85.2402	94.0006	93.4614	90.2696	66.1388	60.9173
	100	83.3714	73.9846	89.9406	81.8859	71.0918	60.6112
	100	63.4156	49.9614	91.4195	80.7225	50.3961	32.972
	100	68.2898	42.1473	79.525	78.1915	46.2744	29.1502
	100	62.9961	41.0814	87.5142	79.9961	43.5496	29.1046
	100	61.7556	42.933	87.0203	78.6388	54.0772	29.1189
	100	54.4472	38.3725	83.1621	75.2568	28.9885	23.3536
	100	62.4242	55.2698	81.6056	78.4275	38.0239	31.423
AVG	100	91.74	87.1499	97.4521	101.761	78.5115	70.3629	Expt1 Day3
	100	84.7062	68.142	88.5344	86.9681	74.0968	61.009	Expt2 Day3
	100	84.3058	83.9926	91.701	86.0777	68.6153	60.7642	Expt3 Day3
	100	65.8527	46.0543	85.4722	79.457	48.3353	31.0611	Expt1 Day6
	100	62.3759	42.0072	87.2672	79.3175	48.8134	29.1118	Expt2 Day6
	100	58.4357	46.8211	82.3839	76.8422	33.5062	27.3883	Expt3 Day6
	DMSO	BAY 5nM	BAY 7.5nM	LOR 5nM	LOR 7.5nM	BAY5nM + LOR5nM	BAY7.5nM + LOR7.5nM
DAY0	100	100	100	100	100	100	100
DAY3	100	86.9173	79.7615	92.5625	91.6023	73.7412	64.0454
DAY6	100	62.2214	44.9609	85.0411	78.5389	43.5516	29.1871
SD
DAY0	0	0	0	0	0	0	0
DAY3	0	4.18136	10.1859	4.52085	8.80902	4.95769	5.47247
DAY6	0	3.71091	2.58657	2.47006	1.47105	8.70289	1.83758
Figure 5 D
GEMO	DMSO	BAY 5	BAY 7,5	Lor 5	Lor 7,5	5+5	7,5+7,5
Day3	45944	37823	38865	40871	37902	35745	25074
	47674	38762	39003	42853	39785	33890	22844
	32645	25468	25834	27803	24776	21334	18902
	33780	24990	23987	26990	23009	20986	17881
	41567	37654	32587	37901	34762	30864	28987
	42513	38526	33098	38901	35908	32145	27985
Day6	46892	36873	28467	42889	38772	28071	24623
	45234	37985	29563	41554	37779	26190	18889
	35771	24908	23990	31178	29881	22772	16992
	36799	28664	23782	32599	28990	21822	18087
	40662	29986	27882	33765	30982	26873	20342
	38901	30332	25883	35712	31789	26999	16456
Normalization	100	82.3241	84.5921	88.9583	82.4961	77.8012	54.5751
	100	81.3064	81.8119	89.8876	83.4522	71.087	47.9171
	100	78.015	79.1362	85.1677	75.8952	65.3515	57.9017
	100	73.9787	71.0095	79.8993	68.1143	62.1255	52.9337
	100	90.5863	78.3963	91.1805	83.6288	74.2512	69.7356
	100	90.6217	77.8538	91.5038	84.4636	75.6122	65.8269
	100	78.6339	60.7076	91.4634	82.6836	59.8631	52.51
	100	83.9744	65.3557	91.8645	83.519	57.8989	41.7584
	100	69.6318	67.0655	87.16	83.5341	63.6605	47.5022
	100	77.8934	64.6268	88.5866	78.7793	59.3005	49.1508
	100	73.7445	68.5702	83.0382	76.194	66.0887	50.0271
	100	77.9723	66.5356	91.8023	81.7177	69.4044	42.3023
AVG	100	81.8153	83.202	89.4229	82.9741	74.4441	51.2461	Expt1 Day3
	100	75.9968	75.0728	82.5335	72.0048	63.7385	55.4177	Expt2 Day3
	100	90.604	78.1251	91.3421	84.0462	74.9317	67.7813	Expt3 Day3
	100	81.3042	63.0316	91.6639	83.1013	58.881	47.1342	Expt1 Day6
	100	73.7626	65.8461	87.8733	81.1567	61.4805	48.3265	Expt2 Day6
	100	75.8584	67.5529	87.4202	78.9558	67.7466	46.1647	Expt3 Day6
	DMSO	BAY 5nM	BAY 7.5nM	LOR 5nM	LOR 7.5nM	BAY5nM + LOR5nM	BAY7.5nM + LOR7.5nM
DAY0	100	100	100	100	100	100	100
DAY3	100	82.8054	78.8	87.7662	79.675	71.0381	58.1484
DAY6	100	76.9751	65.4769	88.9858	81.0713	62.7027	47.2085
SD
DAY0	0	0	0	0	0	0	0
DAY3	0	7.35373	4.1064	4.63211	6.66425	6.32633	8.59914
DAY6	0	3.8928	2.28312	2.33035	2.07406	4.55739	1.08282

## Sheet: Fig 6 - graph values
fig6_b	ID	days	ctrl Alk;Th-MYCN	ctrl Alkal2;Th-MYCN	lorlatinib Alkal2;MYCN	combo Alkal2;MYCN	combo Alk;MYCN
	5624_L	93			1
	5691_L	74			1
	5687_L	99			1
	5738_L	72			1
	5444_C	255				0
	5482_C	250				0
	5488_C	55				0
	6021_C	245				0
	5939_C	240					0
	5930_C	235					0
	6051_C	230					0
	6045_C	225					0
	2598	58	1
	2649	64	1
	2986	52	1
	2676	86		1
	2848	56		1
	2989	66		1
	2987	69		1
	2773	112		1
	2984	77		1
	3193	71		1
fig6_d	day	0	0	0	0	3	3	3	3
	Alk-F1178S;Th-MYCN	496.4	105.5	262.1	161.1	19.2	4.1	13.5	26.6
	Alkal2;MYCN	356.6	375.5	188.4	226.4	5.3	15.1	22.4	13.3
fig6_e	day	0	0	0	0	14	14	14	14
	Alk-F1178S;Th-MYCN	71.981	40.273	7.676	36.927	0	0	0	0
	Alkal2;Th-MYCN	158.537	425.8	380.3	62.502	0	0	0	0
fig6_g	Alk-F1178S;Th-MYCN Ctrl	Alkal2;Th-MYCN Ctrl	Alk-F1178S;Th-MYCN BAY1895344	Alkal2;Th-MYCN BAY1895344
	598	493	21	23
	547	430	34	30
	697	533	84	15
	532	348	11	12
	685	530	32	22
	637	606	37	13
	532	528	19	12
	515	562	12	11
